# Supplementary material for: Phenotype-driven identification of modules in a hierarchical map of multifluid metabolic correlations
Source: NPJ Syst Biol Appl. 2017 Sep 21;3:28. doi: 10.1038/s41540-017-0029-9 (PMC5608949; doi:10.1038/s41540-017-0029-9)
Supplement: Supplementary file 1 — Supplementary Material [file 41540_2017_29_MOESM1_ESM.zip]

Archive with 73 entries (65 files):
- Supplement_onlineVersion/
- Supplement_onlineVersion/SupportingInformation_S10_Module identification code/
- Supplement_onlineVersion/SupportingInformation_S10_Module identification code/ModuleIdentification/
- Supplement_onlineVersion/SupportingInformation_S10_Module identification code/ModuleIdentification/Module_Identification.R
- Supplement_onlineVersion/SupportingInformation_S10_Module identification code/ModuleIdentification/Results/
- Supplement_onlineVersion/SupportingInformation_S10_Module identification code/ModuleIdentification/Results/levelMet/
- Supplement_onlineVersion/SupportingInformation_S10_Module identification code/ModuleIdentification/Results/levelMet/Simulated_modules_levelMet.cys
- Supplement_onlineVersion/SupportingInformation_S10_Module identification code/ModuleIdentification/Results/levelMet/Simulated_modules_levelMet.png
- Supplement_onlineVersion/SupportingInformation_S10_Module identification code/ModuleIdentification/Results/levelMet/Simulated_modules_levelMet.txt
- Supplement_onlineVersion/SupportingInformation_S10_Module identification code/ModuleIdentification/Results/levelMet/Simulated_modules_levelMet_module1.png
- Supplement_onlineVersion/SupportingInformation_S10_Module identification code/ModuleIdentification/Results/levelMet/Simulated_modules_levelMet_module10.png
- Supplement_onlineVersion/SupportingInformation_S10_Module identification code/ModuleIdentification/Results/levelMet/Simulated_modules_levelMet_module12.png
- Supplement_onlineVersion/SupportingInformation_S10_Module identification code/ModuleIdentification/Results/levelMet/Simulated_modules_levelMet_module17.png
- Supplement_onlineVersion/SupportingInformation_S10_Module identification code/ModuleIdentification/Results/levelMet/Simulated_modules_levelMet_module19.png
- Supplement_onlineVersion/SupportingInformation_S10_Module identification code/ModuleIdentification/Results/levelMet/Simulated_modules_levelMet_module22.png
- Supplement_onlineVersion/SupportingInformation_S10_Module identification code/ModuleIdentification/Results/levelMet/Simulated_modules_levelMet_module24.png
- Supplement_onlineVersion/SupportingInformation_S10_Module identification code/ModuleIdentification/Results/levelMet/Simulated_modules_levelMet_module4.png
- Supplement_onlineVersion/SupportingInformation_S10_Module identification code/ModuleIdentification/Results/levelMet/Simulated_modules_levelMet_module40.png
- Supplement_onlineVersion/SupportingInformation_S10_Module identification code/ModuleIdentification/Results/levelMet/Simulated_modules_levelMet_module5.png
- Supplement_onlineVersion/SupportingInformation_S10_Module identification code/ModuleIdentification/Results/levelMet/Simulated_modules_levelMet_module6.png
- Supplement_onlineVersion/SupportingInformation_S10_Module identification code/ModuleIdentification/Results/levelMet/Simulated_modules_levelMet_module8.png
- Supplement_onlineVersion/SupportingInformation_S10_Module identification code/ModuleIdentification/Results/levelMet/Simulated_modules_levelMet_module9.png
- Supplement_onlineVersion/SupportingInformation_S10_Module identification code/ModuleIdentification/Results/levelMet/Thumbs.db
- Supplement_onlineVersion/SupportingInformation_S10_Module identification code/ModuleIdentification/Results/levelSub/
- Supplement_onlineVersion/SupportingInformation_S10_Module identification code/ModuleIdentification/Results/levelSub/Simulated_modules_levelSub.png
- Supplement_onlineVersion/SupportingInformation_S10_Module identification code/ModuleIdentification/Results/levelSub/Simulated_modules_levelSub_module1.png
- Supplement_onlineVersion/SupportingInformation_S10_Module identification code/ModuleIdentification/Results/levelSub/Simulated_modules_levelSub_module11.png
- Supplement_onlineVersion/SupportingInformation_S10_Module identification code/ModuleIdentification/Results/levelSub/Simulated_modules_levelSub_module12.png
- Supplement_onlineVersion/SupportingInformation_S10_Module identification code/ModuleIdentification/Results/levelSub/Simulated_modules_levelSub_module14.png
- Supplement_onlineVersion/SupportingInformation_S10_Module identification code/ModuleIdentification/Results/levelSub/Simulated_modules_levelSub_module16.png
- Supplement_onlineVersion/SupportingInformation_S10_Module identification code/ModuleIdentification/Results/levelSub/Simulated_modules_levelSub_module17.png
- Supplement_onlineVersion/SupportingInformation_S10_Module identification code/ModuleIdentification/Results/levelSub/Simulated_modules_levelSub_module18.png
- Supplement_onlineVersion/SupportingInformation_S10_Module identification code/ModuleIdentification/Results/levelSub/Simulated_modules_levelSub_module20.png
- Supplement_onlineVersion/SupportingInformation_S10_Module identification code/ModuleIdentification/Results/levelSub/Simulated_modules_levelSub_module23.png
- Supplement_onlineVersion/SupportingInformation_S10_Module identification code/ModuleIdentification/Results/levelSub/Simulated_modules_levelSub_module24.png
- Supplement_onlineVersion/SupportingInformation_S10_Module identification code/ModuleIdentification/Results/levelSub/Simulated_modules_levelSub_module5.png
- Supplement_onlineVersion/SupportingInformation_S10_Module identification code/ModuleIdentification/Results/levelSub/Simulated_modules_levelSub_module6.png
- Supplement_onlineVersion/SupportingInformation_S10_Module identification code/ModuleIdentification/Results/levelSub/Simulated_modules_levelSub_module7.png
- Supplement_onlineVersion/SupportingInformation_S10_Module identification code/ModuleIdentification/Results/Simulated_modules_levelMet.cys
- Supplement_onlineVersion/SupportingInformation_S10_Module identification code/ModuleIdentification/Results/Simulated_modules_levelMet.txt
- Supplement_onlineVersion/SupportingInformation_S10_Module identification code/ModuleIdentification/Results/Simulated_modules_levelSub.cys
- Supplement_onlineVersion/SupportingInformation_S10_Module identification code/ModuleIdentification/Results/Simulated_modules_levelSub.txt
- Supplement_onlineVersion/SupportingInformation_S10_Module identification code/ModuleIdentification/simulated_data/
- Supplement_onlineVersion/SupportingInformation_S10_Module identification code/ModuleIdentification/simulated_data/annotations.txt
- Supplement_onlineVersion/SupportingInformation_S10_Module identification code/ModuleIdentification/simulated_data/covars.txt
- Supplement_onlineVersion/SupportingInformation_S10_Module identification code/ModuleIdentification/simulated_data/datamat.txt
- Supplement_onlineVersion/SupportingInformation_S10_Module identification code/ModuleIdentification/simulated_data/network.txt
- Supplement_onlineVersion/SupportingInformation_S10_Module identification code/ModuleIdentification/simulated_data/phenotype_dense.txt
- Supplement_onlineVersion/SupportingInformation_S10_Module identification code/ModuleIdentification/simulated_data/phenotype_sparse.txt
- Supplement_onlineVersion/SupportingInformation_S10_Module identification code/ModuleIdentification/Thumbs.db
- Supplement_onlineVersion/SupportingInformation_S11_Module identification example code.docx
- Supplement_onlineVersion/SupportingInformation_S11_Module identification example code.pdf
- Supplement_onlineVersion/SupportingInformation_S1_SHIP-TREND metabolite annotations.xlsx
- Supplement_onlineVersion/SupportingInformation_S2_Explained variance of pathways.docx
- Supplement_onlineVersion/SupportingInformation_S2_Explained variance of pathways.pdf
- Supplement_onlineVersion/SupportingInformation_S3_Hierarchical map/
- Supplement_onlineVersion/SupportingInformation_S3_Hierarchical map/SupportingInformation_S3_Metabolite network.graphml
- Supplement_onlineVersion/SupportingInformation_S3_Hierarchical map/SupportingInformation_S3_Metabolite network.txt
- Supplement_onlineVersion/SupportingInformation_S3_Hierarchical map/SupportingInformation_S3_Subpathway network.graphml
- Supplement_onlineVersion/SupportingInformation_S3_Hierarchical map/SupportingInformation_S3_Subpathway network.txt
- Supplement_onlineVersion/SupportingInformation_S3_Hierarchical map/SupportingInformation_S3_Superpathway network.graphml
- Supplement_onlineVersion/SupportingInformation_S3_Hierarchical map/SupportingInformation_S3_Superpathway network.txt
- Supplement_onlineVersion/SupportingInformation_S4_Intrafluid and interfluid edges.xlsx
- Supplement_onlineVersion/SupportingInformation_S5_Effects of oral hygiene.docx
- Supplement_onlineVersion/SupportingInformation_S5_Effects of oral hygiene.pdf
- Supplement_onlineVersion/SupportingInformation_S6_Module identification algorithm.docx
- Supplement_onlineVersion/SupportingInformation_S6_Module identification algorithm.pdf
- Supplement_onlineVersion/SupportingInformation_S7_IGF1 associations and modules.xlsx
- Supplement_onlineVersion/SupportingInformation_S8_Gender associations and modules.xlsx
- Supplement_onlineVersion/SupportingInformation_S9_QMDiab replication.docx
- Supplement_onlineVersion/SupportingInformation_S9_QMDiab replication.pdf
- Supplement_onlineVersion/Thumbs.db
- Supplement_onlineVersion/~$Supplement_S1_SHIP metabolite annotations.xlsx
