# Supplementary material for: Phenotype-driven identification of modules in a hierarchical map of multifluid metabolic correlations
Source: NPJ Syst Biol Appl. 2017 Sep 21;3:28. doi: 10.1038/s41540-017-0029-9 (PMC5608949; doi:10.1038/s41540-017-0029-9)
Supplement: Supplementary file 1 — Supplementary Material [file 41540_2017_29_MOESM1_ESM.zip › Supplement_onlineVersion/SupportingInformation_S10_Module identification code/ModuleIdentification/Results/levelMet/Simulated_modules_levelMet.txt]

moduleID	nodeID	name	order.added	module.pval	node.pval	module.pval.after.adding.node
1	5	M57 plasma	1	2.21416692085998e-06	0.000672791735794612	0.000672791735794612
1	24	M33441 plasma	2	2.21416692085998e-06	1.0699545244488e-05	4.65763779222052e-06
1	31	M35439 plasma	3	2.21416692085998e-06	0.00380138859808583	2.21416692085998e-06
4	46	M22130 plasma	1	2.24398496802322e-05	0.000406479746235574	0.000406479746235574
4	115	M1365 plasma	2	2.24398496802322e-05	0.0016066756662782	2.24398496802322e-05
5	48	M1558 plasma	1	5.58725307045387e-07	0.0030373111565838	0.0030373111565838
5	799	M33609 urine	2	5.58725307045387e-07	0.000455814267435311	4.92100119514422e-05
5	718	M40452 urine	3	5.58725307045387e-07	5.68529499951438e-06	5.58725307045387e-07
6	69	M42582 plasma	1	3.22143271714993e-06	0.00486178171390268	0.00486178171390268
6	476	M34902 saliva	2	3.22143271714993e-06	0.0304908587987935	3.97187396590355e-05
6	214	M35130 plasma	3	3.22143271714993e-06	0.00186324332419897	7.35549995914314e-06
6	695	M22194 urine	4	3.22143271714993e-06	0.156933030108768	6.444989187765e-06
6	526	M22185 urine	5	3.22143271714993e-06	0.00529038561942585	3.22143271714993e-06
8	85	M32412 plasma	1	4.70476643179594e-08	1.35459322467008e-06	1.35459322467008e-06
8	250	M18254 plasma	2	4.70476643179594e-08	0.000102801422382939	4.70476643179594e-08
9	88	M38178 plasma	1	1.40272959163576e-06	2.6060314120495e-05	2.6060314120495e-05
9	222	M31548 plasma	2	1.40272959163576e-06	4.92418267316078e-06	1.40272959163576e-06
10	99	M38768 plasma	1	2.54936968125069e-05	0.000138165978895898	0.000138165978895898
10	415	M32398 saliva	2	2.54936968125069e-05	0.000318500286875404	2.54936968125069e-05
12	117	M1356 plasma	1	4.12302552720112e-05	0.000191722244371571	0.000191722244371571
12	160	M35255 plasma	2	4.12302552720112e-05	0.000152906827394497	4.12302552720112e-05
17	299	M34527 plasma	1	6.16616332433088e-10	1.06307225278038e-06	1.06307225278038e-06
17	672	M1604 urine	2	6.16616332433088e-10	2.49171465395166e-06	2.69469451021902e-07
17	575	M541 urine	3	6.16616332433088e-10	3.12978998503334e-06	4.86071512509411e-08
17	673	M3147 urine	4	6.16616332433088e-10	0.000356663529502931	3.99121231054612e-08
17	343	M1494 saliva	5	6.16616332433088e-10	1.18168973557841e-07	6.16616332433088e-10
19	388	M32623 saliva	1	7.85099257215767e-10	0.0475600817249728	0.0475600817249728
19	425	M39583 saliva	2	7.85099257215767e-10	0.000848597080657111	2.02741775284106e-06
19	76	M32401 plasma	3	7.85099257215767e-10	2.58682006428868e-06	2.11008953593503e-08
19	530	M35665 urine	4	7.85099257215767e-10	7.22881223560957e-05	8.91183646366449e-09
19	80	M1564 plasma	5	7.85099257215767e-10	0.00891953686888601	9.11461121869331e-10
19	713	M42493 urine	6	7.85099257215767e-10	0.139644737572419	7.85099257215767e-10
22	452	M38314 saliva	1	5.01860935551704e-06	0.00164155414569648	0.00164155414569648
22	535	M33939 urine	2	5.01860935551704e-06	5.73804924507127e-05	4.48081791834222e-05
22	779	M33377 urine	3	5.01860935551704e-06	0.000688118734885687	5.01860935551704e-06
24	491	M38840 saliva	1	5.05618000344505e-07	0.0634545995091753	0.0634545995091753
24	683	M35133 urine	2	5.05618000344505e-07	0.0147987321683871	0.00685882689631602
24	733	M38637 urine	3	5.05618000344505e-07	0.00278195302309963	0.000286905603048081
24	716	M15753 urine	4	5.05618000344505e-07	2.32936670256006e-05	8.98895463574991e-06
24	597	M32675 urine	5	5.05618000344505e-07	0.000211157494942613	5.05618000344505e-07
40	816	M33786 urine	1	1.48138490137702e-05	0.0200778459929742	0.0200778459929742
40	905	M39153 urine	2	1.48138490137702e-05	0.00186474808427115	0.00178557759222982
40	817	M40784 urine	3	1.48138490137702e-05	0.00359435130361788	0.00124284526709388
40	826	M34289 urine	4	1.48138490137702e-05	0.00486841263807368	0.000554320719544453
40	823	M34132 urine	5	1.48138490137702e-05	0.00695319389717019	0.000190071429242859
40	818	M33814 urine	6	1.48138490137702e-05	2.70783681520653e-05	2.64160186141515e-05
40	945	M40789 urine	7	1.48138490137702e-05	0.676267474754963	2.42514532737776e-05
40	877	M35536 urine	8	1.48138490137702e-05	0.496353564824862	2.31688286621955e-05
40	774	M33180 urine	9	1.48138490137702e-05	0.623696809074936	1.78361414866876e-05
40	701	M33422 urine	10	1.48138490137702e-05	0.439985541984468	1.48138490137702e-05
