# Supplementary material for: Phenotype-driven identification of modules in a hierarchical map of multifluid metabolic correlations
Source: NPJ Syst Biol Appl. 2017 Sep 21;3:28. doi: 10.1038/s41540-017-0029-9 (PMC5608949; doi:10.1038/s41540-017-0029-9)
Supplement: Supplementary file 1 — Supplementary Material [file 41540_2017_29_MOESM1_ESM.zip › Supplement_onlineVersion/SupportingInformation_S10_Module identification code/ModuleIdentification/simulated_data/annotations.txt]

name	label	Sub.pathway	Super.pathway
M1126 plasma	alanine	Alanine and Aspartate Metabolism plasma	Amino Acid plasma
M1585 plasma	N-acetylalanine	Alanine and Aspartate Metabolism plasma	Amino Acid plasma
M27718 plasma	creatine	Creatine Metabolism plasma	Amino Acid plasma
M513 plasma	creatinine	Creatine Metabolism plasma	Amino Acid plasma
M57 plasma	glutamate	Glutamate Metabolism plasma	Amino Acid plasma
M53 plasma	glutamine	Glutamate Metabolism plasma	Amino Acid plasma
M32672 plasma	pyroglutamine*	Glutamate Metabolism plasma	Amino Acid plasma
M1494 plasma	5-oxoproline	Glutathione Metabolism plasma	Amino Acid plasma
M3141 plasma	betaine	Glycine, Serine and Threonine Metabolism plasma	Amino Acid plasma
M33939 plasma	N-acetylthreonine	Glycine, Serine and Threonine Metabolism plasma	Amino Acid plasma
M1284 plasma	threonine	Glycine, Serine and Threonine Metabolism plasma	Amino Acid plasma
M15677 plasma	3-methylhistidine	Histidine Metabolism plasma	Amino Acid plasma
M59 plasma	histidine	Histidine Metabolism plasma	Amino Acid plasma
M36746 plasma	2-hydroxy-3-methylvalerate	Leucine, Isoleucine and Valine Metabolism plasma	Amino Acid plasma
M35431 plasma	2-methylbutyrylcarnitine (C5)	Leucine, Isoleucine and Valine Metabolism plasma	Amino Acid plasma
M1549 plasma	3-hydroxyisobutyrate	Leucine, Isoleucine and Valine Metabolism plasma	Amino Acid plasma
M21047 plasma	3-methyl-2-oxobutyrate	Leucine, Isoleucine and Valine Metabolism plasma	Amino Acid plasma
M15676 plasma	3-methyl-2-oxovalerate	Leucine, Isoleucine and Valine Metabolism plasma	Amino Acid plasma
M37060 plasma	3-methylglutarylcarnitine (C6)	Leucine, Isoleucine and Valine Metabolism plasma	Amino Acid plasma
M22116 plasma	4-methyl-2-oxopentanoate	Leucine, Isoleucine and Valine Metabolism plasma	Amino Acid plasma
M22132 plasma	alpha-hydroxyisocaproate	Leucine, Isoleucine and Valine Metabolism plasma	Amino Acid plasma
M33937 plasma	alpha-hydroxyisovalerate	Leucine, Isoleucine and Valine Metabolism plasma	Amino Acid plasma
M12129 plasma	beta-hydroxyisovalerate	Leucine, Isoleucine and Valine Metabolism plasma	Amino Acid plasma
M33441 plasma	isobutyrylcarnitine	Leucine, Isoleucine and Valine Metabolism plasma	Amino Acid plasma
M1125 plasma	isoleucine	Leucine, Isoleucine and Valine Metabolism plasma	Amino Acid plasma
M34732 plasma	isovalerate	Leucine, Isoleucine and Valine Metabolism plasma	Amino Acid plasma
M34407 plasma	isovalerylcarnitine	Leucine, Isoleucine and Valine Metabolism plasma	Amino Acid plasma
M60 plasma	leucine	Leucine, Isoleucine and Valine Metabolism plasma	Amino Acid plasma
M35428 plasma	tiglyl carnitine	Leucine, Isoleucine and Valine Metabolism plasma	Amino Acid plasma
M1649 plasma	valine	Leucine, Isoleucine and Valine Metabolism plasma	Amino Acid plasma
M35439 plasma	glutarylcarnitine (C5)	Lysine Metabolism plasma	Amino Acid plasma
M1301 plasma	lysine	Lysine Metabolism plasma	Amino Acid plasma
M1444 plasma	pipecolate	Lysine Metabolism plasma	Amino Acid plasma
M32348 plasma	2-aminobutyrate	Methionine, Cysteine, SAM and Taurine Metabolism plasma	Amino Acid plasma
M1302 plasma	methionine	Methionine, Cysteine, SAM and Taurine Metabolism plasma	Amino Acid plasma
M2829 plasma	N-formylmethionine	Methionine, Cysteine, SAM and Taurine Metabolism plasma	Amino Acid plasma
M39592 plasma	S-methylcysteine	Methionine, Cysteine, SAM and Taurine Metabolism plasma	Amino Acid plasma
M32197 plasma	3-(4-hydroxyphenyl)lactate	Phenylalanine and Tyrosine Metabolism plasma	Amino Acid plasma
M12017 plasma	3-methoxytyrosine	Phenylalanine and Tyrosine Metabolism plasma	Amino Acid plasma
M15749 plasma	3-phenylpropionate (hydrocinnamate)	Phenylalanine and Tyrosine Metabolism plasma	Amino Acid plasma
M33950 plasma	N-acetylphenylalanine	Phenylalanine and Tyrosine Metabolism plasma	Amino Acid plasma
M36103 plasma	p-cresol sulfate	Phenylalanine and Tyrosine Metabolism plasma	Amino Acid plasma
M32553 plasma	phenol sulfate	Phenylalanine and Tyrosine Metabolism plasma	Amino Acid plasma
M35126 plasma	phenylacetylglutamine	Phenylalanine and Tyrosine Metabolism plasma	Amino Acid plasma
M64 plasma	phenylalanine	Phenylalanine and Tyrosine Metabolism plasma	Amino Acid plasma
M22130 plasma	phenyllactate (PLA)	Phenylalanine and Tyrosine Metabolism plasma	Amino Acid plasma
M1299 plasma	tyrosine	Phenylalanine and Tyrosine Metabolism plasma	Amino Acid plasma
M1558 plasma	4-acetamidobutanoate	Polyamine Metabolism plasma	Amino Acid plasma
M43258 plasma	acisoga	Polyamine Metabolism plasma	Amino Acid plasma
M27672 plasma	3-indoxyl sulfate	Tryptophan Metabolism plasma	Amino Acid plasma
M32675 plasma	C-glycosyltryptophan*	Tryptophan Metabolism plasma	Amino Acid plasma
M27513 plasma	indoleacetate	Tryptophan Metabolism plasma	Amino Acid plasma
M18349 plasma	indolelactate	Tryptophan Metabolism plasma	Amino Acid plasma
M32405 plasma	indolepropionate	Tryptophan Metabolism plasma	Amino Acid plasma
M15140 plasma	kynurenine	Tryptophan Metabolism plasma	Amino Acid plasma
M54 plasma	tryptophan	Tryptophan Metabolism plasma	Amino Acid plasma
M37097 plasma	tryptophan betaine	Tryptophan Metabolism plasma	Amino Acid plasma
M1638 plasma	arginine	Urea cycle; Arginine and Proline Metabolism plasma	Amino Acid plasma
M2132 plasma	citrulline	Urea cycle; Arginine and Proline Metabolism plasma	Amino Acid plasma
M43249 plasma	N-delta-acetylornithine*	Urea cycle; Arginine and Proline Metabolism plasma	Amino Acid plasma
M37431 plasma	N-methyl proline	Urea cycle; Arginine and Proline Metabolism plasma	Amino Acid plasma
M35127 plasma	pro-hydroxy-pro	Urea cycle; Arginine and Proline Metabolism plasma	Amino Acid plasma
M1898 plasma	proline	Urea cycle; Arginine and Proline Metabolism plasma	Amino Acid plasma
M32306 plasma	trans-4-hydroxyproline	Urea cycle; Arginine and Proline Metabolism plasma	Amino Acid plasma
M32623 plasma	urea	Urea cycle; Arginine and Proline Metabolism plasma	Amino Acid plasma
M32999 plasma	Isobar: glucose, fructose, mannose, galactose, allose, altrose, etc.	Fructose, Mannose and Galactose Metabolism plasma	Carbohydrate plasma
M20675 plasma	1,5-anhydroglucitol (1,5-AG)	Glycolysis, Gluconeogenesis, and Pyruvate Metabolism plasma	Carbohydrate plasma
M33830 plasma	lactate	Glycolysis, Gluconeogenesis, and Pyruvate Metabolism plasma	Carbohydrate plasma
M42582 plasma	pyruvate	Glycolysis, Gluconeogenesis, and Pyruvate Metabolism plasma	Carbohydrate plasma
M32586 plasma	bilirubin (E,E)*	Hemoglobin and Porphyrin Metabolism plasma	Cofactors and Vitamins plasma
M27716 plasma	bilirubin (Z,Z)	Hemoglobin and Porphyrin Metabolism plasma	Cofactors and Vitamins plasma
M2137 plasma	biliverdin	Hemoglobin and Porphyrin Metabolism plasma	Cofactors and Vitamins plasma
M41754 plasma	heme	Hemoglobin and Porphyrin Metabolism plasma	Cofactors and Vitamins plasma
M40469 plasma	N1-Methyl-2-pyridone-5-carboxamide	Nicotinate and Nicotinamide Metabolism plasma	Cofactors and Vitamins plasma
M594 plasma	nicotinamide	Nicotinate and Nicotinamide Metabolism plasma	Cofactors and Vitamins plasma
M32401 plasma	trigonelline (N'-methylnicotinate)	Nicotinate and Nicotinamide Metabolism plasma	Cofactors and Vitamins plasma
M1508 plasma	pantothenate	Pantothenate and CoA Metabolism plasma	Cofactors and Vitamins plasma
M31555 plasma	pyridoxate	Vitamin B6 Metabolism plasma	Cofactors and Vitamins plasma
M34425 plasma	phosphate	Oxidative Phosphorylation plasma	Energy plasma
M1564 plasma	citrate	TCA Cycle plasma	Energy plasma
M37058 plasma	succinylcarnitine	TCA Cycle plasma	Energy plasma
M32654 plasma	3-dehydrocarnitine*	Carnitine Metabolism plasma	Lipid plasma
M15500 plasma	carnitine	Carnitine Metabolism plasma	Lipid plasma
M36747 plasma	deoxycarnitine	Carnitine Metabolism plasma	Lipid plasma
M32412 plasma	butyrylcarnitine	Fatty Acid Metabolism (also BCAA Metabolism) plasma	Lipid plasma
M32452 plasma	propionylcarnitine	Fatty Acid Metabolism (also BCAA Metabolism) plasma	Lipid plasma
M32198 plasma	acetylcarnitine	Fatty Acid Metabolism(Acyl Carnitine) plasma	Lipid plasma
M38178 plasma	cis-4-decenoyl carnitine	Fatty Acid Metabolism(Acyl Carnitine) plasma	Lipid plasma
M33941 plasma	decanoylcarnitine	Fatty Acid Metabolism(Acyl Carnitine) plasma	Lipid plasma
M32328 plasma	hexanoylcarnitine	Fatty Acid Metabolism(Acyl Carnitine) plasma	Lipid plasma
M43264 plasma	hydroxybutyrylcarnitine*	Fatty Acid Metabolism(Acyl Carnitine) plasma	Lipid plasma
M34534 plasma	laurylcarnitine	Fatty Acid Metabolism(Acyl Carnitine) plasma	Lipid plasma
M33936 plasma	octanoylcarnitine	Fatty Acid Metabolism(Acyl Carnitine) plasma	Lipid plasma
M35160 plasma	oleoylcarnitine	Fatty Acid Metabolism(Acyl Carnitine) plasma	Lipid plasma
M22189 plasma	palmitoylcarnitine	Fatty Acid Metabolism(Acyl Carnitine) plasma	Lipid plasma
M34409 plasma	stearoylcarnitine	Fatty Acid Metabolism(Acyl Carnitine) plasma	Lipid plasma
M43761 plasma	2-aminoheptanoate	Fatty Acid, Amino plasma	Lipid plasma
M43343 plasma	2-aminooctanoate	Fatty Acid, Amino plasma	Lipid plasma
M38768 plasma	15-methylpalmitate (isobar with 2-methylpalmitate)	Fatty Acid, Branched plasma	Lipid plasma
M38296 plasma	17-methylstearate	Fatty Acid, Branched plasma	Lipid plasma
M33402 plasma	3-carboxy-4-methyl-5-propyl-2-furanpropanoate (CMPF)	Fatty Acid, Dicarboxylate plasma	Lipid plasma
M18362 plasma	azelate (nonanedioate)	Fatty Acid, Dicarboxylate plasma	Lipid plasma
M35678 plasma	hexadecanedioate	Fatty Acid, Dicarboxylate plasma	Lipid plasma
M37752 plasma	13-HODE + 9-HODE	Fatty Acid, Monohydroxy plasma	Lipid plasma
M42489 plasma	2-hydroxydecanoate	Fatty Acid, Monohydroxy plasma	Lipid plasma
M35675 plasma	2-hydroxypalmitate	Fatty Acid, Monohydroxy plasma	Lipid plasma
M17945 plasma	2-hydroxystearate	Fatty Acid, Monohydroxy plasma	Lipid plasma
M22053 plasma	3-hydroxydecanoate	Fatty Acid, Monohydroxy plasma	Lipid plasma
M542 plasma	3-hydroxybutyrate (BHBA)	Ketone Bodies plasma	Lipid plasma
M33971 plasma	10-heptadecenoate (17:1n7)	Long Chain Fatty Acid plasma	Lipid plasma
M33972 plasma	10-nonadecenoate (19:1n9)	Long Chain Fatty Acid plasma	Lipid plasma
M44679 plasma	arachidate (20:0)	Long Chain Fatty Acid plasma	Lipid plasma
M33587 plasma	eicosenoate (20:1n9 or 11)	Long Chain Fatty Acid plasma	Lipid plasma
M1121 plasma	margarate (17:0)	Long Chain Fatty Acid plasma	Lipid plasma
M1365 plasma	myristate (14:0)	Long Chain Fatty Acid plasma	Lipid plasma
M32418 plasma	myristoleate (14:1n5)	Long Chain Fatty Acid plasma	Lipid plasma
M1356 plasma	nonadecanoate (19:0)	Long Chain Fatty Acid plasma	Lipid plasma
M1359 plasma	oleate (18:1n9)	Long Chain Fatty Acid plasma	Lipid plasma
M1336 plasma	palmitate (16:0)	Long Chain Fatty Acid plasma	Lipid plasma
M33447 plasma	palmitoleate (16:1n7)	Long Chain Fatty Acid plasma	Lipid plasma
M1358 plasma	stearate (18:0)	Long Chain Fatty Acid plasma	Lipid plasma
M33228 plasma	1-arachidonoylglycerophosphocholine (20:4n6)*	Lysolipid plasma	Lipid plasma
M35186 plasma	1-arachidonoylglycerophosphoethanolamine*	Lysolipid plasma	Lipid plasma
M34214 plasma	1-arachidonoylglycerophosphoinositol*	Lysolipid plasma	Lipid plasma
M33871 plasma	1-dihomo-linoleoylglycerophosphocholine (20:2n6)*	Lysolipid plasma	Lipid plasma
M33822 plasma	1-docosahexaenoylglycerophosphocholine (22:6n3)*	Lysolipid plasma	Lipid plasma
M44633 plasma	1-docosahexaenoylglycerophosphoethanolamine*	Lysolipid plasma	Lipid plasma
M37231 plasma	1-docosapentaenoylglycerophosphocholine (22:5n3)*	Lysolipid plasma	Lipid plasma
M44563 plasma	1-eicosapentaenoylglycerophosphocholine (20:5n3)*	Lysolipid plasma	Lipid plasma
M44626 plasma	1-eicosapentaenoylglycerophosphoethanolamine*	Lysolipid plasma	Lipid plasma
M33821 plasma	1-eicosatrienoylglycerophosphocholine (20:3)*	Lysolipid plasma	Lipid plasma
M44630 plasma	1-eicosatrienoylglycerophosphoethanolamine*	Lysolipid plasma	Lipid plasma
M44560 plasma	1-eicosenoylglycerophosphocholine (20:1n9)*	Lysolipid plasma	Lipid plasma
M44562 plasma	1-linolenoylglycerophosphocholine (18:3n3)*	Lysolipid plasma	Lipid plasma
M34419 plasma	1-linoleoylglycerophosphocholine (18:2n6)	Lysolipid plasma	Lipid plasma
M32635 plasma	1-linoleoylglycerophosphoethanolamine*	Lysolipid plasma	Lipid plasma
M33957 plasma	1-margaroylglycerophosphocholine (17:0)	Lysolipid plasma	Lipid plasma
M45453 plasma	1-myristoylglycerophosphocholine (14:0)	Lysolipid plasma	Lipid plasma
M33960 plasma	1-oleoylglycerophosphocholine (18:1)	Lysolipid plasma	Lipid plasma
M35628 plasma	1-oleoylglycerophosphoethanolamine	Lysolipid plasma	Lipid plasma
M36602 plasma	1-oleoylglycerophosphoinositol*	Lysolipid plasma	Lipid plasma
M44621 plasma	1-oleoylplasmenylethanolamine*	Lysolipid plasma	Lipid plasma
M33230 plasma	1-palmitoleoylglycerophosphocholine (16:1)*	Lysolipid plasma	Lipid plasma
M34428 plasma	1-palmitoylglycerophosphate	Lysolipid plasma	Lipid plasma
M33955 plasma	1-palmitoylglycerophosphocholine (16:0)	Lysolipid plasma	Lipid plasma
M35631 plasma	1-palmitoylglycerophosphoethanolamine	Lysolipid plasma	Lipid plasma
M35305 plasma	1-palmitoylglycerophosphoinositol*	Lysolipid plasma	Lipid plasma
M37418 plasma	1-pentadecanoylglycerophosphocholine (15:0)*	Lysolipid plasma	Lipid plasma
M33961 plasma	1-stearoylglycerophosphocholine (18:0)	Lysolipid plasma	Lipid plasma
M34416 plasma	1-stearoylglycerophosphoethanolamine	Lysolipid plasma	Lipid plasma
M35256 plasma	2-arachidonoylglycerophosphocholine*	Lysolipid plasma	Lipid plasma
M32815 plasma	2-arachidonoylglycerophosphoethanolamine*	Lysolipid plasma	Lipid plasma
M35257 plasma	2-linoleoylglycerophosphocholine*	Lysolipid plasma	Lipid plasma
M36593 plasma	2-linoleoylglycerophosphoethanolamine*	Lysolipid plasma	Lipid plasma
M35626 plasma	2-myristoylglycerophosphocholine*	Lysolipid plasma	Lipid plasma
M35254 plasma	2-oleoylglycerophosphocholine*	Lysolipid plasma	Lipid plasma
M35819 plasma	2-palmitoleoylglycerophosphocholine*	Lysolipid plasma	Lipid plasma
M35253 plasma	2-palmitoylglycerophosphocholine*	Lysolipid plasma	Lipid plasma
M35688 plasma	2-palmitoylglycerophosphoethanolamine*	Lysolipid plasma	Lipid plasma
M35255 plasma	2-stearoylglycerophosphocholine*	Lysolipid plasma	Lipid plasma
M32497 plasma	10-undecenoate (11:1n1)	Medium Chain Fatty Acid plasma	Lipid plasma
M33968 plasma	5-dodecenoate (12:1n7)	Medium Chain Fatty Acid plasma	Lipid plasma
M1642 plasma	caprate (10:0)	Medium Chain Fatty Acid plasma	Lipid plasma
M32489 plasma	caproate (6:0)	Medium Chain Fatty Acid plasma	Lipid plasma
M32492 plasma	caprylate (8:0)	Medium Chain Fatty Acid plasma	Lipid plasma
M1645 plasma	laurate (12:0)	Medium Chain Fatty Acid plasma	Lipid plasma
M12035 plasma	pelargonate (9:0)	Medium Chain Fatty Acid plasma	Lipid plasma
M21184 plasma	1-oleoylglycerol (1-monoolein)	Monoacylglycerol plasma	Lipid plasma
M21127 plasma	1-palmitoylglycerol (1-monopalmitin)	Monoacylglycerol plasma	Lipid plasma
M15506 plasma	choline	Phospholipid Metabolism plasma	Lipid plasma
M15990 plasma	glycerophosphorylcholine (GPC)	Phospholipid Metabolism plasma	Lipid plasma
M32980 plasma	adrenate (22:4n6)	Polyunsaturated Fatty Acid (n3 and n6) plasma	Lipid plasma
M1110 plasma	arachidonate (20:4n6)	Polyunsaturated Fatty Acid (n3 and n6) plasma	Lipid plasma
M17805 plasma	dihomo-linoleate (20:2n6)	Polyunsaturated Fatty Acid (n3 and n6) plasma	Lipid plasma
M35718 plasma	dihomo-linolenate (20:3n3 or n6)	Polyunsaturated Fatty Acid (n3 and n6) plasma	Lipid plasma
M32415 plasma	docosadienoate (22:2n6)	Polyunsaturated Fatty Acid (n3 and n6) plasma	Lipid plasma
M19323 plasma	docosahexaenoate (DHA; 22:6n3)	Polyunsaturated Fatty Acid (n3 and n6) plasma	Lipid plasma
M32504 plasma	docosapentaenoate (n3 DPA; 22:5n3)	Polyunsaturated Fatty Acid (n3 and n6) plasma	Lipid plasma
M37478 plasma	docosapentaenoate (n6 DPA; 22:5n6)	Polyunsaturated Fatty Acid (n3 and n6) plasma	Lipid plasma
M18467 plasma	eicosapentaenoate (EPA; 20:5n3)	Polyunsaturated Fatty Acid (n3 and n6) plasma	Lipid plasma
M1105 plasma	linoleate (18:2n6)	Polyunsaturated Fatty Acid (n3 and n6) plasma	Lipid plasma
M34035 plasma	linolenate [alpha or gamma; (18:3n3 or 6)]	Polyunsaturated Fatty Acid (n3 and n6) plasma	Lipid plasma
M22842 plasma	cholate	Primary Bile Acid Metabolism plasma	Lipid plasma
M32346 plasma	glycochenodeoxycholate	Primary Bile Acid Metabolism plasma	Lipid plasma
M18476 plasma	glycocholate	Primary Bile Acid Metabolism plasma	Lipid plasma
M32599 plasma	glycocholenate sulfate*	Secondary Bile Acid Metabolism plasma	Lipid plasma
M32620 plasma	glycolithocholate sulfate*	Secondary Bile Acid Metabolism plasma	Lipid plasma
M39379 plasma	glycoursodeoxycholate	Secondary Bile Acid Metabolism plasma	Lipid plasma
M36850 plasma	taurolithocholate 3-sulfate	Secondary Bile Acid Metabolism plasma	Lipid plasma
M17747 plasma	sphingosine	Sphingolipid Metabolism plasma	Lipid plasma
M37173 plasma	21-hydroxypregnenolone disulfate	Steroid plasma	Lipid plasma
M37202 plasma	4-androsten-3beta,17beta-diol disulfate (1)*	Steroid plasma	Lipid plasma
M37203 plasma	4-androsten-3beta,17beta-diol disulfate (2)*	Steroid plasma	Lipid plasma
M37190 plasma	5alpha-androstan-3beta,17beta-diol disulfate	Steroid plasma	Lipid plasma
M37198 plasma	5alpha-pregnan-3beta,20alpha-diol disulfate	Steroid plasma	Lipid plasma
M32792 plasma	andro steroid monosulfate 2*	Steroid plasma	Lipid plasma
M31591 plasma	androsterone sulfate	Steroid plasma	Lipid plasma
M1712 plasma	cortisol	Steroid plasma	Lipid plasma
M1769 plasma	cortisone	Steroid plasma	Lipid plasma
M32425 plasma	dehydroisoandrosterone sulfate (DHEA-S)	Steroid plasma	Lipid plasma
M33973 plasma	epiandrosterone sulfate	Steroid plasma	Lipid plasma
M32619 plasma	pregn steroid monosulfate*	Steroid plasma	Lipid plasma
M40708 plasma	pregnanediol-3-glucuronide	Steroid plasma	Lipid plasma
M32562 plasma	pregnen-diol disulfate*	Steroid plasma	Lipid plasma
M38170 plasma	pregnenolone sulfate	Steroid plasma	Lipid plasma
M36776 plasma	7-alpha-hydroxy-3-oxo-4-cholestenoate (7-Hoca)	Sterol plasma	Lipid plasma
M3127 plasma	hypoxanthine	Purine Metabolism, (Hypo)Xanthine/Inosine containing plasma	Nucleotide plasma
M1604 plasma	urate	Purine Metabolism, (Hypo)Xanthine/Inosine containing plasma	Nucleotide plasma
M3147 plasma	xanthine	Purine Metabolism, (Hypo)Xanthine/Inosine containing plasma	Nucleotide plasma
M32342 plasma	adenosine 5'-monophosphate (AMP)	Purine Metabolism, Adenine containing plasma	Nucleotide plasma
M15650 plasma	N1-methyladenosine	Purine Metabolism, Adenine containing plasma	Nucleotide plasma
M35157 plasma	N6-carbamoylthreonyladenosine	Purine Metabolism, Adenine containing plasma	Nucleotide plasma
M35137 plasma	N2,N2-dimethylguanosine	Purine Metabolism, Guanine containing plasma	Nucleotide plasma
M35130 plasma	N4-acetylcytidine	Pyrimidine Metabolism, Cytidine containing plasma	Nucleotide plasma
M35136 plasma	5-methyluridine (ribothymidine)	Pyrimidine Metabolism, Uracil containing plasma	Nucleotide plasma
M37432 plasma	N-acetyl-beta-alanine	Pyrimidine Metabolism, Uracil containing plasma	Nucleotide plasma
M33442 plasma	pseudouridine	Pyrimidine Metabolism, Uracil containing plasma	Nucleotide plasma
M606 plasma	uridine	Pyrimidine Metabolism, Uracil containing plasma	Nucleotide plasma
M37104 plasma	cyclo(leu-pro)	Dipeptide plasma	Peptide plasma
M41377 plasma	phenylalanyltryptophan	Dipeptide plasma	Peptide plasma
M43488 plasma	N-acetylcarnosine	Dipeptide Derivative plasma	Peptide plasma
M31548 plasma	DSGEGDFXAEGGGVR*	Fibrinogen Cleavage Peptide plasma	Peptide plasma
M34456 plasma	gamma-glutamylisoleucine*	Gamma-glutamyl Amino Acid plasma	Peptide plasma
M18369 plasma	gamma-glutamylleucine	Gamma-glutamyl Amino Acid plasma	Peptide plasma
M37539 plasma	gamma-glutamylmethionine	Gamma-glutamyl Amino Acid plasma	Peptide plasma
M33422 plasma	gamma-glutamylphenylalanine	Gamma-glutamyl Amino Acid plasma	Peptide plasma
M2734 plasma	gamma-glutamyltyrosine	Gamma-glutamyl Amino Acid plasma	Peptide plasma
M32393 plasma	gamma-glutamylvaline	Gamma-glutamyl Amino Acid plasma	Peptide plasma
M22154 plasma	bradykinin	Polypeptide plasma	Peptide plasma
M33964 plasma	HWESASLLR	Polypeptide plasma	Peptide plasma
M32836 plasma	HWESASXX*	Polypeptide plasma	Peptide plasma
M39600 plasma	3-hydroxyhippurate	Benzoate Metabolism plasma	Xenobiotics plasma
M35527 plasma	4-hydroxyhippurate	Benzoate Metabolism plasma	Xenobiotics plasma
M42493 plasma	4-methylcatechol sulfate	Benzoate Metabolism plasma	Xenobiotics plasma
M36098 plasma	4-vinylphenol sulfate	Benzoate Metabolism plasma	Xenobiotics plasma
M35320 plasma	catechol sulfate	Benzoate Metabolism plasma	Xenobiotics plasma
M15753 plasma	hippurate	Benzoate Metabolism plasma	Xenobiotics plasma
M47101 plasma	1-methyl-2-piperidinecarboxylic acid	Chemical plasma	Xenobiotics plasma
M35490 plasma	2-ethylhexanoate (isobar with 2-propylpentanoate)	Chemical plasma	Xenobiotics plasma
M32511 plasma	EDTA	Chemical plasma	Xenobiotics plasma
M45413 plasma	O-sulfo-L-tyrosine	Chemical plasma	Xenobiotics plasma
M43400 plasma	2-piperidinone	Food Component/Plant plasma	Xenobiotics plasma
M33009 plasma	homostachydrine*	Food Component/Plant plasma	Xenobiotics plasma
M33935 plasma	piperine	Food Component/Plant plasma	Xenobiotics plasma
M34384 plasma	stachydrine	Food Component/Plant plasma	Xenobiotics plasma
M34400 plasma	1,7-dimethylurate	Xanthine Metabolism plasma	Xenobiotics plasma
M32445 plasma	3-methylxanthine	Xanthine Metabolism plasma	Xenobiotics plasma
M34390 plasma	7-methylxanthine	Xanthine Metabolism plasma	Xenobiotics plasma
M569 plasma	caffeine	Xanthine Metabolism plasma	Xenobiotics plasma
M18254 plasma	paraxanthine	Xanthine Metabolism plasma	Xenobiotics plasma
M18392 plasma	theobromine	Xanthine Metabolism plasma	Xenobiotics plasma
M18394 plasma	theophylline	Xanthine Metabolism plasma	Xenobiotics plasma
M32735 plasma	X - 01911	Unknown plasma	Unknown plasma
M32587 plasma	X - 02249	Unknown plasma	Unknown plasma
M32549 plasma	X - 02269	Unknown plasma	Unknown plasma
M32753 plasma	X - 09789	Unknown plasma	Unknown plasma
M32616 plasma	X - 11299	Unknown plasma	Unknown plasma
M32625 plasma	X - 11308	Unknown plasma	Unknown plasma
M32632 plasma	X - 11315	Unknown plasma	Unknown plasma
M32689 plasma	X - 11372	Unknown plasma	Unknown plasma
M32695 plasma	X - 11378	Unknown plasma	Unknown plasma
M32698 plasma	X - 11381	Unknown plasma	Unknown plasma
M32746 plasma	X - 11429	Unknown plasma	Unknown plasma
M32754 plasma	X - 11437	Unknown plasma	Unknown plasma
M32755 plasma	X - 11438	Unknown plasma	Unknown plasma
M32757 plasma	X - 11440	Unknown plasma	Unknown plasma
M32758 plasma	X - 11441	Unknown plasma	Unknown plasma
M32759 plasma	X - 11442	Unknown plasma	Unknown plasma
M32761 plasma	X - 11444	Unknown plasma	Unknown plasma
M32769 plasma	X - 11452	Unknown plasma	Unknown plasma
M32786 plasma	X - 11469	Unknown plasma	Unknown plasma
M32787 plasma	X - 11470	Unknown plasma	Unknown plasma
M32795 plasma	X - 11478	Unknown plasma	Unknown plasma
M32808 plasma	X - 11491	Unknown plasma	Unknown plasma
M32838 plasma	X - 11521	Unknown plasma	Unknown plasma
M32846 plasma	X - 11529	Unknown plasma	Unknown plasma
M32847 plasma	X - 11530	Unknown plasma	Unknown plasma
M32855 plasma	X - 11538	Unknown plasma	Unknown plasma
M32881 plasma	X - 11564	Unknown plasma	Unknown plasma
M32910 plasma	X - 11593	Unknown plasma	Unknown plasma
M33072 plasma	X - 11727	Unknown plasma	Unknown plasma
M33132 plasma	X - 11787	Unknown plasma	Unknown plasma
M33138 plasma	X - 11793	Unknown plasma	Unknown plasma
M33140 plasma	X - 11795	Unknown plasma	Unknown plasma
M33144 plasma	X - 11799	Unknown plasma	Unknown plasma
M33225 plasma	X - 11880	Unknown plasma	Unknown plasma
M33290 plasma	X - 11945	Unknown plasma	Unknown plasma
M33408 plasma	X - 12056	Unknown plasma	Unknown plasma
M33510 plasma	X - 12095	Unknown plasma	Unknown plasma
M33511 plasma	X - 12096	Unknown plasma	Unknown plasma
M33515 plasma	X - 12100	Unknown plasma	Unknown plasma
M33516 plasma	X - 12101	Unknown plasma	Unknown plasma
M33519 plasma	X - 12104	Unknown plasma	Unknown plasma
M33627 plasma	X - 12206	Unknown plasma	Unknown plasma
M34112 plasma	X - 12544	Unknown plasma	Unknown plasma
M34453 plasma	X - 12776	Unknown plasma	Unknown plasma
M34481 plasma	X - 12798	Unknown plasma	Unknown plasma
M34499 plasma	X - 12816	Unknown plasma	Unknown plasma
M34527 plasma	X - 12844	Unknown plasma	Unknown plasma
M34529 plasma	X - 12846	Unknown plasma	Unknown plasma
M34535 plasma	X - 12851	Unknown plasma	Unknown plasma
M34539 plasma	X - 12855	Unknown plasma	Unknown plasma
M35193 plasma	X - 13435	Unknown plasma	Unknown plasma
M36399 plasma	X - 14473	Unknown plasma	Unknown plasma
M36515 plasma	X - 14588	Unknown plasma	Unknown plasma
M36966 plasma	X - 14939	Unknown plasma	Unknown plasma
M37709 plasma	X - 15461	Unknown plasma	Unknown plasma
M37917 plasma	X - 15668	Unknown plasma	Unknown plasma
M38486 plasma	X - 16044	Unknown plasma	Unknown plasma
M38514 plasma	X - 16071	Unknown plasma	Unknown plasma
M38572 plasma	X - 16125	Unknown plasma	Unknown plasma
M38772 plasma	X - 16206	Unknown plasma	Unknown plasma
M38963 plasma	X - 16394	Unknown plasma	Unknown plasma
M38966 plasma	X - 16397	Unknown plasma	Unknown plasma
M39153 plasma	X - 16580	Unknown plasma	Unknown plasma
M39517 plasma	X - 16934	Unknown plasma	Unknown plasma
M39521 plasma	X - 16938	Unknown plasma	Unknown plasma
M39529 plasma	X - 16946	Unknown plasma	Unknown plasma
M40803 plasma	X - 17340	Unknown plasma	Unknown plasma
M40139 plasma	X - 17341	Unknown plasma	Unknown plasma
M40165 plasma	X - 17357	Unknown plasma	Unknown plasma
M40167 plasma	X - 17359	Unknown plasma	Unknown plasma
M40282 plasma	X - 17453	Unknown plasma	Unknown plasma
M40553 plasma	X - 17612	Unknown plasma	Unknown plasma
M40569 plasma	X - 17628	Unknown plasma	Unknown plasma
M40570 plasma	X - 17629	Unknown plasma	Unknown plasma
M41141 plasma	X - 18039	Unknown plasma	Unknown plasma
M41243 plasma	X - 18140	Unknown plasma	Unknown plasma
M42306 plasma	X - 18921	Unknown plasma	Unknown plasma
M42314 plasma	X - 18929	Unknown plasma	Unknown plasma
M42540 plasma	X - 19133	Unknown plasma	Unknown plasma
M42548 plasma	X - 19141	Unknown plasma	Unknown plasma
M43558 plasma	X - 19807	Unknown plasma	Unknown plasma
M43559 plasma	X - 19808	Unknown plasma	Unknown plasma
M45887 plasma	X - 21031	Unknown plasma	Unknown plasma
M443 saliva	aspartate	Alanine and Aspartate Metabolism saliva	Amino Acid saliva
M22185 saliva	N-acetylaspartate (NAA)	Alanine and Aspartate Metabolism saliva	Amino Acid saliva
M27718 saliva	creatine	Creatine Metabolism saliva	Amino Acid saliva
M513 saliva	creatinine	Creatine Metabolism saliva	Amino Acid saliva
M57 saliva	glutamate	Glutamate Metabolism saliva	Amino Acid saliva
M53 saliva	glutamine	Glutamate Metabolism saliva	Amino Acid saliva
M32672 saliva	pyroglutamine*	Glutamate Metabolism saliva	Amino Acid saliva
M1494 saliva	5-oxoproline	Glutathione Metabolism saliva	Amino Acid saliva
M38783 saliva	glutathione, oxidized (GSSG)	Glutathione Metabolism saliva	Amino Acid saliva
M3141 saliva	betaine	Glycine, Serine and Threonine Metabolism saliva	Amino Acid saliva
M37076 saliva	N-acetylserine	Glycine, Serine and Threonine Metabolism saliva	Amino Acid saliva
M31539 saliva	O-acetylhomoserine	Glycine, Serine and Threonine Metabolism saliva	Amino Acid saliva
M1284 saliva	threonine	Glycine, Serine and Threonine Metabolism saliva	Amino Acid saliva
M59 saliva	histidine	Histidine Metabolism saliva	Amino Acid saliva
M40730 saliva	imidazole propionate	Histidine Metabolism saliva	Amino Acid saliva
M607 saliva	trans-urocanate	Histidine Metabolism saliva	Amino Acid saliva
M36746 saliva	2-hydroxy-3-methylvalerate	Leucine, Isoleucine and Valine Metabolism saliva	Amino Acid saliva
M21047 saliva	3-methyl-2-oxobutyrate	Leucine, Isoleucine and Valine Metabolism saliva	Amino Acid saliva
M15676 saliva	3-methyl-2-oxovalerate	Leucine, Isoleucine and Valine Metabolism saliva	Amino Acid saliva
M22116 saliva	4-methyl-2-oxopentanoate	Leucine, Isoleucine and Valine Metabolism saliva	Amino Acid saliva
M22132 saliva	alpha-hydroxyisocaproate	Leucine, Isoleucine and Valine Metabolism saliva	Amino Acid saliva
M33937 saliva	alpha-hydroxyisovalerate	Leucine, Isoleucine and Valine Metabolism saliva	Amino Acid saliva
M1125 saliva	isoleucine	Leucine, Isoleucine and Valine Metabolism saliva	Amino Acid saliva
M34732 saliva	isovalerate	Leucine, Isoleucine and Valine Metabolism saliva	Amino Acid saliva
M60 saliva	leucine	Leucine, Isoleucine and Valine Metabolism saliva	Amino Acid saliva
M1587 saliva	N-acetylleucine	Leucine, Isoleucine and Valine Metabolism saliva	Amino Acid saliva
M1649 saliva	valine	Leucine, Isoleucine and Valine Metabolism saliva	Amino Acid saliva
M18319 saliva	5-aminovalerate	Lysine Metabolism saliva	Amino Acid saliva
M396 saliva	glutarate (pentanedioate)	Lysine Metabolism saliva	Amino Acid saliva
M1301 saliva	lysine	Lysine Metabolism saliva	Amino Acid saliva
M36752 saliva	N6-acetyllysine	Lysine Metabolism saliva	Amino Acid saliva
M1444 saliva	pipecolate	Lysine Metabolism saliva	Amino Acid saliva
M32197 saliva	3-(4-hydroxyphenyl)lactate	Phenylalanine and Tyrosine Metabolism saliva	Amino Acid saliva
M39587 saliva	3-(4-hydroxyphenyl)propionate	Phenylalanine and Tyrosine Metabolism saliva	Amino Acid saliva
M15749 saliva	3-phenylpropionate (hydrocinnamate)	Phenylalanine and Tyrosine Metabolism saliva	Amino Acid saliva
M541 saliva	4-hydroxyphenylacetate	Phenylalanine and Tyrosine Metabolism saliva	Amino Acid saliva
M1669 saliva	4-hydroxyphenylpyruvate	Phenylalanine and Tyrosine Metabolism saliva	Amino Acid saliva
M33950 saliva	N-acetylphenylalanine	Phenylalanine and Tyrosine Metabolism saliva	Amino Acid saliva
M36103 saliva	p-cresol sulfate	Phenylalanine and Tyrosine Metabolism saliva	Amino Acid saliva
M32553 saliva	phenol sulfate	Phenylalanine and Tyrosine Metabolism saliva	Amino Acid saliva
M15958 saliva	phenylacetate	Phenylalanine and Tyrosine Metabolism saliva	Amino Acid saliva
M64 saliva	phenylalanine	Phenylalanine and Tyrosine Metabolism saliva	Amino Acid saliva
M22130 saliva	phenyllactate (PLA)	Phenylalanine and Tyrosine Metabolism saliva	Amino Acid saliva
M1299 saliva	tyrosine	Phenylalanine and Tyrosine Metabolism saliva	Amino Acid saliva
M43258 saliva	acisoga	Polyamine Metabolism saliva	Amino Acid saliva
M42101 saliva	putrescine	Polyamine Metabolism saliva	Amino Acid saliva
M485 saliva	spermidine	Polyamine Metabolism saliva	Amino Acid saliva
M54 saliva	tryptophan	Tryptophan Metabolism saliva	Amino Acid saliva
M1638 saliva	arginine	Urea cycle; Arginine and Proline Metabolism saliva	Amino Acid saliva
M2132 saliva	citrulline	Urea cycle; Arginine and Proline Metabolism saliva	Amino Acid saliva
M43249 saliva	N-delta-acetylornithine*	Urea cycle; Arginine and Proline Metabolism saliva	Amino Acid saliva
M1898 saliva	proline	Urea cycle; Arginine and Proline Metabolism saliva	Amino Acid saliva
M32623 saliva	urea	Urea cycle; Arginine and Proline Metabolism saliva	Amino Acid saliva
M32377 saliva	N-acetylneuraminate	Aminosugar Metabolism saliva	Carbohydrate saliva
M39900 saliva	Lewis X trisaccharide	Disaccharides and Oligosaccharides saliva	Carbohydrate saliva
M1519 saliva	sucrose	Disaccharides and Oligosaccharides saliva	Carbohydrate saliva
M32999 saliva	Isobar: glucose, fructose, mannose, galactose, allose, altrose, etc.	Fructose, Mannose and Galactose Metabolism saliva	Carbohydrate saliva
M15910 saliva	maltotetraose	Glycogen Metabolism saliva	Carbohydrate saliva
M20675 saliva	1,5-anhydroglucitol (1,5-AG)	Glycolysis, Gluconeogenesis, and Pyruvate Metabolism saliva	Carbohydrate saliva
M33830 saliva	lactate	Glycolysis, Gluconeogenesis, and Pyruvate Metabolism saliva	Carbohydrate saliva
M42582 saliva	pyruvate	Glycolysis, Gluconeogenesis, and Pyruvate Metabolism saliva	Carbohydrate saliva
M15587 saliva	fucose	Pentose Metabolism saliva	Carbohydrate saliva
M40469 saliva	N1-Methyl-2-pyridone-5-carboxamide	Nicotinate and Nicotinamide Metabolism saliva	Cofactors and Vitamins saliva
M5278 saliva	nicotinamide adenine dinucleotide (NAD+)	Nicotinate and Nicotinamide Metabolism saliva	Cofactors and Vitamins saliva
M1504 saliva	nicotinate	Nicotinate and Nicotinamide Metabolism saliva	Cofactors and Vitamins saliva
M33471 saliva	nicotinate ribonucleoside*	Nicotinate and Nicotinamide Metabolism saliva	Cofactors and Vitamins saliva
M32401 saliva	trigonelline (N'-methylnicotinate)	Nicotinate and Nicotinamide Metabolism saliva	Cofactors and Vitamins saliva
M1508 saliva	pantothenate	Pantothenate and CoA Metabolism saliva	Cofactors and Vitamins saliva
M34425 saliva	phosphate	Oxidative Phosphorylation saliva	Energy saliva
M1564 saliva	citrate	TCA Cycle saliva	Energy saliva
M1437 saliva	succinate	TCA Cycle saliva	Energy saliva
M15500 saliva	carnitine	Carnitine Metabolism saliva	Lipid saliva
M37536 saliva	12-HETE	Eicosanoid saliva	Lipid saliva
M32412 saliva	butyrylcarnitine	Fatty Acid Metabolism (also BCAA Metabolism) saliva	Lipid saliva
M32452 saliva	propionylcarnitine	Fatty Acid Metabolism (also BCAA Metabolism) saliva	Lipid saliva
M32198 saliva	acetylcarnitine	Fatty Acid Metabolism(Acyl Carnitine) saliva	Lipid saliva
M37254 saliva	2-hydroxyglutarate	Fatty Acid, Dicarboxylate saliva	Lipid saliva
M18362 saliva	azelate (nonanedioate)	Fatty Acid, Dicarboxylate saliva	Lipid saliva
M39837 saliva	docosadioate	Fatty Acid, Dicarboxylate saliva	Lipid saliva
M32398 saliva	sebacate (decanedioate)	Fatty Acid, Dicarboxylate saliva	Lipid saliva
M35671 saliva	undecanedioate	Fatty Acid, Dicarboxylate saliva	Lipid saliva
M42492 saliva	10-hydroxydecanoic acid	Fatty Acid, Monohydroxy saliva	Lipid saliva
M37752 saliva	13-HODE + 9-HODE	Fatty Acid, Monohydroxy saliva	Lipid saliva
M34585 saliva	4-hydroxybutyrate (GHB)	Fatty Acid, Monohydroxy saliva	Lipid saliva
M21239 saliva	8-hydroxyoctanoate	Fatty Acid, Monohydroxy saliva	Lipid saliva
M1642 saliva	caprate (10:0)	Medium Chain Fatty Acid saliva	Lipid saliva
M32489 saliva	caproate (6:0)	Medium Chain Fatty Acid saliva	Lipid saliva
M32492 saliva	caprylate (8:0)	Medium Chain Fatty Acid saliva	Lipid saliva
M12035 saliva	pelargonate (9:0)	Medium Chain Fatty Acid saliva	Lipid saliva
M39583 saliva	mevalonate	Mevalonate Metabolism saliva	Lipid saliva
M15506 saliva	choline	Phospholipid Metabolism saliva	Lipid saliva
M34396 saliva	choline phosphate	Phospholipid Metabolism saliva	Lipid saliva
M15990 saliva	glycerophosphorylcholine (GPC)	Phospholipid Metabolism saliva	Lipid saliva
M1600 saliva	phosphoethanolamine	Phospholipid Metabolism saliva	Lipid saliva
M34035 saliva	linolenate [alpha or gamma; (18:3n3 or 6)]	Polyunsaturated Fatty Acid (n3 and n6) saliva	Lipid saliva
M33443 saliva	valerate	Short Chain Fatty Acid saliva	Lipid saliva
M1769 saliva	cortisone	Steroid saliva	Lipid saliva
M3127 saliva	hypoxanthine	Purine Metabolism, (Hypo)Xanthine/Inosine containing saliva	Nucleotide saliva
M1123 saliva	inosine	Purine Metabolism, (Hypo)Xanthine/Inosine containing saliva	Nucleotide saliva
M1604 saliva	urate	Purine Metabolism, (Hypo)Xanthine/Inosine containing saliva	Nucleotide saliva
M554 saliva	adenine	Purine Metabolism, Adenine containing saliva	Nucleotide saliva
M35157 saliva	N6-carbamoylthreonyladenosine	Purine Metabolism, Adenine containing saliva	Nucleotide saliva
M32352 saliva	guanine	Purine Metabolism, Guanine containing saliva	Nucleotide saliva
M1573 saliva	guanosine	Purine Metabolism, Guanine containing saliva	Nucleotide saliva
M514 saliva	cytidine	Pyrimidine Metabolism, Cytidine containing saliva	Nucleotide saliva
M33442 saliva	pseudouridine	Pyrimidine Metabolism, Uracil containing saliva	Nucleotide saliva
M606 saliva	uridine	Pyrimidine Metabolism, Uracil containing saliva	Nucleotide saliva
M40008 saliva	isoleucylglycine	Dipeptide saliva	Peptide saliva
M40703 saliva	prolylglycine	Dipeptide saliva	Peptide saliva
M31530 saliva	threonylphenylalanine	Dipeptide saliva	Peptide saliva
M34456 saliva	gamma-glutamylisoleucine*	Gamma-glutamyl Amino Acid saliva	Peptide saliva
M18369 saliva	gamma-glutamylleucine	Gamma-glutamyl Amino Acid saliva	Peptide saliva
M37539 saliva	gamma-glutamylmethionine	Gamma-glutamyl Amino Acid saliva	Peptide saliva
M35320 saliva	catechol sulfate	Benzoate Metabolism saliva	Xenobiotics saliva
M22155 saliva	cis, cis-muconic acid	Benzoate Metabolism saliva	Xenobiotics saliva
M15753 saliva	hippurate	Benzoate Metabolism saliva	Xenobiotics saliva
M38314 saliva	dexpanthenol	Chemical saliva	Xenobiotics saliva
M43446 saliva	lauryl sulfate	Chemical saliva	Xenobiotics saliva
M22202 saliva	triethanolamine	Chemical saliva	Xenobiotics saliva
M38276 saliva	2,3-dihydroxyisovalerate	Food Component/Plant saliva	Xenobiotics saliva
M22177 saliva	levulinate (4-oxovalerate)	Food Component/Plant saliva	Xenobiotics saliva
M34384 saliva	stachydrine	Food Component/Plant saliva	Xenobiotics saliva
M37442 saliva	vanillin	Food Component/Plant saliva	Xenobiotics saliva
M34395 saliva	1-methylurate	Xanthine Metabolism saliva	Xenobiotics saliva
M569 saliva	caffeine	Xanthine Metabolism saliva	Xenobiotics saliva
M18254 saliva	paraxanthine	Xanthine Metabolism saliva	Xenobiotics saliva
M18392 saliva	theobromine	Xanthine Metabolism saliva	Xenobiotics saliva
M18394 saliva	theophylline	Xanthine Metabolism saliva	Xenobiotics saliva
M32698 saliva	X - 11381	Unknown saliva	Unknown saliva
M32793 saliva	X - 11476	Unknown saliva	Unknown saliva
M32825 saliva	X - 11508	Unknown saliva	Unknown saliva
M33026 saliva	X - 11684	Unknown saliva	Unknown saliva
M33199 saliva	X - 11854	Unknown saliva	Unknown saliva
M33543 saliva	X - 12128	Unknown saliva	Unknown saliva
M33659 saliva	X - 12237	Unknown saliva	Unknown saliva
M33681 saliva	X - 12259	Unknown saliva	Unknown saliva
M34453 saliva	X - 12776	Unknown saliva	Unknown saliva
M34486 saliva	X - 12803	Unknown saliva	Unknown saliva
M34628 saliva	X - 12944	Unknown saliva	Unknown saliva
M34692 saliva	X - 13007	Unknown saliva	Unknown saliva
M34902 saliva	X - 13205	Unknown saliva	Unknown saliva
M34927 saliva	X - 13230	Unknown saliva	Unknown saliva
M35314 saliva	X - 13537	Unknown saliva	Unknown saliva
M35321 saliva	X - 13543	Unknown saliva	Unknown saliva
M35464 saliva	X - 13671	Unknown saliva	Unknown saliva
M36004 saliva	X - 14081	Unknown saliva	Unknown saliva
M36029 saliva	X - 14105	Unknown saliva	Unknown saliva
M36122 saliva	X - 14196	Unknown saliva	Unknown saliva
M36399 saliva	X - 14473	Unknown saliva	Unknown saliva
M36931 saliva	X - 14904	Unknown saliva	Unknown saliva
M36979 saliva	X - 14952	Unknown saliva	Unknown saliva
M37854 saliva	X - 15605	Unknown saliva	Unknown saliva
M37924 saliva	X - 15675	Unknown saliva	Unknown saliva
M37938 saliva	X - 15689	Unknown saliva	Unknown saliva
M38256 saliva	X - 15907	Unknown saliva	Unknown saliva
M38840 saliva	X - 16271	Unknown saliva	Unknown saliva
M39185 saliva	X - 16612	Unknown saliva	Unknown saliva
M39199 saliva	X - 16626	Unknown saliva	Unknown saliva
M41213 saliva	X - 18111	Unknown saliva	Unknown saliva
M41215 saliva	X - 18113	Unknown saliva	Unknown saliva
M41243 saliva	X - 18140	Unknown saliva	Unknown saliva
M41548 saliva	X - 18330	Unknown saliva	Unknown saliva
M41783 saliva	X - 18554	Unknown saliva	Unknown saliva
M41921 saliva	X - 18672	Unknown saliva	Unknown saliva
M42193 saliva	X - 18808	Unknown saliva	Unknown saliva
M42383 saliva	X - 18983	Unknown saliva	Unknown saliva
M42741 saliva	X - 19265	Unknown saliva	Unknown saliva
M43042 saliva	X - 19489	Unknown saliva	Unknown saliva
M43049 saliva	X - 19496	Unknown saliva	Unknown saliva
M43111 saliva	X - 19555	Unknown saliva	Unknown saliva
M43128 saliva	X - 19572	Unknown saliva	Unknown saliva
M43292 saliva	X - 19703	Unknown saliva	Unknown saliva
M43558 saliva	X - 19807	Unknown saliva	Unknown saliva
M43607 saliva	X - 19835	Unknown saliva	Unknown saliva
M43608 saliva	X - 19836	Unknown saliva	Unknown saliva
M43611 saliva	X - 19839	Unknown saliva	Unknown saliva
M43613 saliva	X - 19841	Unknown saliva	Unknown saliva
M43615 saliva	X - 19843	Unknown saliva	Unknown saliva
M43617 saliva	X - 19845	Unknown saliva	Unknown saliva
M43618 saliva	X - 19846	Unknown saliva	Unknown saliva
M43619 saliva	X - 19847	Unknown saliva	Unknown saliva
M43620 saliva	X - 19848	Unknown saliva	Unknown saliva
M43624 saliva	X - 19852	Unknown saliva	Unknown saliva
M43625 saliva	X - 19853	Unknown saliva	Unknown saliva
M43639 saliva	X - 19867	Unknown saliva	Unknown saliva
M43641 saliva	X - 19869	Unknown saliva	Unknown saliva
M43642 saliva	X - 19870	Unknown saliva	Unknown saliva
M45467 saliva	X - 20849	Unknown saliva	Unknown saliva
M48167 saliva	X - 21365	Unknown saliva	Unknown saliva
M33942 urine	N-acetylasparagine	Alanine and Aspartate Metabolism urine	Amino Acid urine
M22185 urine	N-acetylaspartate (NAA)	Alanine and Aspartate Metabolism urine	Amino Acid urine
M27718 urine	creatine	Creatine Metabolism urine	Amino Acid urine
M38696 urine	N-carbamoylsarcosine	Creatine Metabolism urine	Amino Acid urine
M53 urine	glutamine	Glutamate Metabolism urine	Amino Acid urine
M35665 urine	N-acetyl-aspartyl-glutamate (NAAG)	Glutamate Metabolism urine	Amino Acid urine
M15720 urine	N-acetylglutamate	Glutamate Metabolism urine	Amino Acid urine
M33943 urine	N-acetylglutamine	Glutamate Metabolism urine	Amino Acid urine
M32672 urine	pyroglutamine*	Glutamate Metabolism urine	Amino Acid urine
M1494 urine	5-oxoproline	Glutathione Metabolism urine	Amino Acid urine
M33939 urine	N-acetylthreonine	Glycine, Serine and Threonine Metabolism urine	Amino Acid urine
M15681 urine	4-guanidinobutanoate	Guanidino and Acetamido Metabolism urine	Amino Acid urine
M32350 urine	1-methylimidazoleacetate	Histidine Metabolism urine	Amino Acid urine
M15677 urine	3-methylhistidine	Histidine Metabolism urine	Amino Acid urine
M59 urine	histidine	Histidine Metabolism urine	Amino Acid urine
M15716 urine	imidazole lactate	Histidine Metabolism urine	Amino Acid urine
M40730 urine	imidazole propionate	Histidine Metabolism urine	Amino Acid urine
M43255 urine	N-acetyl-1-methylhistidine*	Histidine Metabolism urine	Amino Acid urine
M43256 urine	N-acetyl-3-methylhistidine*	Histidine Metabolism urine	Amino Acid urine
M33946 urine	N-acetylhistidine	Histidine Metabolism urine	Amino Acid urine
M35431 urine	2-methylbutyrylcarnitine (C5)	Leucine, Isoleucine and Valine Metabolism urine	Amino Acid urine
M31928 urine	2-methylbutyrylglycine	Leucine, Isoleucine and Valine Metabolism urine	Amino Acid urine
M32397 urine	3-hydroxy-2-ethylpropionate	Leucine, Isoleucine and Valine Metabolism urine	Amino Acid urine
M15676 urine	3-methyl-2-oxovalerate	Leucine, Isoleucine and Valine Metabolism urine	Amino Acid urine
M31940 urine	3-methylcrotonylglycine	Leucine, Isoleucine and Valine Metabolism urine	Amino Acid urine
M38667 urine	3-methylglutaconate	Leucine, Isoleucine and Valine Metabolism urine	Amino Acid urine
M1557 urine	3-methylglutarate	Leucine, Isoleucine and Valine Metabolism urine	Amino Acid urine
M22116 urine	4-methyl-2-oxopentanoate	Leucine, Isoleucine and Valine Metabolism urine	Amino Acid urine
M33937 urine	alpha-hydroxyisovalerate	Leucine, Isoleucine and Valine Metabolism urine	Amino Acid urine
M12129 urine	beta-hydroxyisovalerate	Leucine, Isoleucine and Valine Metabolism urine	Amino Acid urine
M33441 urine	isobutyrylcarnitine	Leucine, Isoleucine and Valine Metabolism urine	Amino Acid urine
M35437 urine	isobutyrylglycine	Leucine, Isoleucine and Valine Metabolism urine	Amino Acid urine
M1125 urine	isoleucine	Leucine, Isoleucine and Valine Metabolism urine	Amino Acid urine
M34407 urine	isovalerylcarnitine	Leucine, Isoleucine and Valine Metabolism urine	Amino Acid urine
M35107 urine	isovalerylglycine	Leucine, Isoleucine and Valine Metabolism urine	Amino Acid urine
M60 urine	leucine	Leucine, Isoleucine and Valine Metabolism urine	Amino Acid urine
M33967 urine	N-acetylisoleucine	Leucine, Isoleucine and Valine Metabolism urine	Amino Acid urine
M1587 urine	N-acetylleucine	Leucine, Isoleucine and Valine Metabolism urine	Amino Acid urine
M1591 urine	N-acetylvaline	Leucine, Isoleucine and Valine Metabolism urine	Amino Acid urine
M1598 urine	tigloylglycine	Leucine, Isoleucine and Valine Metabolism urine	Amino Acid urine
M35428 urine	tiglyl carnitine	Leucine, Isoleucine and Valine Metabolism urine	Amino Acid urine
M1649 urine	valine	Leucine, Isoleucine and Valine Metabolism urine	Amino Acid urine
M35439 urine	glutarylcarnitine (C5)	Lysine Metabolism urine	Amino Acid urine
M36751 urine	N2-acetyllysine	Lysine Metabolism urine	Amino Acid urine
M36752 urine	N6-acetyllysine	Lysine Metabolism urine	Amino Acid urine
M1302 urine	methionine	Methionine, Cysteine, SAM and Taurine Metabolism urine	Amino Acid urine
M2829 urine	N-formylmethionine	Methionine, Cysteine, SAM and Taurine Metabolism urine	Amino Acid urine
M1413 urine	3-hydroxyphenylacetate	Phenylalanine and Tyrosine Metabolism urine	Amino Acid urine
M12017 urine	3-methoxytyrosine	Phenylalanine and Tyrosine Metabolism urine	Amino Acid urine
M45415 urine	3-[3-(sulfooxy)phenyl]propanoic acid	Phenylalanine and Tyrosine Metabolism urine	Amino Acid urine
M541 urine	4-hydroxyphenylacetate	Phenylalanine and Tyrosine Metabolism urine	Amino Acid urine
M1669 urine	4-hydroxyphenylpyruvate	Phenylalanine and Tyrosine Metabolism urine	Amino Acid urine
M42040 urine	5-hydroxymethyl-2-furoic acid	Phenylalanine and Tyrosine Metabolism urine	Amino Acid urine
M18280 urine	gentisate	Phenylalanine and Tyrosine Metabolism urine	Amino Acid urine
M1101 urine	homovanillate (HVA)	Phenylalanine and Tyrosine Metabolism urine	Amino Acid urine
M38349 urine	homovanillate sulfate	Phenylalanine and Tyrosine Metabolism urine	Amino Acid urine
M33950 urine	N-acetylphenylalanine	Phenylalanine and Tyrosine Metabolism urine	Amino Acid urine
M32390 urine	N-acetyltyrosine	Phenylalanine and Tyrosine Metabolism urine	Amino Acid urine
M36845 urine	o-cresol sulfate	Phenylalanine and Tyrosine Metabolism urine	Amino Acid urine
M36103 urine	p-cresol sulfate	Phenylalanine and Tyrosine Metabolism urine	Amino Acid urine
M32553 urine	phenol sulfate	Phenylalanine and Tyrosine Metabolism urine	Amino Acid urine
M35126 urine	phenylacetylglutamine	Phenylalanine and Tyrosine Metabolism urine	Amino Acid urine
M64 urine	phenylalanine	Phenylalanine and Tyrosine Metabolism urine	Amino Acid urine
M35434 urine	phenylpropionylglycine	Phenylalanine and Tyrosine Metabolism urine	Amino Acid urine
M1603 urine	tyramine	Phenylalanine and Tyrosine Metabolism urine	Amino Acid urine
M1299 urine	tyrosine	Phenylalanine and Tyrosine Metabolism urine	Amino Acid urine
M1558 urine	4-acetamidobutanoate	Polyamine Metabolism urine	Amino Acid urine
M43258 urine	acisoga	Polyamine Metabolism urine	Amino Acid urine
M37496 urine	N-acetylputrescine	Polyamine Metabolism urine	Amino Acid urine
M32353 urine	3-hydroxyanthranilate	Tryptophan Metabolism urine	Amino Acid urine
M27672 urine	3-indoxyl sulfate	Tryptophan Metabolism urine	Amino Acid urine
M437 urine	5-hydroxyindoleacetate	Tryptophan Metabolism urine	Amino Acid urine
M32675 urine	C-glycosyltryptophan*	Tryptophan Metabolism urine	Amino Acid urine
M27513 urine	indoleacetate	Tryptophan Metabolism urine	Amino Acid urine
M42087 urine	indoleacetylglutamine	Tryptophan Metabolism urine	Amino Acid urine
M18349 urine	indolelactate	Tryptophan Metabolism urine	Amino Acid urine
M1417 urine	kynurenate	Tryptophan Metabolism urine	Amino Acid urine
M15140 urine	kynurenine	Tryptophan Metabolism urine	Amino Acid urine
M33959 urine	N-acetyltryptophan	Tryptophan Metabolism urine	Amino Acid urine
M1512 urine	picolinate	Tryptophan Metabolism urine	Amino Acid urine
M54 urine	tryptophan	Tryptophan Metabolism urine	Amino Acid urine
M36808 urine	dimethylarginine (SDMA + ADMA)	Urea cycle; Arginine and Proline Metabolism urine	Amino Acid urine
M22138 urine	homocitrulline	Urea cycle; Arginine and Proline Metabolism urine	Amino Acid urine
M33953 urine	N-acetylarginine	Urea cycle; Arginine and Proline Metabolism urine	Amino Acid urine
M43591 urine	N2,N5-diacetylornithine	Urea cycle; Arginine and Proline Metabolism urine	Amino Acid urine
M35127 urine	pro-hydroxy-pro	Urea cycle; Arginine and Proline Metabolism urine	Amino Acid urine
M32623 urine	urea	Urea cycle; Arginine and Proline Metabolism urine	Amino Acid urine
M32377 urine	N-acetylneuraminate	Aminosugar Metabolism urine	Carbohydrate urine
M40424 urine	3-sialyllactose	Disaccharides and Oligosaccharides urine	Carbohydrate urine
M1519 urine	sucrose	Disaccharides and Oligosaccharides urine	Carbohydrate urine
M20675 urine	1,5-anhydroglucitol (1,5-AG)	Glycolysis, Gluconeogenesis, and Pyruvate Metabolism urine	Carbohydrate urine
M33830 urine	lactate	Glycolysis, Gluconeogenesis, and Pyruvate Metabolism urine	Carbohydrate urine
M32354 urine	ascorbate (Vitamin C)	Ascorbate and Aldarate Metabolism urine	Cofactors and Vitamins urine
M40173 urine	L-urobilin	Hemoglobin and Porphyrin Metabolism urine	Cofactors and Vitamins urine
M40469 urine	N1-Methyl-2-pyridone-5-carboxamide	Nicotinate and Nicotinamide Metabolism urine	Cofactors and Vitamins urine
M32401 urine	trigonelline (N'-methylnicotinate)	Nicotinate and Nicotinamide Metabolism urine	Cofactors and Vitamins urine
M1508 urine	pantothenate	Pantothenate and CoA Metabolism urine	Cofactors and Vitamins urine
M15689 urine	7,8-dihydroneopterin	Pterin Metabolism urine	Cofactors and Vitamins urine
M35131 urine	neopterin	Pterin Metabolism urine	Cofactors and Vitamins urine
M1827 urine	riboflavin (Vitamin B2)	Riboflavin Metabolism urine	Cofactors and Vitamins urine
M35129 urine	dihydrobiopterin	Tetrahydrobiopterin Metabolism urine	Cofactors and Vitamins urine
M39346 urine	alpha-CEHC glucuronide*	Tocopherol Metabolism urine	Cofactors and Vitamins urine
M47666 urine	alpha-CEHC sulfate	Tocopherol Metabolism urine	Cofactors and Vitamins urine
M42381 urine	gamma-CEHC glucuronide*	Tocopherol Metabolism urine	Cofactors and Vitamins urine
M31555 urine	pyridoxate	Vitamin B6 Metabolism urine	Cofactors and Vitamins urine
M34425 urine	phosphate	Oxidative Phosphorylation urine	Energy urine
M12025 urine	cis-aconitate	TCA Cycle urine	Energy urine
M1564 urine	citrate	TCA Cycle urine	Energy urine
M12110 urine	isocitrate	TCA Cycle urine	Energy urine
M1437 urine	succinate	TCA Cycle urine	Energy urine
M37058 urine	succinylcarnitine	TCA Cycle urine	Energy urine
M15500 urine	carnitine	Carnitine Metabolism urine	Lipid urine
M32412 urine	butyrylcarnitine	Fatty Acid Metabolism (also BCAA Metabolism) urine	Lipid urine
M32198 urine	acetylcarnitine	Fatty Acid Metabolism(Acyl Carnitine) urine	Lipid urine
M32328 urine	hexanoylcarnitine	Fatty Acid Metabolism(Acyl Carnitine) urine	Lipid urine
M33936 urine	octanoylcarnitine	Fatty Acid Metabolism(Acyl Carnitine) urine	Lipid urine
M35436 urine	hexanoylglycine	Fatty Acid Metabolism(Acyl Glycine) urine	Lipid urine
M35482 urine	2-methylmalonyl carnitine	Fatty Acid Synthesis urine	Lipid urine
M43343 urine	2-aminooctanoate	Fatty Acid, Amino urine	Lipid urine
M31787 urine	3-carboxy-4-methyl-5-propyl-2-furanpropanoate (CMPF)	Fatty Acid, Dicarboxylate urine	Lipid urine
M36749 urine	3-methyladipate	Fatty Acid, Dicarboxylate urine	Lipid urine
M21134 urine	adipate	Fatty Acid, Dicarboxylate urine	Lipid urine
M18362 urine	azelate (nonanedioate)	Fatty Acid, Dicarboxylate urine	Lipid urine
M32398 urine	sebacate (decanedioate)	Fatty Acid, Dicarboxylate urine	Lipid urine
M31943 urine	3-hydroxysebacate	Fatty Acid, Monohydroxy urine	Lipid urine
M31938 urine	5-hydroxyhexanoate	Fatty Acid, Monohydroxy urine	Lipid urine
M32599 urine	glycocholenate sulfate*	Secondary Bile Acid Metabolism urine	Lipid urine
M32620 urine	glycolithocholate sulfate*	Secondary Bile Acid Metabolism urine	Lipid urine
M32807 urine	taurocholenate sulfate*	Secondary Bile Acid Metabolism urine	Lipid urine
M36850 urine	taurolithocholate 3-sulfate	Secondary Bile Acid Metabolism urine	Lipid urine
M47135 urine	11-ketoetiocholanolone glucuronide	Steroid urine	Lipid urine
M37173 urine	21-hydroxypregnenolone disulfate	Steroid urine	Lipid urine
M37202 urine	4-androsten-3beta,17beta-diol disulfate (1)*	Steroid urine	Lipid urine
M37203 urine	4-androsten-3beta,17beta-diol disulfate (2)*	Steroid urine	Lipid urine
M47401 urine	5beta-pregnan-3alpha,21-diol-11,20-dione 21-glucosiduronate	Steroid urine	Lipid urine
M32827 urine	andro steroid monosulfate (1)*	Steroid urine	Lipid urine
M32792 urine	andro steroid monosulfate 2*	Steroid urine	Lipid urine
M31591 urine	androsterone sulfate	Steroid urine	Lipid urine
M1712 urine	cortisol	Steroid urine	Lipid urine
M1769 urine	cortisone	Steroid urine	Lipid urine
M32425 urine	dehydroisoandrosterone sulfate (DHEA-S)	Steroid urine	Lipid urine
M33973 urine	epiandrosterone sulfate	Steroid urine	Lipid urine
M47112 urine	etiocholanolone glucuronide	Steroid urine	Lipid urine
M32562 urine	pregnen-diol disulfate*	Steroid urine	Lipid urine
M38608 urine	tetrahydrocortisone	Steroid urine	Lipid urine
M3127 urine	hypoxanthine	Purine Metabolism, (Hypo)Xanthine/Inosine containing urine	Nucleotide urine
M1123 urine	inosine	Purine Metabolism, (Hypo)Xanthine/Inosine containing urine	Nucleotide urine
M1604 urine	urate	Purine Metabolism, (Hypo)Xanthine/Inosine containing urine	Nucleotide urine
M3147 urine	xanthine	Purine Metabolism, (Hypo)Xanthine/Inosine containing urine	Nucleotide urine
M15136 urine	xanthosine	Purine Metabolism, (Hypo)Xanthine/Inosine containing urine	Nucleotide urine
M555 urine	adenosine	Purine Metabolism, Adenine containing urine	Nucleotide urine
M2831 urine	adenosine 3',5'-cyclic monophosphate (cAMP)	Purine Metabolism, Adenine containing urine	Nucleotide urine
M15650 urine	N1-methyladenosine	Purine Metabolism, Adenine containing urine	Nucleotide urine
M35157 urine	N6-carbamoylthreonyladenosine	Purine Metabolism, Adenine containing urine	Nucleotide urine
M35114 urine	7-methylguanine	Purine Metabolism, Guanine containing urine	Nucleotide urine
M32352 urine	guanine	Purine Metabolism, Guanine containing urine	Nucleotide urine
M31609 urine	N1-methylguanosine	Purine Metabolism, Guanine containing urine	Nucleotide urine
M35137 urine	N2,N2-dimethylguanosine	Purine Metabolism, Guanine containing urine	Nucleotide urine
M35133 urine	N2-methylguanosine	Purine Metabolism, Guanine containing urine	Nucleotide urine
M35132 urine	3-methylcytidine	Pyrimidine Metabolism, Cytidine containing urine	Nucleotide urine
M35130 urine	N4-acetylcytidine	Pyrimidine Metabolism, Cytidine containing urine	Nucleotide urine
M35172 urine	orotidine	Pyrimidine Metabolism, Orotate containing urine	Nucleotide urine
M1566 urine	3-aminoisobutyrate	Pyrimidine Metabolism, Thymine containing urine	Nucleotide urine
M42566 urine	3-methyluracil	Pyrimidine Metabolism, Uracil containing urine	Nucleotide urine
M3155 urine	3-ureidopropionate	Pyrimidine Metabolism, Uracil containing urine	Nucleotide urine
M37432 urine	N-acetyl-beta-alanine	Pyrimidine Metabolism, Uracil containing urine	Nucleotide urine
M33442 urine	pseudouridine	Pyrimidine Metabolism, Uracil containing urine	Nucleotide urine
M605 urine	uracil	Pyrimidine Metabolism, Uracil containing urine	Nucleotide urine
M37077 urine	cyclo(gly-pro)	Dipeptide urine	Peptide urine
M22171 urine	glycylproline	Dipeptide urine	Peptide urine
M22194 urine	pyroglutamylglutamine	Dipeptide urine	Peptide urine
M32394 urine	pyroglutamylvaline	Dipeptide urine	Peptide urine
M1768 urine	carnosine	Dipeptide Derivative urine	Peptide urine
M43488 urine	N-acetylcarnosine	Dipeptide Derivative urine	Peptide urine
M34456 urine	gamma-glutamylisoleucine*	Gamma-glutamyl Amino Acid urine	Peptide urine
M18369 urine	gamma-glutamylleucine	Gamma-glutamyl Amino Acid urine	Peptide urine
M33422 urine	gamma-glutamylphenylalanine	Gamma-glutamyl Amino Acid urine	Peptide urine
M33364 urine	gamma-glutamylthreonine*	Gamma-glutamyl Amino Acid urine	Peptide urine
M2734 urine	gamma-glutamyltyrosine	Gamma-glutamyl Amino Acid urine	Peptide urine
M32393 urine	gamma-glutamylvaline	Gamma-glutamyl Amino Acid urine	Peptide urine
M35892 urine	2,4,6-trihydroxybenzoate	Benzoate Metabolism urine	Xenobiotics urine
M18281 urine	2-hydroxyhippurate (salicylurate)	Benzoate Metabolism urine	Xenobiotics urine
M39600 urine	3-hydroxyhippurate	Benzoate Metabolism urine	Xenobiotics urine
M42494 urine	3-methyl catechol sulfate (1)	Benzoate Metabolism urine	Xenobiotics urine
M42495 urine	3-methyl catechol sulfate (2)	Benzoate Metabolism urine	Xenobiotics urine
M36099 urine	4-ethylphenylsulfate	Benzoate Metabolism urine	Xenobiotics urine
M21133 urine	4-hydroxybenzoate	Benzoate Metabolism urine	Xenobiotics urine
M35527 urine	4-hydroxyhippurate	Benzoate Metabolism urine	Xenobiotics urine
M42493 urine	4-methylcatechol sulfate	Benzoate Metabolism urine	Xenobiotics urine
M36098 urine	4-vinylphenol sulfate	Benzoate Metabolism urine	Xenobiotics urine
M35320 urine	catechol sulfate	Benzoate Metabolism urine	Xenobiotics urine
M15753 urine	hippurate	Benzoate Metabolism urine	Xenobiotics urine
M43266 urine	2-aminophenol sulfate	Chemical urine	Xenobiotics urine
M40452 urine	2-oxo-1-pyrrolidinepropionate	Chemical urine	Xenobiotics urine
M39603 urine	ethyl glucuronide	Chemical urine	Xenobiotics urine
M47101 urine	N-methylpipecolate	Chemical urine	Xenobiotics urine
M45413 urine	O-sulfo-L-tyrosine	Chemical urine	Xenobiotics urine
M43265 urine	phenylcarnitine*	Chemical urine	Xenobiotics urine
M43511 urine	phenylglyoxylic acid	Chemical urine	Xenobiotics urine
M44552 urine	S-(3-hydroxypropyl)mercapturic acid (HPMA)	Chemical urine	Xenobiotics urine
M22115 urine	4-acetylphenol sulfate	Drug urine	Xenobiotics urine
M43231 urine	6-oxopiperidine-2-carboxylic acid	Drug urine	Xenobiotics urine
M35322 urine	hydroquinone sulfate	Drug urine	Xenobiotics urine
M35432 urine	pivaloylcarnitine	Drug urine	Xenobiotics urine
M38276 urine	2,3-dihydroxyisovalerate	Food Component/Plant urine	Xenobiotics urine
M15667 urine	2-isopropylmalate	Food Component/Plant urine	Xenobiotics urine
M40479 urine	2-oxindole-3-acetate	Food Component/Plant urine	Xenobiotics urine
M43400 urine	2-piperidinone	Food Component/Plant urine	Xenobiotics urine
M38637 urine	cinnamoylglycine	Food Component/Plant urine	Xenobiotics urine
M40481 urine	dihydroferulic acid	Food Component/Plant urine	Xenobiotics urine
M47114 urine	ferulic acid 4-sulfate	Food Component/Plant urine	Xenobiotics urine
M33009 urine	homostachydrine*	Food Component/Plant urine	Xenobiotics urine
M31536 urine	N-(2-furoyl)glycine	Food Component/Plant urine	Xenobiotics urine
M45404 urine	N-acetylalliin*	Food Component/Plant urine	Xenobiotics urine
M34384 urine	stachydrine	Food Component/Plant urine	Xenobiotics urine
M36095 urine	thymol sulfate	Food Component/Plant urine	Xenobiotics urine
M34404 urine	1,3,7-trimethylurate	Xanthine Metabolism urine	Xenobiotics urine
M32391 urine	1,3-dimethylurate	Xanthine Metabolism urine	Xenobiotics urine
M34400 urine	1,7-dimethylurate	Xanthine Metabolism urine	Xenobiotics urine
M34395 urine	1-methylurate	Xanthine Metabolism urine	Xenobiotics urine
M34389 urine	1-methylxanthine	Xanthine Metabolism urine	Xenobiotics urine
M34399 urine	3,7-dimethylurate	Xanthine Metabolism urine	Xenobiotics urine
M32445 urine	3-methylxanthine	Xanthine Metabolism urine	Xenobiotics urine
M34401 urine	5-acetylamino-6-formylamino-3-methyluracil	Xanthine Metabolism urine	Xenobiotics urine
M39598 urine	7-methylurate	Xanthine Metabolism urine	Xenobiotics urine
M34390 urine	7-methylxanthine	Xanthine Metabolism urine	Xenobiotics urine
M569 urine	caffeine	Xanthine Metabolism urine	Xenobiotics urine
M18254 urine	paraxanthine	Xanthine Metabolism urine	Xenobiotics urine
M18392 urine	theobromine	Xanthine Metabolism urine	Xenobiotics urine
M18394 urine	theophylline	Xanthine Metabolism urine	Xenobiotics urine
M32735 urine	X - 01911	Unknown urine	Unknown urine
M32587 urine	X - 02249	Unknown urine	Unknown urine
M32894 urine	X - 10445	Unknown urine	Unknown urine
M33066 urine	X - 10593	Unknown urine	Unknown urine
M32578 urine	X - 11261	Unknown urine	Unknown urine
M32651 urine	X - 11334	Unknown urine	Unknown urine
M33745 urine	X - 11357	Unknown urine	Unknown urine
M32678 urine	X - 11361	Unknown urine	Unknown urine
M32757 urine	X - 11440	Unknown urine	Unknown urine
M32761 urine	X - 11444	Unknown urine	Unknown urine
M32769 urine	X - 11452	Unknown urine	Unknown urine
M32802 urine	X - 11485	Unknown urine	Unknown urine
M32808 urine	X - 11491	Unknown urine	Unknown urine
M32838 urine	X - 11521	Unknown urine	Unknown urine
M32846 urine	X - 11529	Unknown urine	Unknown urine
M32910 urine	X - 11593	Unknown urine	Unknown urine
M32957 urine	X - 11640	Unknown urine	Unknown urine
M33031 urine	X - 11687	Unknown urine	Unknown urine
M33144 urine	X - 11799	Unknown urine	Unknown urine
M33180 urine	X - 11835	Unknown urine	Unknown urine
M33188 urine	X - 11843	Unknown urine	Unknown urine
M33195 urine	X - 11850	Unknown urine	Unknown urine
M33290 urine	X - 11945	Unknown urine	Unknown urine
M33360 urine	X - 12014	Unknown urine	Unknown urine
M33377 urine	X - 12026	Unknown urine	Unknown urine
M33408 urine	X - 12056	Unknown urine	Unknown urine
M33508 urine	X - 12093	Unknown urine	Unknown urine
M33510 urine	X - 12095	Unknown urine	Unknown urine
M33511 urine	X - 12096	Unknown urine	Unknown urine
M33512 urine	X - 12097	Unknown urine	Unknown urine
M33515 urine	X - 12100	Unknown urine	Unknown urine
M33516 urine	X - 12101	Unknown urine	Unknown urine
M33519 urine	X - 12104	Unknown urine	Unknown urine
M33526 urine	X - 12111	Unknown urine	Unknown urine
M33527 urine	X - 12112	Unknown urine	Unknown urine
M33528 urine	X - 12113	Unknown urine	Unknown urine
M33531 urine	X - 12116	Unknown urine	Unknown urine
M33537 urine	X - 12122	Unknown urine	Unknown urine
M33538 urine	X - 12123	Unknown urine	Unknown urine
M33539 urine	X - 12124	Unknown urine	Unknown urine
M33541 urine	X - 12126	Unknown urine	Unknown urine
M33542 urine	X - 12127	Unknown urine	Unknown urine
M33543 urine	X - 12128	Unknown urine	Unknown urine
M33590 urine	X - 12170	Unknown urine	Unknown urine
M33609 urine	X - 12188	Unknown urine	Unknown urine
M35760 urine	X - 12193	Unknown urine	Unknown urine
M33620 urine	X - 12199	Unknown urine	Unknown urine
M33632 urine	X - 12211	Unknown urine	Unknown urine
M33633 urine	X - 12212	Unknown urine	Unknown urine
M33637 urine	X - 12216	Unknown urine	Unknown urine
M33646 urine	X - 12225	Unknown urine	Unknown urine
M33653 urine	X - 12231	Unknown urine	Unknown urine
M33656 urine	X - 12234	Unknown urine	Unknown urine
M33680 urine	X - 12258	Unknown urine	Unknown urine
M33683 urine	X - 12261	Unknown urine	Unknown urine
M34510 urine	X - 12267	Unknown urine	Unknown urine
M33829 urine	X - 12283	Unknown urine	Unknown urine
M33728 urine	X - 12306	Unknown urine	Unknown urine
M33751 urine	X - 12329	Unknown urine	Unknown urine
M33760 urine	X - 12335	Unknown urine	Unknown urine
M33764 urine	X - 12339	Unknown urine	Unknown urine
M33786 urine	X - 12358	Unknown urine	Unknown urine
M40784 urine	X - 12379	Unknown urine	Unknown urine
M33814 urine	X - 12386	Unknown urine	Unknown urine
M33835 urine	X - 12407	Unknown urine	Unknown urine
M33838 urine	X - 12410	Unknown urine	Unknown urine
M33839 urine	X - 12411	Unknown urine	Unknown urine
M34524 urine	X - 12511	Unknown urine	Unknown urine
M34132 urine	X - 12565	Unknown urine	Unknown urine
M34235 urine	X - 12636	Unknown urine	Unknown urine
M34236 urine	X - 12637	Unknown urine	Unknown urine
M34289 urine	X - 12680	Unknown urine	Unknown urine
M34295 urine	X - 12686	Unknown urine	Unknown urine
M34307 urine	X - 12687	Unknown urine	Unknown urine
M34298 urine	X - 12689	Unknown urine	Unknown urine
M34299 urine	X - 12690	Unknown urine	Unknown urine
M34305 urine	X - 12695	Unknown urine	Unknown urine
M34314 urine	X - 12704	Unknown urine	Unknown urine
M40107 urine	X - 12714	Unknown urine	Unknown urine
M34325 urine	X - 12715	Unknown urine	Unknown urine
M34328 urine	X - 12718	Unknown urine	Unknown urine
M34332 urine	X - 12722	Unknown urine	Unknown urine
M34343 urine	X - 12733	Unknown urine	Unknown urine
M34348 urine	X - 12738	Unknown urine	Unknown urine
M34349 urine	X - 12739	Unknown urine	Unknown urine
M34350 urine	X - 12740	Unknown urine	Unknown urine
M34352 urine	X - 12742	Unknown urine	Unknown urine
M34355 urine	X - 12745	Unknown urine	Unknown urine
M34358 urine	X - 12748	Unknown urine	Unknown urine
M34363 urine	X - 12753	Unknown urine	Unknown urine
M34370 urine	X - 12760	Unknown urine	Unknown urine
M34477 urine	X - 12794	Unknown urine	Unknown urine
M34495 urine	X - 12812	Unknown urine	Unknown urine
M34497 urine	X - 12814	Unknown urine	Unknown urine
M34498 urine	X - 12815	Unknown urine	Unknown urine
M34499 urine	X - 12816	Unknown urine	Unknown urine
M34503 urine	X - 12820	Unknown urine	Unknown urine
M34505 urine	X - 12822	Unknown urine	Unknown urine
M40821 urine	X - 12824	Unknown urine	Unknown urine
M34511 urine	X - 12828	Unknown urine	Unknown urine
M34513 urine	X - 12830	Unknown urine	Unknown urine
M34514 urine	X - 12831	Unknown urine	Unknown urine
M34515 urine	X - 12832	Unknown urine	Unknown urine
M34517 urine	X - 12834	Unknown urine	Unknown urine
M34520 urine	X - 12837	Unknown urine	Unknown urine
M34523 urine	X - 12840	Unknown urine	Unknown urine
M34527 urine	X - 12844	Unknown urine	Unknown urine
M34529 urine	X - 12846	Unknown urine	Unknown urine
M34530 urine	X - 12847	Unknown urine	Unknown urine
M34531 urine	X - 12848	Unknown urine	Unknown urine
M34544 urine	X - 12860	Unknown urine	Unknown urine
M34590 urine	X - 12906	Unknown urine	Unknown urine
M34947 urine	X - 13249	Unknown urine	Unknown urine
M35187 urine	X - 13429	Unknown urine	Unknown urine
M35188 urine	X - 13430	Unknown urine	Unknown urine
M35215 urine	X - 13452	Unknown urine	Unknown urine
M35225 urine	X - 13462	Unknown urine	Unknown urine
M35493 urine	X - 13684	Unknown urine	Unknown urine
M35498 urine	X - 13689	Unknown urine	Unknown urine
M35507 urine	X - 13698	Unknown urine	Unknown urine
M35518 urine	X - 13709	Unknown urine	Unknown urine
M35532 urine	X - 13722	Unknown urine	Unknown urine
M35536 urine	X - 13726	Unknown urine	Unknown urine
M35731 urine	X - 13836	Unknown urine	Unknown urine
M35732 urine	X - 13837	Unknown urine	Unknown urine
M35735 urine	X - 13840	Unknown urine	Unknown urine
M35739 urine	X - 13844	Unknown urine	Unknown urine
M35761 urine	X - 13866	Unknown urine	Unknown urine
M36005 urine	X - 14082	Unknown urine	Unknown urine
M36228 urine	X - 14302	Unknown urine	Unknown urine
M36244 urine	X - 14318	Unknown urine	Unknown urine
M36278 urine	X - 14352	Unknown urine	Unknown urine
M36371 urine	X - 14445	Unknown urine	Unknown urine
M36652 urine	X - 14815	Unknown urine	Unknown urine
M36856 urine	X - 14838	Unknown urine	Unknown urine
M36978 urine	X - 14951	Unknown urine	Unknown urine
M37610 urine	X - 15363	Unknown urine	Unknown urine
M37720 urine	X - 15472	Unknown urine	Unknown urine
M37751 urine	X - 15503	Unknown urine	Unknown urine
M37885 urine	X - 15636	Unknown urine	Unknown urine
M37927 urine	X - 15678	Unknown urine	Unknown urine
M38067 urine	X - 15812	Unknown urine	Unknown urine
M38212 urine	X - 15863	Unknown urine	Unknown urine
M38530 urine	X - 16087	Unknown urine	Unknown urine
M38571 urine	X - 16124	Unknown urine	Unknown urine
M38963 urine	X - 16394	Unknown urine	Unknown urine
M38966 urine	X - 16397	Unknown urine	Unknown urine
M39136 urine	X - 16563	Unknown urine	Unknown urine
M39137 urine	X - 16564	Unknown urine	Unknown urine
M40131 urine	X - 16570	Unknown urine	Unknown urine
M39153 urine	X - 16580	Unknown urine	Unknown urine
M39154 urine	X - 16581	Unknown urine	Unknown urine
M39250 urine	X - 16674	Unknown urine	Unknown urine
M39355 urine	X - 16774	Unknown urine	Unknown urine
M39523 urine	X - 16940	Unknown urine	Unknown urine
M40132 urine	X - 16947	Unknown urine	Unknown urine
M39561 urine	X - 16975	Unknown urine	Unknown urine
M39855 urine	X - 17185	Unknown urine	Unknown urine
M40103 urine	X - 17305	Unknown urine	Unknown urine
M40104 urine	X - 17306	Unknown urine	Unknown urine
M40106 urine	X - 17308	Unknown urine	Unknown urine
M40111 urine	X - 17313	Unknown urine	Unknown urine
M40118 urine	X - 17320	Unknown urine	Unknown urine
M40121 urine	X - 17323	Unknown urine	Unknown urine
M40122 urine	X - 17324	Unknown urine	Unknown urine
M40123 urine	X - 17325	Unknown urine	Unknown urine
M40125 urine	X - 17327	Unknown urine	Unknown urine
M40133 urine	X - 17335	Unknown urine	Unknown urine
M40135 urine	X - 17337	Unknown urine	Unknown urine
M40137 urine	X - 17339	Unknown urine	Unknown urine
M40803 urine	X - 17340	Unknown urine	Unknown urine
M40139 urine	X - 17341	Unknown urine	Unknown urine
M40142 urine	X - 17343	Unknown urine	Unknown urine
M40153 urine	X - 17346	Unknown urine	Unknown urine
M40155 urine	X - 17348	Unknown urine	Unknown urine
M40160 urine	X - 17352	Unknown urine	Unknown urine
M40161 urine	X - 17353	Unknown urine	Unknown urine
M40162 urine	X - 17354	Unknown urine	Unknown urine
M40165 urine	X - 17357	Unknown urine	Unknown urine
M40166 urine	X - 17358	Unknown urine	Unknown urine
M40169 urine	X - 17361	Unknown urine	Unknown urine
M40186 urine	X - 17366	Unknown urine	Unknown urine
M40189 urine	X - 17369	Unknown urine	Unknown urine
M40190 urine	X - 17370	Unknown urine	Unknown urine
M40267 urine	X - 17438	Unknown urine	Unknown urine
M40282 urine	X - 17453	Unknown urine	Unknown urine
M40553 urine	X - 17612	Unknown urine	Unknown urine
M40780 urine	X - 17683	Unknown urine	Unknown urine
M40783 urine	X - 17686	Unknown urine	Unknown urine
M40785 urine	X - 17688	Unknown urine	Unknown urine
M40789 urine	X - 17692	Unknown urine	Unknown urine
M40790 urine	X - 17693	Unknown urine	Unknown urine
M40792 urine	X - 17695	Unknown urine	Unknown urine
M40796 urine	X - 17699	Unknown urine	Unknown urine
M40798 urine	X - 17701	Unknown urine	Unknown urine
M40802 urine	X - 17705	Unknown urine	Unknown urine
M40817 urine	X - 17717	Unknown urine	Unknown urine
M40833 urine	X - 17733	Unknown urine	Unknown urine
M40836 urine	X - 17736	Unknown urine	Unknown urine
M40841 urine	X - 17739	Unknown urine	Unknown urine
M40880 urine	X - 17778	Unknown urine	Unknown urine
M41226 urine	X - 18123	Unknown urine	Unknown urine
M41345 urine	X - 18241	Unknown urine	Unknown urine
M41360 urine	X - 18256	Unknown urine	Unknown urine
M41560 urine	X - 18342	Unknown urine	Unknown urine
M41563 urine	X - 18345	Unknown urine	Unknown urine
M41586 urine	X - 18367	Unknown urine	Unknown urine
M41713 urine	X - 18486	Unknown urine	Unknown urine
M41783 urine	X - 18554	Unknown urine	Unknown urine
M41786 urine	X - 18557	Unknown urine	Unknown urine
M41837 urine	X - 18603	Unknown urine	Unknown urine
M42223 urine	X - 18838	Unknown urine	Unknown urine
M42271 urine	X - 18886	Unknown urine	Unknown urine
M42312 urine	X - 18927	Unknown urine	Unknown urine
M42322 urine	X - 18935	Unknown urine	Unknown urine
M42330 urine	X - 18943	Unknown urine	Unknown urine
M42342 urine	X - 18955	Unknown urine	Unknown urine
M42352 urine	X - 18965	Unknown urine	Unknown urine
M42551 urine	X - 19144	Unknown urine	Unknown urine
M42909 urine	X - 19433	Unknown urine	Unknown urine
M43439 urine	X - 19779	Unknown urine	Unknown urine
M43558 urine	X - 19807	Unknown urine	Unknown urine
M43559 urine	X - 19808	Unknown urine	Unknown urine
M43684 urine	X - 19910	Unknown urine	Unknown urine
M44763 urine	X - 20180	Unknown urine	Unknown urine
M45103 urine	X - 20502	Unknown urine	Unknown urine
M45168 urine	X - 20567	Unknown urine	Unknown urine
M45172 urine	X - 20571	Unknown urine	Unknown urine
M45175 urine	X - 20574	Unknown urine	Unknown urine
M45176 urine	X - 20575	Unknown urine	Unknown urine
M45179 urine	X - 20578	Unknown urine	Unknown urine
M45187 urine	X - 20586	Unknown urine	Unknown urine
M45189 urine	X - 20588	Unknown urine	Unknown urine
M45191 urine	X - 20590	Unknown urine	Unknown urine
M45198 urine	X - 20597	Unknown urine	Unknown urine
M45199 urine	X - 20598	Unknown urine	Unknown urine
M45218 urine	X - 20617	Unknown urine	Unknown urine
M45221 urine	X - 20620	Unknown urine	Unknown urine
M45223 urine	X - 20622	Unknown urine	Unknown urine
M45235 urine	X - 20634	Unknown urine	Unknown urine
M45244 urine	X - 20643	Unknown urine	Unknown urine
M45912 urine	X - 21050	Unknown urine	Unknown urine
M46188 urine	X - 21201	Unknown urine	Unknown urine
