# Supplementary material for: Phenotype-driven identification of modules in a hierarchical map of multifluid metabolic correlations
Source: NPJ Syst Biol Appl. 2017 Sep 21;3:28. doi: 10.1038/s41540-017-0029-9 (PMC5608949; doi:10.1038/s41540-017-0029-9)
Supplement: Supplementary file 1 — Supplementary Material [file 41540_2017_29_MOESM1_ESM.zip › Supplement_onlineVersion/SupportingInformation_S10_Module identification code/ModuleIdentification/simulated_data/covars.txt]

"Sample" "Covar1" "Covar2" "Covar3"
"sample1" 1.321189209 63.34977531 19.63491825
"sample2" 1.601274035 62.43719957 28.41490487
"sample3" 1.942732696 54.68658466 28.85024328
"sample4" 2.506664798 41.48930419 28.75182727
"sample5" 1.561675859 26.09191598 28.12238468
"sample6" 2.22270092 34.76526048 23.00651177
"sample7" 1.248617346 61.98290797 31.5958665
"sample8" 2.357103455 35.82382723 17.79283917
"sample9" 1.285579588 56.55611599 31.66406493
"sample10" 1.591537161 69.51526732 36.41020262
"sample11" 1.473792189 45.14077286 30.06472973
"sample12" 1.521431731 59.16133908 27.4095468
"sample13" 1.686702704 43.15114295 22.92325516
"sample14" 1.032725123 71.98103721 22.61781053
"sample15" 1.311866605 37.79101979 24.29894683
"sample16" 1.022427853 65.0144424 28.64553066
"sample17" 1.740145777 48.50698435 19.43145368
"sample18" 1.370796539 80.77412838 30.91954072
"sample19" 1.338602123 60.64202341 32.02128525
"sample20" 1.234200514 54.71987493 28.46927666
"sample21" 1.934534601 33.82831648 29.04702221
"sample22" 1.330679411 43.11764602 28.34258482
"sample23" 1.390796967 63.76153889 28.7642272
"sample24" 1.387242317 33.70040371 28.20905208
"sample25" 2.21599059 57.61346319 27.16141305
"sample26" 1.260489354 43.51168845 32.67990818
"sample27" 0.979585716 53.17877723 21.33764078
"sample28" 1.880404994 48.7180873 32.16207226
"sample29" 3.030264952 64.4545726 24.54628291
"sample30" 1.663295277 42.99215363 23.98772721
"sample31" 1.684845746 52.60637145 34.32633489
"sample32" 2.342903215 56.12654 21.96570315
"sample33" 1.171431464 44.98532649 29.75926503
"sample34" 1.57318095 51.01298372 23.48059752
"sample35" 0.200040534 26.20854 30.44293494
"sample36" 0.414551322 46.12935196 27.7286228
"sample37" 1.792675789 50.07419107 25.63541639
"sample38" 1.86222523 53.64571273 32.43892255
"sample39" 0.765356623 52.09643728 21.02993626
"sample40" 1.058968302 23.05698686 24.99603009
"sample41" 1.155024175 68.77253178 29.64625329
"sample42" 2.302026964 48.83951578 27.14904036
"sample43" 1.606354082 49.08238705 18.88611363
"sample44" 0.917983988 39.94277518 34.88052796
"sample45" 1.703415106 48.95531739 26.18391583
"sample46" 1.704115824 53.5937909 18.69971864
"sample47" 1.646262339 42.6295501 28.76117293
"sample48" 1.862744315 35.67878829 33.01982748
"sample49" 1.279101113 20.12685659 25.77495187
"sample50" 1.486523063 43.64131301 31.8300213
"sample51" 1.17848635 63.02547005 33.0552134
"sample52" 2.650243206 51.31314529 33.38331984
"sample53" 1.054710064 39.14275349 31.22520815
"sample54" 1.158121753 53.04780583 33.96091336
"sample55" 1.225811223 62.32376083 28.34072372
"sample56" 2.52476008 51.72075039 14.99057142
"sample57" 2.024618681 28.70567986 28.59470165
"sample58" 1.666127255 73.69362844 20.15460901
"sample59" 1.813736556 38.00178302 21.74395061
"sample60" 1.721417199 70.32117152 29.30039558
"sample61" 1.448990904 32.46118512 26.79044787
"sample62" 2.111858184 53.94271943 35.8984619
"sample63" 1.44945637 37.31716497 27.47263422
"sample64" 1.884368087 55.51620072 28.31878641
"sample65" 0.626600158 41.22569484 24.75985669
"sample66" 0.552990197 38.68777159 29.48550976
"sample67" 1.400693128 33.56248183 33.2762143
"sample68" 0.847542004 34.51551434 32.36196343
"sample69" 1.443748942 31.60373852 28.99285408
"sample70" 2.006142221 38.02131477 24.45086308
"sample71" 1.484897055 61.98509004 34.55082402
"sample72" 1.302772814 53.35973403 31.96176124
"sample73" 1.81098884 55.19562053 21.41806637
"sample74" 2.174873897 63.26523499 31.29909237
"sample75" 1.448152154 65.25100882 26.30980354
"sample76" 1.801055126 51.99108668 30.90223535
"sample77" 1.342225096 56.4644001 31.27940064
"sample78" 1.064153758 36.43644631 27.21684942
"sample79" 1.195392283 74.09481275 35.54346803
"sample80" 1.319314575 52.86111246 32.60779123
"sample81" 1.715617493 48.92035456 29.2376243
"sample82" 0.75866685 55.80499991 30.45833632
"sample83" 1.878085813 45.83681135 25.33430364
"sample84" 2.265980418 24.50197013 14.75941016
"sample85" 1.74367807 71.47671776 27.54028718
"sample86" 1.076596864 49.34169239 37.68314241
"sample87" 2.718668014 35.10514041 22.6686641
"sample88" 1.046075765 58.77335979 33.0114993
"sample89" 2.71555575 46.42377118 29.42848474
"sample90" 2.084010763 55.46198675 24.68755677
"sample91" 1.865624218 54.13041288 31.5546019
"sample92" 1.738866567 39.055757 22.55701723
"sample93" 1.640462337 30.43251956 25.93003426
"sample94" 1.272177895 36.30876698 34.74634327
"sample95" 1.77315721 57.80595217 30.24668217
"sample96" 1.50760452 49.14274564 28.78487778
"sample97" 2.172128654 47.7879483 21.00425739
"sample98" 1.876222917 48.39225451 22.0463307
"sample99" 1.724294899 62.79187569 27.71070223
"sample100" 1.627274095 52.45663437 30.76906053
"sample101" 2.017128328 63.79448392 26.96615452
"sample102" 1.035810763 49.39475103 37.34351692
"sample103" 1.785250624 42.40059219 24.11947591
"sample104" 2.032599024 48.10603113 24.64297621
"sample105" 1.233664218 50.30734624 27.93538483
"sample106" 1.750473338 47.95047936 25.98374045
"sample107" 1.480829789 69.43182842 31.53705047
"sample108" 1.87142328 61.57532068 28.68446531
"sample109" 1.430163038 41.44644414 23.95291669
"sample110" 1.426456117 48.77740329 18.70674925
"sample111" 1.825624176 60.3270664 24.96284315
"sample112" 1.596112133 65.89396037 24.72838194
"sample113" 1.040057326 51.31272928 32.37282506
"sample114" 2.2686411 22.63881234 21.81055029
"sample115" 1.83711598 54.42379041 31.14263548
"sample116" 2.326360615 56.24403989 23.91219481
"sample117" 2.318329733 16.31428591 30.61517156
"sample118" 1.774518521 67.14757516 26.80835112
"sample119" 1.980081883 43.19493841 25.14435804
"sample120" 1.360763923 32.42040863 30.56539469
"sample121" 0.991546902 44.02723231 33.98200789
"sample122" 1.438899249 32.67458594 29.96561627
"sample123" 2.551381416 42.98940158 28.92852365
"sample124" 1.818494334 48.21075258 21.41953777
"sample125" 1.734247806 41.5976821 35.50255815
"sample126" 1.810261687 49.380625 34.15524538
"sample127" 1.73159478 44.46118899 30.53214804
"sample128" 1.280245922 64.99312018 27.41353924
"sample129" 0.837692125 47.77339145 26.12487675
"sample130" 1.953832626 59.9512564 30.04372725
"sample131" 0.452544672 17.22773915 21.09444121
"sample132" 1.460588512 35.28112124 29.40951974
"sample133" 1.489224133 59.90343665 28.18104433
"sample134" 1.248435105 47.6662561 25.94532519
"sample135" 1.284201967 45.35183306 27.97156814
"sample136" 0.662906675 50.66049096 28.54582486
"sample137" 1.196270115 55.79586055 30.54806081
"sample138" 1.277590459 45.87344417 23.30577821
"sample139" 1.515875054 51.99486318 28.22864306
"sample140" 2.074307293 57.87016352 27.8919226
"sample141" 2.402881392 70.41785822 32.06780135
"sample142" 1.32721965 65.65127464 32.51237978
"sample143" 1.36034188 25.7080503 23.6747898
"sample144" 1.873352484 53.80175159 26.53721321
"sample145" 1.619017425 40.56351245 30.04640475
"sample146" 1.932456494 65.45227033 35.27575308
"sample147" 0.969152935 45.05603451 22.46365168
"sample148" 1.450377175 57.98986805 25.65395711
"sample149" 1.986759643 47.96015056 23.09802018
"sample150" 1.696539491 59.09835096 25.2856195
"sample151" 1.430845344 57.49474479 27.282251
"sample152" 2.104526318 56.87552561 27.51523021
"sample153" 2.117949912 55.12616897 23.70776689
"sample154" 1.684466398 45.63220788 31.50219002
"sample155" 1.322630911 42.88183165 34.69715129
"sample156" 1.961561031 49.04488566 23.54436794
"sample157" 2.244742757 58.42282782 31.67324976
"sample158" 1.452084224 32.68582994 23.26655625
"sample159" 0.923315306 54.82181396 27.74127259
"sample160" -0.057523735 32.92214536 23.7162274
"sample161" 1.758868301 44.18271593 27.25219242
"sample162" 1.742676315 49.61222436 23.91139617
"sample163" 1.585056158 56.27512393 33.9016787
"sample164" 1.389198292 52.78004204 24.09042682
"sample165" 1.689624158 38.7357164 24.53512185
"sample166" 1.016457077 73.73511559 41.14990335
"sample167" 1.350880188 35.74262768 19.73425941
"sample168" 1.488125593 61.97381018 33.99327147
"sample169" 1.501510575 47.06152745 27.84633926
"sample170" 2.999378207 52.86386789 28.86582351
"sample171" 1.699028283 43.58976042 25.13012085
"sample172" 1.95897835 33.04709292 29.28624587
"sample173" 2.005930912 44.80829176 26.13865702
"sample174" 1.563179248 44.74209451 21.32957846
"sample175" 1.551075015 47.23259148 32.64367846
"sample176" 2.249723229 37.13776391 22.79774276
"sample177" 1.549556199 50.32317459 27.19427777
"sample178" 0.980959928 63.26064846 28.90957127
"sample179" 1.026753639 58.6738225 24.843668
"sample180" 1.362079658 50.13831407 27.09117611
"sample181" 1.72791645 63.28376133 26.10048523
"sample182" 1.197651684 52.63736598 27.99118043
"sample183" 1.774932508 40.81634549 28.40859346
"sample184" 1.7245809 43.36569224 24.55194216
"sample185" 2.245701423 70.30765445 29.30500672
"sample186" 1.481683168 47.36155341 27.74627552
"sample187" 1.810036494 40.42555227 24.908169
"sample188" 2.591900128 51.82268765 26.71457432
"sample189" 1.470803082 76.98292701 32.60191865
"sample190" 1.488476381 54.50856097 24.12956125
"sample191" 1.960469731 53.84762057 21.94639749
"sample192" 1.143578478 16.64272369 25.25868265
"sample193" 1.869153881 49.16009456 20.7102997
"sample194" 1.8585959 49.2111864 29.75320092
"sample195" 1.306664431 56.45308456 33.38694269
"sample196" 1.41786139 58.3715879 25.26173818
"sample197" 2.006799706 71.35398518 38.04470404
"sample198" 1.480308718 37.0800838 27.59021351
"sample199" 1.52717948 57.64526551 31.52641161
"sample200" 0.844164382 50.09307682 29.18913197
"sample201" 2.339422005 25.71673845 27.91128415
"sample202" 1.318859089 65.75387036 31.35238914
"sample203" 1.675893749 43.03100208 30.05543626
"sample204" 1.859073284 50.8186401 23.26869385
"sample205" 1.219491649 57.73668736 33.75862661
"sample206" 1.661906177 43.88428625 26.32426516
"sample207" 1.372314188 47.83991371 27.10485507
"sample208" 0.998209332 41.7541769 27.80810829
"sample209" 1.684105532 58.3279169 27.01922014
"sample210" 2.361354753 50.27641712 27.96777707
"sample211" 1.711246714 46.20427383 30.82549119
"sample212" 1.01588151 44.38912729 25.86352973
"sample213" 1.330959499 48.86506559 31.75736884
"sample214" 1.762291756 82.51350707 30.58161031
"sample215" 1.072860087 49.51297238 29.60466712
"sample216" 2.137529079 50.40329458 27.15011674
"sample217" 1.45693259 39.8074299 29.79580366
"sample218" 1.919438359 25.92622981 13.35076271
"sample219" 2.266662727 36.98070846 24.77401618
"sample220" 0.373073348 49.07047375 26.77201956
"sample221" 1.87378122 56.89031113 24.20398961
"sample222" 1.03795198 38.93452841 23.50417027
"sample223" 1.589679931 38.01974776 22.72755337
"sample224" 1.114417255 66.58300629 25.15602466
"sample225" 1.648894307 65.29045632 22.12621319
"sample226" 0.574314289 50.60514475 25.58638251
"sample227" 1.290299777 32.48053936 17.28863318
"sample228" 1.713465122 61.99352298 28.33402599
"sample229" 2.15771234 47.13922305 31.35374391
"sample230" 1.659288444 48.99581055 22.75710395
"sample231" 1.423384752 47.64635695 38.09656756
"sample232" 1.3529156 50.86159411 21.18076998
"sample233" 0.89349304 34.48560964 23.00196702
"sample234" 2.053741446 59.49641485 16.70389759
"sample235" 1.378469326 42.24069786 26.71598209
"sample236" 1.693745241 51.0278568 25.66338768
"sample237" 1.578851341 58.23492163 37.38091752
"sample238" 1.859862951 50.54705337 24.6052551
"sample239" 1.328138253 48.96287012 26.95499902
"sample240" 1.868308349 43.17033313 21.37502106
"sample241" 1.423668021 39.87326685 23.26935431
"sample242" 1.840629536 7.329470049 19.54502577
"sample243" 1.340021437 64.7147933 33.82703177
"sample244" 1.189826729 51.54357596 30.41252656
"sample245" 2.27314071 52.11633044 27.36960262
"sample246" 2.918141171 69.17025023 27.3249729
"sample247" 0.58824108 68.07494383 29.63664019
"sample248" 1.419740434 53.36597058 32.12942202
"sample249" 0.824553646 52.25586413 26.68756924
"sample250" 1.137292019 41.92149244 25.72095673
"sample251" 1.115661087 47.35206272 28.20577513
"sample252" 1.741133554 57.92806501 30.17292223
"sample253" 1.275420594 46.34999232 29.7515874
"sample254" 1.492207435 72.28677926 36.85271239
"sample255" 0.804851255 40.89342875 29.74047441
"sample256" 1.210288917 63.91672705 25.94425097
"sample257" 2.165707161 53.76502988 21.24107899
"sample258" 1.700066488 69.16103564 29.43056406
"sample259" 0.736606894 27.21370001 34.06418761
"sample260" 1.075231145 58.59282628 31.47545367
"sample261" 2.461378994 60.68248435 30.23485948
"sample262" 2.162496648 38.74359707 25.2061158
"sample263" 1.442015497 37.86388936 26.69291641
"sample264" 1.725054157 58.79881668 30.60547304
"sample265" 0.858223494 64.66774175 31.41244692
"sample266" 1.664095261 46.64543007 22.31089307
"sample267" 1.786356335 38.43503933 31.14700183
"sample268" 1.27744714 65.9069807 24.54190202
"sample269" 1.641076137 44.49120551 32.34616499
"sample270" 0.926766711 40.71604136 28.15591438
"sample271" 0.932115905 32.28717022 27.25841345
"sample272" 1.314168698 51.79306598 29.32288729
"sample273" 0.757648991 37.51922326 23.51724776
"sample274" 1.438663809 53.26204983 34.63922628
"sample275" 1.039961651 68.28511172 31.08520376
"sample276" 2.293172562 55.56285799 23.46069026
"sample277" 0.877058848 75.32016009 33.52815049
"sample278" 1.585252683 59.40414749 28.92405846
"sample279" 1.643653845 42.81907952 34.39757402
"sample280" 1.46224713 36.37769845 28.35753137
"sample281" 2.385516551 18.37461165 23.22797393
"sample282" 1.484942965 84.19923172 30.12635298
"sample283" 1.961499649 48.46416292 25.97538343
"sample284" 1.746361922 45.78792516 27.87867332
"sample285" 1.320958247 63.9795118 25.17701049
"sample286" 1.789057285 52.81808328 35.43321028
"sample287" 1.492522474 61.88622094 20.96214183
"sample288" 2.453748669 56.0190084 22.40975105
"sample289" 0.594992906 43.53769962 27.88314396
"sample290" 1.452618232 47.89532799 25.3508523
"sample291" 1.60031029 58.8908986 27.6979797
"sample292" 1.294410584 50.96868895 27.90047701
"sample293" 0.950969886 57.83299741 33.46401128
"sample294" 1.598186935 44.66932772 25.88760619
"sample295" 1.557046102 54.69953335 29.77420786
"sample296" 1.312601243 58.56424848 30.39805091
"sample297" 1.806420386 62.58969898 25.53381191
"sample298" 1.696390648 38.99366364 27.72273672
"sample299" 1.54057023 63.12220802 38.4964608
"sample300" 1.41567088 19.61386024 21.52765864
"sample301" 1.634722458 53.21222841 20.7232398
"sample302" 0.808689786 66.1999018 35.48712468
"sample303" 1.587920156 63.92952677 28.96016638
"sample304" 1.36527713 67.82203564 28.88159152
"sample305" 1.649827556 41.19316163 27.84861709
"sample306" 2.411852473 55.74170146 30.32274177
"sample307" 1.817253062 64.25109681 25.69527093
"sample308" 1.901145456 57.4812059 28.08399506
"sample309" 1.32534586 64.88287143 21.41965628
"sample310" 2.081356031 52.79039786 23.68473079
"sample311" 0.768747478 44.23044437 29.66097863
"sample312" 1.854068655 24.5349579 31.42343296
"sample313" 1.860328017 46.64639002 19.32320513
"sample314" 2.371858574 36.25737559 25.92447214
"sample315" 1.485381918 50.57476585 23.35375282
"sample316" 1.421279251 60.17023175 32.98293258
"sample317" 1.529093851 51.67779038 28.10925259
"sample318" 1.631204026 57.587137 30.43624519
"sample319" 1.718468302 54.10525757 31.89492411
"sample320" 1.746358309 54.50485025 27.48343049
"sample321" 1.572205755 55.53812454 31.80551067
"sample322" 1.199875941 48.27432008 31.51409963
"sample323" 1.232507681 80.26843227 28.2049234
"sample324" 1.94325481 65.27877922 22.99268693
"sample325" 1.09826608 42.75677276 26.54954078
"sample326" 1.912411338 34.00763987 28.7960916
"sample327" 2.353050976 25.36766537 22.16411684
"sample328" 2.118603795 69.61336091 38.64891566
"sample329" 0.410489177 55.41032535 25.77526085
"sample330" 1.76750315 51.69925314 22.19216986
"sample331" 1.947213818 57.89962773 32.16653912
"sample332" 1.907541 35.63298286 24.5123074
"sample333" 1.046330103 47.37669422 30.34695805
"sample334" 0.599617175 53.70902198 25.93134592
"sample335" 1.069676128 61.86952685 29.49029479
"sample336" 1.103135985 35.32526358 23.12682451
"sample337" 1.625659869 43.97271208 34.75134085
"sample338" 0.763164306 29.87232712 33.10791532
"sample339" 1.724623829 57.6013847 21.92619789
"sample340" 0.816851895 43.39177741 30.00331569
"sample341" 1.78416494 52.17469341 23.91703319
"sample342" 1.961418064 68.79482394 28.36159483
"sample343" 2.609890565 47.83095055 31.66169228
"sample344" 2.07305417 57.8470151 27.77111981
"sample345" 1.589324022 66.38434196 25.132233
"sample346" 2.425684959 56.50852983 21.74496105
"sample347" 1.671197285 65.70945467 25.31817255
"sample348" 1.213468944 45.53332812 25.23927258
"sample349" 1.850318806 50.29345168 19.27268896
"sample350" 0.767036451 49.95710961 28.55497364
"sample351" 1.062311568 23.67629638 27.57206857
"sample352" 1.675148679 73.63788039 27.88443421
"sample353" 0.621114802 52.46703399 27.65278474
"sample354" 2.122482013 36.55786934 17.68328916
"sample355" 1.103138701 67.42109085 31.55649436
"sample356" 0.667271894 68.50097802 28.43183878
"sample357" 2.432816335 38.34301941 27.09020872
"sample358" 1.400532423 53.13124404 26.63558662
"sample359" 2.150552844 41.06923985 27.37984426
"sample360" 0.854055705 51.91431045 33.00360502
"sample361" 1.625374753 62.81913871 29.76025697
"sample362" 1.436062819 35.45090515 22.78530538
"sample363" 1.470525988 51.26379285 32.66606043
"sample364" 0.970351769 45.25080434 30.84666129
"sample365" 2.335277462 51.65329922 31.21321403
"sample366" 1.203898871 38.62977571 27.87091333
"sample367" 2.207267039 34.81976643 27.73468204
"sample368" 0.759917001 72.73265157 34.88411223
"sample369" 1.526326458 47.87147201 31.11281401
"sample370" 1.993916799 28.9624337 20.32101084
"sample371" 1.458459908 65.49260949 29.95625424
"sample372" 1.45678625 57.2146428 26.81474756
"sample373" 1.703801283 38.60767469 25.17089195
"sample374" 1.013417449 51.399393 25.55882403
"sample375" 1.614022029 24.25437764 20.80463149
"sample376" 0.640800688 55.61467017 32.41976175
"sample377" 1.477108977 49.6809537 30.4928446
"sample378" 1.463988402 28.71347626 24.07206704
"sample379" 1.877808564 33.20033318 28.23781261
"sample380" 1.21621585 54.11190332 27.06488677
"sample381" 1.925228886 39.49236528 29.85163076
"sample382" 1.521189632 51.77783074 26.64784246
"sample383" 1.07944499 57.66848153 24.77471768
"sample384" 0.9166905 46.37237519 24.71611705
"sample385" 1.669130299 57.62165713 30.05960108
"sample386" 1.624661736 67.00393511 28.15434101
"sample387" 1.592518879 32.05193634 27.76165816
"sample388" 1.911458781 34.19617344 26.69322558
"sample389" 1.228339109 61.5936639 29.02033081
"sample390" 1.491924405 46.28230284 31.05115514
"sample391" 1.3949188 13.25476982 34.78088616
"sample392" 1.823795431 40.92319694 35.51864313
"sample393" 1.960285991 49.58699846 31.67789799
"sample394" 2.816274268 55.58501163 24.73044601
"sample395" 1.911961399 30.22585032 30.98111567
"sample396" 1.561323486 39.19332925 31.36239379
"sample397" 1.320009452 49.6315422 34.00656835
"sample398" 1.218046643 70.7350742 26.23563195
"sample399" 1.259801842 44.51351679 35.13442639
"sample400" 1.172125386 38.11274875 30.16572883
"sample401" 1.88617167 46.27912645 22.47838187
"sample402" 1.058536958 66.2143242 32.15562529
"sample403" 1.184210006 60.08917866 19.63863634
"sample404" 0.866057042 50.49205896 29.15373609
"sample405" 1.662164226 62.39541103 28.84828776
"sample406" 2.152319916 34.75056691 29.82183148
"sample407" 1.865175592 37.79699673 26.83260522
"sample408" 1.403914586 46.15039544 18.88259634
"sample409" 1.432871788 45.40498364 30.47339135
"sample410" 1.675667832 46.14737769 26.53238624
"sample411" 1.291985938 53.83129241 25.53343877
"sample412" 2.81295287 33.40151435 28.54519239
"sample413" 1.86872509 51.03969407 24.3093448
"sample414" 1.250529841 55.87872019 31.70491184
"sample415" 1.398321506 77.76174642 24.9830362
"sample416" 1.81686437 62.80067876 28.02756778
"sample417" 1.933253122 54.20528729 22.52104594
"sample418" 1.910899159 60.21117767 31.32652546
"sample419" 1.630528688 46.6346992 28.21441248
"sample420" 1.207394973 37.27353808 24.03606453
"sample421" 1.347172465 66.32017718 36.52889007
"sample422" 1.827921854 59.97105629 36.30722951
"sample423" 1.997719298 70.07651754 30.74668586
"sample424" 2.211074684 61.1650601 27.29291182
"sample425" 1.131308043 50.70312366 27.8965334
"sample426" 1.074193216 40.71214367 24.28098764
"sample427" 1.275747514 31.18254665 18.1676887
"sample428" 0.826314729 59.0174183 22.68093598
"sample429" 2.23040173 0.254238163 35.29016455
"sample430" 1.366859415 46.58051191 30.19346496
"sample431" 0.621232992 54.77800391 32.1155188
"sample432" 0.712095682 35.9125825 30.52868851
"sample433" 1.357955513 75.75504245 26.16490651
"sample434" 1.925775859 57.43216901 21.91940833
"sample435" 1.525344508 32.82121739 29.43068742
"sample436" 1.071139425 70.60437957 28.61619788
"sample437" 2.291623794 25.6503534 20.54910047
"sample438" 2.360439901 40.07190684 32.86811202
"sample439" 1.79926089 57.1791956 28.86676031
"sample440" 1.772561154 51.73077563 28.77394092
"sample441" 0.527145555 46.71682249 26.39399737
"sample442" 1.578681993 38.38757729 23.93743543
"sample443" 1.468270324 15.97972689 18.73955522
"sample444" 1.184769179 45.08600433 26.82315438
"sample445" 1.97994586 46.15977518 24.70731941
"sample446" 1.700503317 32.28240491 34.06487164
"sample447" 1.766099136 61.020922 26.98609218
"sample448" 1.290402898 54.22953136 24.34559304
"sample449" 1.256919363 51.47980583 33.00346237
"sample450" 1.047290264 39.65361324 19.45014745
"sample451" 1.154561746 53.70271136 29.46552068
"sample452" 1.635432628 41.32573673 20.74541497
"sample453" 1.201397887 42.16597799 26.52701543
"sample454" 1.462687962 42.95487579 30.2309681
"sample455" 1.675645878 48.93369355 29.14871434
"sample456" 2.076311108 48.45393602 26.30198171
"sample457" 1.87997003 62.60236444 32.57240059
"sample458" 1.815622489 45.01641587 33.97694063
"sample459" 1.70353565 36.14968156 23.11396916
"sample460" 2.246612231 34.58019263 25.5002445
"sample461" 1.710441352 29.38457502 28.42818354
"sample462" 0.610989628 70.59777821 28.08503114
"sample463" 0.769063947 69.88420197 37.76541191
"sample464" 0.941220972 45.9101795 34.54992846
"sample465" 1.4758109 38.77175822 27.61808776
"sample466" 1.475738672 41.86819456 27.83254316
"sample467" 1.868553129 41.72744812 27.05129988
"sample468" 1.384212794 38.62094505 24.09987184
"sample469" 1.143990711 24.67429772 31.11121423
"sample470" 2.315726572 50.25044769 31.16282864
"sample471" 2.018405258 41.37543529 30.3522911
"sample472" 1.654848141 65.45383086 35.47052139
"sample473" 1.698440582 31.58280795 24.76906829
"sample474" 1.719330532 54.88756442 27.57090094
"sample475" 1.916196875 42.57174921 27.3813784
"sample476" 2.019625725 40.11560765 36.11580804
"sample477" 1.101257614 51.15103393 34.95603469
"sample478" 0.754635176 67.24843777 27.07466463
"sample479" 2.197729385 40.64492011 30.59445509
"sample480" 1.136808445 41.47430633 27.29002528
"sample481" 1.718739133 61.95733553 24.86326308
"sample482" 2.086861662 37.28482509 26.48803108
"sample483" 0.825201922 54.51618504 30.44661498
"sample484" 1.177842628 70.47081361 28.09356524
"sample485" 2.104241414 19.76687649 18.21984571
"sample486" 1.798821379 50.70328101 28.94121352
"sample487" 1.038530509 59.41127773 26.61066036
"sample488" 1.616301058 51.4610447 27.47039674
"sample489" 2.232349811 64.10608519 31.81235524
"sample490" 1.64048269 36.99305526 33.2011483
"sample491" 1.370603583 41.92517353 27.66897152
"sample492" 1.975702536 69.39342533 32.57908275
"sample493" 0.768902121 41.7016801 30.22521179
"sample494" 2.233434494 46.28040316 17.87759814
"sample495" 1.545341787 51.62712366 27.62429646
"sample496" 1.444085973 50.31766928 23.73390025
"sample497" 0.86861326 59.79019277 30.11663678
"sample498" 1.492087131 48.16855836 29.95532939
"sample499" 2.023150264 46.3173992 25.22699366
"sample500" 1.085458224 52.59359715 27.13290591
"sample501" 2.916288213 80.9294765 30.48134583
"sample502" 1.876902996 37.91851283 29.09653552
"sample503" 0.822806548 53.53418972 19.95136156
"sample504" 1.474302967 57.17210461 27.62567375
"sample505" 1.852494108 46.43377716 23.99546142
"sample506" 1.806955444 65.73339019 29.20365085
"sample507" 1.42609567 81.32171247 29.68851579
"sample508" 1.708763863 58.67746045 23.36499558
"sample509" 1.27103322 57.38138186 26.89925732
"sample510" 0.607748479 60.08702535 28.82757559
"sample511" 0.731757158 56.55666816 33.13522025
"sample512" 0.764718981 24.24344496 26.99918751
"sample513" 0.906557319 27.7558658 29.83538287
"sample514" 1.263511349 44.07517132 22.31437181
"sample515" 2.867910552 56.93615462 33.43803222
"sample516" 2.62139647 51.025956 32.65624467
"sample517" 1.61566457 39.31593807 31.24938628
"sample518" 1.676018186 37.29556925 28.20295146
"sample519" 1.306098351 67.97185313 33.10298252
"sample520" 1.502696522 27.08514665 18.16769449
"sample521" 1.503503704 46.59031107 22.42905899
"sample522" 1.155021858 60.66317433 34.10154132
"sample523" 1.597447493 45.46722864 31.2944145
"sample524" 1.217686419 48.6894809 29.3880082
"sample525" 2.002405915 58.18199218 30.73482179
"sample526" 1.420208074 43.87980481 27.23663802
"sample527" 1.049784822 40.45755986 19.09790121
"sample528" 1.748859074 82.05855991 28.83187714
"sample529" 2.171669973 56.78119175 27.74757823
"sample530" 2.188791042 49.56701956 28.12032008
"sample531" 1.315457969 64.37625482 27.05498528
"sample532" 1.904446209 31.86258162 27.89883816
"sample533" 1.732428613 76.52630908 30.13957999
"sample534" 1.217126621 46.93087806 29.69791957
"sample535" 1.435839399 38.92030008 29.01596248
"sample536" 1.317986573 25.30475922 15.31642933
"sample537" 2.097368281 54.56740934 29.32695631
"sample538" 1.651549814 55.47819845 13.91945865
"sample539" 1.453068076 54.00435925 28.88938538
"sample540" 1.65158117 43.79449871 30.44664369
"sample541" 1.225262201 52.4456889 26.53450659
"sample542" 1.638486566 61.35461855 30.11668099
"sample543" 1.11776557 48.51721962 36.35418281
"sample544" 1.662403366 32.16542909 29.90263475
"sample545" 1.405520792 42.96202617 23.42380322
"sample546" 0.918203532 51.16623535 27.86868591
"sample547" 1.582290614 66.8747098 26.0590949
"sample548" 1.723762772 53.69940746 31.21285395
"sample549" 1.732950279 57.72608816 23.10605969
"sample550" 1.297189372 31.42092987 28.16352139
"sample551" 2.923439463 67.56451345 32.89177302
"sample552" 1.555664422 28.80456819 31.14456253
"sample553" 1.542582135 24.17074338 23.38151969
"sample554" 1.589621738 60.83011907 27.14987372
"sample555" 0.452365793 42.1767556 28.36258913
"sample556" 1.292497954 50.92311686 27.61114253
"sample557" 0.268964822 75.91057703 28.86159321
"sample558" 1.362915419 41.80766142 29.61884542
"sample559" 0.656638178 60.21391354 27.36415089
"sample560" 1.058204439 53.45685397 28.23734246
"sample561" 1.992039594 31.4550316 22.03065932
"sample562" 1.161698078 63.22261979 38.13455518
"sample563" 1.35022779 47.11257743 22.22952802
"sample564" 0.900438706 61.38801623 31.63866437
"sample565" 0.095385195 64.06239809 27.77899758
"sample566" 1.62805697 47.9657427 29.90904026
"sample567" 2.091227493 28.74503393 26.26721161
"sample568" 1.464542799 48.87290478 25.85524363
"sample569" 1.386857244 31.09484821 25.8324318
"sample570" 1.139030095 34.81450441 24.42230539
"sample571" 2.492676779 56.22785366 34.47506605
"sample572" 1.690379136 52.37453303 21.10695456
"sample573" 1.860233951 38.79179882 26.89246354
"sample574" 1.109187036 48.99563884 31.45591389
"sample575" 1.218999599 37.65449761 25.42307155
"sample576" 1.333638137 65.99167499 29.01585279
"sample577" 2.087726609 52.74839036 19.60258777
"sample578" 1.433907466 30.67653462 24.36258969
"sample579" 1.736988495 52.80449039 30.59764023
"sample580" 1.653501198 67.75465714 23.23034132
"sample581" 1.366991389 63.39165186 20.75461843
"sample582" 1.948188767 51.79588878 31.74826654
"sample583" 1.115159165 59.78659694 24.52160776
"sample584" 1.493866595 59.1121877 32.49014241
"sample585" 1.530125488 38.15679626 27.50090617
"sample586" 1.425678502 40.32925326 22.75027431
"sample587" 1.34816231 53.43437292 27.41754452
"sample588" 2.016641865 30.66966791 24.38521213
"sample589" 2.801164688 47.05012041 21.37193927
"sample590" 1.608958803 53.91865193 30.11197965
"sample591" 1.502289438 40.34949838 19.06193492
"sample592" 1.397374641 29.94252939 32.15597006
"sample593" 1.377396712 56.91165052 29.3746218
"sample594" 1.54305006 43.39780433 26.00627728
"sample595" 1.306491251 41.90868807 28.78429815
"sample596" 1.346070303 47.54331902 28.08662744
"sample597" 1.517458644 70.3368292 33.11224386
"sample598" 1.75428931 62.08831862 30.17380029
"sample599" 0.956826509 71.8791352 26.92487102
"sample600" 2.19092972 31.59012516 21.17141904
"sample601" 1.735143157 62.61629446 25.16885344
"sample602" 0.687699646 64.34941956 26.7446479
"sample603" 1.234648951 53.96908843 26.27109715
"sample604" 1.135661681 39.16219784 23.32395542
"sample605" 1.563181394 67.06034697 22.56603008
"sample606" 1.231615066 65.16227955 26.79495975
"sample607" 2.04370745 48.01590256 25.38756596
"sample608" 1.393835608 48.11769116 25.11451154
"sample609" 2.098699147 20.23735666 23.58563176
"sample610" 2.612240977 53.36101813 23.42352574
"sample611" 0.444491955 72.33752286 33.99969196
"sample612" 1.64387874 35.52826802 20.54862489
"sample613" 1.771729533 49.76982248 33.28355454
"sample614" 0.92715155 22.48784938 26.47702895
"sample615" 1.47257504 58.5530209 27.36610932
"sample616" 1.759631854 57.03224331 25.8781221
"sample617" 1.757944471 47.46471857 28.42452044
"sample618" 2.033336363 69.86889127 22.74807905
"sample619" 1.751259864 29.14775712 27.70477333
"sample620" 1.804899507 52.74852533 27.67569963
"sample621" 0.885285888 24.86041221 28.49346486
"sample622" 1.659872124 37.09447968 24.18986793
"sample623" 1.268103948 79.57916966 26.32435459
"sample624" 2.034755211 70.29132627 38.02726731
"sample625" 1.712495874 63.91803103 20.68554195
"sample626" 1.193999587 51.54834507 28.01982706
"sample627" 1.502204913 49.78054209 33.38108337
"sample628" 1.355623144 49.37092342 34.18516984
"sample629" 1.718601403 59.5477143 25.91315364
"sample630" 2.04509671 37.54792208 26.32186595
"sample631" 2.063916554 60.98402992 28.61716997
"sample632" 2.368742077 52.73636342 34.12483171
"sample633" 1.852898948 54.51146732 24.88773495
"sample634" 1.046713201 49.99449009 28.61573244
"sample635" 1.228688005 44.1320454 29.2189397
"sample636" 1.141141437 44.86958432 25.49736846
"sample637" 2.028913947 47.89689297 30.88283538
"sample638" 1.248407983 60.6308845 35.12927097
"sample639" 1.442167759 61.75864931 27.34418787
"sample640" 0.854299691 49.13477796 28.5444567
"sample641" 1.18989697 56.47482768 30.90113083
"sample642" 0.60667384 47.3766488 26.24256145
"sample643" 1.678707574 60.95186599 27.05258243
"sample644" 2.11065043 27.48909577 29.26862282
"sample645" 2.03173429 51.28023295 24.98413137
"sample646" 1.90741192 54.64395305 25.06129553
"sample647" 1.642620292 62.59966605 27.27292814
"sample648" 1.540876019 60.34223431 26.56272541
"sample649" 0.649204138 22.3271472 22.53732971
"sample650" 1.833865159 50.11270723 28.12521539
"sample651" 1.61710101 40.50495582 27.71011873
"sample652" 2.029416997 53.68730172 30.43683145
"sample653" 1.836517571 58.72626929 28.87804272
"sample654" 0.577276569 23.67006839 23.75394025
"sample655" 2.024930871 46.02533216 24.26981525
"sample656" 1.550225935 60.28546483 27.65374092
"sample657" 1.917859413 51.79483164 22.92598895
"sample658" 1.034855342 54.65723292 29.19040621
"sample659" 1.501177005 66.99745281 31.23574905
"sample660" 1.787375091 46.72642148 21.31458292
"sample661" 1.900641392 35.37601097 27.34920922
"sample662" 1.314374482 55.90530009 30.89848797
"sample663" 1.774030119 33.14576976 34.63909909
"sample664" 1.59352496 35.27669635 27.70980968
"sample665" 1.481655985 39.67937337 28.17970287
"sample666" 1.382612682 27.04441797 28.34188181
"sample667" 1.054023391 76.23701623 27.6806321
"sample668" 1.849119897 54.82446779 28.35352366
"sample669" 1.152313286 56.61717403 27.80110183
"sample670" 0.907904361 54.65269954 26.62725666
"sample671" 1.843444422 44.50626151 28.67212213
"sample672" 1.738780987 80.27868509 24.89777725
"sample673" 2.214956281 43.88873509 27.44233965
"sample674" 1.750365698 25.90263497 27.86811923
"sample675" 1.672939265 40.39359598 26.66943296
"sample676" 0.899330545 41.7696446 24.15133967
"sample677" 1.909442497 49.94729702 31.33365685
"sample678" 1.545973904 47.10000911 21.21442603
"sample679" 1.424106845 51.81465904 23.15248395
"sample680" 1.970538503 43.62619624 25.7206263
"sample681" 2.753088525 64.04547471 31.20703414
"sample682" 2.103559519 52.51408701 19.01532951
"sample683" 1.14020516 71.8602386 15.83786332
"sample684" 2.200805355 40.27021965 23.82889175
"sample685" 2.333422742 42.82557362 30.75782588
"sample686" 1.008419486 19.07545711 34.36250863
"sample687" 1.134915456 54.21651888 23.16979159
"sample688" 1.252414856 53.54768963 20.49144293
"sample689" 0.682757797 76.63609642 36.86790389
"sample690" 0.692238017 54.07689302 28.72997688
"sample691" 2.200474202 61.13216512 27.6655865
"sample692" 0.667296928 76.12152263 26.19539823
"sample693" 1.462594984 65.44408688 36.02164673
"sample694" 1.118348867 39.79143241 28.79750231
"sample695" 1.126591723 61.96194607 33.55683001
"sample696" 1.4540027 68.80998275 25.29752435
"sample697" 1.03529592 52.72793085 21.51289214
"sample698" 2.538051625 54.21268664 31.14323151
"sample699" 1.299612111 46.07822685 25.91398303
"sample700" 1.306042885 32.39612733 22.67967952
"sample701" 2.171939305 40.1399042 18.80404002
"sample702" 1.497615254 63.58482224 21.82214944
"sample703" 0.680580872 28.98462273 28.81995694
"sample704" 1.60836573 21.55004791 18.0704858
"sample705" 2.262138708 66.5756005 36.4435912
"sample706" 1.214637134 40.33656516 23.81757097
"sample707" 1.575271832 62.11963912 26.02947382
"sample708" 1.700745792 66.014327 27.83786652
"sample709" 2.066759659 52.73921481 27.0543984
"sample710" 0.887857786 45.93504235 30.11898747
"sample711" 1.104846445 29.59157066 29.95427974
"sample712" 0.927951611 53.76405496 22.2799462
"sample713" 0.92878457 71.91397108 32.36630318
"sample714" 1.488360854 35.67061523 18.37334946
"sample715" 2.818577197 53.85110943 25.72786534
"sample716" 1.919589317 59.28735372 28.78161255
"sample717" 2.081130885 62.23836779 22.73450359
"sample718" 1.577829605 35.1619454 19.88495853
"sample719" 1.2725271 41.20341606 24.89939174
"sample720" 1.981553983 43.17321108 26.45264244
"sample721" 0.903910866 34.82846475 27.72635228
"sample722" 2.566146463 40.27479983 24.29367864
"sample723" 1.450035667 41.38249933 21.73578462
"sample724" 1.759891455 55.69341012 24.01233816
"sample725" 0.330341965 69.01887173 42.44823213
"sample726" 1.583858202 41.34623135 28.83354902
"sample727" 2.589257961 74.94955232 33.41594926
"sample728" 1.666184264 38.76519449 29.87150782
"sample729" 1.492333602 64.57854506 29.35720428
"sample730" 2.762070667 59.91500444 35.11588143
"sample731" 1.662746628 23.07619942 28.70326333
"sample732" 1.861666731 53.20716395 23.75120504
"sample733" 1.167316926 66.7729453 23.08379344
"sample734" 0.838218435 47.40014311 23.95133389
"sample735" 1.547558491 43.30267908 22.07248285
"sample736" 2.043384796 37.97749538 27.0863024
"sample737" 1.304723704 33.05791583 29.81105331
"sample738" 1.046275053 21.56141923 27.33596751
"sample739" 0.95601481 51.69271412 22.56052464
"sample740" 1.999256179 34.12309054 20.42422419
"sample741" 2.006696159 59.3874861 29.45068874
"sample742" 1.548164731 62.42867384 35.59999916
"sample743" 1.560450613 37.33811272 24.40344527
"sample744" 0.910793597 40.26307165 29.32760976
"sample745" 1.260003677 62.92758053 25.61412517
"sample746" 1.241121483 55.25738274 28.26283411
"sample747" 1.760095094 58.75533558 28.33889794
"sample748" 0.784199863 31.38488151 27.16233024
"sample749" 0.67995102 21.80869102 25.32937708
"sample750" 2.058427202 67.13446441 31.63248313
"sample751" 1.736741659 60.98648835 35.89142071
"sample752" 1.238862885 65.655504 30.25408269
"sample753" 1.077086474 38.68607868 24.0191784
"sample754" 2.357223002 39.92978266 14.14415967
"sample755" 1.912857144 53.20917786 23.84859433
"sample756" 1.541533681 46.67013474 24.37666518
"sample757" 1.225147324 38.34282353 26.34289934
"sample758" 0.893683115 35.08273863 23.61641072
"sample759" 1.913957278 62.07528424 29.35270104
"sample760" 1.055080652 29.41415814 23.78636218
"sample761" 1.901422293 48.88727393 20.89572978
"sample762" 1.223582678 37.01499536 29.92919234
"sample763" 1.112976524 49.48025634 21.66650965
"sample764" 1.663248463 53.43294908 21.75273174
"sample765" 2.356627548 56.99468087 26.31794252
"sample766" 0.627945769 62.05006289 25.81045351
"sample767" 1.641922955 57.56179639 26.76642621
"sample768" 1.989391105 54.67105883 24.40728655
"sample769" 0.766856446 49.97468803 32.95050565
"sample770" 1.418054433 44.7731227 29.6852989
"sample771" 1.818041887 48.83178265 31.5781916
"sample772" 1.684017493 82.37444982 29.72105817
"sample773" 2.277866298 41.54592836 28.14085558
"sample774" 1.396936363 52.30756375 25.70769705
"sample775" 1.274110778 44.0704822 25.52287203
"sample776" 2.205127621 51.06409807 27.65793566
"sample777" 1.710002159 47.40018957 22.41123688
"sample778" 2.192070525 32.92914717 29.42790048
"sample779" 1.48844513 61.05808028 28.90388132
"sample780" 2.248439401 54.15010653 31.84187432
"sample781" 2.018835897 60.65100664 33.60851011
"sample782" 0.727455491 65.23546173 34.60980052
"sample783" 2.315439381 48.24864299 22.7780194
"sample784" 1.312243848 42.12628636 20.67559576
"sample785" 1.259167092 63.0917725 26.36381078
"sample786" 2.379739411 65.02664829 31.81986408
"sample787" 1.954303287 80.4330087 33.43421184
"sample788" 2.422016717 26.38082545 19.07946936
"sample789" 2.289697103 60.74166267 27.52102339
"sample790" 1.207046477 44.13370763 24.36866711
"sample791" 2.073212547 50.21691766 29.86034164
"sample792" 2.25556202 48.98575431 18.76098767
"sample793" 1.461123489 53.65022614 27.75322352
"sample794" 1.563068778 45.80842932 26.15335971
"sample795" 1.310609065 62.92327868 24.73973477
"sample796" 1.404273409 25.34634975 31.72272816
"sample797" 1.383973159 37.00063462 27.02129887
"sample798" 1.705484359 53.70108929 27.43907403
"sample799" 2.067915515 18.87870172 18.8463081
"sample800" 1.301169197 31.12885598 23.49695904
"sample801" 1.951741452 33.78598347 25.00252051
"sample802" 1.052338125 56.55936797 30.58808321
"sample803" 1.167433697 59.06835865 27.46863094
"sample804" 1.839215371 47.49663938 33.12072903
"sample805" 1.672553155 55.68141328 33.89785107
"sample806" 2.148285684 49.14582539 24.22939577
"sample807" 2.067658947 33.30294748 22.42193938
"sample808" 2.881825649 42.92587797 36.05220514
"sample809" 1.227554675 64.53842803 26.30137951
"sample810" 1.862145453 67.62757711 21.62247891
"sample811" 1.301490225 44.29372447 22.70712601
"sample812" 1.601594148 59.52198195 27.7229919
"sample813" 1.820495914 24.37061156 23.35797963
"sample814" 1.549720215 53.11758901 27.94902344
"sample815" 1.934872344 49.28637508 26.16521008
"sample816" 2.27097369 64.09768916 20.60983919
"sample817" 2.041265082 45.42259171 25.75104008
"sample818" 2.127168789 43.45493056 30.31246899
"sample819" 0.56525362 89.62988968 30.00813758
"sample820" 1.884520002 70.64835663 27.53067201
"sample821" 0.64647971 42.69701628 29.44988403
"sample822" 1.617651592 45.15339483 24.81382849
"sample823" 2.379237272 68.46341196 28.97059456
"sample824" 2.06280916 62.05997958 24.69582252
"sample825" 2.119264284 54.77708934 29.3283457
"sample826" 2.015256974 70.88888912 35.22366686
"sample827" 2.456363901 39.85111341 27.64273835
"sample828" 2.08359903 48.99377277 21.46086249
"sample829" 1.484114606 53.33067852 26.3645476
"sample830" 1.59415923 41.65476268 28.57198656
"sample831" 1.649197556 51.38586387 29.49874792
"sample832" 1.060391621 55.46494399 23.86472066
"sample833" 1.41222382 53.3917369 24.06185457
"sample834" 1.000909342 35.54484268 28.94295131
"sample835" 1.984086065 25.28153812 24.41626748
"sample836" 1.803516486 45.60277785 26.99517654
"sample837" 1.252775575 44.02296157 27.93696879
"sample838" 1.796576851 62.94315383 26.01778529
"sample839" 1.490985958 37.81059783 24.77539567
"sample840" 1.815263814 40.49765202 20.91320909
"sample841" 1.523631763 49.40941287 28.83674578
"sample842" 1.483416061 61.5410928 21.41501379
"sample843" 2.251700099 75.50828373 28.41610542
"sample844" 0.961545841 39.75480635 25.0578159
"sample845" 1.366430423 42.91539656 28.55707748
"sample846" 0.822461607 63.54933657 34.68517961
"sample847" 0.141657115 57.57087292 24.75430313
"sample848" 2.300947287 26.89754268 30.80201531
"sample849" 1.098713792 31.64476983 21.06718183
"sample850" 1.634989182 38.19842817 26.29653958
"sample851" 1.525219879 50.31848519 35.92695986
"sample852" 1.126850951 57.78607336 28.51061171
"sample853" 1.703064181 57.39166494 26.83151352
"sample854" 1.424191024 46.17427463 24.25996572
"sample855" 0.808920124 70.77798873 31.94017437
"sample856" 0.559550748 49.88862539 23.93828857
"sample857" 1.438574227 3.141107811 17.31723085
"sample858" 1.903873695 25.89773984 19.33910908
"sample859" 1.396375791 14.99402671 27.72098303
"sample860" 1.684123191 47.37303325 16.99258374
"sample861" 1.122505242 38.93484757 26.19183571
"sample862" 2.006159609 20.25194912 25.46852213
"sample863" 1.15017214 37.97759438 29.85310298
"sample864" 1.641335162 57.62841556 29.8853279
"sample865" 2.274944105 43.54284368 24.68413145
"sample866" 1.084725523 64.08381819 35.44898084
"sample867" 0.542880253 27.69203798 24.28272995
"sample868" 1.561034159 56.95013152 29.60739351
"sample869" 1.654930302 36.90644901 18.95077344
"sample870" 1.848145507 41.78829919 24.90081253
"sample871" -0.244593296 32.40249484 27.8408711
"sample872" 2.205282904 35.68958784 26.89761064
"sample873" 1.990857277 58.21882468 31.678167
"sample874" 2.378698932 63.97924758 23.59582987
"sample875" 1.475607473 23.37306793 17.40647919
"sample876" 1.388479498 50.62953101 26.77152077
"sample877" 1.693309763 46.67407465 24.97160023
"sample878" 1.6333215 47.08674275 25.47851076
"sample879" 1.555764832 79.56341809 33.45356109
"sample880" 1.51054375 14.70417128 22.54377563
"sample881" 1.049546855 41.2344587 24.38252532
"sample882" 1.639680634 63.08139863 33.61882159
"sample883" 2.068081496 40.57320253 31.73736399
"sample884" 2.23260797 63.79791448 30.69048824
"sample885" 1.845091723 45.77278619 22.39897196
"sample886" 1.856061291 30.62826675 19.03694303
"sample887" 0.415457902 64.30121974 29.37649575
"sample888" 1.332441126 49.14070886 26.97343832
"sample889" 1.938329703 44.86486747 31.25196998
"sample890" 1.559027631 47.53097191 30.4587292
"sample891" 2.166817422 32.67343311 23.42148175
"sample892" 1.684432085 54.53771368 30.22685934
"sample893" 1.561302931 57.89234808 24.61258078
"sample894" 2.741020556 55.12488066 29.55048155
"sample895" 1.36183787 36.96984363 26.65859911
"sample896" 1.615354609 54.49594787 33.53727044
"sample897" 1.343791447 50.33707258 27.90337373
"sample898" 1.736154877 56.46011351 24.0871839
"sample899" 1.493029573 72.10032993 24.71604567
"sample900" 1.092661853 36.02723369 21.64120264
"sample901" 1.415576688 28.7344571 19.6587607
"sample902" 1.757622818 67.34040712 33.1460649
"sample903" 2.216163922 58.66375351 25.37378048
"sample904" 1.23647816 57.11723222 26.94249762
