# Supplementary material for: Phenotype-driven identification of modules in a hierarchical map of multifluid metabolic correlations
Source: NPJ Syst Biol Appl. 2017 Sep 21;3:28. doi: 10.1038/s41540-017-0029-9 (PMC5608949; doi:10.1038/s41540-017-0029-9)
Supplement: Supplementary file 1 — Supplementary Material [file 41540_2017_29_MOESM1_ESM.zip › Supplement_onlineVersion/SupportingInformation_S10_Module identification code/ModuleIdentification/simulated_data/datamat.txt]

M1126 plasma	M1585 plasma	M27718 plasma	M513 plasma	M57 plasma	M53 plasma	M32672 plasma	M1494 plasma	M3141 plasma	M33939 plasma	M1284 plasma	M15677 plasma	M59 plasma	M36746 plasma	M35431 plasma	M1549 plasma	M21047 plasma	M15676 plasma	M37060 plasma	M22116 plasma	M22132 plasma	M33937 plasma	M12129 plasma	M33441 plasma	M1125 plasma	M34732 plasma	M34407 plasma	M60 plasma	M35428 plasma	M1649 plasma	M35439 plasma	M1301 plasma	M1444 plasma	M32348 plasma	M1302 plasma	M2829 plasma	M39592 plasma	M32197 plasma	M12017 plasma	M15749 plasma	M33950 plasma	M36103 plasma	M32553 plasma	M35126 plasma	M64 plasma	M22130 plasma	M1299 plasma	M1558 plasma	M43258 plasma	M27672 plasma
-0.212433561	0.431518658	-0.301416562	0.301496746	-0.119161118	0.617024804	-0.509236779	-0.062621468	-0.385143874	-1.098271548	-0.453538038	-0.214827623	0.07798273	-0.248056361	0.221674535	-0.081736282	1.013773268	-0.207499941	0.92501276	0.121707558	-1.804979538	0.325317524	0.847107294	0.246313213	1.807618553	-0.421373785	-1.898658392	-0.901519162	0.187927734	0.272711297	-0.87890034	-0.531844536	-0.260797227	0.336107681	-0.584528219	-0.606787843	-0.225117022	-0.039314583	-0.187255031	-0.584219049	-0.646785611	-1.640996241	-0.425512834	-0.659385311	0.221979941	-0.547309046	-2.496444462	0.475325432	-0.110432453	-0.055845052
-0.460456466	-0.396466927	-0.160568973	-0.139384519	0.490281651	-0.026198499	-0.111120586	-0.29238158	0.715037247	-0.289479317	-0.333960714	-0.224526651	-0.876939473	0.337300115	-0.544663704	0.147166698	-0.251127641	0.155367575	-1.123753211	-0.706602267	0.212959555	0.134713812	-0.606210321	0.571214319	-0.227466018	0.182650149	0.496057954	0.515259946	-0.10320134	-0.527742284	0.220005166	0.538861294	0.107697435	-0.05720081	0.252700185	0.242042233	0.326376642	-0.55946552	0.439506449	0.402787877	-0.008372681	0.414192589	0.289602577	-0.804179093	-0.650278338	0.707019047	-0.704374029	-0.139353603	0.086937596	-0.136424631
0.172280107	-2.142647626	0.389452254	-0.317133889	0.330906985	0.319663014	0.083279138	-0.291943819	0.090502749	0.333399042	-0.424063968	0.510815122	-0.777063646	0.463758354	-0.633869868	0.24997271	-0.352361486	0.760565495	-0.338302643	-0.29923103	0.465002095	0.286266092	-0.576084081	-0.612531252	-1.115360784	0.212324856	0.689263099	-1.051764686	0.170971835	-0.402455001	0.131738876	0.51760425	0.282286568	-0.192859048	0.243545683	0.375109098	0.451651246	-0.13596662	0.875694598	-0.143953015	-0.235124625	0.372392762	1.055106565	0.469007987	0.346456986	-1.745918242	-1.077844122	0.107512051	0.358505563	0.040932383
0.138030102	-1.228095693	-0.25377563	-0.058400751	-0.031534948	0.374861762	0.753178495	0.937024586	0.927444406	0.733663476	0.775221696	-0.71510953	0.480296103	-0.371788353	0.36794308	0.101923101	0.616759844	0.685730788	-1.564505391	0.323519021	-1.880445334	-0.00959261	0.294654525	0.671937123	1.269651805	0.453517635	-0.866226907	-0.082379141	-0.094710122	1.078754315	1.062405584	0.543153383	-1.099979149	-0.864704504	0.857925127	0.602019945	-0.060642103	0.16203633	0.983236984	0.636858498	-0.180167286	-1.186789263	-1.252818426	0.49420514	-0.091891511	0.972246716	-0.59613363	-1.107299646	0.548330133	0.536042742
0.681246392	-0.746637128	0.637839961	0.607584997	0.761665305	0.534060414	-0.708556604	0.236241449	0.57332683	-0.052069448	0.504201609	1.254180885	0.805327711	-0.261589542	0.199390901	0.254878487	0.152198387	-0.179761975	-2.107080293	-0.31379451	0.242140025	0.05803561	0.896653715	1.119806447	-0.226272999	-0.01891674	-0.166394955	0.219504017	0.052001994	0.468504549	-0.006545408	-0.267082822	-0.08593236	0.035864075	0.30014585	-0.010312964	-0.700609456	0.769064317	0.03165643	-0.209501551	0.661885886	0.402020369	0.208593798	0.431021543	1.863519625	1.047435933	0.254149339	0.006424142	0.170110145	0.298324915
0.027600797	-1.188868871	-0.478715881	-0.032744588	0.531928706	0.009460603	-1.203775301	-0.608207183	-0.893385338	-1.214265471	-0.921410402	0.362529209	0.023003703	-0.130954478	-0.729650225	-0.622351944	0.031530253	0.088367684	-0.368330083	-0.566170468	0.963071403	0.297915896	0.241106033	-0.405069518	-1.409994067	-0.957894626	0.235013419	0.704661936	0.174343225	-0.379236542	-0.299903197	-0.681417708	0.639031452	0.698638596	0.240350382	0.502182622	-0.139595963	-0.32797164	-0.025640311	0.379154115	0.36791911	-1.243092113	0.411036836	-1.07472979	-1.343091682	-0.275793311	-0.581537083	0.231989774	0.052240497	0.386961864
-0.121083606	-0.870574663	0.656223025	-0.247269959	0.139537744	0.214902279	0.441910397	-0.29329319	1.162052366	-0.636885242	-0.56760844	0.712086681	-0.198768589	0.196443845	-0.073233834	0.505903966	-0.141033478	0.369347556	0.918801819	0.130770477	-0.365142499	0.331928509	-0.889699301	-0.125545944	-1.638250068	0.632899719	-0.136599642	-0.550082015	0.392893491	-0.926554174	-0.282143253	0.986080273	0.229562665	-0.661013517	0.052266715	-0.223907246	0.023869951	0.63998391	-0.119764699	0.303363192	0.046607172	1.435781971	0.428596898	0.742055089	0.546875025	0.937454724	-1.221828363	-0.166278474	-0.004112255	-0.130710904
0.193465419	-1.526846209	-0.239932271	0.328446121	-0.091879832	-0.008302818	-0.285409124	0.272009939	0.076306943	-1.642063098	-1.598306141	0.289641488	-0.278844057	-0.346076793	-0.330402822	0.299242906	0.563383665	0.063650384	-0.773381705	-0.347986682	-0.225763029	0.085846898	-0.2934804	-1.28485742	-1.547245719	-0.368026088	0.198766702	0.961434336	-0.004713055	-0.481796634	-0.024707851	-0.530994792	0.244719661	0.765350857	-0.391631755	-0.183358722	0.524029713	0.162383676	-0.160393243	0.1189651	-0.363874291	0.069131861	0.409475521	0.903824591	0.734138061	0.403928544	-0.706744747	0.020984681	0.214072793	0.287048713
0.062741037	1.249194488	0.232299151	0.708372872	0.59359631	-0.257302247	0.393429026	0.982152288	0.273172884	0.783499197	1.599220925	0.352677288	0.237995938	-0.504600425	0.247334166	-0.186601323	0.573974825	0.0053758	-0.339345178	0.043720691	0.531441597	0.192057931	1.089260283	0.094874004	-0.021599658	0.569688996	0.353758002	0.276520512	0.037295964	1.103226199	-0.314430081	-0.43407973	0.036184795	0.315409844	0.708331774	0.165503757	-1.065146416	0.539923649	0.339932446	0.227248495	-0.093201875	0.003186411	-0.783980904	0.728680287	1.446341581	-0.039913259	-0.001903723	-0.480353322	0.674559368	0.84848152
0.675231966	1.261547719	0.422976989	0.453700256	1.050719207	-0.273286809	0.612062178	0.259278584	0.524704296	1.291342033	0.368483445	-0.018071378	0.329303246	1.307901294	1.277675946	-0.070005391	0.40156669	0.138576009	-0.469398817	0.442911995	0.374909874	0.232070227	0.112465292	0.087476219	-0.737767707	1.048226814	-0.182302801	0.030105529	-0.024971523	0.172939325	0.396455139	-0.075335623	0.326994778	-0.425539247	0.103586162	0.13860432	0.041452488	0.118903788	-0.594972777	-0.138713651	0.186151728	0.273587381	0.527412675	0.336800907	0.496682729	1.196905825	2.284884047	-1.202956036	0.22342582	-0.275885234
0.212301438	-1.497833769	-0.53677434	0.228327358	-0.588185968	-1.471357217	-0.447755354	0.162487669	-0.801184356	-1.628518516	-2.041904416	-1.210994623	-1.009001761	-0.392826694	-1.031502771	-0.886851164	-0.084858276	-1.109992602	-1.330571951	-1.004527066	-1.331551667	-0.918623524	-1.394750702	-0.97491767	-0.239928356	-0.6908968	-1.273384581	0.101821015	-0.644651548	-0.559637383	-1.174898396	-0.876423416	-0.263185445	-1.081592986	-0.787255552	-1.241935557	-0.810734446	-0.536088504	-1.085152802	-1.127739874	0.383635385	-0.680086322	0.13133187	-0.628775557	-0.743229131	-0.017695061	-0.40289513	-1.609775243	-0.448761284	-0.462795355
-0.007040833	-1.285253655	-0.343548651	-0.15341331	0.519463728	-0.220079595	0.078256312	0.462519827	-0.438112915	0.512940015	-0.815537902	-0.34469435	-0.971205286	-0.3458936	-0.219995368	-0.602294807	-0.825426664	0.296150777	-0.468354062	-0.135013752	0.233332858	-0.375647963	-0.278140768	-0.205831253	0.132685877	-0.203680749	0.929779183	0.175637843	-0.289786717	0.159676543	0.606209547	0.164844909	-0.217351386	-0.23092391	0.740760811	0.487093142	0.594569951	0.089048768	0.682242811	0.123378365	-0.04225752	0.677343912	0.686837628	-0.440003348	-0.212935291	-0.794680853	0.494565399	0.18189417	0.492711239	0.322222625
0.375511543	-1.623317524	-0.360625333	0.135108922	0.132966927	-0.408631813	-0.204154163	-0.511270863	0.002966929	-0.715328622	-0.812985692	0.249589569	-0.904657544	-0.225651954	-0.232608485	0.117822033	0.264541853	-0.723073073	-1.142601839	-0.753960603	-1.807740909	-0.306823613	-0.407071203	-0.821481247	0.030045757	-0.814690719	-1.175359641	0.267126802	-0.168002336	0.056886111	0.761408526	-0.78993498	-0.137773721	-0.216589073	0.344846431	0.405269533	-0.115378292	0.264248547	0.494711548	0.364106306	0.003896829	0.759828478	-0.658104612	0.323012319	-0.044433757	-0.943709929	0.41462865	0.048587444	0.192959172	-0.134927917
-0.165994096	-1.428180183	-0.072199989	-0.578763777	0.530674223	0.233756191	0.58103878	-0.301917973	0.959018593	0.509609199	-0.443069719	0.095875254	-0.218791036	0.904140967	0.618266039	0.488880111	0.232792799	0.269485634	-0.699475418	-0.700881161	1.57307086	0.152470308	0.556800147	0.568435787	-0.553967408	-0.255103567	0.615287456	0.392460087	0.110469815	0.106181981	0.48939042	-0.521933443	0.916919495	0.567776544	-0.255394871	0.348486973	0.44809741	0.299568437	0.204297512	0.636838312	0.838109128	-0.246870906	0.560194144	-0.189029224	-0.859886045	0.101065454	0.231346481	-0.298453799	0.320022667	0.297293526
-0.062993667	-2.583243512	-1.167511884	-0.682378719	-0.922640164	-0.672841475	-0.517127418	0.049726595	-1.099953315	-0.641807263	-1.011516577	-1.33377987	-0.99511494	0.273113543	-0.606241523	-0.730614608	-0.220790912	-0.743238463	0.048699807	-1.053954621	-0.388515927	-0.595206828	-0.28330005	-1.541796203	-1.15306446	-1.120370008	-0.774188383	-1.034253454	-0.532950194	-0.129564879	-0.509700344	-0.785176843	-0.303845077	-0.342222234	-0.524823131	-0.259608709	0.334189962	-0.277577962	-0.143945363	0.167294793	0.013539001	-1.361565085	-0.539173548	0.517494944	-1.570812054	0.120400024	-0.118074589	-0.462521352	-0.088246401	-0.170460783
0.302802839	-2.134041502	-0.911714195	0.409327777	-0.792488239	0.115028665	-0.72109413	0.183721593	-1.280289192	-1.070021806	-0.537153642	-0.075264135	0.800920358	-0.627278863	-0.005483064	-0.666038524	0.651341195	-0.730798708	-1.754620871	-0.576955789	-0.043224824	-0.233122271	0.124049535	-1.224990033	-0.050905858	-0.301598571	-0.208402102	-1.968037703	-0.092254188	0.230253393	-0.809416426	-1.011840018	-0.28028058	-0.261643197	-0.036123268	-0.053921326	-0.195110477	-0.468554643	-0.498700626	-0.181421494	-0.109168821	-0.224505901	0.588148444	-0.004490439	-0.515634852	0.076283094	-0.775409856	-0.099042402	-0.143300682	-0.183182068
0.294977316	-0.295266423	0.118369011	-0.021889951	0.330036893	0.355792008	0.549679602	0.245404995	-0.130241961	0.156631116	-0.412533221	0.378633507	0.908101017	-0.546858027	-0.028839313	0.330086157	0.413445083	0.273728414	-0.864340903	0.579630378	-0.533678676	-0.103329303	0.681281483	1.406771456	-0.365367622	0.288347948	-0.410390732	1.503399624	-0.138256713	1.208897427	0.017193117	0.753136381	-0.607033891	0.022331712	-0.263706483	-0.132523122	-0.642094509	1.211046093	0.172815509	0.214887748	-0.459005357	-0.803168173	-0.604529496	0.308453463	0.921274376	-0.724306686	-0.018682495	1.136710726	-0.129068276	-0.044680292
0.12562541	-0.344517922	0.828291702	0.058282401	0.115732242	0.768163772	1.025192306	0.605622337	0.763169003	0.497346937	-1.259008103	0.195966201	-1.379568991	-0.108869446	0.145986564	0.266143692	-0.301861115	0.274339607	-0.108806691	0.758236047	0.671460296	0.356841825	0.03131363	-0.71612108	-0.093243387	1.427520144	0.28530205	0.294583377	0.222435552	0.205255887	-0.685661476	0.83684955	-0.035835453	0.50828463	1.226427445	1.230891947	0.673900135	0.136881723	0.728992915	0.678895448	0.335787857	-0.682328714	-0.515737083	0.402009292	0.035998632	0.016411391	1.628277995	-0.069441013	-0.149859692	-0.346049887
0.323379234	-2.500976984	0.163438054	0.065890496	0.10278011	0.459320045	-0.093247027	-0.650608581	0.495352053	-0.120064447	-1.107386003	0.087217556	-0.593526461	0.476428319	-0.860826108	0.26647558	0.174426379	0.750532733	0.139073485	-0.321092416	-0.63159948	0.468331411	0.171636239	-0.301221603	-0.233503589	-0.443876534	0.669314992	-0.400377887	0.226036515	-0.246051266	0.121361975	0.24479702	-0.010989947	-0.201194283	-0.969293825	-0.679160653	-1.098895481	-0.624994939	-0.443444722	-0.165251684	0.060616643	-0.042513704	0.349036432	-0.729399999	-0.15043882	-0.98883063	-0.71466764	0.970508372	-0.34352056	-0.125672814
0.183379497	0.460995574	0.576461973	0.121230701	-0.474208511	0.463398047	0.497740819	0.167242534	0.942733724	0.240340312	-0.521058894	0.664169437	0.125024549	-0.555954058	0.138925663	0.322457978	0.083535604	0.160540338	-0.488574066	0.080219003	-0.107170232	-0.053876812	-0.033390677	-0.835290643	0.10498584	0.225557531	-0.49535788	-0.87387168	0.024624826	-0.127487788	-0.171923783	0.227118571	-0.190413647	0.139737452	-0.238836368	-0.61926974	0.391009671	0.101605168	-0.711745901	-0.626408013	-0.290688956	0.076538473	-0.741446412	-0.406971346	0.209125695	0.396698667	0.168101673	-0.145161508	-0.062917538	0.039921871
-0.596176465	-0.201828279	-0.873689432	-0.258158363	0.016450542	-1.270946946	-1.058773616	-0.463741853	-1.170659217	-0.413865954	0.457771781	-1.009285895	-2.016880721	-0.206573417	-1.489011078	-0.709541703	-0.319504821	-1.399254416	0.325555694	-1.895810147	-1.150121021	-0.779997241	-0.283042401	-0.277118471	0.521515104	-1.65269795	-0.644984124	0.644136517	-0.545704268	-0.290235493	0.32414327	-1.261673596	-0.241004984	-0.543878317	-0.414470316	-0.370674725	-0.569365004	0.413630447	-0.232345957	-0.468325795	-0.299745906	-0.16540858	0.081606328	-1.32750363	-0.196643031	0.080364968	-1.393146172	-0.034923182	0.207827694	0.397249173
0.356032275	-0.001978062	0.669631743	-0.259280384	0.248825153	0.57008897	0.074738385	-0.531484956	0.753554589	0.205092202	0.283157801	0.744147116	-0.851766025	0.557614769	0.620974307	0.570761326	-0.159965073	0.446847185	-0.106921201	0.277005407	0.914778676	0.373482109	0.697265627	-0.218973915	0.681025048	0.235492556	0.392332347	0.279544284	0.47457779	-0.195272237	-0.319488797	0.238113012	0.851172409	0.34397075	0.183421659	0.36482313	0.111776787	-0.693569827	0.481543273	0.215164933	-0.447583592	-0.371980294	0.426301332	-0.835607527	-1.411447454	-0.429198854	-1.760487101	0.453269001	0.112665953	0.340388404
-0.330108425	-1.51690923	-0.102837535	-0.453134683	0.174543905	0.590393461	0.226296957	-0.408996871	-0.402585961	-0.36082872	-1.530825366	-0.351742185	-1.226613823	0.821020522	0.377874467	0.211991916	-0.720630434	0.881073274	-0.131825691	0.144898061	0.873756361	0.179876128	-0.413765703	-0.690522667	-0.981565829	0.358775844	0.959497737	0.33079653	-0.112024665	-0.840139439	-0.155098923	0.578310451	0.65671635	0.714288723	0.164821388	-0.034990514	-0.365468888	0.349932329	-0.189533793	-0.51895893	0.398328208	1.071929271	-0.253730025	0.679792784	-0.781863594	1.157077645	-0.194016102	-0.437251816	0.083729219	-0.309340378
-0.249326293	-0.331445299	-0.415129671	-0.550828086	-0.682603302	-0.409248612	-0.145201469	-0.604644693	-0.951657656	-0.604808272	-1.511984143	-0.156521596	-0.66205496	-1.095564997	-0.301235467	-0.542810843	-0.397151817	-0.526814036	0.096010446	0.146228474	-0.350436357	-0.449670924	-0.817702228	0.481048255	-0.128581548	-0.119278057	-0.588421045	-0.269678024	0.030256685	-0.518355237	-0.398654936	-0.242654743	-0.353526475	-0.063396153	-0.562158152	-0.595858785	0.202869884	0.062980765	-0.071722299	-0.549765714	-0.245875126	-0.662752148	-0.334062355	-0.904500582	-0.549888763	-0.174764766	-1.521425294	0.898017365	-0.482829088	-0.598392119
-0.88396774	-0.537650699	0.072784069	-0.309664173	0.658437206	-0.1685881	0.152389658	-0.265139217	0.280039849	-0.782152424	-1.155195226	-0.448456656	-0.622620554	0.297249591	-0.538472009	0.181450256	-0.294914574	-0.131567878	-0.264691003	-0.523604842	0.840291042	-0.286864605	-0.735160836	-0.22370532	-0.264103939	-0.361779636	-0.255202404	-0.053367658	-0.213795754	-0.395330223	-0.862849768	-0.653328895	0.233019056	0.339458282	-0.08613731	-0.144368702	-0.003260421	0.420722578	-0.243871644	-0.910940472	0.541100854	-0.215542172	0.932995514	0.525333313	-0.164997077	-0.287772559	-2.550881126	0.18932209	-0.271008929	-0.005367762
-0.611806489	0.04467562	0.512061499	0.221600308	0.240468736	0.658183823	0.717074288	0.48903374	0.401392622	0.954877532	-0.358010084	-0.093415694	0.483697514	1.172284133	0.997864003	0.406181954	0.358938257	0.773201167	0.291891921	0.754619531	-0.501552816	0.714912581	0.538617071	1.482028759	0.895177397	0.750687033	0.572325397	0.064997324	0.48348152	0.174190332	0.039006694	0.131284693	1.25646667	0.379975494	0.105566317	-0.264059412	0.080209603	0.541807575	0.270808605	-0.149220922	0.106212932	-0.088801391	0.459389399	0.423017794	-0.429374722	-0.134933684	0.807412637	0.281493794	0.41961822	0.577606643
0.506410134	-0.143994098	0.340317435	0.095610525	-0.041962596	0.262637774	-0.036029475	-0.501217233	0.498429499	-0.542801296	-0.559785221	0.845358537	-0.221845767	-0.211640163	0.205264481	0.73555052	0.088791703	0.63217564	0.378220622	-0.0628781	-0.350501202	0.551712483	-0.284359069	0.323234557	-0.437765103	-0.086792521	0.817276368	-0.159841805	0.307385696	-1.040488338	-0.16115146	0.122541258	0.434063527	0.025180049	-0.639236601	-0.594195783	-0.437890066	0.368633326	-0.127961319	-0.623635725	0.391085719	0.004509897	0.098485178	-0.076084671	-0.088618252	-0.123655933	0.704264952	1.647800572	0.264337236	0.046556226
0.046093163	0.190899977	0.09369628	0.472678851	0.06930042	-0.133973734	-0.400578925	0.320594082	-0.619675672	-0.450923168	0.119943746	0.009713073	1.09870679	-0.475528591	0.021886352	-0.089392934	0.50729579	-0.044487582	-0.226171009	-0.142354151	-0.096362549	-0.010796999	-0.070518489	0.154177897	0.336004891	-0.153186139	0.028979732	-1.24750102	-0.072667785	-0.536623299	-0.200628918	0.125092148	-0.06868136	-0.707869338	0.38161106	0.271811778	-0.028271038	0.987879471	-0.018911007	0.358270017	-0.062807202	-0.510729239	-0.099512639	0.513924076	1.677407573	0.907541965	-0.003860907	-0.53413214	-0.136115494	-0.030957158
-0.648953431	-0.309488219	-0.557464576	0.443792495	0.367272541	-0.105291493	-0.216133903	0.540550725	-0.199304722	0.304782241	1.554049795	-0.086028856	0.525428819	0.3833356	0.418034246	0.014866125	0.923885911	-0.042006814	-1.07540073	0.24652491	1.181347188	-0.042771397	0.990196727	0.259486569	0.877310231	0.076393533	-0.037427773	0.769030781	-0.074320438	1.252708043	0.476004283	0.197321429	0.606519524	1.010872547	0.721835538	0.319406501	-0.044071454	-0.03872976	0.824909241	0.183132122	0.522814895	0.091200262	-0.051101471	-1.158110808	0.668857405	0.104812265	1.373434701	0.310982422	0.277088923	0.154360088
-0.568841969	-0.389109808	-0.67736925	-0.686092468	-0.679726324	-0.615719221	-0.424874595	-0.700250797	-0.421561609	-0.720536005	-1.297201122	-0.543326565	0.674031363	0.333351957	-0.314196146	-0.070297518	-0.193750837	-0.039264127	0.082165262	-0.4523927	0.272619498	-0.38493067	-0.81236101	0.182309723	-0.27318103	-0.429449462	0.052973492	-1.400181674	-0.228505288	-0.718820941	-0.816130449	0.233982684	0.180806018	-0.571135873	-0.643078181	-0.616972087	0.080288789	-0.523901303	-0.104235092	-0.659809367	0.02875602	0.128875462	0.11729858	-0.961956665	-1.248919624	0.039555688	-1.426405753	0.297259023	-0.390084976	-0.134725665
0.91881198	0.28483618	-0.239954584	-0.556453392	0.012632343	-0.307478762	-0.051152496	0.232295625	-0.086349915	-0.841192473	-0.657109712	0.196404588	-0.261243355	-0.489308169	-0.885922359	-0.14675385	-0.53522446	-0.557139153	1.544640019	0.133497335	0.563560215	-0.697715906	-0.166545497	-1.11461328	-1.528054945	0.166900997	0.488236634	0.517148477	-0.130580211	0.147487376	0.694454505	0.730126998	-0.373298092	-0.34332787	0.416567188	0.097632647	0.314011637	-0.183939862	0.383933126	0.366323196	-0.137231113	0.373588991	-0.451266335	-0.137785894	-0.721106113	-0.357870555	-0.187890465	0.092347993	-0.408922463	-0.494188259
0.64882493	-0.00456851	-0.438998146	-0.911192328	0.12819393	-0.754704914	0.110608287	-0.38301106	-0.111221765	-0.200612265	-1.632840553	-0.377148052	0.147758462	0.497473612	-0.54629985	0.061232026	-0.249732701	0.587421435	0.087714202	0.124736895	-1.711919759	-0.484452143	-0.864408862	0.067211741	0.025282961	0.194224128	-0.840956438	-0.300773188	-0.228582186	-0.443935705	0.674053129	1.037382278	-0.343241048	-0.13729734	0.214257086	0.291591363	0.709170756	-0.131127468	0.764547439	0.596231146	-0.419026386	0.81270209	1.364175078	0.056904332	-0.982170221	-0.194067817	0.276745634	-0.585647452	0.191878246	0.30774958
-0.249841856	-1.49242295	-0.738221666	-0.757770296	0.102104909	-0.718831307	-0.010821357	-0.525069224	0.057951257	0.552732897	-0.744040513	-1.011864166	-0.73106086	-0.422141179	-1.09978364	-0.651245314	-0.968659649	-1.12363363	-0.149772421	-1.853688426	-0.597695528	-0.409224632	-0.686053363	-0.858358473	0.127137976	-1.433794506	-0.61864854	-0.957079299	-0.354154712	-0.789495806	-0.667079362	-1.545430932	-0.056463916	-0.868932539	-0.12540126	-0.359497627	0.260200018	-0.710147847	-0.329169846	-0.033761605	0.573763728	1.060129519	0.782753312	-0.340531662	-0.470823775	-0.681146057	-0.145065917	0.870622444	-0.243904546	-0.204876924
0.193115846	0.654300208	-0.212957269	-0.109483462	0.109345306	0.349321286	-0.241756833	-0.290822589	0.216831219	0.112115149	-0.300168081	-0.159669186	-0.368271228	-0.216784769	-0.282497293	-0.419192602	-0.360813167	0.634381702	-0.19353678	0.260932166	0.996497531	0.121681255	-0.306527786	-0.760170562	-1.142952566	-0.31134129	0.797320094	-0.69586151	0.063691202	-0.201292329	-0.145441884	0.363637182	-0.022446914	-0.35874124	-0.308919187	-0.0700983	-0.729321397	-0.559160508	0.047351433	-0.059253018	-0.390437575	-0.567208076	0.027415368	-0.374644705	-0.471344033	0.635447381	-0.512408262	-0.923051607	-0.438727116	-0.717856595
0.722597816	-0.128518651	-0.37183874	0.105606732	0.341126586	-0.614042556	-0.152759495	0.280237269	-0.592904413	0.372007343	-0.007449124	-0.165700617	0.036002747	0.168957704	0.44414095	-0.635829067	0.135258736	-0.230142476	-0.112386264	0.374557285	1.499723787	-0.127719373	0.473721017	0.42153952	-0.606790683	-0.112109489	0.644036673	-0.758532454	-0.104610621	0.085508021	-1.536373486	-0.949000705	0.034263451	-0.042134383	-1.082768055	-1.581772302	-0.870634297	-0.150999623	-0.96002666	-1.582536517	0.265468401	-0.516271116	-0.654460257	-0.56667151	0.189953511	-0.405989422	-0.931419288	0.041233963	-0.310315376	-0.66238148
0.881424874	-0.88865638	1.023912129	0.004567009	-0.209937151	0.251314724	0.757325144	-0.542745976	0.316170502	0.605245781	-0.251418109	0.210898967	-0.480634521	0.619751776	0.28787402	0.585618532	-0.161201169	0.033171687	1.183177291	0.188261082	0.323967514	0.264651767	0.190246758	0.602335369	-0.289082732	0.299186454	1.230516662	-0.646645888	0.116917275	-0.045168824	-0.679378807	0.221551748	0.729381013	0.959860928	-0.480200269	-0.213828383	-0.814893725	-0.360525315	-0.223623643	-0.073589433	0.403569217	0.343305375	-0.149084146	1.367602674	-0.022000454	-0.29672364	-1.173233654	-0.359404403	0.174907711	-0.148707442
0.015364364	-0.108501329	0.13173708	0.005140799	-0.155331811	0.534460876	-0.018960412	0.124124826	-0.61553514	-0.096214392	-0.70206551	-0.582154624	0.100973962	0.344056367	-0.372256227	-0.193501169	-0.500396321	0.890001826	-0.917103554	0.252483827	-1.597266262	-0.140906892	-0.304613213	0.778860471	-1.335254075	0.274266222	-0.353791455	0.302708981	-0.095677751	-0.224909159	-0.006283638	0.514803651	-0.499106537	-0.857922635	0.318525518	0.414168819	1.045566476	0.125505359	0.159879162	-0.005561855	0.214979154	-0.346420554	0.993104999	0.286161293	0.585962862	-1.310217628	0.345204366	0.643144998	-0.355046095	-0.334461043
-0.304849644	-1.956610937	0.495481969	-0.053632466	-0.139420844	-0.160378416	-0.051736681	-0.158118906	-0.016270327	0.450016867	0.17381495	-0.852650482	-0.702809408	0.263986491	1.061403222	-0.242674091	-0.326803615	0.525568617	0.502762666	0.346506108	0.254214201	-0.191069351	-0.278883109	-0.904784176	0.25676074	0.297447648	0.363579503	-1.084792388	-0.411314601	-0.539615349	-1.231194493	0.106684964	0.060788739	-0.264803341	0.199378412	0.231524843	-0.163475612	-0.096806929	0.142063438	-0.090954101	0.033120868	-0.029454963	0.304241765	0.948575318	-0.081574337	-0.497256282	-0.806808587	-0.987658344	-0.013583691	-0.115302125
-0.296873712	-1.355716416	0.090853605	-0.434528771	0.12009674	0.67418476	-0.183636469	-1.288037537	0.846756916	0.864797162	0.244523517	0.814076972	0.228329902	-0.146941026	0.226586035	-0.041676747	-0.29390351	0.001283468	0.520256766	0.282641744	0.179164704	0.256020135	0.331049103	-0.932102558	0.402429421	-0.154681181	-0.16205147	-0.197220886	0.121812343	-0.473689993	-0.041941479	-0.636673661	0.100344411	-0.440780559	-1.942302817	-1.587264855	-1.08644962	-0.449118098	-1.410836044	-1.297295063	-0.498414874	0.893365629	1.19226299	-0.172823478	0.344230699	0.817686634	-0.202720036	0.510834869	-0.386063125	-0.487321248
-0.105843914	-0.50701513	0.449650041	-0.41199965	-0.445778026	-0.245343557	-0.264229495	-1.733950385	0.318303644	-1.22623941	-1.964052499	0.016238434	-1.391944566	-0.542581264	0.383891496	0.763364993	-0.055666163	-0.304604568	-0.345484391	-0.446313441	-2.431281891	0.035899905	0.531909535	-2.06283356	-1.453117548	0.159628623	-0.772524919	-0.341961257	-0.074763886	-0.386113747	-1.281024788	-0.775036818	-0.460021492	-0.856487853	-1.441588963	-1.467771421	-0.498138733	-0.272982413	-1.024445375	-0.640897187	0.666632573	0.027702892	0.5009465	0.593940221	-1.568463122	-0.329806527	-1.255348224	1.415600082	-0.343846825	-0.240162505
-0.168094693	0.811067976	-0.409338252	-0.211609171	0.238378535	-0.467955127	0.012543907	-0.001100626	-0.535870445	-0.668583479	-0.663042327	-0.905719382	-1.313148232	-0.696367665	-0.442452273	-0.345216501	-0.220520499	-0.22281011	0.096076692	-0.676772476	-0.442952192	-0.611074597	-0.41788932	-0.838268606	-0.746609669	-0.116813319	-0.321368766	0.026069486	-0.473216455	-0.572363982	-1.049355877	-0.679345197	-0.672446858	-1.028525336	-0.373191348	0.090200317	-0.451257764	0.018042735	-0.518989771	0.116929598	0.085448255	0.536084992	-0.178460677	0.183054582	-0.744634978	-0.054769795	0.867274482	-0.157832672	-0.267881624	-0.348968939
-0.23520343	1.000018609	-0.226327927	-0.210477051	-0.128882585	0.46028548	0.143267911	0.288115715	-0.247030728	-0.043156528	0.018126682	0.026442691	-0.561035566	0.042682438	0.039036619	0.107828426	0.116144896	0.022781154	-0.061245287	0.166457672	-0.32482983	0.128528588	-0.304426772	0.56834729	-0.14905835	-0.214434622	-0.918111425	0.548468599	0.361191749	-0.275192666	0.159914538	0.343632375	0.097926415	-0.042215938	0.19476265	0.412243937	0.05478567	0.268392726	-0.056381733	-0.023788294	0.225179993	0.700046153	0.021377918	-0.004175832	-1.360421739	0.227724329	-0.234736963	-0.578441913	0.097070271	-0.014180746
-0.20108735	1.013316325	-0.125805386	0.054210067	-0.046065554	-0.431941517	-0.626773001	-0.793222465	0.008757686	-0.800614656	-0.422390844	0.599305422	0.839542402	-0.394021517	0.523909165	0.409246136	0.375055956	-0.414497277	0.609566503	-0.613680487	0.005499571	0.007921315	0.094284626	-0.173865035	-0.686498035	-0.468852856	-0.339099981	-1.033013446	-0.089471878	-0.437139177	0.700371905	-0.272687263	-0.283053712	-0.122579815	-0.750286174	-0.579193503	0.457949719	0.251309791	-0.653579623	-0.255415743	-0.339529693	-0.388981341	0.928968581	-0.204963148	0.479479132	0.680247974	-0.174224872	0.420022888	-0.217293733	0.148179976
-0.439331741	0.116707927	-0.21599031	-0.556057759	-0.565752893	-0.216581499	-0.077666863	-0.435627161	0.040787949	0.832898498	-0.621503111	-0.504742009	-1.10665423	-0.028196456	0.234263597	-0.440636413	-0.520661881	-0.052807315	-0.299355408	-0.394244521	-0.867350967	0.00495911	-0.393341413	-0.24519158	-0.379055728	-0.031397427	-1.34658188	-0.626066667	-0.11505907	-0.930250087	-0.97001172	-0.566662273	-0.294955423	-0.840363654	0.118354247	-0.196843287	-0.347418799	0.444456061	-0.182935859	-0.228046487	0.332670921	-0.146735118	-0.067133756	-0.56202283	0.399726172	-0.811571068	-1.223470755	-1.237121576	-0.266554261	-0.480785209
-0.248994395	0.280605519	-0.09409148	-0.09747488	-0.164400473	0.639350437	0.372594971	0.227711699	-0.367849377	-0.742116963	-1.338388807	-0.266710682	0.074398858	-0.341825849	-0.064129079	0.288708276	-0.078053541	0.31033657	0.158981931	-0.196548357	-1.897309659	0.150824912	0.177666538	0.399893743	-0.077375331	0.093440681	-0.440631972	-0.149261855	0.056723231	-0.23068159	-0.094169174	-0.80311091	-0.629902543	-1.027459037	-0.904125489	-1.040991096	-0.154978504	0.375268763	-0.255175453	-0.804788939	-0.138638618	0.578466922	0.728008727	-0.100544362	0.37441476	-0.177272718	-0.86970939	0.885611611	0.059079057	-0.316875423
-0.165555975	0.306110412	-0.038020124	-0.115219165	0.047667122	0.44347205	0.627873353	0.373851254	-0.555132897	0.221760264	0.496674125	0.371855469	0.657995409	-0.29286498	1.015980489	0.318557454	0.501466183	0.301461244	-0.140290261	0.885588639	0.645695446	0.210657409	0.832287513	-0.106745374	0.576547735	0.310451252	0.601934348	-1.364518682	0.026377174	0.727649985	-0.075449479	0.473016979	0.327396494	-0.291203937	-0.207461517	-0.421967633	-0.529883176	0.777401203	0.170376894	0.120648482	0.02012978	0.494079653	-0.392560126	-0.47019167	-0.078151088	-0.670902541	0.405731553	-0.48451971	-0.096541977	-0.085373989
-0.218929393	0.340919769	-0.103391944	0.196165409	-0.010984001	-0.07105824	0.069115514	0.401443921	-0.061728144	-0.523016871	-0.411110694	-0.167901923	0.507887212	-0.371287264	0.058842504	0.2003429	0.257922369	-0.385701559	-0.042031261	0.14612173	0.437755925	-0.117643295	0.294290843	0.133169669	0.009643499	-0.250391845	0.240533702	-1.234877699	-0.355844875	0.096087868	-0.739655854	-1.158011227	-0.2992618	-0.114534779	-0.262870129	-0.406950079	-0.923394197	-0.193822597	-0.576822419	-0.756771986	-0.11683223	0.425534939	0.227038793	-0.062225877	0.291090524	0.818385315	1.282647151	-0.112489249	-0.012310162	-0.136741909
-0.37431799	-0.93496963	-0.142178083	0.57294461	0.481207144	0.773921663	-0.858119913	-0.02376425	-0.386879922	-1.572232193	-0.722146814	-0.063866999	0.029066879	-0.398112692	0.733794192	0.116604208	1.365173264	0.081320852	0.062104962	-0.145199453	-1.543193457	0.31827554	0.883131273	1.751261514	0.502576772	0.049002461	-0.406091999	1.262666069	0.19289277	0.256045492	1.536188698	-0.712379387	-0.478718784	-0.26382061	-0.107441108	-0.235587803	-0.840080206	0.111422773	-0.386938002	-0.615222306	-0.119916145	-0.050319135	-0.230496254	-0.271998296	0.427992699	-0.94199181	-1.225308951	0.764877103	0.238671622	0.328355937
-0.192069283	-1.882105817	-0.055264202	0.103770277	0.036026109	0.646126943	-0.559015486	-0.546422488	-0.57692547	-0.39272593	-0.719651408	0.06637478	0.329991137	0.4696776	0.298274728	-0.227876274	0.171182544	0.056538221	0.129203128	0.139343526	-0.010597295	0.017149067	0.188756425	0.807847205	-1.362988449	-0.068259376	-0.762350686	-0.24314318	-0.032519139	0.13337546	-0.151094332	-0.119940172	-0.16033235	0.419844236	-1.62836569	-1.632023001	-0.881869637	0.252683079	-0.902900282	-0.951356872	-0.873396348	0.456650355	-0.140390655	0.604336757	-0.047803927	1.274013005	-1.543505658	-0.215262229	-0.02704311	-0.167982621
-0.05761233	0.081721824	0.242458912	-0.254767612	0.329883543	0.529002758	0.266277817	-0.206789057	0.586617237	-0.239175221	-0.90865303	0.561960487	-0.169143284	0.302858358	-0.824043328	-0.167161503	-0.720102959	0.410067145	-0.338272153	0.353225692	1.543937739	0.031281355	-0.387820877	-0.268468402	0.097786822	0.324719713	0.251317843	-0.023543775	0.315694137	0.029614251	-0.423504147	0.813202325	0.210316658	0.284112763	0.096986832	0.2465944	0.051704121	-0.438762561	0.441870213	-0.057846998	0.238830803	-0.099709641	-0.640031318	0.655447874	-0.37365558	-1.638707974	-1.529969981	0.041336933	-0.02878627	-0.142226089
-0.180055304	1.225206993	0.40769304	0.328014556	0.196097846	-0.647156951	0.022423728	-0.133706263	0.831997939	-0.345801991	-1.140646602	0.236219675	0.025263189	-0.053038132	-0.069883508	0.38374299	0.399469229	-0.844337026	-0.320831172	-0.515316091	1.048166555	-0.190247303	0.46022014	0.357575832	0.297909753	0.584905978	0.667617079	-0.975990588	-0.021757284	0.577110488	-1.005909104	-0.79452623	0.259875014	0.226936333	-0.458962968	-0.500777554	-0.329018171	0.006794236	-0.508489301	-0.553742693	0.295886145	-0.155202823	-0.758611412	-0.434179635	0.656213542	0.692553154	-1.374312854	-0.022530756	0.113018798	0.157759089
-0.292203919	2.140835971	-0.080819464	-0.012782461	-0.300689695	-0.06909601	0.101293368	0.277423588	-0.609380985	0.872608614	-0.882364946	0.011187202	-0.233948156	0.025275692	0.72649727	-0.205457089	-0.009617312	-0.113288913	-0.74841647	0.412229825	-0.796188802	-0.004818278	-0.540634105	-1.108443974	0.01687018	0.297236119	-1.568167546	-0.563215584	0.002647094	-0.230148294	-0.300261131	-0.530167664	0.021090832	-0.23033479	0.607743564	0.421373469	0.730646664	0.17381421	-0.087699118	-0.017841998	-0.122348795	-0.16401847	0.56513341	0.062055618	-1.295612861	1.00417241	0.90014857	-1.042499006	-0.100757163	-0.523467871
-0.295301974	-1.025138143	0.348207827	-0.559766106	0.008270505	-0.388323779	0.915863363	-0.192027262	-0.109555692	0.03735686	-1.645745782	-1.092080064	-1.710874907	-0.4199303	0.720962909	0.451930999	-0.270180077	-0.555964055	0.454780208	-0.587445553	-2.289245262	-0.285514194	-1.25533299	-1.036736439	-0.011395415	-0.418743661	-0.829666656	-0.70055995	-0.303683346	-0.690422486	-0.407401122	-0.107823021	-0.33624749	-0.845891819	-0.409638983	-0.538372578	-0.530018959	0.025346114	-0.813673115	-0.716275233	-0.22404777	-0.284118621	0.110988823	0.338547734	-1.639889536	-0.824772001	0.312595918	0.304851947	-0.431501007	-0.308416797
-0.190393894	-0.713224299	0.486541908	-0.595614303	-0.470644501	-1.390652131	0.549111116	-0.673847494	0.461171241	0.432214856	-0.722963711	-0.820279414	-1.271370523	-1.09740604	-0.46518067	-0.171761432	-1.326937553	-0.918581976	-1.812741385	-0.968332188	0.067279066	-0.535924064	-0.672704626	-1.860666588	-0.174996533	-0.065376175	0.254855138	-0.581990379	-0.450258019	-0.753232505	-0.596958182	-0.429297584	-0.678311973	-1.272276885	-1.106633534	-1.008317033	-0.683342929	-0.414641507	-1.316256949	-1.35419079	0.225467823	0.477349038	0.746515943	-0.348871008	-1.767216631	-1.157027146	-0.804636809	0.174043219	-0.53995634	-0.749936789
-0.275209497	-1.319895696	-0.731711379	-0.591192745	-0.490680758	-1.253261324	-0.441734636	-0.142720164	-0.985143136	-1.484095605	-0.416545471	-1.044304634	-0.537522398	-0.347875178	-1.574820964	-0.726747646	-0.415698187	-1.270333328	0.727130545	-1.210592863	-2.043559459	-0.781493134	-0.520873691	-0.005200348	-1.338767	-1.154222694	-0.305607858	-1.094391485	-0.480961271	-0.596888901	-1.143479248	-0.917647574	-1.105260712	-0.770444387	-0.282462051	-0.298233316	-0.559875309	0.28279092	-0.145766311	-0.154146201	0.545637882	0.735102115	0.880019414	0.098987349	-0.564774734	0.506479703	-0.398861154	0.030903017	-0.028820945	-0.35522834
-0.141358991	-0.714799302	0.043997989	-0.057098805	-0.53912055	0.936532767	0.08272096	-0.017161169	0.361943535	-0.10121342	-1.520363154	0.637129105	0.521089949	1.987142595	0.732872661	0.727569167	0.525295906	0.60170268	-0.223888196	0.257387137	-0.29080785	0.290702132	-0.063059407	-1.20731775	-0.640762745	0.204607091	0.168175633	0.385996203	0.088449778	0.124142461	-0.618149815	0.584146596	0.80527776	0.497673744	-0.149971743	-0.168578056	0.600624488	0.12586887	0.073257933	-0.126328032	-0.159263053	-0.454497921	0.474933222	0.323092267	-0.215810175	0.126366151	-1.464286054	-0.084363259	-0.078350853	-0.106049055
0.607632188	-0.773712356	0.126040854	0.069198407	0.028016336	-0.555325739	-0.450790683	0.039671616	-0.490075357	-1.529138459	-1.473578022	0.019547905	-0.576882204	-0.900019406	-0.321161325	0.27772959	0.227326964	-0.56452054	-0.192820809	-0.047665525	-0.614659936	-0.280154621	-0.421589793	0.384732361	-1.145257206	-0.273187634	0.296559059	0.908569454	0.059693492	-0.182795268	0.253519258	0.30603794	-0.10610124	0.380111424	0.034033317	0.065332205	-0.086204634	0.574838426	0.019080368	0.336437703	-0.263479553	-0.324689748	-0.367518069	0.264344921	-0.830142789	-0.293639092	-1.462720492	-0.300748824	-0.127813853	-0.016955454
-0.689016091	0.062279646	0.319680254	-0.756108622	-0.77490499	1.34530274	0.947811583	-0.391880264	0.507071598	0.225263514	-1.528074399	0.537789178	-1.107328078	1.438001413	-0.492008077	0.6053518	-0.737817222	1.430608902	1.114954589	-0.749985797	0.498248039	0.61228106	-0.780030582	-1.357003351	1.19359215	-0.447454833	-0.093093195	-0.3646194	0.34603682	-0.603400453	-0.912999441	0.510545932	0.803378964	-0.779963218	0.140397705	0.199969462	1.007519611	-0.473705864	0.156426951	0.378369449	0.444866473	0.815745053	1.099711974	1.125522136	-2.078414942	-0.077277352	-0.294776022	0.31905081	0.132328576	0.219306616
-0.44670182	-1.743325928	-1.021129466	-0.439001527	-0.135152295	-0.536074094	-1.530523718	-0.60490113	-1.025647567	-0.965387782	-0.998682397	-0.277235018	0.498397376	-0.211932507	-0.610542726	-0.626430674	-0.131496389	-0.825577816	1.425353302	-0.62154811	0.217885557	-0.475642255	0.769265478	0.157124969	0.029572128	-1.178299512	-1.20592352	0.304554683	-0.331061513	0.232034613	0.785705009	-1.188908887	0.029793358	0.367567989	-1.103064306	-0.476663785	-0.956262392	-0.952099189	-0.817921866	-0.652795681	-0.03510629	-0.223383954	0.713454352	-1.310894002	-1.615982171	-0.533534835	-2.154939071	-0.421541024	-0.219220692	0.084393068
0.272447994	0.542415326	-0.089608987	-0.237763676	-0.025522342	0.108777243	-0.297546704	0.203127673	-0.265433688	-0.16836814	-0.268878649	-0.662312592	-0.814784634	-0.184395192	-0.331251783	-0.559488561	-0.834418991	0.250057052	0.757378612	0.004143646	-0.178219152	-0.336491355	-0.88739788	-1.477020251	0.616913693	0.095135044	-0.143739818	0.686597047	-0.009068707	0.007460849	-0.714776083	-0.054674708	-0.316263435	0.001884365	0.364767863	0.38737962	0.103711617	-0.874705236	0.408778373	0.390454647	-0.483713725	0.921192882	0.57397448	0.144414771	0.565689922	0.239640943	-0.967624648	-0.588479903	-0.348253128	-0.181897851
0.022382094	-0.271044759	-0.431334064	-0.247616471	-0.181341433	0.410367697	-0.232617836	-0.302977644	-0.849759959	-0.102446136	-0.854116955	-0.315122729	0.368718242	0.5231866	0.669193219	-0.335914111	0.148867039	-0.003013863	0.809908804	0.235990155	-0.514613351	0.211678106	0.151392131	1.610055606	-0.061672238	-0.285561246	-1.113837868	0.1253858	-0.156032776	-0.442496958	0.103292444	-0.282775755	0.299830872	0.040795697	-0.845065763	-0.457328638	-0.20406758	-0.402009066	-0.381828302	-0.273557658	0.271134559	-0.280318389	-0.138260344	-0.312308189	-0.62248432	-0.449334331	-0.847507562	0.148630886	-0.165295904	-0.096969666
-0.148387738	0.221343363	-0.479012845	-0.038383734	0.133436151	-0.904610665	-0.825034874	-0.334745406	-0.05524835	-0.758197759	-0.821202315	-0.163330839	0.190389035	-1.624603769	-0.589982332	-0.513643993	0.079173925	-0.728495422	0.875715234	-0.302874959	-1.250257324	-0.756569424	-0.371466558	-0.736833746	-0.832050385	-0.243322179	-1.313936516	-0.589094726	-0.324642192	-0.034889125	-0.442555649	-0.25872326	-0.745502689	-1.150646848	-0.440927096	-0.583107172	0.011557232	0.349289358	-0.194155458	-0.181245621	-0.366722072	0.246543355	-0.484658073	-0.98307805	0.116257028	-0.245699129	-2.199164455	-0.77354602	-0.443419814	-0.325899895
-0.024749186	0.035689846	1.323626067	1.363746693	0.757803677	1.808217717	0.939252018	0.699527326	1.239072634	1.093233258	-0.260799637	1.081597677	0.104082881	0.401855955	1.84994182	1.2731879	1.209544498	0.934633352	-0.077026623	1.098589415	-1.927721709	0.903120295	1.388454882	1.392036767	0.368144975	1.104809651	-0.139201102	-0.35537823	0.284499425	0.135567167	-0.387913112	0.404484387	-0.302731886	-0.003581514	-0.398639065	-0.309138164	0.27578815	-0.341735868	-0.320185152	-0.409926726	-0.321914088	-0.506542412	1.390416683	-0.063404428	0.502205938	-0.272267784	0.407959542	1.016253762	0.42008068	0.019326323
0.006771268	1.53275832	0.081454094	0.587354262	0.778820442	0.054941302	0.157222087	0.964947462	0.531808952	0.457989744	1.57984576	0.973736932	0.915061542	-0.245153378	-0.41622468	-0.076898304	-0.092818001	0.076571923	-0.04320561	0.633629728	0.857296935	0.086240044	0.253546599	-0.287827817	0.273564296	0.455973879	0.402137546	1.301546018	0.108061246	1.232288561	0.971588278	0.875430546	0.359510975	0.620340146	1.448250096	1.233835856	0.562499435	0.445054832	1.123662293	0.846719929	-0.198470286	0.322470662	-0.403875671	-0.753258351	0.977033879	0.717557262	0.292265425	-2.070073097	-0.095269828	0.056234254
-0.027539941	-1.180815737	0.043661546	-0.084772033	-0.283849866	0.014465314	0.086638428	0.010861109	-0.242364783	-0.178674926	-0.631966915	-0.085188474	0.088178909	-0.352666864	-0.594897366	-0.231776798	-0.127795593	0.660282615	-0.242349294	-0.337233637	-0.070163818	-0.057107146	-0.356631606	-0.332188503	-0.533168878	-0.623294667	-0.412290619	-0.614452115	0.092066015	-0.301606123	-0.364248923	-0.178466616	-0.532278841	-0.002006744	-0.73225498	-0.635859217	-0.011851334	-0.784650554	-0.031383402	-0.377638157	-0.557915712	0.103870863	0.073310395	0.432919155	-0.704366564	-0.336319692	-0.250060106	-1.771888428	-0.086755315	-0.221449754
-0.116057367	-0.48412017	0.473842344	-0.708948757	-0.36340142	0.280757452	0.269941138	-0.903404718	-0.447711115	-0.449012661	-1.880704805	0.216856797	-1.331783603	0.440393615	0.016287887	-0.034377045	-0.823663561	0.282677907	0.229990753	0.251554579	-0.244576916	-0.216652798	-0.945244606	-0.915400433	-0.746256366	0.603715541	0.181548897	-0.427082953	0.166326474	-0.665982588	0.117238323	0.061578129	-0.033030153	-0.347024408	-0.494989825	-0.492178355	0.047692236	-0.236097336	-0.77483766	-0.004240884	-0.082233915	-0.399688011	-0.848644107	0.664092672	-0.245512169	-1.903451175	0.570806049	-0.751038661	-0.379453935	-0.405579995
0.037567481	1.285245403	0.736286443	-0.640737432	0.18458634	-0.041543837	-0.098136754	-1.04120123	0.939466581	-0.04406587	-0.311998595	0.581075124	0.147197901	-0.033101812	0.315183764	0.477009402	-0.680612769	-0.522038737	0.580479546	-0.11532569	-0.355210058	0.094574947	0.266147166	0.292494646	0.350246962	0.548165405	0.510474037	0.105588975	0.109300625	-0.302450494	0.240321892	-0.406057445	0.023089743	-1.020875692	-0.024941548	-0.254062879	-1.094886242	1.282135637	-0.829153779	-0.551249613	-0.101848942	-0.114567877	-0.32780925	-0.309413784	-0.949483208	-0.636781209	-0.274231926	0.64991361	0.393890127	0.749797476
0.076098637	0.277433865	0.906104602	0.668224288	0.339625072	-0.059060996	-0.054753758	-1.047983304	0.233473048	-0.426657172	-0.956020572	0.889337797	1.260499026	0.041610181	0.273496979	0.472310152	0.40243307	-0.052249428	-0.768608248	-0.138479878	-0.823854165	0.038756095	0.540144734	0.657232226	0.271892265	0.368901607	-0.411971053	-1.27763373	0.072481385	0.065122214	-1.087047721	-0.995060701	0.18610531	-0.333023082	-0.526614686	-0.693863595	-0.318096648	0.394201123	-0.890471725	-0.356332495	0.04389181	-0.622393925	0.654088267	0.570021708	-0.335398964	-1.200115351	0.213503062	0.762232308	0.244953018	0.315841009
0.082650908	-0.253423079	0.186983815	-0.353308792	0.308707357	0.088890345	0.19725568	-0.361406013	-0.340987896	0.048844931	-0.187032523	-0.046364214	-0.152522869	1.259027667	0.872659279	-0.03257023	-0.259609352	0.033549538	1.159707578	0.225889988	1.886639183	0.053816651	0.487869945	0.240632989	0.643292178	0.068950675	1.6902255	0.665002716	0.119854179	0.19276534	-0.146130638	-0.200996363	1.26290475	1.267724715	0.15470645	0.379032991	0.762942633	0.504058901	-0.035333302	0.471451787	-0.36110547	-0.086993545	0.243270938	0.601513309	-0.688019723	0.117077168	-0.150819788	-0.486002294	-0.072138676	0.005793004
0.054090772	-1.889202428	0.312536596	0.127348194	0.143688771	0.453077412	0.800851094	0.654870099	-0.286967693	0.00540051	0.751410259	-0.409166573	-1.098055859	0.526637971	-0.378942047	-0.01715445	-0.262019065	0.854928066	-1.017937167	-0.490787365	-0.805913477	0.150964527	0.187462137	0.887359773	0.723962634	0.09334198	0.426186797	-0.082622331	0.344799193	0.598535633	0.663172776	0.683877857	-0.355879026	-0.302996611	-0.05976139	-0.1651792	0.391880172	0.388331731	0.345630066	0.244773612	0.101502261	-0.331978656	-0.908561483	0.06629243	-0.455387461	-0.407817264	0.694998606	-0.37103686	0.34547765	0.235190395
-0.170857399	0.628319451	0.177497928	-0.160875174	0.245596736	-0.444904365	0.422689445	-0.174403255	-0.133541895	0.793043967	1.118573394	0.229184458	0.127215685	0.194473483	0.746192147	0.118618037	-0.195798199	0.110801556	-0.969038975	0.291769985	2.407038339	-0.163005134	-0.105498334	-1.338378567	-0.60033047	-0.1616893	0.92981263	-0.421831769	0.074028709	-0.6141815	-0.842351869	-0.216421857	1.092096122	0.152540498	0.174566011	-0.063620398	-0.040380153	0.551821857	-0.32930179	-0.213170227	0.174533148	1.364161387	0.11578954	0.651259704	-0.359931245	0.412204972	-0.165138753	0.673495771	-0.107469827	-0.289162824
-0.102484311	0.171171702	0.118071332	0.1174221	0.301552335	-0.540281739	0.09395645	0.027320766	0.235847795	0.0147927	0.643480592	-0.722487294	-0.927406532	-0.240853463	-0.569396775	0.171087807	0.015505834	-0.561568907	0.579787878	-0.59051523	-0.135574595	-0.308189027	-0.415181174	-1.02199423	-1.149337674	0.023132086	-0.619414309	0.525277414	-0.127422892	0.208455106	-0.051409615	-0.262901756	-0.185949821	-0.532005848	-0.862468558	-0.712322488	-0.525414187	0.006911924	-0.746998118	-0.511509854	0.036610129	-0.135997744	0.08148035	-0.668184024	-0.575985445	-0.021732721	-0.444546173	0.000621344	-0.108596223	-0.088746914
-0.904903668	-0.286297175	-0.027707994	-0.285759285	0.057321969	-0.741686156	0.315345576	0.160825757	0.170866769	-1.118988003	-1.106842044	-0.793524083	-1.789429687	-1.178534015	-0.349139005	-0.138553423	-0.429755161	-0.895512748	-0.917340144	-0.487405077	0.039734568	-0.374593936	0.068647128	-1.262501366	0.155590675	-0.443801794	0.748894219	0.703354965	-0.448111738	-0.308935518	-0.606578373	-0.648615088	-0.125933842	-0.68830766	-0.430954214	-0.267568171	-0.064294745	-0.305226232	-0.238595914	0.192826217	0.073889177	0.08197107	0.462301542	-0.137204258	-1.254022283	0.625006016	1.595853425	0.236013672	-0.253347465	0.169539524
-0.52110907	-0.169187103	1.446601898	-0.471086665	0.982158697	0.493681099	1.21874969	0.359727329	1.350064069	0.550062517	-0.602734654	1.455685998	-0.296800897	0.754795253	-0.387012895	0.655293454	-1.032274427	0.877195612	0.813662023	0.742869577	2.118170496	0.480705725	-0.888065554	0.608918224	-0.020962986	1.007976225	2.291361927	0.278860042	0.692626001	-0.419589091	0.774326227	1.461208608	0.814386549	0.409625388	1.603770529	1.380174461	0.242022949	0.312784336	1.053682946	0.393790352	-0.307628455	-0.132922444	-0.210400501	0.415051526	-0.201240621	-0.653650097	2.675494197	-0.02221335	0.653772765	0.43749105
0.174350349	-1.31651065	-0.204984636	0.001216807	-0.072951373	-0.43009993	-0.463436549	-0.662715134	-0.110624904	-0.844251215	-0.721944895	-0.536721085	-0.486633305	0.057793406	0.386123776	0.455707329	0.838601698	-0.653032771	0.658830968	-0.274002198	0.141277324	0.036343801	0.659105521	-0.618210115	-0.225857465	0.020909479	-0.212981312	0.037400881	-0.195388925	-0.153444276	-2.09139069	-0.228430917	-0.216280919	-0.075466378	-1.009565273	-0.807614587	-0.509713863	-0.40144104	-0.672231877	-0.405281947	-0.259497181	0.569602358	1.055659502	0.326135409	-0.889778048	0.772763547	-2.496580616	-0.33397769	-0.221304049	-0.345076183
-0.347077049	-0.11188938	-0.310501284	-0.356842193	-0.139973233	-0.366626352	0.268826622	-0.246744329	0.020388851	-0.257147638	-1.568047364	-0.567512606	-1.347516033	-0.524529111	-0.533910545	-0.401399059	-0.565349732	0.261636109	0.936308278	-0.224992928	1.123475492	-0.095683547	-0.493860865	-0.304348763	-1.698901137	0.005230502	0.630480174	-0.160284427	-0.297001203	-0.569127491	-0.689562749	0.12561156	-0.241785782	-0.121880479	-0.180823407	0.170112496	0.938442536	-0.611958966	0.45842148	0.766270353	0.171072557	-0.130379176	-1.070619461	-0.122374427	-1.57818444	-0.88515333	-0.306995932	0.572119779	0.065676225	-0.579600102
0.119821719	-1.127371056	-0.330442844	0.424259487	-0.070944941	0.72373741	0.362629559	0.59246315	0.0755278	0.876186669	0.789195244	0.013220219	-0.04608063	0.676788687	0.578732279	0.362755592	0.874005236	0.629576151	0.117026398	0.523706407	0.102615149	0.549886469	0.593071223	1.065690788	1.130708804	-0.164455506	0.223815522	0.138245058	0.279367941	0.318422178	0.052300637	-0.052783242	0.287149315	-0.293803289	0.525115999	0.56833666	-0.115471055	-0.110220061	0.791377542	1.261462993	-0.623635404	0.067875917	0.101127075	0.283733861	0.599722856	-0.582911379	-0.693949136	0.008385494	0.152903255	0.404360586
-0.022939935	0.743156738	0.848042238	-0.202232197	0.031057511	-0.398152512	0.447399092	-0.647305462	-0.211953678	-0.977435104	-1.526261781	-0.174361206	-0.601356396	-1.053934354	-0.17731808	0.373577006	-0.482689974	-0.426717441	1.406998857	-0.003024853	-0.353033439	-0.15201022	-0.44866468	-0.735783858	-0.964502062	0.25011753	0.098106775	0.12477481	-0.138737051	-0.77509867	-0.266614725	0.436022615	-0.659588304	-1.448185898	-0.096593787	-0.057699447	0.375262168	0.918614827	-0.099944173	0.641223211	0.583427239	-0.26241309	0.148792767	0.041803957	-1.06733181	0.943180524	-0.178669295	-0.478376382	-0.445735114	-0.478784977
0.058757189	2.53841108	-0.282200508	0.212374242	0.660775476	-0.488237807	0.205014318	1.353613852	0.304413913	1.26723288	1.247157975	-0.072880191	0.369978758	0.012775888	-0.387367334	-0.509263691	-0.022635364	-0.462809461	-0.275916231	-0.383367321	-1.204169805	-0.225979186	-0.251214267	-0.160012908	0.561563203	-0.652933176	-0.731837435	0.580533558	0.139064839	-0.022756029	0.32203942	-0.109308168	-0.037929811	-0.656778627	1.305892457	0.983516471	1.131827658	1.170820946	0.423261451	1.096825908	0.417302079	0.401722816	0.200366744	-0.395009805	0.31301584	0.762498243	-0.134951221	0.561026328	0.370624824	0.615582586
0.869181145	0.802895496	0.500463891	-0.11918154	0.194520245	0.152572623	0.751239736	0.103705097	1.168855795	1.217376601	0.230267363	0.998671325	0.090935042	-0.225994552	0.848922971	0.443285763	-0.183355302	0.324699873	0.601165925	0.997655853	0.936309718	-0.092783274	0.37014072	1.414942399	1.01359446	0.571282285	1.397572715	-1.195111765	0.187151707	0.299260229	0.27948342	0.938812295	0.146610397	0.734952553	0.482430845	0.483991116	0.389194632	0.595097951	0.592867923	0.691071745	0.54233364	0.254356187	-1.395603055	-0.02236044	-0.812144907	0.447564311	-0.380805212	0.382631044	0.182557714	-0.000758155
-0.921119536	-2.407414116	-0.559040167	-0.023172143	-0.389366469	0.117983072	0.114632954	0.363942052	-0.078554592	0.338546898	-0.283107179	-0.481443996	-0.63136117	0.99086033	0.759876315	-0.071682806	0.424323144	0.870596562	-0.74613715	0.510543195	0.423101308	0.264906085	0.399947702	0.438384305	-1.144822294	0.041569088	-0.455951603	0.817177707	-0.1275748	-0.192382298	-1.275660811	0.103781714	0.908031907	0.385858153	0.447195241	0.377421629	0.755413637	0.66412431	0.590551383	0.553091685	-0.062550623	0.335872896	0.381118891	-0.716297579	-0.963126765	0.713939519	-0.247729084	0.746541202	0.134821967	0.063223158
0.11108446	-1.28449013	0.658142711	0.367391491	0.929623237	0.979503803	0.465364405	0.111535818	-0.040992547	0.933941608	0.373958038	0.446249041	0.81728356	0.25485152	2.032829066	0.742187205	0.745351316	0.415552556	0.888521224	1.008140858	0.29149669	0.299981447	1.039224743	1.396310472	0.740200522	0.829531852	0.687137268	0.107995187	0.241303633	0.455740076	1.347310628	-0.716258017	0.513275064	-0.000220435	-0.547097159	-1.06654046	-0.709798436	-0.156629773	-1.320429783	-0.77549847	-0.122099848	0.056570065	-0.727903747	0.556698966	-0.236898134	-0.133827947	-0.748116079	-0.518169619	0.434740177	0.413671966
0.0007927	0.375931811	-0.377699602	-0.728833742	-0.574114316	-0.397697336	-0.618849388	-0.892411186	-0.274930337	0.350713299	-0.195987055	-0.686110962	-0.194927601	0.286800004	0.234065193	-0.386731184	-0.60878351	-0.35226035	0.655262291	-0.792587829	-0.707393615	-0.217955484	0.015394987	-0.761734695	-0.167341848	-0.890182556	-0.698874517	-0.479154468	-0.156137512	-0.802066744	0.109693981	-0.964693508	0.190362989	0.076416002	-0.509157138	-0.399301855	-0.052586664	0.344158649	-0.389175621	-0.461792396	-0.015655418	-0.963677285	-0.140413989	-0.835971979	-1.070850156	-0.742473791	0.529466934	0.742427831	-0.025897514	0.161715956
-0.354890943	-1.138094053	0.997810526	-0.318724476	-0.271750759	0.537934714	1.136809412	0.198075647	1.656713412	0.47608755	-0.503627095	1.207502494	-0.505611122	0.371027191	0.52687015	1.035907359	-0.112666211	0.883845235	0.44527042	-0.429833732	0.882112393	0.513985265	-0.594960894	-0.564209096	-0.232330708	0.528173824	1.679086025	0.110505123	0.462918318	-0.325135659	-0.547855201	0.476406464	0.60533884	-0.296036662	-0.1950554	-0.456242795	0.252040161	-0.014393881	-0.244000747	-0.533532292	-0.08610849	0.31693935	-0.352189107	0.264164745	0.214288239	-0.39765336	-0.687942178	-0.514769833	0.211126307	0.062331458
0.614071979	0.060349985	-0.426143991	0.027866212	-0.594351174	-0.633632743	-0.119141156	0.661049599	0.004169271	0.058936417	0.153193626	-0.366280974	0.867660811	-0.740194894	0.496482515	-0.333081977	0.319539429	-1.066091922	0.072584611	-0.287171729	-0.551957083	-0.275631803	0.244937926	-1.117061229	0.331740671	0.242828194	-0.260016277	0.250492046	-0.371765348	1.007982769	-0.010554481	-0.280839757	-0.375585942	0.64383117	0.425284069	0.213513442	0.234641087	-0.375312147	0.108271772	0.171420864	-0.239209196	-0.316737954	-0.347883283	-0.216350438	0.22998359	-0.57222921	1.178602998	-0.467734403	-0.005617691	-0.37006647
-0.146847695	-1.81773579	-0.280584221	-0.207771657	-0.560246145	-0.837002005	-1.151743048	-1.245221168	-0.792013403	-1.70327115	-1.600941066	-0.663958366	-0.593511524	-0.825714214	0.059096441	-0.256693783	0.096749886	-0.70380565	-0.123789404	-0.467902912	-0.760346526	-0.341472292	0.039971444	-1.295853858	-0.830077553	-0.738878378	0.424643234	-0.516973395	-0.393948936	-0.169032286	-0.457990599	-0.870541211	-0.515511149	-0.578928275	-1.087817627	-0.583753078	-0.409126303	-0.266631287	-0.758585103	-0.482185634	-0.253815362	-0.040019671	0.157503321	-0.334578819	-1.035435443	-0.310485395	-1.594268918	-0.006989865	-0.101486832	-0.471373568
-0.372253799	-0.372663496	-0.565638852	0.089103574	-0.38908067	-0.680278849	-0.77571432	0.057067989	-0.736094822	0.01401257	-0.859414881	-0.399721259	-0.24036834	-1.125105739	0.257518977	-0.479187576	-0.158029869	-0.586741577	0.807968819	0.405819651	-0.58270775	-0.670065871	0.096528172	1.108645619	-0.561489095	0.032202403	-0.375691995	0.117547295	-0.393968218	0.044613097	0.022924887	0.452864904	-0.926986132	-1.080849729	0.379880281	0.552910184	1.024597537	-0.274868404	0.636409143	0.574009665	-0.017406919	-0.277273153	-0.027473702	-0.625157549	-0.799804959	-1.15748696	-0.365160018	0.307886415	0.003021208	-0.076859926
0.512732772	1.324161494	0.185342858	-0.264881739	0.363590423	0.003924987	1.007662249	0.191303046	-0.041591273	-0.785067517	-1.855895289	0.301714583	-0.164267445	0.798192653	-0.220910783	0.216874474	0.146294217	0.4382387	1.414474455	0.20322488	3.893777153	-0.031242494	-0.305495764	-1.283966534	-0.324473071	0.421530753	1.294053793	-0.268328047	0.275809031	0.178734294	-0.750607073	0.494187846	1.042156381	0.215666891	0.711146767	0.818356632	-0.001863981	0.846394576	0.266146416	-0.102377592	0.436363643	-0.29007907	-0.744040798	0.094867509	-0.843641793	0.188787097	-0.287917776	-0.864033939	0.13005095	0.23503812
0.367026585	-1.175579506	-0.671266537	-0.299954033	-0.661290574	-1.002565964	-0.24819544	0.014790296	-0.679326748	-0.666872054	-1.105721854	-0.709060923	-0.133838901	-0.94437874	-0.391486674	-0.484982057	-0.289840808	-0.605580325	-0.634066067	-0.404489626	0.244924695	-0.690598225	-0.371270725	-0.807253162	-0.212069859	-0.120836822	-0.131772853	0.896876366	-0.352819057	-0.388162999	-0.219812779	-0.202431887	-0.493539803	-1.056569912	0.072854934	0.380581836	-0.105542134	0.685394451	0.050417125	-0.092973693	-0.460005015	-0.07035535	-0.976732698	-0.512494596	-0.900492142	0.195487094	0.263263683	-0.317049353	-0.379231888	-0.056588699
0.422193328	1.658823387	0.290113106	0.448552892	1.500281922	0.37600588	0.344349798	0.806244332	0.926206336	1.069849517	1.369009562	-0.051661689	0.888636302	-0.458767559	1.016616492	0.167379482	0.69857595	0.105964088	-1.648435943	0.470466614	-1.514315278	0.089912467	1.413022045	2.104201178	1.64726228	0.354470821	-0.45113812	1.132753705	-0.002848404	0.937458183	1.358630012	-1.255983816	-0.584037113	-0.432332665	0.100962086	0.245548083	-0.873036629	0.306003908	-0.23349019	0.165070965	-0.808560087	-0.623405677	-1.118823287	-0.054616108	0.775212582	-0.641832868	0.524072762	0.942047893	0.700840893	1.024199529
-0.047565856	-0.128664129	-0.323999951	-0.284205681	0.25590451	-0.618983385	-0.307188352	0.049099381	0.682836391	1.013142274	0.284887973	0.040622753	0.099517261	0.221771498	0.046455922	-0.249463472	-0.169403667	-1.107112943	1.486431178	-0.091509677	1.085473887	-0.516814219	0.673327426	0.405053327	0.457878706	-0.117183833	-0.028126244	0.762709426	-0.23533365	0.498783119	0.41217971	-0.537235035	0.727816817	0.101986113	-0.494141382	-0.929214938	-0.569330767	0.816290828	-1.444125969	-1.074321617	-0.750177286	-0.965564527	0.262136716	0.007949742	-1.452138628	-0.008476316	-0.153447023	0.501895992	-0.198725084	-0.082769948
0.131481064	-0.310060242	-0.206278815	0.068559467	-0.34237279	0.165223367	-0.301747242	-0.402331716	-0.056834226	-1.142470014	0.724513202	0.405583183	1.139153014	-0.327205643	0.186259629	0.162905484	0.76737031	-0.335942908	0.607884768	0.297185467	-0.321666889	0.229262202	0.446653412	-0.042888925	-0.272054031	-0.549255502	-0.696451396	-0.265330401	0.102337842	-0.006533783	-0.908645441	-0.119836713	0.04899537	-0.324942665	-0.773991773	-0.870202251	-0.884979347	0.120010909	-0.827600428	-0.574750713	-0.21369012	0.700093856	-0.239999436	-0.752469664	0.128375896	0.78014334	0.182635496	-0.069941234	0.106556466	0.198755775
0.251822916	-1.125001533	0.65346328	0.191022725	0.082996741	0.587644049	0.76618796	0.57776056	0.366433112	1.872709513	0.790309598	0.127844035	0.275120611	1.052776441	0.861695197	0.412155756	0.398161083	0.803203169	1.378109944	0.36016988	1.279916262	0.255807742	-0.154675173	-0.041261202	0.60590509	0.095561738	0.426561119	0.226533735	-0.125459454	-0.187734505	-0.161541455	-0.484630116	0.767665589	0.199853131	0.001011399	0.038853376	0.417834638	-0.030255629	-0.134747285	-0.43166811	-0.49722585	0.471447881	-0.188615823	0.013629336	-1.042803862	0.341384353	-0.49542773	-0.183496561	-0.289509051	0.178826392
-0.484209127	-0.032536496	0.841292243	-0.230907914	0.250571632	-0.425860324	0.335891832	-0.698591701	0.840266765	0.507159202	-0.773281594	0.369347085	0.407079801	0.216288474	0.356915672	0.272624853	-0.179591428	0.283181251	-0.59414107	0.838623383	0.621104859	0.193129726	-0.294833526	0.121387227	-0.441952716	1.046123058	0.407115068	-0.245093039	0.171677234	-0.234769888	0.282174491	0.968285491	0.774317502	0.96676262	0.543862108	0.627191436	0.221775689	-0.062970015	0.738723214	0.881032968	0.298733349	0.004933181	-0.321021117	0.137633876	-0.824381638	-0.152181959	-1.014866205	0.151636493	0.141472831	0.320511497
-0.547639372	-1.016789301	-0.076142301	0.306303557	0.250430615	0.231911881	0.232088547	0.376304192	0.982672825	0.954392754	0.622678195	0.837847406	-0.107664163	-0.449977572	0.100116462	0.185890306	-0.188887288	0.56624327	-0.541141148	-0.366599204	-0.560994173	0.126321622	0.290564231	0.94729216	-1.000745126	-0.13187062	-0.324521557	0.041573328	-0.007395865	-0.068318193	-0.989488742	0.575457405	-0.113963967	-0.819232936	0.428268478	0.418361859	0.539406327	0.414729279	0.570103556	0.395716559	0.181680419	-0.110691972	-0.505932188	-0.453384319	0.23109293	0.617172235	-0.230162992	0.454825697	-9.23e-05	-0.277407509
0.34175032	-1.644519282	-0.055194419	-0.646097776	0.029920061	0.32237329	-0.495047603	-0.906771835	0.172349905	0.245522945	-0.281284879	0.270330123	0.267050368	0.703018918	0.271332208	-0.164956432	-0.617910347	0.165581455	0.154611304	0.642314384	0.17354936	0.19132744	-0.429976236	-0.50345874	0.541685396	0.330842229	0.741186272	0.115730551	0.024689338	-0.733676056	-0.129804836	0.22816004	0.709310262	0.385439337	-0.61908464	-0.903644444	-0.716947634	-0.511245786	-0.209504704	-0.628116451	-0.136324645	-1.05870178	-0.479660396	-0.722853531	-0.966263471	-0.025019876	-1.112690773	-1.563045322	-0.058799482	-0.05687495
0.094124265	0.184649428	-0.603046719	-0.359652767	-0.292831385	-0.343328957	-0.638239783	-0.146357018	-0.719507669	-0.730240752	-0.846385545	-0.693691353	-1.415267657	-0.078061674	-1.149913989	-0.511203535	-0.091871545	-0.169051403	1.101502046	-0.651295666	-0.064201938	-0.294057139	-0.319805242	0.050963666	-0.240433216	-0.767627817	-0.453396911	-0.460957546	-0.128681417	0.485778809	-0.507716679	-0.415966991	-0.552919421	-0.373404057	-0.208378662	0.078338466	-0.167034721	0.483647301	-0.178892489	-0.054997385	0.150286371	-1.283149862	-0.54618893	-0.189581432	-1.274174936	0.475879964	0.6028553	-1.104806631	0.12431166	0.33663177
-0.951453233	-0.34903223	-0.240536363	0.076673459	-0.191743291	0.247427041	0.668147726	0.527848013	0.024412863	0.308919983	0.814514287	-0.536322463	-0.636551567	0.085113173	0.362362778	0.198643062	0.44401905	0.149929468	-0.264775998	-0.437560221	-0.51300074	0.099084999	1.100624793	0.723927177	1.888350242	-0.59186524	0.034136702	0.416754492	0.076653417	0.47428783	0.135007126	-0.228126094	-0.110789742	0.201549538	0.126107815	0.402474878	0.474045601	0.132998054	0.325502897	0.363729941	0.511420049	-0.400625749	-1.778284274	0.462283995	-0.325114751	1.089928553	-0.263914369	1.321128431	0.230218619	0.306582392
0.083061342	-0.847148014	-0.980859079	-1.008420754	-0.821212666	-0.496021069	-0.248743605	-0.836992298	-0.601554873	-0.61455881	-0.569921688	-1.043431724	-0.380638686	-1.04056626	-0.756818085	-0.295139267	-0.186530575	0.243583729	-0.147787426	-0.491349216	-2.237874889	-0.54024386	-0.368877751	-0.271239149	-0.873873694	-0.649262426	-0.854634634	-0.630075679	-0.358934416	-0.264925079	-0.479806357	-0.523189083	-0.656617096	-1.374856105	-1.465599826	-1.340885363	-0.156570175	-0.670987162	-0.789164274	-1.242745852	-0.358155846	0.638052843	0.67789929	-1.518663963	-2.532307777	-1.870123132	-0.295451602	0.223582924	-0.411651466	-0.449890936
-0.215248709	1.070536409	0.301670907	0.089988263	0.22536073	0.058672308	0.564688382	0.344893944	0.619314582	0.306773084	0.185401408	0.585923515	0.292480842	0.239807755	-0.330516528	-0.044503341	-0.672979206	0.278417208	-0.47320947	0.787766603	1.373190213	0.099355547	0.073553987	-0.137583256	-0.463174868	0.879031161	0.092673367	-0.052073073	0.314950772	-0.036886872	-0.491476091	0.925370114	-0.165899193	0.60038132	0.908246777	0.474684121	-0.099817069	-0.204652374	0.069194868	0.668668905	-0.478151688	0.019251089	0.013624391	-0.220792617	1.319541863	0.422917192	0.10356972	-1.580389444	-0.134828793	-0.407640859
-0.136260589	-0.532789043	0.601967458	-0.00800817	0.40875686	0.833681702	1.12710906	0.2807432	0.678870939	1.544764011	0.319424802	0.371168306	-0.013493226	1.92594065	1.785202485	1.01422387	0.852345285	0.607376956	-0.071619217	1.482841003	-0.156461541	0.489392694	0.556597708	-0.156421555	0.1603845	0.745955419	-1.149208704	0.75258256	0.176216117	0.660176509	-0.934631941	0.630184887	1.074555683	0.394330259	0.53393419	0.539055621	-0.635833133	0.32439173	0.592439665	0.412586379	-0.201271772	-0.733154621	-0.229156596	1.148765904	-0.723879075	1.568144709	-0.582389495	0.485145092	0.459383654	0.260430933
0.131007443	-1.896210996	0.01197724	0.398444636	-0.436444287	0.599885894	-0.888494379	-0.486139553	-0.726219977	-1.047833979	-0.790912982	0.435421596	-0.135859285	0.399508668	0.640284778	0.350838544	0.910316434	0.118722684	0.032000937	0.262566223	0.509391394	0.355981818	0.78065991	-0.220278141	-0.976337075	-0.322042573	0.005812168	0.834403043	0.151506397	-0.040514305	-0.962468017	0.225811748	0.644830284	0.092592123	-0.782670681	-0.531324124	-1.066516791	0.265019656	-0.802254742	0.10733575	-0.250879807	-0.061868635	0.753633007	0.469472538	0.332048927	-0.750180259	-0.841000544	0.38203969	-0.207012895	-0.22171064
-0.614524629	-0.742284471	0.573203154	-0.515766597	-0.080426249	0.043020887	0.746172134	-0.358272691	0.859991729	-0.317092067	-0.708822896	0.362116569	-0.04704366	0.875022374	0.39900742	0.665376495	-0.086243987	0.175953145	1.347763093	0.191133945	1.866905307	-0.287802081	-0.39013668	-0.68304593	0.085148041	0.703123597	1.786253834	-0.245746521	-0.002554006	0.027698672	-0.008553628	0.043634923	1.013850584	0.079077818	-0.157741058	-0.301861619	-0.678152659	-0.451938294	-0.55144553	0.027728508	-0.256578303	0.038931099	-0.175587514	0.18580111	-0.295535512	1.17757861	-0.474495971	-0.445462796	-0.109891629	-0.11977263
0.093812995	-0.770579724	-0.628431464	0.358661377	-0.09895765	-1.009616813	-0.597993784	0.185624538	-1.075448378	0.008514014	-1.027557029	-1.112614559	-0.371789207	-0.437180548	-0.717793686	-0.705187361	0.236937244	-0.855976511	0.010015228	-0.453760406	-1.844576441	-0.379794901	0.039237043	0.257873204	-0.268584811	-0.572895028	-1.032885907	-0.632620018	-0.403747789	0.055519749	-0.007130316	-1.118940136	-0.204263643	0.247957042	-0.38613618	-0.514610102	-0.63079054	0.199953655	-0.120003294	-0.346700842	-0.030924132	0.113387087	0.017978113	-0.403127245	1.031329228	0.634018834	0.106975556	-0.417139436	-0.13045622	-0.100586725
-0.237422002	-0.215806994	0.2057879	-0.334291101	-0.418802313	0.330279895	0.81355364	-0.077424954	0.327552243	-0.040274855	-0.356763062	-0.700849405	-0.814051398	0.774518102	-0.231152942	0.158423582	-0.618520177	0.205034678	-0.789420425	0.202861891	-0.244334055	-0.012411141	-0.508297897	-0.823055215	-0.650687527	0.448587177	-0.722829036	0.131611715	-0.000353857	-0.34708862	-1.270461354	0.431729179	0.265291007	0.379531893	0.401529994	0.182156521	0.403401614	-0.378552794	0.091804771	0.064754141	0.894682267	-0.109167762	0.550625644	1.081145212	-0.129175514	-1.10373076	0.955181119	-0.623171458	-0.3027527	-0.620467253
-0.421368807	-1.564976854	0.78329099	0.481949494	-0.673435137	0.48134469	1.102318796	0.42757212	0.305555638	1.105099194	0.807234098	0.156415698	-0.244428745	0.637243544	0.066849295	0.167236718	-0.069176401	-0.371853469	0.017488461	-0.32829065	-1.015970084	0.097929051	-0.040967999	0.204894803	-0.190918331	1.21097923	0.489568584	-0.976230741	-0.006914852	0.066395171	0.417666704	-0.50176878	0.121635079	-0.25788534	-0.175341987	-0.779269549	-0.133456077	-0.863287716	-0.626527988	-0.665983108	0.075718456	0.179075631	-1.439565398	-0.101863806	0.180520277	-1.102829417	-1.461954668	-0.366918076	0.286088749	0.280918278
0.35942225	0.504773951	0.009365259	-0.371689401	-0.587979453	0.253341225	0.112871117	-0.203036516	0.781776976	0.283405801	-0.031840023	0.728668446	-0.474649807	0.432251563	-0.224866971	0.438013037	-0.412806287	0.418574559	1.061417708	0.556747587	2.000613723	0.55087657	-0.389995912	-0.741935082	-0.410672265	0.221918438	0.80603677	-0.328570873	0.707648376	-0.084968167	-0.141878142	1.204539707	0.991261551	0.445108254	0.415271663	0.30961035	0.044400402	0.689210052	0.344250896	0.323065534	-0.083106231	0.574140175	0.293951846	0.533154428	-0.091872833	0.566438435	0.874959875	-0.69512613	0.112168916	-0.011901935
0.278789	0.806236531	0.618582969	-0.20290583	0.343390399	0.006193318	0.782716913	-0.035114176	0.649184773	-0.365389007	-0.896061976	0.149439908	-0.317079144	-0.856907727	-0.046998542	0.248413067	-0.069163002	0.048203117	0.263736929	-0.182344887	-0.294069663	0.108184668	0.328609943	-0.652420506	0.574809806	0.781315903	-0.144880323	-0.398553195	0.108508876	-0.293420154	0.364939025	-0.051019476	0.052337895	-0.731961507	0.33534978	0.243409939	-0.772460701	0.037044747	-0.201196001	0.228620155	-0.048623503	0.086131343	0.007648208	0.295613737	-0.539245944	-0.373315905	1.487659838	-0.696485875	0.059879129	0.089943595
0.019813199	-1.124839185	-0.306254013	-0.510565891	-0.400118592	-0.252922876	-0.149754063	-0.35151018	-0.592392906	-0.68813795	-0.959473285	-0.61827652	-0.586217999	-0.36048659	-1.184761048	-0.350983761	-0.347756668	-0.090764953	1.781347219	-0.338549857	-0.239215342	-0.625782584	-0.598048519	-1.139751468	-0.640607511	-0.761133055	0.118804845	-0.505579609	-0.118548441	0.259902801	-0.287092476	-0.416957421	-0.493980817	-0.439670722	-1.327135092	-0.955524072	-0.662000282	-0.185116364	-1.054904081	-0.912085242	-0.2512532	-1.309841699	-0.556972424	-0.65454785	-1.188211583	-0.513211163	0.130243551	-1.649295076	-0.392893931	-0.135686435
0.183772407	1.358721161	0.28625522	-0.030015188	0.141428893	1.248910158	0.277208056	0.45581138	0.529181161	0.269596622	0.014032584	-0.324208713	-0.064258675	0.521301348	-0.38848623	-0.152522495	-0.761168527	1.037706027	0.133472766	-0.288995684	0.432749412	0.253783893	-0.549130144	-0.512792767	-0.003716353	0.029962267	0.381797278	0.296682051	0.15362412	0.032633181	-0.018848304	0.387820111	-0.15747659	-0.068828523	0.210553586	0.450967166	0.601972511	-0.349448446	0.175143125	0.252395917	-0.021349007	1.125880095	0.726618832	0.264017627	0.231290019	-0.247900057	0.084526518	-1.501446455	-0.015662555	-0.064639804
-0.39942118	-1.223671478	0.221711412	0.319109203	0.459157314	0.559655116	0.027440837	-0.149327013	0.134522748	0.315402502	-0.213411502	0.606184367	1.086821768	0.555882158	1.500967963	0.347714471	0.932544469	0.016471998	0.260419365	0.648914254	0.081547802	0.514101755	0.671938326	0.761856083	0.182569862	0.30733542	0.362547733	-0.69161819	0.368750559	0.339253661	1.227905425	-0.516388261	0.622681482	1.353874677	-0.363654929	-0.275977856	-0.958515667	-0.427692593	-0.420477358	-0.24023294	-0.084889952	-0.822892441	-0.629506746	0.669246077	-0.215510419	-0.917408909	-1.147962559	-0.359233159	0.021968275	-0.173810241
0.136514638	-0.674145347	0.758235808	0.734222272	0.411858974	0.206660013	0.483188993	0.624090633	1.191018123	0.363810298	-0.228539874	0.086137094	1.055780633	-0.077298322	-0.08793559	0.592534497	0.686893556	0.177375474	0.091145773	0.116101391	-0.743561072	-0.052872423	1.013679198	0.002251794	0.681065782	0.39515118	0.808271659	0.76141602	-0.023455558	0.669077642	1.055579844	0.402154352	0.085979916	-0.006406455	0.92844893	1.058610435	0.187062551	0.586864673	0.486474989	1.176562025	0.050229259	-0.212770586	-0.418273969	0.006874216	0.203217655	-0.746249959	0.533111745	-1.008140999	0.084870594	0.262223531
-0.35335254	-0.822136465	0.756164036	-0.249880992	0.070691224	0.378569142	0.392111625	-0.316087838	0.861779649	0.163131982	-0.731965165	0.897172535	-1.173279408	0.898591588	0.189629936	0.520876401	-0.476556776	-0.204478047	0.318812688	-0.817200106	1.20456803	0.429436949	-0.183056031	-0.390908114	0.857552347	-0.349670987	0.480987299	0.375003438	0.291042578	-0.442167961	-0.432472919	-1.258577446	0.500164019	0.119869653	-0.897490609	-0.966006814	-1.29363774	0.064479226	-1.43094941	-1.265015659	0.188262135	0.436918583	0.412008452	-0.147032542	-0.283534731	0.163033551	0.289977278	-1.118096367	-0.453282069	-0.550765389
-0.680830897	-1.10392686	-0.078581577	0.030181182	-0.760817124	-0.081448876	-0.611435083	-0.348736298	0.439343047	-1.150013013	-1.010119107	0.435363808	-0.332253525	-0.721945646	-0.606617374	0.4723876	0.332872987	0.05525997	1.342013515	-0.963190484	-2.146420996	-0.199239374	-0.210276278	-1.133460861	-1.164304652	-0.369933566	0.081523488	-0.532782741	-0.27909405	-0.123757645	-0.505134353	0.082983492	-0.380037469	-0.605506247	-0.882379271	-0.863226086	-0.854764018	-0.559942965	-0.216311223	0.047085886	-0.533916675	-0.308230497	-0.636524577	-0.976176431	-0.005383298	1.059817571	-0.64313942	-1.126901503	0.013322918	-0.381231934
-1.024006829	-1.823099629	-0.354907925	-0.903122249	0.178027067	-0.688866946	-0.905264129	-1.312053913	-0.193878917	-1.260037819	-0.824720652	-0.051128583	0.028468778	-0.969981265	-0.647707675	-0.425372993	-0.878396491	-0.401413664	-0.583512153	0.012853006	0.566675973	-0.631334439	-0.63417681	0.507041973	-0.602401006	-0.054542265	0.448125015	-0.180654312	-0.194282191	-0.493536765	0.108109798	-0.068073414	0.04809986	0.717081108	-0.690978935	-1.166157237	-1.520564693	-0.73725157	-0.829679599	-0.562133388	-0.144790215	-0.249826499	-0.361647391	-0.863350242	-0.387083804	-0.564886713	0.232182505	-0.295896912	-0.222431872	-0.253276193
0.076544603	-0.310503477	-0.213855126	-0.266299803	-0.42583046	-1.02089277	-0.855062302	-0.317132802	-0.528879689	-2.117501476	-2.389811081	-0.56663501	-0.801275538	-1.13294607	-1.11775621	-0.148093951	-0.177164241	-1.02077917	-0.706953789	-0.785564057	-1.810643506	-0.70360767	-0.345319193	-0.754414593	-1.171642496	-0.75965848	-0.978431398	-0.264027721	-0.502185398	-0.113368032	-0.520797764	-0.112567129	-0.022456741	-0.579353922	0.133786267	0.01903969	0.101289587	0.140416039	-0.109412059	0.173839745	0.796838736	-0.444766608	-0.641570277	-0.047214565	-0.975734601	0.63205513	-1.172958872	-0.98615989	0.233538797	0.174429833
-0.050558222	-1.846470467	0.275277639	-0.060826221	-0.285194788	0.186921935	-0.024117747	-0.491696251	-0.961450914	-1.886584173	-2.283003419	0.07418207	-0.108177409	0.459371145	-0.65875279	0.142340483	-0.200921202	0.483073575	-0.379544868	-0.014926518	0.9655967	0.036721758	0.169090868	-0.130529923	-0.513978255	0.685311539	0.802360748	0.237539455	0.033228842	0.236085532	-0.811069193	0.132618211	0.343193225	0.746138923	0.268484065	-0.024708782	-0.328801246	0.907386288	0.4999975	-0.10898749	-0.292454268	-0.268401407	-0.73746893	0.407247756	-0.745495357	0.429590731	-1.797686313	-0.066163634	-0.256986726	-0.232338394
-0.449690578	-1.218808691	-0.089314957	-0.05153505	0.488023087	-0.332095832	0.582100931	-0.176432186	0.641785273	-0.812892961	-1.54557744	-0.262875727	-0.330216778	-1.027328535	-0.275438769	0.295147216	0.114339621	0.382117386	-0.457615242	0.013742902	0.006663499	-0.377643384	0.28373874	0.085797564	-0.496331117	0.143525057	0.868318895	-0.276321605	-0.186689004	-0.260653989	0.755236463	0.315566786	0.109255027	-0.218388073	0.075099921	0.129399434	0.203437754	0.10763353	0.124578087	1.140716388	0.391929217	-0.501024514	0.801382373	0.696256654	0.371272621	0.028768228	-0.290476578	-0.128850727	-0.241528779	-0.145347103
-0.275372873	-0.133968608	-0.469941781	-0.231053778	-0.036745464	0.031246892	-0.817040741	-0.506117296	-0.194271429	-1.687488062	-1.71818038	-0.763433311	-0.457585563	0.250568154	-0.593582082	-0.215954392	-0.361768776	0.360742396	-0.856610683	-0.142278927	0.769881321	-0.151690937	0.264951434	0.260270791	-0.023551562	-0.079917579	1.230273669	-0.401233652	-0.184126323	-0.34357401	-1.139689493	-0.468264184	0.426799806	0.303396182	0.373669595	0.158328021	0.202117497	0.401320667	0.25437388	-0.049209975	0.5133122	0.115930621	-0.259052258	-1.279904035	-0.266828512	0.354042077	0.76039554	0.47631282	0.056807607	0.019183605
0.456890018	-0.624152331	0.424949928	-0.309261169	0.003729927	-0.731691064	-0.011462864	-0.49507745	-0.163770478	-0.843533746	-0.455455385	-0.173644325	0.177869481	-1.011879204	-0.476260617	-0.121408547	-0.510182115	-1.169359162	0.087494082	0.16382924	-1.948294766	-0.245563438	0.310979767	-0.399868691	0.791982046	0.392973567	-0.492970771	-0.812719308	-0.081081014	-0.214547443	-0.429139699	-0.259298339	-0.569940622	-0.969321613	-0.138341963	-0.11508315	-0.871723257	-0.406862562	-0.331157011	-0.042432241	-0.603496306	-0.017561762	-1.488785803	-0.491169631	-0.657474691	-0.743910763	-0.859226717	-1.411932753	-0.502856761	-0.347596957
0.25709145	0.105340184	0.208130477	0.019042427	0.045919076	0.442936156	-0.144376094	-0.236046538	-0.102383624	-0.092037613	-0.752195364	0.615870901	0.249176146	0.299097761	0.354684602	0.144424977	0.038913534	-0.400171621	-0.874212321	0.022067987	1.137205414	0.20185728	0.295035789	-0.598913578	0.451696777	0.017814905	0.596454498	-0.308433278	0.037546976	-0.711089982	-1.80814566	-0.566301816	-0.104930675	0.180048066	-0.112271869	-0.094689843	-0.060868561	-0.281793469	-0.902545211	-0.793501952	0.559918581	-0.785752249	0.415815033	-0.068987027	-0.512027913	-0.104721405	0.306766535	-0.152109695	-0.099598487	0.073623467
0.042507955	-2.936677193	0.345392025	0.72720059	0.329426652	0.394775038	0.350132333	0.949008211	-0.166523431	1.876709514	2.609345955	-0.222147989	0.542926091	-0.650331102	0.972279858	0.145979407	1.033260799	-0.272740795	-1.253692187	0.903167961	-0.145912156	-0.256728371	1.201881095	0.786990637	0.860170439	0.258345513	1.008725199	-0.664242542	-0.186758945	1.176602476	-0.106311124	-0.159326623	-0.593456025	-0.472403566	-0.501475378	-0.409456273	-1.301775262	-0.147838298	-0.569055105	-0.189494904	0.045909018	0.134333001	-0.964653794	0.39815239	0.143422196	-0.010199464	-1.738373983	-0.283498568	0.034223749	0.085301322
-0.826405087	0.381148075	-0.839409105	-0.002388461	0.481917983	-0.432634967	-1.044479669	0.271317837	-0.67352086	-0.175223601	-1.114165092	-0.606507431	0.579710008	-0.078128613	0.601624837	-0.855210613	-0.028398006	-0.138073945	-0.235293107	-0.025898038	1.443319213	-0.156690457	-0.294886429	-0.21330155	0.392846544	-0.252476693	0.841007839	0.208755697	-0.2492068	-0.289006273	-0.722798334	-0.916450287	0.035180896	-0.147662229	0.744866241	0.627122474	0.489043696	-0.645312486	0.449021684	0.02385062	0.060421469	-1.386664357	0.252079306	-0.24639517	-0.115764891	0.879718105	-0.291935771	0.290976124	0.1966083	-0.025600335
-0.267041602	-0.896656913	-0.291172249	0.032558166	-0.260954175	-0.17623682	-0.700658716	-0.435526887	-0.084451385	-0.265196504	-0.061799939	-0.562666557	-0.150376029	-0.851665094	-0.50087507	-0.200921855	0.046063241	-0.189760797	0.087420165	-0.520686062	-0.415697628	-0.440635986	0.130712046	0.05637425	0.75538936	-0.818185562	-0.302321376	-0.80474313	-0.543454047	-0.696842906	-0.857857487	0.335368291	-0.34897524	-0.048700662	0.333166381	0.22020822	0.148929678	0.049178872	0.49331668	0.235791092	0.1740052	-0.787520596	-0.727449245	-1.054390858	0.673530185	-0.715601346	0.477891923	-0.264055081	-0.167779326	-0.160144032
0.475134909	-0.862331842	-0.18988112	-0.525799793	0.336496259	-0.410677174	0.552832808	-0.221743116	0.434143217	0.871970393	0.138901721	-0.317999338	0.288092562	0.097756981	0.214626607	0.355901932	-0.026302277	-0.158997933	-0.041093979	0.116849948	1.289929478	-0.105582809	-0.219712883	0.816341415	-0.778072622	0.119323944	0.66556401	0.424755416	0.03713764	0.638008706	0.48541855	-0.052668698	0.073214995	0.160625597	0.273527659	0.317803368	0.063645502	-0.431648742	-0.036708052	0.263729902	0.400886487	-0.711575368	-0.185824624	-0.568623277	-0.994276285	0.148423109	-1.043437079	-0.513155768	-0.182653152	-0.33929088
0.164059467	0.250033081	0.155952676	0.339432946	1.212422421	-0.29034417	-0.416536266	0.127095268	-0.687281026	-0.281026087	-0.138737875	-0.229375248	0.864596479	-0.302493286	-0.033498758	-0.325030568	-0.074347686	-0.505720652	-0.266357248	-0.163389139	-0.30707296	-0.494953064	0.761852358	0.863929374	0.22016201	0.18637285	-0.393095834	0.476529637	-0.284454288	0.774784536	0.544143451	-0.215985137	-0.355308496	0.369346031	0.368291356	-0.103906563	-0.088725196	0.185799143	0.024691903	-0.155156687	-0.018885967	0.641157057	-0.877364155	-0.165760055	0.832070356	-1.134870331	-0.435112263	-0.770586618	-0.337760525	-0.409564102
-0.413847315	-0.523825444	0.071109748	0.085820439	-0.477537411	-0.644005149	0.579431724	-0.257789712	0.30809755	0.346026679	0.608643797	-0.027096964	-0.644853637	-0.594577106	0.462026376	-0.357949679	-0.579324895	0.029499446	-0.544265429	-0.135494504	0.493697903	-0.310943412	-0.102240682	-0.724700063	1.101076033	0.075694845	-0.379622605	-1.233343178	-0.113110421	-0.526357839	-0.42663213	0.096123353	-0.280063486	-0.075163555	0.493168204	0.281086969	-0.216883429	0.063027456	-0.038903554	0.200033445	-0.329456691	0.583074731	0.298007482	0.54542733	0.482148845	-1.647518693	-1.962531542	-0.958623068	-0.561980989	-0.27784465
0.842864125	-1.102551778	-0.554947187	-0.196748144	-0.659550914	-0.646760351	-0.588599766	0.155526557	-0.673579887	0.004753292	-0.828949457	-0.332329918	-0.68807607	0.512995254	-0.445856078	-0.345492983	-0.249397876	-0.536036092	1.108667462	-0.203848707	-0.746644213	-0.596167835	-0.75218293	-0.212425113	0.270669288	-0.570628084	-0.450151959	-0.513785888	-0.437420371	-0.205385708	-0.771779522	0.177129518	0.054841088	-0.745715947	-0.350644717	-0.724627869	0.270439255	-0.793051718	-0.26004342	-1.048262648	-0.388241161	0.125090048	0.301947294	0.028343138	-0.214544157	-0.864310181	0.075719184	0.19835448	-0.253190913	-0.541276898
0.479310275	-0.152133959	0.2593258	0.033553412	-0.368901378	0.730104194	0.784233195	0.275179637	1.136479384	1.269438172	0.254961227	1.396891706	0.131540429	0.639402181	1.579212204	0.82314217	0.161290015	1.11116417	0.27614919	1.014153867	0.743595278	0.720958852	0.445013002	-0.653657357	-0.693231288	0.576619183	1.005448762	0.142918456	0.667158089	-0.182530317	0.220496185	1.213506374	1.074362662	0.895380987	-0.289904124	0.039457601	0.004527536	-0.301138396	0.19824484	0.228916394	-0.265591863	0.535392567	1.184310335	0.175692387	-0.449517365	-0.606391332	-0.840961119	0.446900398	0.156360674	-0.06398916
0.429309061	-0.071036814	0.238228154	0.35907196	-0.380669694	0.051198314	0.624965565	0.650600725	0.818170916	-0.057922296	-0.094889562	0.440511974	0.107891458	0.706040048	0.523234709	0.385591605	0.62013172	0.103968858	0.340344715	-0.335934617	0.229270599	0.128060768	0.548244453	-0.93618741	0.297263532	0.188991939	0.516136088	-0.678515824	0.025826541	-0.19696772	0.212077774	-0.486703104	0.79489157	-0.007905252	0.262336318	0.482961189	-0.057922461	0.925951103	-0.373226071	-0.025936017	0.270442042	-0.243824894	0.656016841	0.666719269	0.138627141	-1.134920941	0.435919311	0.448912958	0.26160252	0.625348805
0.212362236	-1.226712993	0.365352626	0.51570551	0.14440505	0.89867974	0.064809795	0.444272921	-0.358219694	-0.675088069	-1.010377487	0.993982149	1.469053625	0.867006695	0.125344929	0.411262877	0.694423882	-0.334790781	0.905158558	0.169452318	-0.783432451	0.345309723	0.914035043	1.039935363	0.069092212	0.248448739	0.200331699	0.262939969	0.225432254	0.669665799	0.727985761	-0.95032372	0.289965192	0.161259017	-0.910071859	-0.750875728	-0.878175595	-0.56746075	-0.969044381	-0.088837188	-0.007264374	-0.455837909	0.870188974	-0.175236977	-0.101661705	0.154595063	-0.207230671	-0.063069542	-0.046984585	0.008129572
0.12097547	1.219291455	0.217152791	-0.10157673	0.170826274	0.030242496	0.30605531	-0.302395942	-0.668761673	-0.293475219	-0.399635837	-0.205227361	-0.562022197	0.156802649	-0.010067065	-0.105736265	-0.349582854	0.367928554	-0.194920328	0.466400531	-2.14034852	-0.113109978	-0.333953426	-1.394279345	0.148273822	0.530126445	0.204996777	-0.929176456	0.106068265	-0.321717769	1.252449423	0.229473794	-0.251061464	-0.675165282	0.471798459	0.632981909	0.457923328	0.159464514	0.341074628	0.885525177	0.484763729	-0.697551284	-0.534987133	-0.317831376	-0.777330839	-0.70647091	0.002839918	0.262502002	0.257297786	0.079437217
-0.424663699	-1.800207473	-0.680513663	-0.263259353	-0.287230116	-0.154660723	-0.562296025	0.434913892	-0.517389612	-0.513489958	-0.268070025	-0.398795319	0.130441061	0.283839591	-0.450440674	-0.212594292	-0.049276391	0.144259405	1.180258017	-0.154981222	1.484486701	0.039577463	0.483274904	-0.822452964	-0.788754497	-0.4869326	1.181118318	-0.046657532	0.047697011	0.468203404	-0.409618398	-0.279518032	0.15091295	0.222841545	0.303085719	0.423776259	-0.185955669	0.36460447	0.358433604	-0.091472213	0.124814731	-0.2139059	0.02787439	-1.494855352	-1.183268966	0.026558315	-0.218645679	0.662443401	-0.074416878	-0.045401217
-0.339792894	-2.075656167	-0.193892959	0.003140858	-0.297489369	-0.275647128	0.129460396	0.15384883	0.4142372	0.42074351	-0.567214647	-0.427364459	-0.143354184	-0.14169873	-0.1278504	-0.262415503	-0.507428513	0.815272797	0.502198579	0.61124717	0.639071415	-0.079512018	-0.222611231	-1.486552326	-1.159203264	0.052154504	0.092058354	-0.262570739	0.030728765	0.16280205	-0.734794887	0.556733374	0.170134859	0.402579575	0.05077589	-0.004759562	0.50908814	0.624586371	0.223412288	-0.331053174	-0.250432387	-0.505634196	0.227919032	0.814595307	-1.249507336	1.094810439	-1.492638641	-0.753855328	-0.29333961	-0.285692487
0.478220425	-1.113058648	0.25733999	0.478511617	-0.046956704	-0.220042414	-0.223258898	-0.283132289	0.200733992	-0.085092324	-0.850840654	-0.183287421	0.176378887	-0.451137546	-0.014524759	-0.113300909	0.339989179	-0.628120869	0.069043738	0.380550253	0.745376467	-0.587134833	0.563327943	-1.618261506	1.682397338	0.02556331	-0.035232907	-0.085810967	-0.469367168	0.476252666	-0.696535239	-0.077355992	0.098824073	0.208381676	-0.299313515	-0.350861185	-0.381643109	-0.762297235	-0.055393919	0.09790888	0.676390393	0.529042457	-0.317645998	0.092332186	0.941931681	-1.473029808	-1.784525203	-0.658683615	0.033720791	-0.249341153
0.135754492	0.40075252	0.630814903	-0.221571038	-0.005737656	1.127141651	0.315828255	-0.49422967	0.349152961	0.107764093	-0.664095257	-0.160341384	-0.669321371	0.676646265	0.53469818	0.528693508	0.120255151	0.672707969	-0.833839969	0.330012879	0.638216601	0.536645081	0.030103944	-0.200318364	-0.176984055	0.916522984	0.861388404	-0.764023981	0.297511994	0.052781827	-0.909296507	0.553670633	0.362569932	0.938533098	-0.167622803	-0.635825533	-1.000261489	0.250006424	-0.622707357	-0.647187903	-0.374187658	0.544704776	0.484776884	0.448525957	-1.028774179	0.162895304	0.506933527	-0.648891647	-0.274705701	-0.466140296
0.538276347	-0.373249224	-0.501176176	0.154242148	-0.157674155	-1.091158311	-0.176470057	0.389523488	-0.057598814	0.229895087	0.609534504	-0.612668135	-0.053102474	-0.54074087	-0.758755607	-0.44348398	0.122674924	-1.464837177	0.561655523	-0.577303557	0.819493691	-0.683380114	-0.516328906	-0.484149518	0.323511982	-0.378238243	-1.31172086	0.164053326	-0.276304421	0.158615145	-0.026090963	-0.67331114	-0.15193441	-0.399282227	-0.052964224	-0.31957421	-0.165919177	-0.220222104	-0.564298766	-0.44416124	-0.020363805	0.914083777	0.29427763	-0.758908207	0.396907243	0.422438558	-0.988373676	-0.069532028	-0.411742252	-0.267494543
-0.271718489	-1.129393473	1.016928026	0.523479124	0.741888236	1.421155807	1.012369937	0.308134244	0.607731401	1.253019733	0.335955445	0.097301663	-0.36744963	1.480376667	2.029057017	0.716240523	0.680996734	1.408325163	-0.868074973	1.338445681	0.320030128	0.984831292	1.302009313	0.49402556	-0.860335685	1.383468299	0.702211888	-0.116805185	0.477123465	0.85344899	0.225709687	-0.36375453	0.541821111	0.92147005	0.28642113	0.369889999	-0.515157323	0.365413801	-0.125740677	0.404001615	-0.276576649	0.229720407	0.717497569	0.968171426	0.437051398	0.090169878	-0.263037218	0.433951226	0.398570009	0.492423831
0.354957265	1.782574218	0.342157651	0.263133294	-0.252249923	0.37363788	-0.185425718	-0.539118529	-0.034300047	-0.190157693	-0.505305949	0.447444064	0.529502178	0.048821902	0.596238373	0.051575532	0.202006671	-0.244071663	-0.551060876	0.886604981	0.295704075	0.284658957	0.324515006	0.310157303	-0.900669774	0.553740988	-0.929651999	-0.219866169	0.206706913	0.204039511	-0.100278002	0.415859118	0.541854778	0.514765425	-0.01971863	-0.065304668	-0.312639531	0.469741922	-0.087201264	0.028193076	0.018324928	1.065707377	0.215752229	0.01684535	1.208935946	-0.656686047	-0.785997737	0.222255363	0.17826277	0.259909668
0.244833123	0.483375244	-0.525502806	0.081563533	0.893634992	-0.353099094	-0.595700736	0.119859566	-0.106013464	-0.425285586	0.770469097	-0.310465751	0.615396365	-0.136043611	0.359736276	-0.225528586	0.59372615	-0.348550953	-1.519441876	-0.330349127	-0.232398185	-0.284190091	0.93715896	0.657332343	0.693862527	-0.211813619	-0.115862173	1.136140465	-0.27906155	0.674497326	-0.054764708	-0.713876924	0.029806018	-0.33654498	0.739766689	0.704442068	0.500070884	0.891219979	0.457551524	0.821940198	0.258635438	0.129056915	0.261393379	-0.453823592	-0.219611874	-1.015799941	2.141443577	-0.006961772	0.711450135	0.370869645
-0.608384917	-0.155524315	0.141124414	0.167642824	0.016009239	0.260919944	0.055199506	0.270733723	0.227433616	-0.306552411	-1.039357775	0.515586141	0.125309536	-1.037346831	-0.432094147	-0.207354093	-0.448313403	0.240974678	-0.259956852	0.694910193	-0.931168043	0.030303113	-0.112766972	-0.943283343	0.579421098	0.31696682	-0.711360755	1.574439282	0.161593049	0.582979445	0.561885366	0.825999913	-0.640390265	-0.238656085	0.458781094	0.315249923	0.325058107	-0.484577046	0.415345496	0.451259349	-0.419257266	-1.360418466	-1.41007855	0.013421323	-0.863637347	-0.004532951	-0.711459558	-0.391761418	0.046257121	0.324513157
-0.174319066	-0.375435573	0.561778061	-0.360901415	0.111582705	0.322966118	0.543452926	0.182888586	0.783256078	-0.187995048	0.048294035	0.9426647	-0.284875329	0.003516141	0.004300226	0.416747845	0.05832226	0.123326986	0.091615618	0.473672627	1.966087422	0.143615528	-0.042470441	-0.524916294	-0.80356749	0.16623273	1.053900787	0.063045189	0.230713929	0.099608193	-0.23191451	0.916320267	0.265916304	0.278509417	-0.070671377	0.138305848	-0.512965995	0.297490145	0.006731668	0.005311387	-0.202208235	-0.377665072	0.659565964	0.094815699	-0.558643231	-0.671401832	-0.200354977	-0.153969677	-0.258716935	-0.101505605
0.630759415	0.443758876	-0.661940242	-0.357535171	0.108496389	-0.180465458	-0.498778903	-0.243709594	-0.186972689	0.005077912	-0.629651934	0.063484956	0.154001096	-0.942969644	-0.291303952	-0.523654762	-0.457251497	-0.531345561	-1.344742351	-0.345240785	-0.486234651	-0.203581823	-0.013589087	-0.177200663	-1.862675646	-0.404337488	-1.238044408	0.076205619	-0.08465316	-0.300565103	-0.271448231	-0.596170661	-0.584697563	-0.9731901	-0.541023033	-0.565599262	0.180146912	-0.350236592	-0.725577975	-0.32807739	-0.014980561	-1.222432839	-0.95809768	-0.016622438	-0.908653611	-1.256692993	-0.316560414	0.155775346	-0.120240844	-0.498227798
0.448006921	-0.693897019	0.61148084	0.204987262	-0.193183438	-0.392397769	0.682226229	-0.187904818	0.61941165	0.058401681	-0.438700501	-0.181834459	-0.616535978	0.432935487	-0.391853133	0.281959086	0.191743399	-0.197879021	0.313808865	-0.719654385	-0.253853856	-0.076530324	-0.702178496	-1.454199266	-0.704713215	-0.198657883	-0.759717269	-0.302592268	-0.246579624	-0.800693087	-0.517691451	-0.437664727	0.597947524	0.270280764	-0.426524998	-0.263190079	-1.048399043	-0.68359239	-0.505476363	-0.413102798	0.164161917	0.764284728	0.022700064	0.597467437	-0.894255071	0.374589113	-1.685588177	-0.745975212	-0.351062715	0.213828142
0.205439323	-1.123103832	-0.093996487	0.223105966	-0.116981465	-0.752746156	-0.119673189	-0.133161626	-0.351983698	0.018954622	-0.285823082	-0.269145176	0.265003669	1.728594705	1.229677857	0.200718805	0.425740215	-0.306570441	0.943792433	0.133734338	1.225735631	-0.00484579	0.439716478	0.114475192	0.030366825	0.008559684	1.204829352	0.916059936	-0.018435808	0.145323454	-0.598965221	-0.103412384	1.115313442	0.733235987	-0.490055192	-0.616825785	-0.306517052	-0.057227458	-0.46859367	-0.250309082	0.215852173	-0.191635832	0.24750105	-0.333593514	-0.879776328	-0.91879037	-0.420203416	1.296798103	-0.325212177	-0.366171952
-0.854114679	-0.280830126	-1.27794709	-0.995278551	-0.008352464	-1.401444646	-0.384633215	-0.610542579	-1.461192195	-0.241744318	-0.912739716	-1.230754799	-0.261528442	0.074342039	-1.144983701	-0.989659298	-0.740023382	-0.834717389	-0.408264104	-1.020357662	-0.58061894	-0.59948892	-0.937261402	0.497819313	-0.551864756	-0.435476493	-0.708423043	-0.757131484	-0.336707094	-0.077497626	-0.405199599	-0.241198816	-0.628864655	-0.556906194	0.538661771	0.369447113	0.354439492	-0.322068681	0.059756908	-0.157521032	0.254041736	-0.482080771	-0.477743426	-1.203326196	-2.262890377	-0.598989169	0.967880634	0.700389778	-0.115132521	-0.514220129
-0.179691641	0.082667738	0.534081812	0.519002108	1.14308139	1.343014322	0.089274359	-0.32641369	0.458547593	-1.019910519	-1.734427346	1.047234235	0.491954047	0.399436372	1.012870042	0.498912854	0.691287177	-0.138482882	0.830873097	0.792153767	0.753888531	0.831313308	1.37128569	1.471105727	0.521167009	0.772615407	-0.408094562	-0.311523883	0.537922145	0.350585616	0.418015058	-0.330384949	0.188250647	0.114676973	0.099813342	-0.198156273	-0.004428307	-0.11975465	-0.595963255	-0.576875891	-0.351917217	-0.642391565	-0.440751158	0.338343315	-0.533806476	-0.025522073	-0.396264119	1.56237034	-0.034428829	-0.436648491
0.553879722	0.785399364	0.191655653	-0.301377149	-0.12576816	-0.64871253	-0.626632011	-0.792221362	0.897363893	0.09200067	-0.307343246	0.481362065	0.092266824	-0.630277598	-0.511072261	0.566248692	0.079314996	-0.761702887	1.903620513	-0.341069431	-0.597834173	-0.28706256	-0.282145784	-0.255748421	0.4313256	-0.272378891	0.33845392	-0.751719673	-0.170088871	-0.101729349	-0.129105822	0.06090593	0.474300139	0.234136408	-0.038171262	-0.604998707	-1.053874452	-0.220492992	-0.048681403	-1.007495938	-0.422259527	0.834894687	1.055500438	-0.676853706	-0.888401584	-0.299654489	-3.191527784	-0.066327898	-0.184465509	-0.373413766
-0.511862031	-0.606713837	-0.275546048	-0.096543425	-0.3718278	-0.369530009	-0.365992454	-0.235384956	-0.364320622	-0.712505889	-0.298480932	-0.146155612	0.448203969	-1.683684867	-1.0494496	-0.117754293	-0.062962289	-0.664763651	-0.123681238	-0.562043482	0.69801257	-0.441347387	-0.171286156	-0.084899087	-0.04266225	-0.0589113	0.519140568	-0.765597624	-0.460484159	0.000618579	-0.228899478	-0.181173634	-0.739767653	-0.845437617	0.242405563	0.370679708	0.126877147	-0.307716091	0.56566917	0.187199999	-0.340780076	-0.249793935	-0.417575314	-0.417886172	0.112899778	-1.305495784	-0.48981727	-0.300335971	-0.019113257	0.096193897
0.469296988	-0.62535449	-0.575401598	0.053666573	0.087981125	0.34553764	0.120766493	0.237347136	-0.873686255	0.531004456	0.215099572	-0.443252769	0.151183271	0.058935142	0.766329117	-0.110850683	0.698724108	-0.051148704	1.399975426	0.265411065	-1.684502984	0.349849876	0.442866638	-0.370100079	-0.280502535	0.028192352	-0.87839148	-0.290606271	-0.262437988	-0.013676209	-0.159085945	-0.733250183	-0.153008249	0.21761514	-0.025140224	-0.1418623	-0.263513499	-0.730177065	-0.075659838	-0.218032163	-0.557694516	-0.03182616	0.092382078	0.177543116	0.630926791	-0.23614604	-0.97168034	0.695308655	0.053049156	-0.53954607
0.13061184	1.501276256	-0.373233531	-0.325758988	0.064108538	0.019792426	-0.085712938	0.2975103	-0.173889865	0.325040907	0.225018514	-0.379828754	0.400017061	-0.43791628	-0.203041023	-0.348735805	-0.497725464	0.166380546	-0.321210983	0.523718641	0.701511754	-0.092739926	-0.076283323	-0.393981525	0.039894293	-0.088885261	-0.134325012	-0.261695043	0.045198981	0.250534643	-0.657922784	0.177197666	0.00153232	-0.126807888	0.258221372	-0.024595736	-0.081419102	-0.227611924	0.118982517	0.100016004	0.063035785	-0.534594893	-0.712191852	-0.793667047	-0.63644854	-0.634675352	-0.741369088	-0.129489471	-0.117267815	-0.477544746
0.222235865	-0.039895069	-0.342891659	0.131652351	-0.181839957	-0.506134163	0.289413629	0.810529917	0.269941055	-0.421040488	0.719673268	-0.089103714	-0.208856709	-0.566302343	-1.125926674	-0.135446866	0.194268416	-0.616971251	0.659896105	0.267972574	-1.837713326	-0.367095272	0.496658071	0.354604225	-0.379325514	0.045113737	-1.263147595	0.257866283	0.034737758	0.793181449	-0.693785108	1.092781701	-1.113408314	-0.520169996	0.018058556	0.24404128	0.534011304	0.109737126	0.344807284	0.102441584	-0.131789589	-0.839769488	-0.093844541	-1.08635149	-0.521190721	-1.032083687	-0.905528904	-0.641997752	-0.058454603	-0.253035512
-1.204764075	-0.315572162	0.142442678	0.20605483	0.378561131	0.337960049	-0.351538363	-0.042067899	0.741174692	-0.482175155	0.324895032	0.828254885	-0.288942442	-1.567818318	-0.999847424	0.374210746	0.508776403	0.067105739	-0.488388848	-1.134764413	-1.849573317	0.120391623	0.558128583	0.952843264	1.074048424	-0.531008663	0.119678193	-0.291071419	0.118763051	0.144634151	-0.433594058	-0.092283061	-0.593997982	-0.635163544	0.789789347	0.883654153	1.280406775	0.432244449	1.114064438	0.702582354	0.093871475	-0.216756952	-0.325881409	-1.00413973	-0.243020016	-0.751447274	-2.024751534	-0.04504974	0.399501337	0.331963851
-0.257453509	0.205514599	-0.103199464	0.266789335	-0.210658029	-0.346252438	0.202561899	0.57126628	-0.280902642	-0.20761619	-0.607026852	-0.95525712	-1.15284873	-0.285719928	-0.894770395	-0.201273814	-0.124998055	-0.130419436	-1.507255334	-0.267245731	-0.494761637	-0.391829719	-0.793550505	-1.224977279	-0.487542815	0.034890808	-0.945269649	0.034268015	-0.169041134	-0.094013798	-0.629132677	0.298528321	-0.569843805	-0.669286909	0.622654287	0.652339442	0.212561654	0.73088112	0.978241358	0.321695569	0.272316601	-1.519669073	-0.687617081	0.863471662	-0.074380311	-0.720668335	-1.232979832	-1.194851115	0.145398222	0.171676731
0.53407349	-0.888716304	0.140689559	-0.103106879	0.42211779	-0.904383631	-0.208173966	-0.442542032	-0.529036471	-0.394973887	-0.762527433	-0.475009266	-0.247786706	-0.706205736	-0.052647698	0.038540656	-0.006535677	-0.557234222	0.495436062	-0.269278117	0.191174969	-0.513857512	-0.154793725	0.587767304	-0.05666432	-0.307699211	-0.258205701	-0.749573676	-0.461060566	-0.497764722	-0.160488326	-0.462213801	-0.127257247	-0.617805041	-0.682410259	-0.328443291	0.462621558	0.494374796	-0.348479891	-0.281789302	0.244457645	0.290632502	0.464183462	0.424696121	-0.647741415	-1.044020929	-0.618675861	0.481236893	-0.001383293	-0.122796891
0.111584365	-0.882309852	0.118154307	0.348943814	-0.456132724	-0.216673011	-0.05154386	0.046275	0.693787801	-0.540449046	-0.554751848	0.465523978	0.593623813	-0.026307747	0.398500263	0.402519817	0.332691466	-0.281622717	-0.169038012	-0.18998292	-0.211471361	0.140923328	0.498902907	0.457359744	-0.602231694	0.355085959	0.425583855	0.18176031	0.08138578	0.191862682	-0.818817253	0.701151946	0.202857726	0.507632884	0.046236201	0.257693919	0.595914088	0.088620081	0.508229814	0.161463398	0.059262856	-0.791890544	0.073939456	-0.512879726	-0.215194564	0.053604447	-1.716149076	-0.776402169	0.035629877	-0.157875296
-0.26008685	1.383238755	0.034538277	0.637208438	0.46201808	-0.385931531	-0.291391447	0.513617684	-0.003534031	-0.589632764	-0.312618267	-0.117484652	-0.646536096	-0.76744546	0.279156659	-0.34476876	0.527516416	-0.558951388	-0.67487487	0.129055632	0.640905697	-0.15563476	0.709845766	0.6000661	-0.736054546	0.082228217	-0.041995319	0.120110382	-0.112707588	0.237801346	0.270669337	-0.701119683	-0.228729528	-0.422093538	0.14537977	-0.413209444	-0.874652713	0.114296244	-0.045229995	-0.422606569	-0.009855504	0.23855418	0.143739336	0.794485685	0.92009653	0.062980557	-1.436555731	-0.083994949	0.073237281	0.208167265
0.541122422	0.369489469	0.053584458	0.214346303	0.296346668	0.289038815	-0.293904136	0.099755023	0.090440786	0.117933077	0.634804752	0.44797186	0.019532557	-0.215245938	-0.276596291	0.139985106	0.201324802	0.058148958	-0.800415704	0.100805108	-0.266106321	0.334012407	0.236342522	0.830779319	0.342011332	0.01274195	0.28380919	0.071712587	0.17914507	0.278323064	-0.174146343	0.055450634	0.070146668	0.428065943	0.710939858	0.900929326	-0.448741187	0.240808072	0.61763157	0.471693217	0.316438821	-0.625988163	-0.850317454	-0.257897371	-0.150245212	0.428612519	0.479069042	-0.266944558	0.503430918	0.277107278
-0.429031088	-0.510362533	0.126413083	0.039159697	0.892509232	0.453489374	0.184396373	-0.000331008	-0.343703564	0.061842738	-0.487770691	0.197118356	-0.368960874	-0.026461102	0.137522287	0.093821661	-0.057031356	0.274861045	-1.659218026	-0.078898176	-1.074016072	0.388728658	0.513731515	1.400568341	0.350412301	-0.296700421	-0.130325579	0.188704683	0.115566443	-0.324521561	0.701098094	0.022118411	0.180284811	-0.184253015	-0.298649156	-0.045757647	0.370677504	0.398586812	-0.058598876	0.541918656	0.314194672	0.05778501	0.331448785	-0.322858315	-0.441098846	-0.804979082	0.886884572	0.810539021	0.214524842	0.362399476
0.785044554	-1.955131209	0.403236509	0.293964157	0.584549365	0.220789465	0.260511807	-0.45804895	0.325266066	0.491089181	-0.000147581	0.291531074	-0.887380185	-0.723725484	0.480401055	0.53862137	0.597573201	0.383895598	-0.00218107	0.064346134	-1.028152062	0.261629774	1.193364996	0.721140631	-0.067021913	0.138202723	-0.205921319	-0.682923806	-0.005035474	0.520820655	0.570823268	-0.738312193	-0.502507745	-0.258604788	-1.345572918	-1.062112601	0.292154047	-0.003924055	-0.731446891	-0.534592788	0.108143522	-0.050257172	0.795579846	0.825731924	0.760090735	-0.066884997	0.185626722	0.885667327	0.144912805	0.298026991
-0.91211994	-0.717862618	-0.763654346	-0.59917512	-0.355182484	-0.704538821	-0.539281884	-0.010730594	-0.752143917	-1.236270235	-1.988280595	-1.34874193	-0.520772626	-0.904702899	-0.992395474	-0.763184328	-0.531466887	-0.254048459	1.429536918	-0.240734841	-0.234656396	-0.709272954	-0.164386269	-1.426023937	-0.648369875	-0.573023832	0.267862188	0.593119559	-0.514281725	0.252408749	-0.498840813	-0.394620579	-0.861293966	-0.331141864	-0.188348041	-0.004133327	0.64501275	-0.194011137	-0.516850689	-0.208392692	-0.4929623	-0.099381782	-0.393260194	-0.647256209	-0.013360905	0.448687444	-0.769915919	-0.081202308	-0.17566491	-0.058052236
0.106578437	-1.671720762	-0.525596541	-0.28658785	-0.926627062	-1.390510921	-0.275985353	-0.455022009	-0.831810177	-0.803312084	-1.422966262	-0.706159578	-0.89522288	0.080841689	-1.36834343	-0.737689697	-0.711952456	-0.470828376	-0.183894263	-0.185765665	0.888924965	-0.536353771	-1.041305298	-2.198665591	-0.814595055	-0.228085212	0.023575904	-0.320219726	-0.250169665	-0.281755945	-1.049288844	0.147652634	-0.184630231	-0.446226501	-0.413728093	-0.030767306	-0.167571463	-0.742259055	-0.23722867	-0.265762754	0.064257874	-1.022111649	-0.244854338	0.054020586	-1.047348829	1.791904019	-1.104396454	-0.984184615	-0.433795799	-0.214254368
0.035699554	0.133420839	0.04810842	-0.4708566	0.569485261	-0.490399663	-0.111436528	-0.20939334	-0.582531065	0.663242825	0.238634276	-0.129860742	-0.442690775	-0.314052489	-0.482479039	-0.538107353	-0.903972105	-1.068828259	-0.060378004	0.285474706	0.067205526	-0.105181978	-0.475975467	1.310026691	0.201117763	-0.295125203	0.253809317	0.061974309	-0.080959386	-0.878187966	0.465973803	-0.527301687	0.016101901	-0.620709928	-0.06992308	-0.499251917	-0.743650071	-0.285097099	-0.156364336	-0.78960193	0.212592986	0.704546475	0.542397236	-0.656703308	-0.23215582	-1.427927541	0.246316307	0.636075802	-0.387433558	-0.557692449
-0.109056013	-0.913259175	0.229799282	-0.269947628	-0.622071109	-0.455236077	0.440781329	-0.579494634	-0.083857612	0.421848591	-0.159970903	-0.096531205	-0.99678725	1.014959936	1.409693285	0.370015977	-0.453432353	-0.575060331	0.080628289	0.498797148	-0.856021982	0.072958569	-0.420492534	-0.645603976	1.309465159	0.258589969	-0.041574895	0.150536266	-0.0294365	-0.296258205	-0.926407392	0.143944969	0.165391148	-0.621804194	-0.787702516	-0.521890528	-0.021255793	0.216268253	-0.034638887	-0.583940977	0.226881502	0.101479466	0.222535428	0.618929996	-0.325428832	0.808181891	-1.270108639	-0.529893824	-0.041747977	-0.362055016
0.769707449	0.07505021	1.141840878	0.795207152	0.444417165	0.448057364	0.206406961	0.334158834	0.061025973	-0.34694206	-0.48429736	0.188971444	0.000266097	0.237668489	1.089194089	0.587315461	0.795928831	-0.1485997	0.164553804	0.833898084	-0.719899298	-0.08692535	0.747028066	0.841217851	1.308115503	0.825861156	0.117397793	-0.179612372	-0.022072904	0.432197859	0.054317446	0.070316465	0.176434822	0.050764211	0.186922578	-0.066534417	-0.325106389	0.683291525	0.128622118	-0.077682879	0.488342849	-0.67499279	-0.656704935	0.768937599	0.498439246	-0.430056145	-0.316399826	0.578663456	-0.086331909	-0.333966043
0.382469958	0.684316906	0.261328449	0.219360032	0.186091214	-0.37234449	0.061450442	0.356542463	0.446841448	0.309659844	-0.129347638	0.153574069	0.552109298	-0.262278955	0.544753843	0.405226851	1.128054059	-0.080946063	0.688969515	0.396982655	0.621520551	-0.135903607	0.746205139	1.024423435	-0.003757761	0.385489218	0.058889403	-0.41509681	-0.261498939	0.906544814	-1.382567149	-0.007627365	0.069026806	0.126519423	-0.241738839	-0.325009381	0.150169427	0.024845368	-0.191172891	-0.47628302	0.09002494	0.216735234	0.60305871	-0.308627255	0.175839236	-0.342437655	-2.377228744	-1.249919367	-0.045898034	-0.044419938
0.10565939	-2.181561638	-0.093509573	0.005713904	-0.452108858	-0.239212601	-0.306873439	-0.441519021	-0.199754982	-0.116023879	-0.632290537	-0.002395211	0.377749881	-0.706705719	0.760227821	-0.021215517	0.124029889	-0.521920447	0.545779865	0.1407606	-0.821768746	-0.009884939	0.237031251	-0.811605998	-0.01447894	-0.213288468	-1.577264856	-1.4156375	-0.0937461	0.129769428	-0.414575459	-0.364948094	-0.020763574	-0.001821049	-1.180014539	-1.093184956	-0.385219077	-0.737259723	-0.645477272	-0.845745644	0.227245306	0.268359254	0.70504177	-0.345780042	0.897599621	-0.485224332	0.771277347	-0.531762324	-0.055773464	-0.449633746
-0.490840244	-0.636390637	-0.115410876	-0.381077236	-0.113433473	-1.006247771	-0.564110535	-0.810894839	-0.813702457	-1.341094907	-2.303206306	-0.904085804	-0.820189015	-0.48975413	-0.988752237	-0.426901184	-0.725454734	-1.219904813	-0.569981999	-0.876836973	0.130243575	-0.796273636	-0.248814613	-0.97393421	-0.866793719	0.032538851	-0.55288539	-0.371231075	-0.573083743	-0.395259037	-1.395434174	-0.998834497	-0.296737778	-0.020192221	-0.253985868	-0.529278106	-0.284107504	-0.829975116	-0.743862756	-0.981802669	0.081551277	1.647968078	0.818570097	0.39093321	-0.295688512	0.274284502	-1.247172806	-0.893113757	-0.511576254	-0.200879464
0.580658156	-0.124280224	-0.001394411	-0.230232842	-0.466261522	-0.16705947	0.062124481	-0.219550705	-0.106888819	-1.371325676	-0.915481315	-0.03809999	-0.934270769	-0.007849245	-1.05073586	-0.121396256	-0.69595659	0.397102918	-1.13625913	-0.94333939	-0.638274378	-0.047948767	-0.726394537	-1.292074045	-0.040176702	-0.582722602	-0.064465247	-0.362613631	0.178799249	-0.040877173	-0.001237813	0.582855457	0.125397159	-0.096549236	-0.563733198	-0.100983447	-0.415379313	-0.413248953	-0.337691162	-0.191189317	0.074767908	-0.455472499	0.286428195	-0.023675203	-0.292012936	-0.07525389	0.877154736	-0.971231352	-0.10289935	0.348109417
-1.28942691	1.02506075	-1.144099298	-0.480428281	-0.42724138	-0.453324954	-1.044729614	-0.187550353	-0.407862056	-0.994618937	-0.127510802	-0.142760468	0.395600591	-0.955602071	-1.111669676	-1.122242457	-0.499002993	-0.600098266	0.641998805	0.184325236	-0.362137585	-0.263503766	-0.352787382	0.163776925	-0.083050584	-0.224620027	-0.820937409	0.062797177	-0.235065238	0.280398217	0.302068357	-0.158588682	-0.375522689	-0.347631817	0.629929485	0.298797587	-0.016008628	0.604148347	0.342451619	0.170574332	-1.033748372	-1.264535497	0.201073992	-1.068154991	-0.902738436	0.011540817	-0.272929822	0.350722878	-0.130991087	-0.030500552
0.025323804	0.560377601	0.637512004	0.488161639	0.604949094	0.051031469	0.731993197	0.62600811	1.296175789	1.937036226	1.519506785	0.417576152	-1.019094186	-0.455534781	1.190103226	0.182292944	-0.154803282	-0.061728683	-0.171666547	0.048981084	-0.612214612	0.292179911	0.220608138	0.526853124	0.165073101	0.252131851	-1.469877515	-0.288036097	0.077413478	0.405216933	-0.552638495	0.178490729	-0.466783649	-1.270467888	0.505458658	0.62961974	0.862856693	0.203389463	1.141100459	1.166232842	-0.300973871	-0.11990771	0.022130408	0.280188245	0.535361944	-0.431897585	-0.031703114	0.308210212	0.572256522	0.496880663
0.806985313	-0.164937234	-0.558347872	-0.175571568	-0.690302329	-1.227957745	-0.390216109	0.143467845	-0.969456105	-1.73428247	-1.875777116	-1.05573667	-0.018359719	-1.207468408	-0.368327578	-0.488536907	-0.075254646	-1.580267964	-0.295029064	-0.485905403	-1.67219058	-0.751876958	-0.521168508	-1.657750658	-0.977707346	-0.503511122	-0.436292911	-0.139032742	-0.479110933	-0.166670715	-0.351194142	-1.180068377	-0.800072372	-0.655238516	0.243636547	0.07769352	-0.55436575	0.022910845	-0.215340407	-0.693499522	-0.308552422	0.001191978	-1.012566178	-0.294324835	-0.105635564	1.042436973	0.682444886	-0.672157149	-0.189361685	-0.261298831
-0.790866909	-1.806748639	-0.737321234	0.519202095	0.47237512	0.203612637	0.545962623	1.172433792	-0.154859604	0.957601884	0.385266919	-0.143268106	1.140480302	1.711814135	0.447568816	-0.34348951	0.465398568	0.475269818	-0.498370991	0.454010483	1.968141285	0.212784653	0.627716045	0.190649615	0.538045962	0.057689178	0.822782343	-0.132904762	-0.060200892	0.049214459	-0.228569494	-0.385022015	1.045173569	1.000256304	-0.230983359	-0.477149873	-0.069066036	0.066430948	-0.104185762	0.375519982	0.34138438	0.019086892	-0.808273659	0.627698705	0.20008978	0.169547016	-0.621026279	0.235312319	-0.16278338	0.056496907
-0.1776139	-1.330466733	-0.001764583	0.702471634	0.230279899	0.347555327	0.240164182	0.152950728	0.607639113	0.361515124	0.010986053	0.475888889	1.086876232	-0.41944787	0.807651155	0.204332346	1.016275652	0.296805858	-1.019603901	1.060174297	-0.74226702	0.358714799	0.752790535	-0.049222935	0.051529166	0.625313941	-1.545851298	0.836747742	0.225523224	0.6838048	0.714223374	0.151102229	0.158811062	0.743286752	0.406573383	0.448579685	-0.207296781	0.162882228	0.687718518	0.455260313	0.512479453	0.130374855	1.337598687	0.444549315	0.074572042	-2.035293997	-1.44976916	1.275268402	0.302042206	0.412220526
-0.229939347	-0.165196989	0.515828461	-0.214001606	0.241454008	-0.421502759	-0.422836456	-1.15985309	0.140533482	0.595414031	0.407556656	-0.166488402	-0.583981861	-0.117787828	1.404078898	0.028056141	0.099773572	-0.279103764	0.975161576	0.623730695	0.405955792	-0.174654358	1.523147212	0.188461737	-0.438325042	0.443246122	0.125376466	0.225512059	-0.092701678	0.535557226	-0.138994219	-0.14223373	-0.093218992	0.183502808	-0.468664893	-0.771213814	-0.871351837	0.197392707	-0.222984008	-1.285554527	-0.063319664	-0.121551445	-0.178524672	-0.053485027	0.165186331	-0.30170045	-2.581675413	0.547901818	0.071530866	0.150953407
-0.138393833	1.174456258	-0.157708521	0.406783385	-0.351352137	0.295104477	-0.380097598	0.7767063	-0.418698217	-0.385917187	0.241895486	-0.32716017	0.024720811	-0.858859696	-0.603380904	-0.54782631	0.264195755	0.593578093	0.7843946	-0.50367244	-2.170081273	0.103820001	0.002841173	-0.86877039	-0.769390421	-0.287483744	-0.830375759	0.550700519	-0.116196611	0.231541895	-0.152231316	-0.325384139	-0.799652601	-0.53247449	0.787663013	0.822453031	-0.09637236	0.422285322	0.50472178	0.853362748	0.147146506	-0.369360469	-0.135580462	-0.0702783	0.042151147	0.236166436	-0.48263047	-0.834640363	0.564835181	0.37178708
-0.192710406	-0.312430391	0.570510256	0.009534331	-0.466039732	0.223169911	0.306893959	0.234470251	0.328845741	0.739100603	0.01857968	0.493846872	0.072192984	1.17847685	0.255964636	-0.074118774	-0.594232956	0.269348275	0.622793885	0.605843105	0.642890528	0.145308076	-0.166824114	0.124566077	0.285613758	0.181106805	-0.296061185	0.643604797	0.195366944	0.032768662	-1.119688298	-0.028813757	0.597367669	0.96539933	0.586676188	0.672487544	0.43080927	0.712125519	0.412271404	0.548572635	0.448802361	-0.734740037	0.32962437	1.191271083	-1.008871131	-0.843100954	-0.327046783	0.564115132	0.00855129	0.065982119
0.553434017	1.060761187	0.430365221	1.059169456	0.555551776	-0.343223058	0.432563207	1.172010069	0.726367522	1.470618224	1.754556638	0.257549439	1.163612185	1.594152984	1.615997628	0.415592792	1.308757827	-0.572827582	-0.129668597	0.329476823	1.469594324	0.250259706	0.894608862	-0.744396301	0.098157521	0.30897511	0.291981819	-0.893781957	0.088542131	0.675646042	-0.533540499	-1.136312437	1.101829865	0.912260591	0.70614161	0.859380052	0.540998195	-0.162744264	0.419922526	0.067213436	0.417413063	-0.633049305	-0.091643032	0.283536535	0.370372548	0.429911473	-0.755374537	0.07933315	0.463217049	0.008537327
-0.132242745	-2.459782749	-0.41477653	-0.367707799	-0.135906148	-0.055372349	0.268846096	-0.061155012	-0.202877717	0.170825963	0.595213823	-0.110788612	-0.131756188	-0.74977694	0.108991357	0.12263417	0.213939064	0.070160462	-1.255737565	0.083518747	0.04639693	0.092297636	0.508887693	0.59925651	-0.072531325	0.076497164	-0.196588824	-0.152414032	0.017585042	0.037707262	0.978042205	0.395999381	-0.5830307	-0.41339709	-0.219085143	-0.379387037	-0.156165046	0.109922566	0.2607073	-0.046499609	0.259777781	0.315519983	0.01604651	-0.739901347	-0.502613624	-0.601669239	-0.679292633	-0.600921057	0.095218613	0.144137796
0.432872075	0.484369264	0.391992979	0.178251416	0.158787076	-0.046187913	0.311243182	-0.053676768	0.960930406	2.041981971	1.601614324	0.544454703	-0.51677773	0.254031521	0.870201746	0.287035573	0.295607348	0.140520612	0.179337354	0.236359344	0.580985208	0.565736421	0.021703201	0.7969034	-0.520141392	0.149277501	-0.269892346	-1.420178779	0.261707725	-0.482396079	-0.770633571	-0.005772219	0.337358754	-0.640231029	0.101314942	0.184133347	0.450888014	-0.226960107	-0.004947292	0.410876478	0.811672387	0.718718121	1.580073874	-0.347671658	0.053085927	-0.833893918	0.247344725	-0.112574218	0.178325608	0.435704409
-0.314390903	-0.699266092	-0.235277495	-0.499446509	-0.122914527	-0.17483239	0.029798096	-0.284972778	-0.310324493	0.311974327	0.83443507	0.184106862	-1.20674468	0.356820678	0.399059491	-0.047799603	-0.01603848	-0.538652189	0.066748989	-0.07183518	-0.499011687	-0.087042147	0.401874598	0.271468803	-0.408081992	0.037996182	-1.089825225	-0.164725569	-0.179016217	0.179526332	0.600462762	-1.093234895	0.010608352	-0.161713893	-0.407146236	-0.120633928	-0.113195041	0.141157754	-0.352356735	-0.199778745	-0.090539542	1.135057612	0.177545933	-0.053024913	0.214946657	1.203335972	-0.115677999	0.123387004	0.162242145	0.060465444
0.209078572	-0.889781961	0.324347464	0.290634926	0.598976173	0.057636769	-0.186320517	-0.185854967	0.333013252	0.258682901	-1.016372668	0.448403915	-1.326264469	0.882775636	0.686407543	0.410125055	-0.02263629	0.459802552	2.198582846	0.165660796	2.832783004	0.282301753	-0.380872945	-0.410219922	0.223209048	0.167566593	1.305281591	0.935834985	0.391355856	-0.550762551	-0.327926009	0.189092219	0.82919423	0.792543968	0.491039951	0.81354183	0.291125034	-0.041022535	0.288785628	0.063796469	-0.146630278	0.747754151	-0.037764399	0.750896133	-0.458516717	0.663184377	0.824949686	0.310294717	0.348213666	0.311356132
0.377062917	-0.070047147	0.481508164	0.283201194	-0.37715602	-0.543971254	-0.412088706	-0.139044026	-0.333809736	-0.391094142	-0.423454056	0.129683216	0.226920464	-1.049012495	0.336542686	0.156485078	-0.306449971	-0.46946436	-1.209258642	0.133535265	-1.558436749	-0.148836474	1.139321006	0.007044671	-0.300877619	0.600637084	-0.779003477	0.481687836	-0.167029805	0.613245419	-0.406633213	0.152043103	-1.077156221	-0.244711818	0.085821678	-0.465017621	-0.725893509	0.315301505	-0.458698438	-0.510460842	-0.433701679	-0.489498907	-0.532659329	0.223719837	0.859085296	0.48653293	-0.388970206	-0.724215897	-0.188368418	-0.843903593
-0.297321997	-1.938627285	0.12972207	-0.180972614	1.212866883	0.285844327	0.103228427	-0.011255549	0.089503271	-0.409893039	0.033046091	0.650347942	0.198674283	-0.44912211	0.014167066	0.276745961	-0.185143618	-0.045999406	-0.617634577	0.165235638	0.715005297	0.351227564	0.041087812	-0.41867303	-0.133037551	-0.057918428	-0.788934543	0.347459259	0.455266627	0.231297882	0.921146044	0.286036966	0.03655337	0.425637736	-0.5839846	-0.466264648	-0.551504598	0.524510872	-0.160725963	-0.107369039	-0.547201274	0.028220216	0.094246435	-0.746430971	-1.308509598	1.498079233	-0.782201122	-0.357503082	-0.245344304	0.219051552
-0.02435401	0.41825325	0.195192967	-0.08320483	0.119387791	-0.532295245	0.654600442	0.418902908	0.242060405	0.11102748	-0.219313938	0.303314453	-0.074657947	0.055364071	0.555086998	-0.118676832	-0.235520683	-0.280042813	1.331111038	0.231395933	1.722592165	-0.053770189	-0.30916585	0.007604649	-0.502658281	0.542176971	-0.324488026	-0.984567223	0.16142823	0.224606511	0.176422819	0.236529465	0.673055073	-0.291483512	0.353914827	0.349326082	-0.216312301	-0.021574455	0.286529354	-0.420973784	0.18063499	-0.960148456	-1.057598586	-0.268020072	-0.441245756	-0.722754083	0.355591008	-0.470812642	-0.11142148	0.295045069
-0.37128355	-1.38684137	-0.767691402	-0.802633352	-0.396222219	-0.731140773	-0.92944054	-0.868293245	-1.205702549	-1.885202445	-1.903325211	-0.781786898	-0.168200505	-1.234103126	-1.600286524	-0.725082642	-1.341405801	-0.327003295	-0.106228685	-0.439044131	-0.999257812	-0.272831372	-0.921685313	0.192701722	-0.479203913	-0.70591529	-1.202029163	0.346063746	-0.090269585	-0.427400232	-0.451985013	-0.027913971	-1.102437216	-0.49681561	-0.128871802	-0.273492141	-0.209292171	-0.158527418	0.154020996	-0.220899845	-0.111200808	-0.811402093	0.342194177	0.302788694	-0.804494223	-0.18521635	-1.717654928	-0.707803061	-0.624461111	-0.614944965
-0.349804401	-1.286227273	-1.232390207	-0.240661385	-1.426173109	-0.532143123	-1.323389645	-0.417215106	-1.617672256	-1.984357742	-2.147184242	-0.015477996	0.45924308	0.25635925	-0.418285434	-0.519441222	0.442164475	-0.510663009	0.219755894	-0.807371989	-1.588050527	-0.443776104	0.024290935	-0.727821201	-1.599180759	-0.730948962	-0.063255847	0.223689892	-0.171662306	-0.239249732	-0.273695358	0.193304963	0.044994369	0.988819458	-0.62283316	-0.17540476	-0.751469221	-0.075660114	-0.180465435	0.095684479	-0.792648533	-0.811781912	0.167863638	-0.82059903	-0.77629051	-2.370251461	-0.30752638	-0.054825065	-0.462821697	-0.650871095
-0.801980509	-0.615509444	0.174889468	0.248134613	0.057097045	0.35486388	0.481879935	0.522712689	0.587525042	-0.863326524	0.261249298	0.686503138	0.988316384	-0.367033194	-0.360866492	0.269496949	0.445028467	0.064207841	0.073554174	0.379524171	0.473793371	0.089394676	0.90503601	1.860479163	-0.011272376	0.508885464	0.898359023	-1.021870016	0.333597482	0.895520442	-0.075975815	0.310824395	-0.22067584	-0.044777216	0.555488569	0.302491655	-0.277503802	-0.191797441	0.238899378	-0.026454095	-0.018963965	-0.973742327	-1.067417433	-0.370519576	0.164850191	-0.209720972	0.487211558	-0.112381118	0.075524334	-0.20722455
0.485204245	1.47705377	0.086799451	0.645774288	0.166244911	-0.205423243	0.158680914	1.133792649	0.620658309	0.375432211	0.757834083	0.305766228	0.594154476	-0.880342533	-0.393271839	-0.142149484	0.374829649	-0.612622399	0.063994111	0.0849707	0.131380468	-0.493741005	0.223345055	-0.333519419	-0.328684805	0.628426821	-0.727695522	1.053195938	-0.374993869	0.833888585	-1.314273883	-0.016612337	-0.46877896	0.321238939	0.220496174	0.014888569	-0.010272155	-0.13637925	-0.525749139	0.029489095	-0.169936439	0.419933912	-0.665519382	0.384868583	1.031384325	-1.440113646	0.803136311	-0.150664309	-0.146045675	0.075053415
-0.201543119	-1.533670214	-0.649635908	-0.171187378	-0.130481408	-1.472269222	-0.220962751	-0.282030536	-0.107165204	-0.34336938	0.271499172	-0.025239589	-0.90953	-0.826342823	-0.433450844	0.094878888	0.416091472	-1.229250149	-1.149826965	-0.322572735	-1.845963744	-0.349120879	-0.07394166	0.059326963	-0.942542146	-0.860054915	-2.225399029	-0.391676444	-0.222541388	-0.312800805	-0.283886069	-0.01308075	-0.645605433	-1.282072774	-1.11279375	-0.857034725	-0.575361159	-0.906661854	-0.485634535	-0.468024918	-0.218837124	0.270559371	1.14627876	-0.621688161	-1.025216671	0.482309357	-0.528581722	-0.150008783	-0.288943492	-0.037762921
0.300203779	0.747397687	-0.050551588	0.044299306	0.049259557	-0.25008755	-0.033651403	-0.232990917	-0.410949067	-1.44966414	-1.717361752	-0.206771612	-0.480019622	-0.44766615	-0.21337588	-0.175922831	-0.229512435	-0.171796725	-0.634260963	0.231139377	-0.237543257	-0.241228286	-0.677602031	-1.383876295	-0.707399791	0.284951291	-1.092621961	1.079035551	0.045059085	-0.169812008	0.761471285	0.064601904	-0.272925336	-0.292935406	0.025286263	0.122544161	0.383119287	0.844586341	0.207395775	0.205028185	-0.429473025	-1.19988376	-0.424256313	-0.200595702	-0.714929659	1.005814469	-0.641503056	0.726469783	-0.212366135	-0.186117289
0.063989337	0.179381883	-0.711667518	0.609425446	0.378467403	0.371092241	-1.641544832	-0.409312206	-1.309516553	-0.726922438	-0.687590184	0.053930562	0.298145488	-0.028665616	0.408091578	-0.141377126	1.094229769	-0.873166317	0.548153297	-0.524520884	-0.466216164	-0.06715656	0.380893022	0.650767644	0.919679427	-0.990203131	-0.729852411	-0.459132408	-0.329158856	-0.084138289	0.414242417	-1.376163949	-0.138434332	-0.382744303	-0.005359863	0.016805288	0.134634124	0.141211058	-0.040032681	0.320507002	-0.072992645	0.573898698	1.118002661	-1.235335444	1.982614964	0.81298346	-0.980168488	0.354912806	0.161907343	0.400505591
-0.799916525	0.673542633	0.175550768	0.054427242	-0.617315916	0.548157998	0.315001173	0.298705212	0.184841217	0.856818351	0.410122828	-0.491678609	0.474822024	0.810019865	0.453232505	0.210173289	0.042470448	0.485590341	-0.186718803	-0.215190243	-0.078528248	0.14727487	0.144688785	-0.804105631	0.004675161	0.22921107	0.515349703	0.119559215	-0.114103482	0.085521973	-1.428015179	0.052191708	-0.195664676	0.411698459	-0.404788092	-0.71425769	0.059626204	0.35925426	-0.346148106	-0.854508629	0.136883673	0.696893599	0.065377522	0.573206282	0.156315069	0.527385207	1.431051645	0.357852586	0.282941498	-0.149108877
0.288541979	0.092030572	-0.409842828	0.009119936	0.586223349	-0.372836362	0.18296593	0.839291778	-0.464693543	0.578570306	0.139798773	-0.753651263	-0.75935857	0.837874357	0.588522393	-0.354414443	-0.006987452	0.19540112	-1.425955697	0.179857123	0.506583902	-0.132018154	0.215262876	0.320043908	0.13087696	-0.015251586	-0.308639911	0.573441922	-0.165264449	0.494794783	0.58726188	-0.661217439	0.726804196	0.404393007	0.646115572	0.549930796	0.633509756	0.50164812	0.18199975	-0.046497398	0.239957293	-0.523188117	0.064733393	0.298854972	0.049475312	-0.178518432	0.780031901	0.34934661	0.131127317	0.19796853
0.231402144	0.351680316	0.263061902	0.186495715	0.328308041	0.539355891	-0.018772449	0.09460081	-0.364880481	0.258223222	-0.436164293	-0.12540122	0.260457088	-0.170723996	0.752625424	-0.008093764	0.029121391	0.871418482	0.507247506	1.084030366	-1.134442945	0.289494397	-0.023122863	0.039303644	0.531449378	0.612107059	-1.034388458	0.892613374	0.035895907	-0.258062811	0.291563497	0.553848884	-0.211354684	-0.656054271	0.213917285	0.104844935	-0.4086239	0.267286642	0.118486818	0.227548534	0.740593668	0.414408067	0.555570517	0.500991846	-0.051465489	0.93246569	-1.777824755	0.009517543	-0.198991446	0.3210729
-0.648390581	0.196587683	-0.678650029	-0.748225991	-0.097399997	-0.201405659	-0.11453779	0.083980644	-0.071402237	-0.17637129	-0.42756192	-0.828945553	0.767962328	-0.4574887	-0.446337753	-0.377282153	-0.458755087	0.429573686	0.761383271	-0.290928295	0.313088618	0.063682206	-0.129651683	0.05064582	-0.076582356	-0.881081751	0.30785369	-0.302336212	-0.115665846	-0.112047577	-0.83515968	0.045149178	-0.558424493	-0.901137447	0.1338535	0.453279094	0.555023852	0.076118912	0.630940188	0.522810038	-0.011786368	-1.119270278	0.814295366	-0.6358178	-0.556887521	0.274059507	-0.230412937	-0.618288522	0.163622889	0.173895974
-0.066016676	1.509759065	0.216855346	-0.158832505	0.656761841	0.089737438	0.412631833	0.510821007	0.52183688	0.907191753	0.415703309	0.115191944	0.529942536	0.118759267	0.111641019	-0.185492604	0.057435532	0.543871047	-0.759500042	0.835220902	1.917420924	-0.140915753	0.31035022	0.740377435	1.841996662	0.392578308	0.51057532	-0.393327284	0.117775603	1.044358177	0.344181156	1.033935763	0.261271311	0.392375588	0.81013988	0.923121809	0.195616557	-0.237650745	0.455174955	0.697586121	-0.194271089	-0.778108629	-0.353799915	-0.099409979	-0.968311856	-0.27890278	0.194957124	0.500596475	0.463666506	0.574175402
-0.515260821	-1.480637723	0.009708026	-0.377010602	-0.125691379	-0.182759595	-0.364334801	-0.378450515	-0.311490351	-0.170556025	-0.604234885	0.525782146	-0.702797114	-0.937684124	-1.087358987	-0.332817644	-0.772631509	-0.409817628	0.203182775	-0.290430395	0.713621619	-0.129043707	0.065503023	-0.151513734	-0.673528267	-0.244092202	0.00392289	0.265035634	-0.002828409	-0.078530185	0.499408933	-0.206244915	-0.436558051	-0.764506225	-0.935093537	-1.10940415	-0.196163397	-0.093703674	-1.030164502	-0.978900678	-0.071633321	-0.374350981	0.045123559	-0.620957981	-1.446346008	-0.789530547	0.140239706	-0.891751779	-0.077864323	-0.240525635
-0.544260095	-1.038162014	1.079368821	-0.0037571	0.715349637	0.355347367	1.468492212	0.360605134	0.378472337	0.605987457	-0.230110904	0.679826734	-0.613508699	-0.368102339	-0.209903808	0.447231042	-0.911342057	0.360159936	0.500733303	0.221075516	-0.247339331	0.211263986	-0.236936293	0.070451257	1.200224722	0.734291006	-0.334936618	-0.955246383	0.226749278	-0.268076279	-0.733819382	0.628362607	0.311313264	-0.544343986	0.781645797	0.520365405	0.4423952	-0.130682138	0.31077137	0.359110074	-0.025224867	0.13647133	-0.596114176	0.217260364	-0.302873697	-0.436106434	0.241394682	-0.557548942	0.10786699	0.320684098
-0.549730116	0.324040237	0.616590578	0.339098196	-0.595901696	0.494117834	-0.181254797	-0.768249407	1.242493283	0.730371817	1.80652459	1.153747615	-0.405508475	0.858773948	0.449332725	0.693523796	0.201811879	0.944881582	-0.412413309	-0.848744782	0.754819726	0.901640175	0.025324912	-0.15792064	0.683919489	-0.564278899	1.176384646	-1.716005958	0.473131073	-0.45598388	-0.717225572	-0.006718353	1.065362856	0.660630158	-1.013089448	-0.524358861	-0.047112811	-0.486049078	-0.475108018	-0.643611664	0.093845564	0.738695666	0.788774012	-0.132687135	0.025485341	0.725025605	1.383626585	0.6944703	-0.028866796	-0.323930855
-0.241479978	-1.316408988	0.556088247	0.273957621	0.082869755	1.133068459	0.730589984	0.744950116	0.093978299	0.916317905	0.651909555	0.488892584	0.118422403	0.748592458	0.742502514	0.336672173	0.198548215	0.600644772	0.690533466	0.587593284	1.073921825	0.505031074	0.842601352	0.598291588	0.294784604	0.756799798	1.373425859	1.441184826	0.241088237	0.546764557	0.78210017	0.617892213	0.364581538	0.692094401	0.577124398	0.682127262	0.584518383	-0.06136414	0.677473999	0.937833112	-0.435930893	0.221590879	-0.167808012	-0.570075932	0.620157833	0.550708612	-1.278776146	-0.115944892	-0.207758854	-0.297826405
-0.233727899	-1.13008613	-0.419530983	-0.5240767	-0.287763874	-0.361015199	-0.226854196	-1.002101584	0.753083852	-0.259885432	-1.107058101	-0.001517312	-0.249731264	-0.165748414	-0.891887486	-0.360786179	-0.793851985	-0.260005325	0.184687376	-1.117357059	0.745889292	-0.035065279	-0.487247512	-0.414261178	-0.720212728	-0.927842083	-0.309279398	-0.604570394	-0.162080458	-1.048201454	-0.608367794	-0.150053263	0.628535417	-0.5583317	-0.291388178	0.148390607	-0.257419582	0.485407291	-0.16621023	0.285836255	0.351071001	-0.19418228	0.404906209	-0.219252628	0.410905476	-0.828605315	0.044031679	-0.202086222	-0.054986986	0.009631328
-0.382619244	0.129199527	-1.239754606	-0.51018116	-1.111839042	-0.631580779	-0.594668582	-0.182917872	-0.881125303	-0.215116615	0.022937312	-0.662455863	-0.349842893	-0.11531732	-0.577064733	-0.67875028	-0.153811347	0.155660934	0.117373497	-0.370203651	-0.433093408	-0.439865073	-0.761198102	-1.580749094	-1.278311673	-0.652304698	0.241326632	-0.684120694	-0.054167906	-0.627956212	-0.773117529	0.569220152	0.187762794	-0.411781047	-0.95478639	-1.177505237	-0.156826099	-0.711453291	-0.624639327	-0.858323827	-0.573148976	0.395842919	-0.914386472	-0.82461445	-0.215390207	-0.054210972	-0.309071358	-0.18547708	-0.407667375	-0.463365463
0.3599667	-0.11399953	-0.440826711	-0.307120783	0.008299766	-0.457824702	0.036495874	0.20349616	0.068409732	0.811505344	0.277966324	-1.177704537	-0.635349262	-0.365408958	0.79216501	-0.31406228	0.201569549	-0.804877387	2.834046036	-0.743495486	-1.349270724	-0.478694389	0.333793392	0.830212752	-0.04050952	-0.55928085	-1.448759671	-0.630375153	-0.289300747	-0.113275064	0.31429934	-1.052759743	-0.235455125	-1.062006666	-0.214255517	0.176749016	-0.312628174	-0.176608057	-0.102586076	0.562645752	0.056299843	0.143872073	-0.174925697	-0.462790822	-0.10024841	-0.13919855	-0.557506837	-0.033205554	0.185122589	-0.016377206
0.461426533	-0.69226147	0.436461269	0.172263743	0.20328745	0.21606542	1.14054229	1.083949268	0.660668952	1.864503961	1.031692186	0.361863639	0.283571807	0.826843605	0.293694784	0.162206315	0.224838053	0.590908207	-0.354542944	0.749190115	-0.280920156	0.191877926	0.054456526	-0.600859009	-0.285415777	0.199624156	-0.724691635	0.506911781	0.386397942	0.052210046	-0.298230095	1.2049039	0.203528809	0.558341487	1.334779899	1.370495459	1.173702247	0.68795647	1.323365618	1.469160448	0.641886239	-1.017332443	0.095306744	-0.237508543	-0.885297325	0.104130599	-0.833654525	-1.406012539	-0.046868022	-0.445073041
-0.25122763	-2.167341298	-0.775141868	-0.208045693	-0.61729235	-0.990499048	-0.724831427	-0.188980994	-0.328718637	0.226742866	-0.735091211	-0.625677216	-0.059390392	0.626751993	-0.867268737	-1.091350024	-0.545641653	-0.467596497	0.262641414	-0.719009519	1.48269035	-0.3077738	-0.438803145	-1.763140453	-0.87121098	-1.067367999	0.31793105	0.869615277	-0.270623229	-0.242928747	0.003811144	-0.793251372	0.380865857	0.019001164	-0.184730107	-0.337328818	0.105612981	-0.856605951	-0.35775334	-0.555002552	-0.285476078	-0.17420812	0.632609329	0.160358425	-0.420848033	-0.759359242	-0.736365632	-1.359836195	-0.164021074	-0.229778834
0.411104408	0.472003447	0.377896945	0.42396628	0.055169635	-0.764161446	-0.021112815	-0.285286133	0.612054257	-1.389223563	-0.554444111	0.451525143	0.594516487	-1.123420072	0.405195025	0.459498991	0.949996932	-0.490923924	-0.38447369	0.564006034	-1.525558692	-0.069734094	0.725623505	-0.292437166	-0.232792743	0.184905947	-0.930266284	-0.594387935	0.228621473	0.52448451	-0.273659973	0.622008934	-0.753936321	-0.357395016	-0.624769557	-0.304564542	-0.463558298	0.091443509	0.024491896	0.07478944	-0.391066752	-1.082904915	-0.414036352	-0.480162254	-0.768039623	-0.86216339	-0.746786613	-0.11189879	-0.131936216	0.025325494
0.147112929	-0.902568112	0.379388311	0.060167633	0.815237505	0.198953962	0.016195327	-0.007328578	0.266415899	-0.120653702	0.661455023	0.393794694	-0.140287517	1.149151657	0.283528707	0.37134664	0.483392149	-0.108246898	-1.114671961	0.405213377	1.544360099	0.099320531	0.645024759	1.573218374	0.962965165	0.399214386	0.852539631	0.001210547	0.175835395	0.531906703	0.847381146	0.421558628	0.632854808	0.62278108	0.190126923	0.2113963	0.147265962	-0.059839249	0.270144269	-0.00820671	-0.369498823	-0.132922978	-0.073132715	0.083535447	-0.116134442	0.704955263	0.098621253	-0.799404359	0.352648422	0.397580507
0.399438896	-0.322636602	-0.706195794	-0.416313262	-0.578194704	-0.016399951	-0.933123617	-0.921379889	-0.90049771	-0.946190055	-1.77850679	-0.206105162	-0.102921396	-0.234084333	-0.125442296	-0.477649883	-0.052756943	0.033563973	0.914553751	-0.55535315	0.925128792	-0.0509996	-0.184007368	0.150028384	-1.124011288	-0.596728546	-0.954965383	0.142196301	-0.031065668	-0.281764046	-0.556994676	-1.051715708	0.049240549	0.192865438	-0.593221007	-0.336097023	-0.509397999	0.078826157	-0.629330552	-0.881184177	0.071224067	-0.345260758	-1.162760026	0.004395023	-0.800002091	1.127766753	-0.336572622	0.676678287	-0.278956029	-0.592853805
-0.024836596	-0.606207919	0.820038354	0.586037151	-0.149401612	1.22565627	0.649902072	0.891204094	0.726489656	-0.019764344	-0.600218909	1.005436518	0.895272272	-0.148360707	0.329679794	0.471140653	0.872997356	0.65906333	0.266770753	0.125060922	-1.356365606	0.765683139	0.873028298	-0.474404598	0.162829616	1.094058138	-1.931576108	0.151032564	0.410387262	1.067632811	0.015846299	-0.346769483	-0.199081136	0.484392068	0.153882557	0.133430899	-0.628682564	-0.408185412	-0.110144192	0.090704652	-0.046893221	-0.803349243	-0.375386253	-0.126757358	0.311230358	-1.715708328	-0.553242631	-0.733819589	-0.233370608	-0.056781846
-0.101866559	0.543879685	-0.272272934	-0.278102098	-1.204779358	-0.024800395	-0.418465711	-0.514990725	-0.081779356	0.086180412	0.107606373	-0.284606859	-0.342774622	-0.498233422	-0.049954122	-0.159055832	0.009783247	0.434239995	-0.245853083	0.025940214	-1.04965797	-0.221941684	-0.52504834	-0.460751107	-0.699512357	-0.022449947	0.44713115	-0.350668746	-0.184285732	-0.339795597	-0.323413539	0.35064332	-0.52354222	-0.571675205	-0.249064153	-0.307714835	-0.307802562	0.009990069	0.272440907	-0.508804336	-0.367180376	-0.088336434	0.317452105	-0.113179465	-0.925374802	0.634610904	-2.34760039	-1.810782071	-0.351322891	-0.31748138
0.219524114	-0.107706298	0.594123458	0.219261758	0.347727809	0.693472591	0.316031418	0.720482906	0.772786841	0.644113362	0.181465439	1.128270567	-0.555595998	0.900185138	-0.54673485	0.119283103	-0.39426629	0.598180878	0.346558777	-0.1429618	1.608281401	0.32584509	-0.56696457	0.439358548	-0.219698881	0.408168763	1.623445717	-0.653400253	0.339530276	0.170346996	-0.190878389	0.458118822	0.474429637	-0.202404859	-0.026312414	0.211620284	-0.044598518	0.226257772	-0.134294805	0.097121844	-0.264722383	-0.882441545	-0.491813562	-0.438895174	1.467365453	-0.059207421	0.155245408	-1.571411368	-0.278799368	-0.358931414
-0.372777669	-0.214389972	0.936370053	-0.047334282	0.152821906	0.539634771	0.577817702	-0.140870061	0.701957561	0.360138672	-0.326912919	0.393649565	-0.031016921	-0.130148761	1.140453499	0.348779564	-0.37347517	0.470369348	-0.163683155	1.049664178	-0.006071008	0.309930697	0.155207679	0.743234317	-0.261498415	1.096295769	0.838316128	0.426472015	0.33957073	0.074900551	0.426610432	0.959363065	-0.14844125	0.254249698	1.337459188	0.955207025	0.76563581	0.170399647	0.955631833	0.517260792	0.512474283	0.042598546	0.738894499	0.409183468	-0.066365425	-0.834152625	-0.541845941	-0.547000005	0.223723231	0.049866153
-0.637913173	1.037703973	0.653510523	0.320909489	-0.742172206	0.769841193	1.594124709	1.498932485	1.518510176	1.351369937	1.302488761	0.855755285	-0.120684257	1.198377652	0.138906227	1.069362928	0.695986086	1.222462736	0.23142294	0.365591277	1.445729192	0.7582116	0.044789679	0.000398416	0.649249722	0.816137843	0.844378581	-1.021296702	0.553326344	0.052023142	-0.448911627	1.393010489	0.897663761	0.607480781	0.745824918	0.74235993	0.2763981	0.065706377	0.588365394	-0.009397266	0.518901147	-0.412086466	0.722985746	0.040490282	-0.31409296	-0.459686853	0.637166662	-0.324594754	-0.292834312	-0.190183552
0.944280651	0.06396124	0.911043017	0.791139623	0.644226112	0.738747334	0.818714501	0.303429309	0.823597158	0.842699761	-0.611378747	0.600759271	0.758376172	0.422299049	0.975585257	0.492583772	1.133923446	0.188417202	-0.095506688	1.174718144	-0.814258225	0.373780758	0.768302355	1.050376917	0.825640717	1.476231276	0.166713468	-0.064316562	0.181722642	0.538674353	0.150931113	0.148458089	0.760953826	-0.185456822	0.870705827	0.493326041	-0.674410554	0.009562788	1.030275892	0.775946673	0.122068426	-0.237130981	0.455161706	0.568825198	0.296968102	0.44637071	0.526744684	0.528298216	0.845709262	0.778851953
-0.841861117	-0.965014978	0.432097406	0.294109002	-0.040194668	1.165449726	0.599828647	0.369482509	-0.195496834	0.013907607	-0.288637416	0.158082308	-0.186947195	1.53710837	0.276072467	0.361002854	-0.079620726	1.405644873	1.395570634	0.909308926	0.406367577	0.447128886	0.275235105	0.420135727	0.831870054	0.621399896	1.676057374	-0.098705784	0.218330911	0.361094202	-0.023865058	0.162617951	1.021685185	0.889321054	0.425194063	0.140391921	-0.11217596	0.989424049	-0.099645613	-0.122467356	-0.253087132	-0.712381397	0.351995701	0.353326276	0.505124743	0.665775259	1.352508058	-0.065236746	0.017296098	0.113754983
-0.098193618	-1.476070816	-0.551034651	-0.331609365	0.426176772	-0.701268445	-0.995662976	-0.624194092	-0.455141709	-0.803572883	-1.152237336	-0.756473188	-0.715418667	-0.033064084	-1.775956665	-0.938382126	-1.065004462	-0.805974704	0.635358016	-0.932011026	0.511165983	-0.491651548	-0.346048426	0.84848961	0.012697829	-0.617051344	0.103997171	-0.028345057	-0.289459732	-0.632512254	0.279798055	-1.044719718	0.121126117	-0.275877147	0.973148438	0.682305948	0.644669224	0.113142573	0.576008326	0.66501301	0.546157262	0.629018718	-0.796125231	-0.649920499	-1.525328684	-0.442688383	-0.137993131	0.683668864	0.22650878	0.071637862
-0.116581059	-1.939251377	0.285191564	0.287088634	-0.694504176	0.875525339	0.250442588	-0.247858039	-0.021882327	-0.843957408	-1.220509967	0.367819982	1.182351845	0.087365922	1.50347321	0.388871143	0.522287767	0.644817031	-2.093371112	0.809063741	-0.76202672	0.448563686	0.828310117	-1.314267206	-0.210345438	0.591000169	-0.091313398	-1.162230581	0.109070396	0.182691608	0.512636339	0.070848014	0.276270963	-0.053696744	-0.917567293	-0.836649145	-1.879921282	-0.070921844	-0.427994625	0.284787114	-0.947821179	-0.3477041	-1.642273839	0.44011349	0.380371033	-1.227191696	-0.557928113	-0.309320299	0.308182971	0.389384048
-0.156512307	-0.732209646	-0.573273766	-0.221912514	-0.070174243	0.027163271	-0.056298761	-0.527315537	-0.859043414	-0.730405379	-1.637603407	-0.311935142	0.195500302	-0.083429016	-0.162091607	-0.235845843	0.09204131	-0.050721634	0.502129574	-0.63251553	-1.799723376	-0.046074703	-0.19691234	-0.807967244	-0.120754445	-0.491475228	-0.78774777	-0.874431485	-0.168429358	-0.051953632	-0.080520616	-0.550179078	-0.433639802	-0.589064735	-0.294770552	-0.4576254	-0.317448841	0.001872715	-0.002632757	-0.265285528	-0.720988082	0.027617787	0.689486422	-0.317364652	-0.32015759	0.051882613	-1.230898216	0.186412106	0.086462953	0.273152702
0.3354622	-2.179739266	0.889246084	0.047196937	0.342780092	1.166950668	0.780716939	-0.072938834	1.04014025	1.769614233	0.614513578	0.54683011	-0.326396969	1.455191525	0.933690483	0.803284985	0.101785059	1.347368169	0.544307106	0.619917156	1.442362475	0.837734454	0.235716084	0.844544506	-0.001780202	0.357185763	0.655684212	-1.173858255	0.309626993	-0.278561249	-0.133420047	0.501472511	0.870737552	0.067849029	-0.084838428	0.35679233	-0.63996829	0.364070928	-0.081086238	0.255201321	0.436251306	0.16874515	0.160169135	0.758673912	-0.109706146	0.330563192	-1.548200321	1.01677187	-0.021119432	0.149240443
0.05191136	-0.469754628	0.407106929	-0.143763951	-0.689254689	0.391224177	0.047139547	-0.553090042	0.496607138	0.168373261	0.575319412	0.22437647	-0.00081694	-0.535583488	0.006864388	0.222713896	-0.071311482	0.205883123	-0.046990391	-0.164397165	-2.318147634	0.012168471	0.608424356	-0.797430163	0.137231373	0.474027855	0.270184311	-0.17085452	-0.0524372	0.509366379	0.430115817	-0.246422752	-0.595134275	-0.515626168	-0.534097533	-0.814139985	-0.603367419	0.119656989	-0.173124753	-0.757256853	-0.41772656	-0.774548721	-0.770918037	-0.442705167	-1.799387941	0.364456317	1.10609891	-1.139694629	0.090852315	0.095754234
0.706536434	-1.20237633	1.179592045	0.131267871	0.5602499	0.471380468	0.143146056	-0.832621158	0.616356593	-0.585260155	-1.223035837	1.245537779	-0.774287976	-1.052324965	-0.787203289	0.882845473	-0.398935732	0.757627722	1.085740649	0.343896731	-0.331031307	0.494351435	-0.050055091	0.061913389	0.257605125	0.585957586	1.001129119	0.249935324	0.642939806	0.004261977	0.078987146	0.850669553	-0.587837123	-0.151951706	-0.152552524	-0.13332274	-0.360476296	-0.068948312	0.057926353	-0.085939777	-0.025618389	0.145128795	-0.536796566	-0.601031684	-1.564492174	-0.083900685	0.607948547	-0.936892323	-0.277241698	-0.659051261
0.569862487	0.949651926	-0.108027583	-0.113545179	-0.335013147	-0.186340289	0.075255283	-0.539598864	-0.344890625	-0.671945986	-1.215434865	0.297616662	-0.516160308	-0.957567786	-0.608940176	-0.196551984	-0.423762695	-0.372094497	1.225318378	-0.507441884	-1.447770087	0.074583006	0.261827305	-0.416934552	-0.983342971	0.211355185	-0.028893048	0.226559734	0.015874	0.406740482	-0.055755336	-0.155920855	-0.630323526	-1.272254881	-1.311117024	-1.279337275	-0.918122741	-0.232171472	-1.003880505	-0.535062251	0.039034344	0.348766614	0.396250717	0.990160272	-1.295322116	0.426651596	0.609080094	0.981098427	-0.259808257	-0.075062239
-0.67261049	-1.678537472	-0.448656984	-0.470248968	0.097383424	0.227008529	-0.214950701	-0.567680976	-0.058551703	-0.60427381	-0.880129969	0.354597315	-0.650114254	0.702016063	0.049409226	-0.039357921	-0.021730021	0.369575511	1.158949798	-0.287281999	1.945183396	0.410571879	-0.534792791	0.330937482	-0.612985297	-0.748243323	0.953181283	-1.451944912	0.451225257	-0.542052008	-0.771563882	-0.399729766	0.557039292	0.677140095	-0.370851912	-0.206217598	-0.182099202	0.191555777	-0.23441631	-0.792371401	0.253660561	0.190956037	-0.424796556	0.294716025	-2.053272225	-0.72585518	-0.823982412	-0.412545466	-0.106887809	0.099350991
-0.978619211	-0.759931914	-0.873123293	-0.568793572	-1.107999744	0.4200133	0.148786195	-0.207049596	-0.315384528	0.829320118	0.40097771	-0.525146497	-0.590573202	0.853386097	0.626270271	-0.047201846	-0.235641678	0.355937484	-1.376522418	-0.277062242	-0.323139532	0.430852121	-0.811234263	0.047184494	-0.191001156	-0.620215787	-0.488737369	0.239538457	-0.008345332	-0.11155667	-0.402376484	0.176691606	0.083638207	-0.132060934	-0.432567408	-0.809296605	0.907681971	-0.579850632	-0.282039406	-0.31000003	0.070867997	-0.217262386	0.967069793	0.156561884	-0.449714035	-0.900873773	0.51856482	-0.365707891	-0.149498364	-0.292984528
0.409022121	-1.557548901	0.435725935	0.183757198	0.51563299	0.323053956	0.158164068	0.044759072	0.35528623	0.789351946	-0.710937364	0.893595742	0.062581888	0.541928762	0.191016879	0.110866613	-0.141912851	0.010024534	1.061569358	0.857801249	1.642167446	0.103475571	-0.14918986	-0.214166759	0.586016062	0.325427505	0.215985196	-0.514338909	0.229442992	-0.497897532	-0.395801825	-0.213555687	0.681316108	0.840640714	-0.286275572	-0.378564461	-0.109705854	-0.072369671	-0.635430385	-0.313499668	0.136773128	0.119947922	0.12857993	0.600660846	-0.482554125	0.772277719	-1.819712758	0.189473133	-0.285105819	-0.10002828
0.310435587	-3.093488379	0.560542769	-0.431571363	-0.007887924	-0.092633861	0.807586387	-0.269442009	0.682493831	0.934075413	-0.682244543	0.07372001	-1.081608131	0.337857534	0.123911438	0.22689173	-0.937884309	-0.165038252	-1.090195295	0.312227682	-1.672659663	-0.295890577	-0.249553558	-0.466604392	0.414182469	0.122783236	-1.343698394	-0.004772696	-0.077420253	-0.085426995	-0.083244092	0.512155394	-0.249903693	-0.705789895	-0.431390111	-0.176558089	-0.728475024	0.158105198	0.167983142	0.377205165	-0.063674427	-0.874927994	-0.141882993	0.735388576	-0.621969258	0.048253325	-0.597165401	-0.619149585	0.083970883	0.610726165
-0.321815837	-0.135221158	-0.274376518	-0.324821815	-0.653794629	-0.175135192	-0.021294311	-0.149369467	-0.093506195	-0.081879892	-0.029203259	-0.141068961	-0.126460145	-1.047692994	-1.36469344	-0.645050599	-0.818723579	-0.135395935	2.160207816	-0.148153427	-0.994233477	-0.208232185	-1.531428723	-0.167824452	0.128539479	-0.439259273	-1.495565849	-0.615649853	-0.105238298	-0.072507875	-0.263448678	-0.062834703	-0.974375124	-1.054871825	-0.161923085	-0.136127872	-0.741922193	-0.430586743	-0.000451713	-0.268836347	-0.149514307	-0.363239766	0.489776643	0.498800442	-0.275735914	-0.740866365	-1.850387805	-1.126222639	-0.230121031	-0.072898662
0.327297532	-0.457071128	-1.148118294	0.355751747	-0.302226352	-0.162807192	-1.039570819	0.444568417	-1.509842096	-0.798506096	-0.622902716	-0.574166868	0.203379024	-0.785876514	-0.844705128	-1.229031872	0.127367068	-0.063738568	1.416572536	-0.087615349	0.607204669	-0.163854823	0.587473827	-0.794650575	-1.366699643	-0.277400714	0.048722093	-0.998914886	-0.165773006	0.560147702	-1.004662057	-0.616185565	0.308503396	0.59495555	0.154142523	-0.26173548	-1.250630891	-0.486197248	-0.155591726	0.107414622	-0.558061622	0.277291301	-0.996931282	-0.697734302	0.959698939	0.140891933	-1.054780479	-0.298572828	-0.387993605	-0.48128506
-0.563660641	-0.241252907	0.048043713	-0.061417228	-0.256189564	-0.503546162	-0.152143848	-0.514801964	-0.012416287	-0.268852144	-1.429417698	-0.531711551	0.259873611	-1.004138781	0.146994559	-0.222331699	-0.415894825	0.468939107	-0.798306419	-0.022916483	-1.568981119	-0.351334238	-0.181415627	-1.164030095	0.106761349	0.05520327	-0.428193303	0.300745929	-0.353116071	-0.830067167	-0.740590487	0.898890203	-0.551786606	0.12097427	0.939746234	0.775360619	-0.1168043	0.563996122	1.12489854	1.101245935	-0.315991716	-0.044952737	0.006516365	0.470893346	-0.565053253	0.277499899	-0.876457191	0.332969371	-0.070221158	-0.19189206
0.890522837	0.675247834	1.292302898	0.328552299	0.136864454	0.064869519	0.870604808	0.438994071	0.694526108	0.430824754	-0.68952571	0.589456528	-0.26399956	0.622263697	0.559132925	0.31308964	-0.253602657	-0.028186262	-0.705462185	0.649116405	1.494863127	-0.233799751	-0.342794369	-0.220686424	-0.452364127	0.799712353	2.138772609	-0.828080438	0.073794777	0.10420781	-1.110133741	0.500096245	0.767304441	1.221394396	1.409078926	1.274570891	0.424055723	0.218030761	0.951104013	1.156203139	0.483669696	-0.67059055	-0.442958728	0.524237854	0.078575342	-0.574226058	-1.16421119	-1.520063442	-0.370376294	-0.588482996
-0.375341997	-0.993956359	-0.479630082	-0.004455424	-0.101234685	-0.491383606	-1.390145859	-0.988134779	-0.816953263	-1.244971853	-0.427122186	-0.412505334	0.806002455	-1.51494213	0.016734899	-0.294401344	0.238818621	-1.040272023	1.383055305	-0.656124233	-1.045862619	-0.834954611	0.53213531	-1.483387208	0.08160171	-0.586477291	-1.29939652	0.521710204	-0.640546966	0.277793549	0.468726231	-1.524507013	-0.758402902	-0.54559953	-1.111278708	-1.26459691	-0.367346239	-0.529925275	-1.338205293	-1.234882598	-0.526933676	-0.383132834	-0.439996761	-1.212212951	-0.437506136	0.644200975	-0.316830226	-0.22365033	-0.186122644	0.002963118
-0.27921076	0.037158715	0.312543848	0.539125334	-0.016267758	0.39256813	0.143926713	-0.414819498	0.426940701	0.011789682	-0.521113675	-0.092626282	1.107058715	-0.233250456	1.018117306	0.644036563	1.04666582	-0.252807623	-1.065560276	-0.208587526	-0.51570283	0.549640162	0.729711011	1.316035389	-0.865636665	0.699539719	-0.015033732	-0.524241504	0.051812831	0.697085768	0.159129422	-0.394948436	-0.508460735	-0.150752151	-0.282144754	-0.474281587	-0.7053626	-0.356478137	-0.575299381	-0.726538145	0.220652046	-0.036496384	0.671880354	0.253973336	-0.60327999	-0.285052937	-1.792376474	-0.576790897	0.257698555	-0.255857592
-0.471954488	0.81049106	0.650581415	0.446535978	0.411482239	1.319698221	1.051827943	0.413919306	1.114823718	0.640124966	-0.739766547	1.399650097	0.17200019	1.741969486	0.985421617	1.079194291	0.214925341	0.856255984	-0.291725564	0.780079706	1.164505275	0.718315383	0.683920917	0.733577965	0.836572648	0.92575279	0.181683294	-0.137752614	0.373318183	0.396388123	0.286264715	1.05241076	1.126591239	1.072899854	0.471924598	0.386135268	0.680810428	-0.027209899	0.427596352	0.010997129	0.222104615	0.089703952	-0.421640197	0.927170299	1.216052915	0.1118143	-1.077104959	0.151844207	0.330598941	0.208725392
-0.430931816	-0.226932	0.517716243	-0.133298239	-0.264730949	0.806779382	1.018247887	0.334071164	0.05209888	0.037011482	-0.398487157	0.520144242	1.535446963	0.205981153	1.287366666	0.480307946	0.707432154	0.266892349	1.229486648	0.486581257	-0.834467173	0.376449427	0.141462909	-0.398229125	-1.003900414	0.973553093	-0.546114022	-0.329876189	0.062739786	0.591478078	-0.621840502	-0.243164241	-0.217066403	-0.277398261	-0.147694383	-0.461434396	-0.411016333	0.239077628	-0.405919559	-0.381393103	-0.53904883	-0.433703448	0.121573574	0.013007999	-1.213892616	0.178646345	-2.158184566	-1.095343786	-0.270597835	-0.013738186
-0.144926709	-0.335292938	-0.613979654	-0.227676618	-0.371913358	0.189893184	0.199773798	0.100439305	-0.801197971	-0.345886066	-0.864408061	-0.546348823	0.836213575	1.076233978	0.433347085	-0.246257219	0.552941855	0.015551663	0.445102232	-0.139973742	1.112141884	-0.124160289	-0.177106266	-0.548164673	-1.418288996	0.245487275	0.754329324	-0.674996734	-0.229953795	0.068748373	-1.236211894	-1.153984121	0.780758886	0.651077466	-1.062534852	-1.267067564	-0.785423291	-0.47770497	-0.992294729	-0.815981993	-0.717737814	0.229651226	-0.712820838	0.302544331	-0.325028123	0.13490219	-0.189795086	-0.002530698	-0.346944841	-0.427296967
0.980152057	1.733312971	-0.081100241	0.054054592	0.801727384	-1.662687903	-0.358085847	0.275732458	-0.415469967	0.078775045	0.999538042	-0.809383132	-0.258028069	-1.741416976	-1.073534193	-0.536712935	-0.267947244	-2.006632883	1.384050194	-0.300660924	-0.679843202	-0.619424586	0.188305376	0.851272047	-0.031160907	0.151772611	-1.100294027	-0.260517112	-0.522255155	-0.540061193	-0.250232075	-0.76826329	-1.357134988	-1.410082458	0.435560805	0.521455407	0.363425212	-0.453000529	0.052541523	0.330576763	0.32885051	-0.651391091	-1.205721729	-0.375943909	0.156057726	0.437247969	-0.401941256	0.417843709	0.305202703	0.043306955
0.156059601	0.071387632	0.319017773	-0.097235448	-0.72129182	-0.227115241	0.842609848	-0.395957467	1.086646012	0.873248505	-0.272309822	-0.447577974	0.21039639	0.561885186	1.519306708	0.871102529	0.219857609	0.348222372	-1.427573961	0.483940331	-0.190905652	-0.140888955	-0.838502842	-1.7946478	0.014111763	0.532942171	-0.158785003	-0.039015151	-0.214574755	-0.429530564	-0.21920313	0.789036167	0.509282389	-0.36075254	-0.046339753	-0.255969784	0.514670296	0.352919187	-0.280423763	-0.136616313	0.037176687	-0.653284348	1.124396185	0.522447262	0.162567101	0.481310957	-0.813938897	0.032536281	0.265065468	0.407430526
0.530044337	0.414973686	0.586520767	-0.032605217	-0.497540968	0.832804927	0.610165198	0.513461996	0.827615621	1.109853997	-0.17605784	0.460543193	-0.214060339	2.165296393	0.820049459	0.154160875	-0.05523411	0.697910943	-0.349277962	1.183160077	0.719731748	0.526346524	0.309796874	0.375929869	-0.527570033	1.369644704	0.7260322	0.382152557	0.192285425	0.698699583	-0.57548664	0.619699952	1.319142914	1.054238501	-0.308758169	-0.623045626	0.055436602	0.400054622	-0.07050394	-0.004217075	0.076608371	0.25987517	-0.546775238	0.209017198	0.495832798	0.047862451	-0.55656324	-0.376232519	0.096958429	0.162678023
-0.158977996	0.201949745	-0.067573209	0.580491176	-0.586457299	-0.067238646	0.072758461	0.910938262	0.152817776	-0.130865127	0.574898685	-0.519570346	-0.726442995	-0.976306327	-0.94536488	-0.003946636	0.23797977	-0.658328111	0.430956	-1.110557106	-1.542224913	-0.310489985	0.08968633	0.420143536	0.917301648	-0.742872334	-0.056833642	-1.266569947	-0.354003311	0.184291295	0.178744874	-0.365129021	-1.024028464	-0.442632279	-0.552536515	-0.248514682	-0.414732386	-0.743077264	-0.307144379	-0.254255273	0.394895211	-1.252571727	-1.537476289	-0.419504142	0.533245999	-0.147550023	-1.254892552	-1.022184333	0.214813703	0.16517055
0.093347678	-0.361847062	0.256539933	0.193146094	0.399284353	0.521611728	0.588753224	0.58313327	0.655190665	1.44128597	1.540929899	0.678659213	-0.073828655	1.034612594	-0.017772984	0.51457116	0.352828349	0.446477296	-0.242636576	-0.288806413	0.419180596	0.432188503	0.429723298	2.047139793	0.536071564	-0.121331322	0.756837465	-0.068566046	0.114369782	0.311995086	0.271510312	0.215858062	0.847774811	0.31656943	0.21170845	0.202478	0.144117452	0.377654745	0.577445211	0.280483204	0.094998633	-0.625637418	0.389286258	-0.98627911	0.82339894	0.523365039	-0.676269121	-0.479236794	0.03664155	0.17913942
0.035305512	-1.822690294	0.440875518	-0.001027661	0.111146834	0.616722505	0.994513218	0.303514628	0.499491025	0.072152023	-0.786449474	0.38845455	-0.125424989	0.840763251	0.805032108	0.832271991	-0.19355867	0.394507545	-0.15370643	0.12845108	-0.200015993	0.614833833	0.096080236	1.383153466	0.760572535	0.222132348	1.281378851	0.070266216	0.251851327	-0.485071631	-0.518063527	0.33798119	0.111999493	0.160740889	0.304579402	0.282054488	-0.349435364	0.47598904	-0.250207424	0.076538815	-0.589753393	-0.098813985	0.294623375	-0.302742252	-0.302965052	1.877536954	-0.222427021	-0.61643004	-0.214713354	0.235724932
0.156895312	0.882899199	-0.006489548	0.534229257	0.01048124	1.094815828	0.229576413	0.877530648	0.499391878	0.588254425	0.659261651	0.41441468	0.81632487	0.838446409	-1.065152928	-0.644936821	0.057928257	1.059928061	1.73172671	0.331969953	0.895914225	0.122459223	0.475548672	0.700742527	1.845796905	-0.164629266	0.817667773	1.071774958	0.248530348	0.865943999	0.194462429	0.569625388	0.379769741	1.311229221	0.967685163	0.738327894	0.234756147	0.006124365	0.716407798	0.468446821	-0.361402115	-0.218219921	-0.353093357	-0.259684361	0.845007062	0.299648872	-0.582806602	-0.245528826	0.158374735	0.699970686
-0.318569295	-0.686566904	0.146185189	-0.617412928	0.346814546	0.403262487	0.413259654	-0.655467319	0.063280855	0.663601086	-1.077429144	-0.139460263	-0.072979218	1.015129736	0.214064109	0.432630545	0.0156502	0.08452654	2.173981233	-0.063780309	0.405884722	0.26549897	0.07803505	0.6276126	-0.108584816	-0.007906458	-0.087309887	-0.63422365	0.052699896	-0.815037312	0.103986773	-0.732337978	0.747964898	0.163936976	-0.954129506	-0.788111915	-0.671870231	0.300225097	-0.730257977	-1.006451688	0.08770132	0.117081889	1.410084633	0.377825277	-0.844201252	-0.912491475	-0.746568027	1.704198086	-0.249479299	-0.086068829
-0.439486951	0.730236766	0.178774707	0.715682134	0.66435593	-0.14915494	0.539069686	1.181147347	1.172434921	0.432275679	0.478841064	1.122057917	1.062595222	-0.199419608	0.782739143	0.407957102	1.035696607	-0.001738883	-0.205903958	0.050530596	0.221942219	0.084737035	0.690706706	-0.100523015	-0.703890187	0.355017861	-0.001662522	1.394567806	0.337538643	0.840848929	0.664302337	0.410609354	0.123576162	0.003405914	0.785792016	1.009905437	0.189161849	0.26575866	0.277505437	0.896444101	-0.189707558	-0.723493594	-0.421291772	0.271267756	-0.567921916	0.342531892	-0.164657621	-0.342849218	-0.033338857	-0.043020553
-0.845550155	0.459367912	-0.702749565	-0.446890509	0.386622422	-0.316609814	-0.577135334	-0.455741526	-0.422838313	-0.638896591	-1.88005183	-0.125657847	-0.458977693	0.394637678	-0.673431509	-0.631506507	-0.542631498	-0.146733374	0.650529214	0.190750782	1.021675335	-0.32231381	-0.729844354	-0.624599959	-1.773643556	-0.511823743	0.226709952	-0.224045665	-0.234436164	-0.543872219	0.23107547	-0.497437609	0.187612623	-0.470093382	-0.80892642	-0.506984338	-0.652989617	-0.325784011	-0.477593978	0.17792006	-0.650891473	-0.194433787	-0.309680568	-0.477545343	-0.578716916	2.147252192	-0.831822595	0.656547826	-0.370671705	-0.178080513
-0.022937269	-0.740204774	0.39938402	-0.426290324	0.207538491	0.10192638	0.958492573	-0.177631439	0.501144801	0.92376241	-0.017840598	0.465405956	-1.294446611	0.962117328	-0.106184881	0.460189122	-0.385067881	0.557673578	1.748111489	-0.062658868	2.369119774	0.271062169	-0.087515436	0.053790389	0.831547582	0.354944368	0.558137581	0.036521211	0.275649531	-0.334504946	-1.137304855	0.224813884	0.600679013	0.163183464	0.010432173	0.314227169	1.079636824	-0.167053319	0.28902293	0.4824794	0.431664193	0.597966543	1.425840537	-0.365599561	-2.13541504	0.56444876	-0.28088642	2.018021331	0.261411921	0.215470346
-0.327296229	-0.350770028	0.071566247	-0.784537082	0.090394684	-0.112704993	1.079151025	0.110571416	-0.330457505	0.705245365	-0.823203888	-0.455077074	-1.240727055	0.174531027	0.985407968	-0.07412632	-0.826124449	0.801502772	1.297005351	0.922316295	0.627131305	-0.162135299	-0.482245991	-0.156224035	-0.288455575	0.770190851	0.399347043	0.422611628	0.035829929	-0.279982198	-0.904303119	1.035926345	-0.078525632	-0.008633294	0.283246664	0.22262088	1.813991611	0.120498357	0.649102255	0.189661441	0.759482721	0.236120714	0.787928796	1.118577978	0.311256644	1.493000123	-0.064405132	0.131742244	0.240251892	0.046464607
0.082027492	0.055123407	-0.151070938	0.753154907	0.465276793	0.835611402	0.19996843	0.772371362	0.357889811	0.548158087	1.867002696	0.050699146	0.403854509	0.648746925	0.654839647	0.413881902	1.386187535	0.255143806	-0.297383054	0.122919684	-0.700150528	0.119308743	1.049001377	0.68605182	0.220089474	-0.266176289	-0.069512957	0.185221005	0.033571781	0.616281285	-0.355974278	-0.178400454	-0.034340416	-0.133005909	-0.654807773	-0.744128328	-0.093888076	0.14138323	-0.621636083	-0.731471879	-0.440314456	0.490237029	-0.213811093	0.118242871	-0.401636177	-0.189925819	-0.022884141	0.812587839	0.286928384	0.194397715
-0.95717118	-2.452276844	-0.00484439	-0.502211181	0.117945751	-0.087490271	-0.428012593	-0.38722118	-0.376513953	0.342611945	-0.878997437	0.053312815	-0.731162338	-0.452799384	0.878607442	-0.005733256	-0.445029135	-0.602371631	-0.487464554	0.486754694	-0.961964522	0.19620785	-0.226333212	0.028444483	-0.25876533	-0.137961349	-0.064182634	-0.648917212	-0.170967482	-0.739818786	-0.399949345	-0.315873376	-0.22930714	-0.100435952	-1.09706137	-0.866377204	0.365536757	-1.10591393	-1.089719088	-0.933863154	0.652166261	0.561037553	0.633363854	0.168421173	-0.4186615	-0.055015366	-0.491055984	-1.463290794	-0.126486567	-0.17935466
-0.006445797	-1.498285052	0.662594205	0.632487315	0.659594953	0.454560441	0.632713924	0.309799587	0.606885777	1.092456154	0.280005847	0.601878727	1.05002027	0.220068909	1.18114047	0.842232916	0.497619127	0.862538769	-0.121172509	0.98737293	1.284183104	0.666237367	0.916172728	0.20179631	1.094243067	1.007271472	0.720458687	0.787255117	0.462918351	0.466281168	0.830691341	0.217343603	0.557481052	0.62982342	-0.346479594	-0.314806819	0.017301128	0.41416445	-0.072994471	-0.203380916	0.522831579	-0.044077477	0.634804066	0.003461098	-0.494663154	1.218875715	-1.526922987	0.676749143	0.86096762	0.749511093
-0.163874842	-1.144928543	0.092493876	0.135279473	-0.296664679	0.752089489	-0.266338923	-0.553890116	0.271587412	-0.619409178	-0.901211022	0.632334517	0.69529536	-0.158480478	0.552208669	0.449281624	0.578283696	0.830730477	0.608013175	0.517505892	0.078107759	0.320964145	0.842162236	-0.051565881	0.089960755	0.604526333	0.825356368	-0.898253074	0.155339461	0.003857878	-0.272311341	0.73253326	0.53372059	0.91109574	-0.281952548	-0.42632034	0.202950936	-0.513568483	-0.048370168	-0.150734789	-0.178776839	-0.106637567	0.201553271	0.11585563	-0.235975258	-0.098521318	-0.600143332	-0.313704227	-0.205045941	-0.230812414
-0.032011011	0.801393434	0.076090758	-0.313449582	-0.700810423	-0.017189985	-0.24210882	-0.253844023	-0.618108886	-0.272735671	-0.298567625	-0.487324882	-0.36757542	-0.197194755	-1.699529579	-0.609162002	-1.197627369	-0.425872369	0.385722256	-0.895912524	-1.078416213	-0.931734697	-0.550901268	-1.062455452	0.200103532	-0.305868542	0.260241293	-0.179873768	-0.459667932	-0.135887638	-1.610415749	-0.298944863	-0.574588329	-0.235806397	-0.33370468	-0.456293215	-0.848391678	0.441295746	-0.518201756	-0.372141827	0.131196368	0.428855536	0.883477678	-0.413680939	0.637211432	1.848140065	-0.832966993	-0.561950024	-0.350003873	-0.103623021
-0.647915761	0.990115546	0.169277212	-0.575053007	0.625823383	-0.489473911	0.332595775	-0.152635014	-0.12668907	-0.574090824	-0.862795389	-0.158599194	-0.488011812	-1.120744478	-0.487021148	-0.082176297	-0.50182162	-0.20799722	-0.02489475	-0.653719191	0.05794725	-0.495061188	-0.602627554	-0.300504398	0.283405245	-0.258046417	0.349805282	0.159019595	-0.267531257	-0.666693653	-0.256434863	-0.173507783	-0.467280753	-0.439814959	-0.608865068	-0.748479426	-0.831297766	-0.538225169	-0.612384544	-0.543627305	0.067635863	0.561345369	-0.06903195	-0.429870649	-1.792482813	-0.330382422	-0.644130461	-0.298620415	-0.182284888	-0.066235365
0.212628488	0.113452919	0.032993632	0.157490995	0.055111728	-0.124818549	-0.062232531	0.060116528	-0.117590207	-0.354666759	-0.159686396	0.199108527	0.513881854	-0.426607881	0.854811701	0.124514684	0.684563976	-0.178402482	0.404653308	-0.097349617	-0.232134126	0.121484345	-0.115868459	-0.008864471	-0.261052527	0.325938907	-0.193956187	-0.306376832	0.072338337	-0.089383612	0.094425839	0.053330289	-0.481869624	-0.989490965	-0.324623268	0.017760291	0.023494257	0.011633113	-0.39040952	0.057843174	-0.429901796	0.431909285	0.299792875	-0.706914115	0.6875257	0.172287986	-0.050131408	0.001475179	-0.072370539	-0.051636084
-0.217003272	-0.709479911	0.124831345	-0.230791412	0.893620914	-0.054667465	0.226057829	-0.111250656	0.290363142	0.51012894	-0.647945572	-0.141621151	0.776767569	-0.56850148	0.161498514	-0.048910396	0.072254224	0.678962349	1.113944291	0.206584708	-0.9442088	-0.060834382	0.021659618	0.30012746	0.123245911	-0.009438138	-0.60045966	-0.193106902	-0.046779096	0.356914345	-0.582321181	0.389311014	-0.601249961	-0.016373419	-0.162840039	-0.335995367	-0.226840452	-0.155650418	-0.025788242	-0.401721744	-0.071396692	-0.582345815	-0.494199197	0.982735853	-0.788839539	0.157839547	-1.237570216	1.115181999	0.220424635	0.431752661
0.184195836	-1.424481135	-0.322797293	-0.006553555	-0.549795113	-0.245843777	0.015965901	-0.059247121	-0.478522082	-1.584697141	-1.264884474	-0.938982038	-0.127273673	-0.494165652	-0.971849523	-0.107194356	0.09922104	-0.092069146	-1.456239562	-0.495080539	0.230294416	-0.353026812	-1.082015926	-1.336566786	-1.625473241	-0.168358164	0.874127235	0.98033119	-0.466697734	-0.249230533	-0.5518233	0.338309583	-0.817552529	-0.33718303	0.170823287	-0.132341907	-0.325381468	-0.028399427	0.15649786	-0.421451769	-0.499441714	-0.925605077	-1.10768928	0.342914559	-0.778776211	0.729330595	-1.018920437	-0.91977142	-0.372326444	-0.406910384
-1.35934842	1.029320779	-0.637669333	0.047172091	-0.446935076	-0.490572344	-0.552171306	0.26361726	-0.752749434	-1.43022423	-1.600300301	-0.713790463	-0.333145672	-0.266253748	-0.828809415	-0.584759231	0.179253004	0.079429565	0.315856377	-0.817230803	1.018439945	-0.303646957	-0.091510616	-2.312554987	-1.040070299	-0.529147599	-0.857419466	0.235978512	-0.343420881	0.092928049	-0.626762114	0.483892962	-0.120507721	-0.50350765	0.258904975	0.434426271	0.676591202	0.021744576	0.548198407	0.159792397	0.335365092	-0.221006436	-0.475192254	-0.269769756	-0.852936851	0.703750665	-0.742421828	-0.285102535	0.067250222	-0.239142455
0.986249175	-0.911347382	0.26040669	0.25377828	-0.221697227	0.266614327	0.060375349	-0.186192552	-0.183146864	-0.911532917	-1.277001811	0.081646097	-0.353716226	-0.108771972	-0.234208363	0.006495599	0.063779278	-0.231869829	0.094828117	0.210607553	0.193292077	0.072900912	-0.153226177	-0.040763787	0.448959768	0.679313396	1.354138314	-0.372508458	0.071884202	-0.480640628	0.005470939	-0.038235311	-0.108597553	-0.750631304	0.595562776	0.280856206	-0.20855107	0.432161741	-0.028589928	0.272296464	-0.329603827	-0.513984828	-0.016031953	0.719623681	-0.158028681	0.085810406	-1.033574191	-0.418044224	0.190757078	-0.17647077
-0.208433233	0.362600486	-0.08446151	0.273593935	-0.293518173	0.060571012	-0.157408909	0.353879593	0.025480168	0.150734875	0.341643987	-0.41288433	0.325244808	0.480720251	0.764280331	-0.048703948	0.645349454	0.378220852	0.251951005	0.14785082	0.259998804	0.097252903	0.189320546	-0.16859165	0.624412464	0.229817966	0.46341906	-0.336182495	-0.041262571	0.001112484	-0.696910962	-0.586135333	0.281075961	-0.314203763	-0.763588804	-1.091160387	-0.577209737	0.13134354	-0.947180171	-0.870772177	0.088184817	0.231747757	-0.154862143	-0.667348103	-0.829086715	-0.757280645	-0.615386013	1.119163371	-0.127651822	-0.108318195
-0.24724621	-0.014914878	-0.124772629	-0.112041901	0.070595573	-0.947533427	-0.854957502	-0.028483307	-0.737483226	-1.070986825	0.094404751	-0.318789276	-0.454558743	-1.185181017	-1.781082371	-0.883199432	-1.356715	-0.651733212	-0.72046376	-1.111794622	0.236211982	-0.519410434	-1.103066655	-1.265782946	-0.196834012	-0.873670483	0.738088003	1.093013884	-0.071328436	-0.295411842	0.243970762	-0.20865083	-0.532871806	-0.541226646	0.977017901	1.100134138	0.168658966	0.348121601	0.66222199	0.805017405	0.171321077	-0.859558409	-0.823339684	-0.327694323	0.622955229	0.488820579	0.585622155	-0.180115303	0.145297783	0.478819505
-0.853114133	1.123962633	0.722839721	0.406417854	0.114416092	0.826792374	1.179013152	0.46733459	0.832790774	0.809040352	0.753182683	0.826153806	-0.175809776	1.261493809	1.342069712	0.790236437	0.504024454	0.76408812	-1.114140352	0.767577892	-0.640203142	0.832867617	0.127137024	0.493855622	0.069218322	1.108863127	0.778530129	0.16293745	0.528926583	0.270989133	-0.134035168	-0.069305851	0.759709801	0.235878834	-0.351979674	-0.591187594	-0.876864495	-0.357322269	-0.021064507	-0.24168555	-0.135929273	-0.730234224	-0.722726401	0.510826183	0.551365029	0.162902192	0.576779389	0.820415385	0.247690193	0.591845621
-0.152916578	-0.984668741	-0.505690722	0.680420024	0.341532864	0.475403921	-0.38823995	0.718133492	-0.676036699	-0.379884602	0.496864327	-0.329847236	0.066671947	-0.079852003	-0.147420891	-0.430218689	0.422526236	0.520819497	-0.571216835	-0.041381605	-2.100807385	0.199808425	0.12901419	-0.06144196	0.753735871	-0.153354662	-0.889298435	-0.057179336	0.060410379	0.543618503	0.588742809	-0.046361161	-0.291588948	-0.507421792	0.504030322	0.518828027	-0.020008352	-0.247575229	0.829137291	0.975185334	-0.157062383	-0.41994245	-0.89072747	-1.038703567	0.504658946	1.155409913	-0.118329679	-1.366907023	0.744565757	0.428587754
-0.264519744	1.185819597	-0.046240247	0.190892223	0.600722048	-0.055630072	-0.122002638	0.664208443	0.168184883	0.945480119	1.066394283	0.471794927	0.237648277	-0.870287379	0.029436088	-0.426280076	-0.070740185	-0.604836022	-0.575421683	0.996251626	0.623510951	-0.088669657	-0.170991084	1.170387962	0.387761347	0.240886819	-0.815897117	1.20408189	0.162704949	0.494375128	1.512158176	0.13043249	-0.022731912	0.404763734	1.097353097	1.039007769	-0.391590444	0.205742715	0.828105789	0.87387042	-0.290377359	-0.731201611	-1.136359895	0.036971392	-0.47112187	1.523073896	-0.443911447	0.59386299	-0.156202417	-0.2880025
0.23214428	0.394388568	0.05314983	-0.246319103	-0.138986616	0.046362132	0.019055078	0.329595144	0.348111578	0.971187577	1.072661717	-0.176705992	-0.614713289	1.042769106	-0.384019647	-0.118617883	-0.474096556	0.653346146	0.263729878	0.055758862	0.700535399	0.263316828	-0.915570912	-0.656829506	-0.414273629	-0.234517851	1.415515559	-0.074218678	0.176116337	-0.336053784	0.013211599	0.498525932	0.566299515	0.565183674	-0.043469996	0.159536272	1.355605194	0.278409721	0.449765569	0.083540962	-0.215783064	0.406248065	0.580382132	0.125674951	0.166778288	-0.253203927	1.472317712	0.081084382	0.252928808	0.328381897
0.383102284	0.428993102	-0.138312966	0.443035509	0.012446002	0.21809381	0.443296143	0.634984684	0.082947866	0.654759839	0.39096566	0.141908346	0.749241414	0.356313756	0.596035576	-0.271310871	0.710205412	0.094059439	0.316739082	0.663256217	-0.907977387	-0.05109994	0.169836217	0.474548527	-0.051396728	0.263270305	-1.263654199	0.256441442	0.018474322	0.26683473	0.199796498	-0.049288441	-0.022251392	-0.011229087	-0.047462786	-0.11992534	0.126675879	0.676143856	0.257111708	0.14838259	-0.498259355	-0.262869721	-0.034792252	0.699064586	-0.48075921	-0.337481422	-1.738533307	-0.126270355	0.270119131	0.225491038
0.664411473	-2.277104343	0.136207511	0.053800347	-0.319965116	-0.128167086	-0.288962217	-0.574374258	-0.055043463	-0.183504141	-0.249482279	-0.482519336	0.244617456	-0.433214161	-0.152613155	-0.686647595	-0.301643469	0.322626442	0.879228997	0.761975337	0.483259267	0.015244223	0.038133401	-0.701249583	-0.23369311	0.524672604	0.73808806	-0.133494347	-0.063280717	-0.395568657	-0.814208907	-0.218117165	0.003581533	-0.437979651	-0.078290848	-0.224114292	-0.502269365	0.484344528	-0.283237597	0.32336935	-0.014992654	1.006251962	-0.20450305	0.061050451	-0.435805017	1.575292792	-0.796850592	-1.023566016	-0.204335697	0.022464318
0.05758649	0.847868592	0.620553359	-0.18843025	-0.071141018	0.157203837	1.294075173	0.604371199	0.81628422	1.750165509	1.694377198	0.19561077	-0.089838849	0.641797822	1.076680133	0.470301395	0.326280819	-0.016806603	1.272824869	1.199359116	1.250282635	0.549728814	0.569594926	-0.670134261	-0.140939924	1.057703441	0.499198368	-0.091175054	0.217129979	0.44193481	-0.407951217	0.53585459	0.560397701	0.566799795	-0.253383582	0.065658843	-0.050034073	-0.470044422	0.022805649	-0.002466096	0.390565005	0.561919469	1.117309573	0.657602809	-0.981342016	1.071128451	0.508104299	0.779569481	0.1681472	-0.334168979
-0.233043622	0.06406593	-1.092745197	-0.446517807	-0.553689686	-0.416198013	-0.698224058	-0.218758417	-1.205109054	-0.388019803	-0.862889658	-0.990072422	-0.950163323	-0.472989566	-0.609507634	-0.967911916	-0.094707148	-0.132739509	0.016914643	-0.223749041	-0.561562564	-0.405863149	0.003192327	-0.964587231	0.239279418	-0.734901611	-0.285486298	0.327527742	-0.031724374	-0.056403377	-0.54324706	-0.489039987	-0.008350018	-0.235925896	-0.299386088	-0.168077719	-0.134239134	-0.322639921	0.069639255	-0.011774892	-0.71727492	-0.032708239	-0.22308594	-0.69283223	-0.62167677	-0.014411854	-0.671364835	-0.137326375	-0.428051809	-0.28677705
-0.38874551	-2.326004104	0.260557852	0.303810584	0.094245709	0.424777811	0.110565145	-0.072215755	-0.768812095	-0.377080463	-1.126055949	-0.928602164	-0.878903698	-0.24086505	0.723109912	0.211069194	0.371731013	-0.213804243	-0.311109352	0.800800718	0.980764026	-0.047855241	0.019954682	1.06568485	-0.093577699	0.912845993	0.965474642	-0.952904335	-0.136849046	-0.366599088	-1.043677167	-0.123553639	0.051551619	0.178011414	0.420398375	0.326869915	-0.128272715	-0.297383534	-0.217320534	0.32520675	0.280511925	-0.75319076	0.689246452	-0.571013466	0.120657909	-0.026981286	-0.295294861	-1.407653818	-0.349235703	-0.74358485
0.05635823	-1.786336935	0.310006569	0.000543085	-0.368913636	0.709028329	0.478470622	-0.028533138	0.494132478	0.219945589	-0.69454731	0.898679726	0.519665281	-0.358413519	-0.003147331	0.452101854	-0.107516617	0.632430361	-0.367030019	0.525416936	0.6795122	0.396401039	0.270607215	-1.249425624	0.048195219	0.739467176	0.358229596	-0.114258653	0.312622663	0.030777706	-1.309823585	0.917114839	-0.21508697	-0.321650084	-0.461377933	-0.443729942	-0.233637029	0.136688627	-0.366905218	-0.308139224	-0.063382871	-0.382170565	0.32497673	-0.433233671	0.084563293	0.681435317	0.262022785	-0.80953007	0.056343369	0.042375115
-0.760933085	0.347331522	0.662534296	0.0449845	0.132737501	0.000203193	-0.045853271	-0.5854257	0.767700464	-0.339021898	-0.396704286	0.514777351	-1.285175227	-0.254940085	-0.472906583	0.515229143	0.061373443	0.665799631	-0.512439446	-0.273504645	1.902229637	0.363965118	0.151181368	-0.256318481	-0.249033733	-0.01659981	0.939934631	0.266225292	0.33992241	-0.09496826	-0.697186666	0.41397208	0.549577188	0.680865714	-0.071075801	0.218765901	0.67517344	0.581047522	0.25616665	0.065021926	0.751283959	0.311644093	0.817313388	0.225285866	-0.53858583	-0.156488186	-0.528421488	0.560835559	0.391301532	0.672460534
0.126248216	-1.200921542	0.31126785	0.01654186	-0.035365457	0.380934874	-0.702277299	-0.898682238	0.280066904	-0.928641523	-1.216042993	0.532221554	-0.471814852	-0.130626567	-0.680000689	0.099415215	-0.050423769	0.307321732	0.390663273	-0.326792111	0.523226949	0.311062692	-0.438600635	-0.15304968	-1.140666239	-0.065002777	0.461809115	-0.942550259	0.375366644	-1.130839975	0.096313389	-0.161138544	0.192336222	-1.040449207	-0.367755638	-0.272363673	-0.083531048	-0.102467039	-0.443603438	-0.277136189	-0.351166054	-0.803006752	0.956078825	0.386294595	-0.564265202	-0.13434209	-1.27629226	1.109004479	0.259214015	0.47810651
0.24022073	-0.396456767	0.748738743	1.008510429	0.716486538	1.515472169	0.386946414	0.462996658	0.834300695	1.506727273	0.233532543	0.305044998	0.065550942	1.276043558	0.868514694	0.387248048	0.446367651	1.490813177	2.074241324	1.405113712	-0.013775941	0.721012898	0.798920273	0.429816843	0.646692905	0.936039882	0.597328565	-0.204134078	0.348819291	0.49464108	-0.433269596	0.850256552	0.938570805	1.259804161	-0.023999623	-0.070487664	-0.340234693	-0.611758519	0.197358774	-0.08024887	-0.110479806	0.514331985	-0.56029185	0.860920516	-0.317973792	-0.343702414	0.641505112	-0.368367835	0.098766722	0.02199783
0.045481622	0.222253475	0.078201965	-0.324546442	-0.141555815	-0.419786112	0.604387577	0.229875156	-0.114655983	0.509872814	0.431173454	-0.193416743	-0.78826565	0.693053302	-0.02958726	0.163673701	-0.196893692	-0.431549202	0.379666432	0.875615598	1.411845003	-0.372166279	-0.466193564	0.893395898	-0.103897216	0.402405585	0.504563348	-0.716754768	-0.063472767	0.042625331	0.754555871	1.015633909	0.542436272	0.126490141	-0.577040349	-0.737048166	-0.506958198	-0.896243606	-0.108128149	-0.347363269	0.006453814	-0.399475422	0.190000924	-0.46182459	-0.75773061	0.17528501	-0.399067338	-0.098223454	-0.492943569	-0.230965925
-0.748795547	1.72088466	0.132641805	-0.478741518	-0.518484054	-0.101969986	0.410509581	0.529578271	0.104656205	0.493163289	-0.224267204	-0.54548464	-0.886848474	0.597834242	-0.792915003	-0.174116944	-0.590519138	0.317909008	0.638717872	-0.164303363	-1.072985643	0.03467214	-0.279785284	-1.466316305	-0.392228956	0.231074743	-0.983662418	0.581347477	0.080584634	0.166467607	0.034281635	0.480399497	-0.03722298	-0.40293113	0.5006645	0.224988042	-0.026757059	0.081773694	0.161178622	0.363974133	0.754882738	-0.58248593	-0.649494853	0.176371159	-0.778693764	0.222262705	1.225623928	0.495473498	-0.004882842	-0.162578623
0.300543745	0.110999177	0.786134688	0.341520759	0.163645765	0.370204927	0.814202634	0.540068621	1.156019904	-0.188411091	-0.157265101	0.563051208	-0.891800539	-0.025578778	-0.677383232	0.218673358	-0.345663204	0.414302427	1.49483447	0.249291474	1.101142185	-0.172327071	-0.251913677	-0.804857678	0.670191756	0.249384732	1.820457454	0.20780226	-0.00449023	0.212524685	-0.158719391	0.440229422	0.131484489	0.137712342	-0.30923802	-0.016740512	-0.370411734	-0.281437341	-0.120615936	0.082456732	0.24321708	-0.637374007	-0.031228407	-0.329958001	-0.538997701	0.261754586	-0.962849481	-0.786906854	-0.185892404	0.059978061
-0.702634982	-0.684880064	1.051910581	0.324923989	0.050388767	0.342856443	1.447641936	0.662434848	0.856420474	2.137479615	1.117724985	0.443272564	-0.800356561	1.053387511	1.207160131	0.606126759	0.067993005	1.337015048	0.279268799	1.620291304	0.597398798	0.434557086	0.094729402	-0.158536882	0.212440902	1.289661492	0.332335705	-1.201222586	0.533625817	0.661112766	-1.032331301	1.463748214	0.888103841	0.862798228	0.374502047	0.318003061	-0.094107998	-0.32752781	0.504117255	0.236272358	0.570865138	0.07278111	-0.824438296	0.679526655	0.395087751	0.105280925	-0.43865361	0.481630678	0.270979369	0.209474577
0.50634377	-1.536379343	0.163183408	0.007753708	0.458081499	0.248252562	-0.301325977	-0.139954986	0.060648679	0.051149758	-0.432263041	-0.121800233	-0.516737865	0.913817282	-0.094491071	-0.371652131	-0.607841503	0.145043653	-0.18461217	0.272041392	1.750212427	0.119606157	-0.07460951	-0.770939893	0.892739708	0.22320612	1.756112815	-0.11181632	0.2358083	0.00474433	0.235806802	-0.159642719	0.898282653	0.941009123	0.396370895	-0.08911952	-0.714261146	0.066091206	-0.058665523	-0.033045979	-0.094599141	0.258269619	-1.025565489	0.335304509	-0.213842779	-1.036498465	-0.317460229	-0.591363494	0.161480365	0.141819215
0.181227772	-2.405675087	-0.629979602	-0.575224695	0.137904087	-0.295608818	-0.412913093	-0.984581676	-1.215433413	-0.039784809	-1.228507357	-1.260086482	-0.752826181	0.309351744	-0.194861403	-0.402671991	-0.448738199	-0.514845137	-0.741180263	-0.839814946	1.700244953	-0.193482178	-0.696475105	0.146608838	-0.474804741	-0.638566039	8.66e-05	-1.162403252	-0.440287901	-0.819408413	-0.632569148	-0.366549784	0.447158389	0.025848569	-0.099562664	-0.519671091	-0.182062557	0.322351371	-0.249011453	-0.326132547	0.152105712	0.246383609	0.131678187	0.263933852	-0.778977247	-0.769638554	1.347024997	0.145579813	-0.366941123	-0.765741821
-0.231925989	0.056489761	0.154586651	0.192474866	-0.207267836	-0.421494509	-0.594453301	0.867790491	0.139542042	-0.307930705	0.317358503	0.096355892	0.144566102	-1.038335628	-0.040722635	-0.3710642	0.006795151	-0.827043663	0.64715211	0.686725248	-1.680868818	-0.288960886	0.412864065	-0.232852008	-0.660463144	0.19519272	-1.313396794	0.973457523	-0.127984759	0.908872249	0.45949237	0.509079985	-1.372545473	-1.215859448	0.745247089	0.253226052	0.171532119	0.535449246	0.684445882	0.667469361	-0.295875404	0.278853407	-0.017333456	-0.401668874	0.75150736	-1.117640267	-0.874477625	-0.676835806	-0.01018477	-0.040361937
0.709355148	0.9521159	0.790418913	0.593957519	0.958997606	-0.013114078	0.330001232	0.816295976	0.740646191	0.962541118	0.235673737	0.134457999	-0.77479431	0.351604165	-0.033067638	0.283455398	-0.001720546	0.542895234	0.367151051	1.261516293	1.772342752	0.062890755	-0.615971811	-0.260607345	0.441489338	0.744439121	1.037536806	-0.604782441	0.269372815	0.132373838	0.866460096	1.560282231	0.219653707	0.766080688	1.181001535	0.987041688	0.38859987	0.718140958	1.333930307	1.222508672	0.366685923	-0.477479451	-0.081054808	0.992907969	0.733567397	0.820564457	1.759755347	-0.735682411	-0.039782325	-0.2114784
0.607558712	0.804532354	-0.903543787	-0.469522048	0.06063712	-0.422742159	-0.639805815	-0.463342821	-0.995061077	-0.831339517	-1.751315007	-1.017882766	0.251775171	-0.576251685	-0.35607214	-0.569362444	-0.114457217	-0.421795172	0.168290694	-0.849589121	-1.230730927	-0.430729059	0.017249586	-0.516779831	-0.418357648	-0.723851248	-1.432291854	-0.066639183	-0.327654673	0.25357781	0.178318331	-1.036076163	-0.735904359	-1.012551277	-0.208524609	-0.056298182	0.336155758	-0.396762653	-0.265155064	-0.189696158	0.001123805	-1.078096386	-0.171109385	-0.32956479	-1.559057602	-0.604498084	-1.634829153	-0.029903063	0.029427344	-0.147991962
0.139887318	0.373157937	0.456808207	0.16603905	-0.239804305	0.014271744	-0.219444551	-0.084937368	-0.02181207	1.423750801	1.078336042	0.015767197	-0.140845575	0.674483173	0.513386567	-0.010797125	-0.091179532	-0.207490946	0.852236947	0.203377972	0.322425865	0.163294194	-0.061194045	-0.514583854	-0.167558715	0.146645331	1.317164598	0.061398713	-0.010992283	0.191347691	-0.616746136	-0.490128797	0.312565858	0.396474502	-0.02917316	0.049403138	-0.501462501	-0.248370563	-0.604520189	0.224181666	0.496681314	-1.104662843	-0.980543289	0.318693865	-0.351114266	0.552648266	1.341182119	-0.468505772	-0.020204618	-0.119316163
-0.152573636	-0.097143057	-0.564231059	-0.121124459	-0.614366925	-0.091381365	0.119006855	0.231383329	0.288750746	-0.117950255	0.060966661	0.376868424	-0.451569521	0.918744438	-0.803687589	0.039159538	-0.236380515	0.04718408	-0.084570926	-1.220224101	1.576611364	-0.213560802	-0.138130426	-0.086371452	0.248906051	-0.86025841	0.126853176	0.535445183	0.067683582	-0.097400199	-0.69988606	0.130965884	0.589595062	0.263720108	0.350997594	0.367356489	0.836795947	-0.231167797	0.303177847	-0.130178321	0.016671689	-0.958338562	-0.224824412	-0.424113662	-0.963746398	0.423524366	-0.690410128	-0.510493681	0.075086971	-0.294257817
-0.572671002	0.208778276	-0.091989372	-0.841818412	-0.195139934	-0.29105656	0.011301005	-0.735912695	-0.091901437	-0.437556164	-1.821669291	-0.075544734	-1.114788815	-1.098676296	-0.73021779	-0.297443521	-1.157558103	0.123187016	-0.566112054	-0.056874397	-1.108026453	-0.251596525	-0.831298356	-1.111629839	-0.727603712	0.45902278	-0.869493604	-0.467910267	-0.119608968	-0.817196403	0.216165793	0.966804316	-0.30454174	-0.747836624	0.804926785	0.309832543	0.339329127	-0.917332316	0.83745603	0.598546003	-0.565191144	0.339177975	-0.042338455	-1.201278052	-1.804802455	-0.287724015	0.742199775	-0.177643162	-0.096445312	-0.287960769
-0.224614888	-0.568257624	-0.327335797	-0.174642749	-0.306095567	0.027955765	-0.160876982	-0.004187465	-0.217715653	-1.015153248	-0.966185397	-0.537426823	-0.171059721	-0.719501803	-0.879133219	0.003448161	0.178782376	-0.104618145	-0.447098264	-0.050605093	0.350014895	-0.445365037	-0.330763169	-0.112721298	-1.618602848	-0.451794636	-0.612206515	-1.616395459	-0.380366767	0.130377814	-0.303773166	0.714139865	-0.585762302	-0.284601249	-0.384814532	-0.604922143	-0.520668278	0.080813087	-0.131374236	-0.08690148	0.103522852	0.372393786	0.419647432	0.258708488	-0.914201192	0.138409294	-0.554404098	0.600358446	0.125144668	0.162881926
-0.170559517	-0.040580969	-0.492881044	-0.299346111	-0.455477302	-0.469274224	-0.374800263	0.191397085	0.243132014	-0.277176701	-0.156576573	-0.877770472	-0.716035197	-1.222938496	-0.605827254	-0.551871087	-0.451808416	-0.067294345	-0.986886555	-0.035314773	-1.364328375	-0.419399709	-0.005433972	-0.832159931	-0.103803427	0.264598212	-0.185148046	0.35711153	-0.20207848	0.518480598	0.074872186	-0.107158151	-0.861333665	0.237327528	-0.320910246	-0.099431844	-0.761311581	0.066205131	0.088314131	0.3497794	-0.309436829	-1.026161403	-0.963319594	-0.545551371	0.184232076	1.517800037	-0.073581423	-0.336916531	-0.408871432	-0.217414182
-0.180067929	-0.904629254	-0.659275858	-0.082954741	-0.16166452	0.341888827	-0.286764784	-0.26986249	-1.60196067	-0.623179669	-0.16606828	-0.636701005	-0.507014747	0.321813254	-0.361185754	-0.406588115	0.001498051	0.307134559	0.35054667	-0.891517298	-0.538447399	0.070748485	0.407785588	-0.575282986	0.619452844	-1.15375554	-1.150577465	-0.928611866	-0.00380755	-0.117608549	-1.503158665	-0.791120561	-0.085331509	-0.530421107	-0.491100703	-0.441859324	0.252550333	-0.300039155	0.206368046	-0.18821713	0.09862934	0.886077547	1.052465391	-0.911862163	-0.547016798	-0.130049631	-1.048258453	-0.465584524	-0.163877307	-0.307149434
0.389178937	-0.406210782	-0.418546488	0.007749655	0.65413828	-0.306531579	-0.581585231	-0.061219757	-0.239965653	0.211133734	0.523333068	0.031784554	-1.189335656	-0.216992684	-0.05585866	-0.046284641	0.04420175	-0.741795927	-1.592444755	-0.335740244	-1.554935507	-0.092117739	-0.396652757	1.08286515	-1.236715006	-0.388687105	0.318719421	-1.232999436	-0.046961341	-0.443474442	0.608178802	-0.47581247	-0.243003192	-0.350194925	-0.632366124	-0.887758676	-0.139738727	-0.365748128	-0.506773811	-0.606714839	0.695762782	0.430269792	-0.122159889	-0.431300355	0.027427315	-0.197794571	-1.554384846	-0.533056414	0.081482534	-0.141185489
-0.03735221	-1.993999283	0.090323985	0.066414825	-0.041678685	0.120453903	-0.027160712	-0.137223228	-0.188943275	-0.05448258	-0.48035668	0.165814789	0.705163893	0.118969497	-0.56792943	-0.147423661	-0.391740488	0.333647698	0.160036326	0.947066812	0.250319981	0.307556573	-0.885758525	-0.645650677	0.729527726	0.600521507	0.19226783	0.512239804	0.22594907	-0.582979815	-1.12482499	0.595722152	0.335223811	0.124591326	0.818187574	0.726014373	0.258346485	-0.299981866	0.779946712	0.497365952	-0.44292915	-1.120033622	0.31783702	-0.113511224	-1.485053189	0.122536727	-0.654151717	-0.556642869	0.012047685	0.039442389
0.148431262	-2.368199039	0.492546133	0.210911898	0.356188557	-0.079760037	0.445670081	0.709370555	0.865463673	-0.687985773	-0.163421952	0.224748303	-0.6518172	-0.941401857	-1.46183043	-0.052981021	-0.538998873	0.271552084	-1.462018539	-0.679912573	0.400040806	-0.437142824	-0.676478227	-0.479913384	-1.169673819	-0.232118546	-0.416718026	-0.081118479	-0.143449653	0.064178305	-0.736932503	1.181355752	-0.278428239	-0.842073404	0.585858786	0.762617484	0.31766868	-0.472826032	0.718360502	0.754075031	-0.249890852	-0.882487059	-1.309525937	0.155160129	-0.395622384	1.40888467	-0.504961328	-1.91530566	-0.198163662	-0.23725805
-0.050273515	-2.705876211	-0.695966097	-0.233098377	0.184260688	-1.070768086	0.474644253	0.619898013	-0.698368319	0.474866926	-0.417336222	-0.501294083	-0.707752157	-0.405343339	-0.656307667	-0.713570973	-0.441809826	-0.481931986	-0.051832737	-0.516297954	-0.638918768	-0.578106863	-0.877794769	-0.026668258	-0.013809814	-0.62861107	-0.732761875	-0.826429469	-0.272737742	-0.573424613	-0.224687398	-0.609291637	-0.426907169	-0.59282681	-0.302508682	-0.720498502	-0.260306957	-0.914180599	-0.397314976	0.072479405	-0.044221055	0.267278538	-0.087050367	0.321384181	-0.02067402	0.141834179	0.637199706	-1.18448357	-0.436958325	-0.443861254
0.458691934	0.401849204	0.875461137	0.317290309	0.463890688	1.017500569	0.443658692	0.028365642	1.018611098	0.98481244	-0.012380902	1.125128908	-0.873406246	-0.104998315	1.076415253	0.437666956	0.191760982	0.462848443	-0.06612041	1.145909979	-0.379898922	0.676890306	0.321884636	0.650529696	-0.386356013	0.917346546	-0.212488871	-0.131070507	0.379601674	-0.060518236	0.853428839	0.674917646	0.186616106	-0.436869342	1.147577281	0.835126589	0.585952907	1.258197565	0.679432792	0.852865369	0.404925935	-0.430922697	0.453386729	0.296916145	-0.200790695	1.058745441	0.08434129	1.068545005	0.075373824	-0.203230659
-0.020949304	1.275043636	-0.156353015	0.224048522	0.242619713	-0.461034929	-0.605965893	0.044474497	-0.461642901	-0.537339285	-0.445522001	0.014053967	0.142479816	-0.37237066	-0.916329336	-0.252734189	0.179275814	-0.496889872	0.071743926	-1.009935886	-0.443924353	-0.379385089	-0.328858026	0.320466712	1.332134555	-0.313419808	0.084031462	-0.554184565	-0.076867821	-0.128680221	-0.063426779	-0.173440435	-0.419147821	-0.675036562	0.694670436	0.563189182	-0.713953355	0.51892612	0.169227946	0.402492448	0.219909651	-0.185095331	-0.27351462	-0.573132408	0.715199435	0.230418927	0.052697653	-0.768878013	-0.27933551	-0.153245966
0.730884009	-0.389095975	0.391291256	0.230012289	-0.154297197	0.497849899	-0.058015031	-0.495010405	-0.270111533	0.220471672	-0.568919852	0.2975989	-1.366010607	0.052166124	0.037249677	-0.124521571	-0.164109931	0.467304924	0.657218785	-0.037853503	-0.381728817	0.180836859	-0.673760485	-1.133206818	0.370360192	-0.297067553	-0.224470476	-0.656551557	0.131911799	-0.327079497	-1.425760045	-0.438782965	0.422912181	0.214661109	-0.591667663	-0.382621989	-0.447208869	-0.299942242	-0.447241929	-0.083545824	-0.094084813	0.025940487	0.376013602	0.262307075	0.683738632	-0.609266748	-0.478586641	-0.552532601	-0.381895007	-0.129356008
-0.228962435	-1.35252018	-0.84361686	-0.714790842	0.168291571	-0.433244236	0.348767028	0.606938562	-0.62769456	0.63447718	0.399193222	-0.529731451	-0.541476395	0.960019413	-0.011463972	-0.221887372	-0.085478983	-0.044151008	1.319271993	0.076601852	0.155535503	-0.137286426	0.120771868	0.169239502	0.315414889	-0.482871397	-0.275573095	0.512289536	-0.049546487	0.410960559	-0.076503669	0.098898769	-0.110722747	-0.322634079	-0.521439519	-0.113700351	0.570873478	-0.142285987	0.439182305	-0.267968512	0.042650043	-0.729731156	-0.579198696	-1.4146437	-1.470374774	-0.539850288	-0.134103071	0.437469803	0.152846213	-0.426232279
0.151821241	0.047272787	0.434065548	0.09910985	0.31635547	0.507888998	-0.42295886	-0.371941688	0.156834588	-1.412777543	-1.377765467	0.462611725	-0.207144675	-0.498747516	-0.362932141	0.201801363	-0.320964301	0.255058676	-0.024397752	0.475592584	0.61615146	0.075860508	-0.03782407	-0.997311382	-0.967888576	0.27985268	0.453834091	0.234841251	0.12781287	-0.120051481	0.295831493	0.46670609	0.323950881	0.076717847	0.453409615	0.297400819	-0.246642963	0.367416959	0.485145521	-0.214694593	0.222227329	0.182789639	0.388615941	1.507562299	-0.147932262	-0.044670404	-0.784023473	-0.203900773	0.06411332	-0.001811067
0.432060533	-0.873342735	0.353974415	-0.418303683	-0.128833286	-0.114367558	0.464969528	-0.159912676	0.181518063	0.406213389	-0.105402611	-0.157243135	-1.131190211	0.245815762	-0.679047499	-0.198825003	-0.720552765	-0.071605077	-0.542900837	-0.800753209	0.956035215	-0.060671106	-0.549058108	-0.356405617	-0.332722275	-0.174037963	1.189245718	0.680817233	-0.018476041	-0.469257336	-0.674829293	0.21484549	0.105580108	-0.11562203	0.920992964	0.93420792	0.584694783	0.041760781	0.538545357	-0.047171286	-0.475349594	-0.742888122	-0.807785954	0.158530909	-0.173106667	-0.971927165	0.934847228	-0.198427779	0.102037321	0.047912429
-0.656680998	-1.369466936	0.646856567	-0.398042279	-0.240933744	0.060051522	0.490049578	-0.503753243	-0.415381143	-1.143720275	-1.184127428	0.205577568	0.085083516	-0.563714967	0.444683146	0.595944478	-0.153499133	-0.72918527	-2.133899553	-0.171761355	-1.935761725	0.111157069	0.652552442	-0.096066418	-0.861954847	-0.233254375	-0.453110529	0.705646439	0.113013299	0.360866041	-0.096160011	-0.320264509	-0.876194288	-0.5106614	-1.060873806	-0.720212589	-0.787027984	-0.151019402	-0.314692548	-0.994479095	-0.308649331	-0.529189733	0.487842986	0.464606075	-0.691021937	-0.935617957	-0.485427653	0.666766214	0.250832247	0.272942472
-0.358782904	-0.112090937	0.387560292	0.356793201	0.443900465	0.423656436	0.725547845	0.727499168	0.642811269	-0.787654311	0.272772233	0.499185362	0.472830744	0.391235302	-0.237268761	0.630811283	0.641392029	-0.315511966	0.276431813	-0.585336222	1.564985795	-0.067206148	0.363578459	0.402554046	0.596085346	0.133855947	0.826411541	-1.069772937	0.017552175	0.361580508	-1.028748124	-0.505591601	0.269241835	-0.077875325	-0.079650843	-0.230492072	-1.067671229	0.9070925	-0.785330579	-0.665935649	0.374046623	-0.457901665	-1.354255404	-0.014461674	-0.692360437	0.955859537	-0.080604057	0.672361663	0.03357332	0.185981963
0.315515576	-0.090314667	0.875087285	0.21532054	0.553729016	0.180827287	0.811904707	0.432216561	0.607180274	2.142285163	0.63502962	0.351443413	-0.502583819	0.324481979	0.811363415	-0.012241593	-0.554443541	0.326871483	-0.701536533	1.328417154	2.959623852	-0.007810414	-0.836875539	0.148637856	-0.68255638	1.141189623	0.913570721	-0.010412292	0.046774422	-0.410316712	-0.872920747	0.24389676	0.489459231	0.597655089	0.220770433	0.177985864	0.61546248	-0.226035229	-0.251240114	0.364227928	0.938744044	-0.06349715	0.504600406	0.31784019	-1.729082729	-0.165159091	0.205040597	0.100880431	0.106616936	0.034785127
-0.247398687	-0.071555499	-0.38422633	0.565544604	-0.094132026	0.391329863	-0.710615115	0.066705596	0.157147267	-0.441590758	-0.364655005	0.024759029	-0.463949602	0.080017826	-0.454477942	-0.037837489	0.595562515	0.629179072	-0.287537501	-0.76609854	-0.600719981	0.281270718	0.607671002	0.539681503	-0.044879303	-0.563380071	0.427415798	0.089821515	-0.065913437	0.131905801	0.551963917	-0.344794988	-0.052040285	0.025974315	-0.829981566	-1.022199758	-0.681320058	0.670496496	-0.370627639	-0.989927941	-0.796342496	0.831197616	-0.510299779	-0.591307743	0.809852532	0.037657255	-0.627725412	0.704702858	0.311855929	0.482074914
-0.155080563	-1.053279596	0.188469243	0.21911763	0.348624735	0.478707691	0.009061777	0.412996795	0.124399821	0.727494374	-0.23863761	0.325670516	0.337126157	0.79559417	1.104482573	0.236636473	0.52009619	-0.157105958	0.270535497	0.007392202	1.288160548	0.213500958	0.915055044	0.551090129	0.209243959	-0.285380803	0.120521784	-0.112530119	-0.097876884	0.185465474	-0.635207298	-0.32677686	0.498815955	-0.266439665	0.409913663	0.576538815	-0.020692334	-0.469270275	0.254650565	0.177054058	0.551462999	0.584847208	0.936292199	-0.387328199	-0.518949756	-0.768442057	-1.77119635	-0.082560442	0.141645171	0.083188565
-0.597538508	-2.811456713	-0.368570466	0.015259922	-0.620409574	0.077998103	-0.811686093	-0.302544773	-0.202720212	-1.347421777	-1.128508071	-0.28250114	-0.17577843	0.475203823	-0.168303851	-0.074328237	0.634103618	-0.104007625	1.328551021	-0.465565512	0.494266587	0.062295917	0.926283995	0.406813416	1.12631989	-0.547004795	0.25270944	-0.111297515	-0.065845677	0.365095593	0.93321269	-0.794984201	0.148931247	0.583979775	-0.499769861	0.03859975	-0.464392487	-0.272762576	0.182839692	0.107658418	-0.392849691	-1.042088283	-1.059441574	-0.388262973	-1.602342765	-0.452100127	-1.834702717	1.149126859	-0.325932211	0.04038175
-0.505022746	-0.806625343	-0.517147176	-0.086841056	0.762355834	-0.079074539	-0.197531964	0.318909315	-0.193641131	-0.288001075	-0.644464535	0.210378286	-0.53497431	0.061848367	-1.037338889	-0.618678286	-0.74332841	0.610802058	-0.681893365	-0.154761106	0.066338843	0.066949341	-0.262290908	0.177329398	0.52160832	-0.628784474	0.377562204	1.28195407	0.193956867	0.015903155	-0.352100457	1.233953554	-0.195763426	-0.518120013	1.011126317	1.067127203	0.611186251	0.337912939	1.062654776	1.047122646	0.061365566	0.222116927	-0.943973675	-0.162346872	0.218648507	1.328995265	2.935547726	-0.471472076	0.192697535	0.441773215
0.362253915	-1.135160933	0.414382091	-0.099329888	0.255552452	0.379897684	0.412618119	0.084727748	0.850171503	0.270172476	-0.568215279	0.902649526	-1.028365277	0.430786995	0.112158804	0.354966252	-0.314434114	0.60839521	0.668570863	-0.240191964	2.269548723	-0.018431436	-0.231784067	-0.591121317	0.608469135	-0.26482221	0.699343273	0.549241824	0.174031752	-0.140609282	-0.111595724	0.956358156	0.462671003	-0.032513351	-0.399161016	-0.268549712	-0.502402743	-0.5943191	-0.05976481	0.107585918	-0.145493015	0.046098539	-0.687638806	1.113586863	0.337137166	0.294898593	-0.298866945	0.734168923	-0.038301235	0.356255814
-1.63e-06	1.011442745	0.695537619	0.578642396	0.456562585	0.229944458	1.007212142	0.936394462	0.409797402	0.207795004	0.254384685	0.003109477	0.054942012	0.558243582	0.536756972	0.204785957	-0.167955143	0.259115331	-0.109763578	0.037054461	-0.244168514	-0.134675415	0.157552157	0.066947337	-0.231366977	0.054171399	0.398957331	0.078005434	-0.019335461	0.092896554	-1.359396829	0.622036357	-0.161878091	-0.381328493	0.514449	0.550252398	-0.183386013	0.252151336	-0.23531498	0.156667527	0.211012624	-0.418257123	0.004542163	0.490995578	0.478049847	1.423904373	-0.90351868	-0.559769823	0.227927713	0.151072885
0.010866954	0.711497293	-0.247184452	-0.03405112	0.53427307	-0.02234562	-0.305685588	-0.39743996	0.840802539	-0.209322973	0.526489357	0.190972361	0.001979864	-0.51270497	0.088754196	-0.059271253	0.336067956	-0.297769531	-0.342515835	-0.039709456	0.838677306	0.078122655	0.675150471	1.089959277	1.217946649	-0.211925998	-0.176275297	0.57760466	-0.05744786	0.164072541	0.328624851	0.08379983	0.248759262	0.845402139	0.422942452	0.738715124	0.355161715	0.113828251	0.659436981	0.93964158	0.194118718	-1.086590519	-0.497564988	-0.779721639	-0.029906492	-0.090366685	-1.021648051	-0.149911474	0.224232886	0.08691403
-0.230782866	0.182266552	0.473833691	0.049987788	0.919730433	1.125169738	-0.189997508	-0.563660572	-0.50609189	-0.256866663	-1.050146668	0.264122717	0.276498674	-0.081163447	0.76969001	0.347161536	0.108312735	1.039300418	-1.330983557	0.793046384	-1.753407432	0.710739276	0.014548547	-0.742180148	0.702248992	0.611836145	0.600344841	-0.278259612	0.270561739	0.017798748	0.395104409	0.540937343	-0.183849613	0.00072934	0.122341717	0.109494006	0.154501787	0.299203408	0.258490107	0.326815371	0.324940603	0.297743389	0.502291943	0.187281123	-0.631668774	0.014159929	0.428817015	-0.430764153	-0.214124402	-0.145187065
0.545729193	-0.919137298	0.472835582	0.514429059	-0.199988188	0.569955646	0.479812121	0.186117468	0.856132504	1.388603975	1.213269022	1.06530325	0.880579599	-0.144708225	0.970530615	0.394256497	0.312469091	0.512043736	-1.174850949	0.810611833	-0.970431917	0.885086138	0.482473096	1.381532613	-0.785853056	0.68099227	0.055993833	0.272213088	0.433723987	0.008581189	0.016458168	0.144248659	0.135050428	0.580452403	-0.489857705	-0.87107937	-1.295368389	0.020775408	-0.43496102	-0.116889783	0.111043736	0.349545772	-0.838480372	-0.418059135	0.215271909	0.85644415	-0.748732793	0.731998047	-0.143067514	0.041946776
-0.397834027	-1.929630779	0.317290449	-0.175665115	-0.845213554	0.518187762	0.285105434	-0.154283905	-0.214371322	-1.797622908	-2.028408875	0.518027993	-0.012297663	0.503975013	0.030511714	0.429763465	0.018709296	0.98770741	0.866599834	-0.684576433	0.580644765	0.30540885	0.112193103	-0.6307073	0.026210064	0.415584809	1.333578342	-0.521251001	0.218615323	0.486759495	-0.2206727	0.43343739	0.460818081	0.673519697	-0.130292508	-0.402421833	-0.268302698	-0.960012507	-0.246812311	-0.53867071	-0.647284832	-0.292677473	0.262354992	0.412265319	-0.707652727	0.244518617	0.186854778	-1.453689849	0.008218397	0.060704595
0.107503371	-0.957213909	0.298040498	0.042381238	0.017764811	0.35015252	0.784187039	0.354437884	0.138318483	0.588908872	-1.189112451	-0.381874798	-0.13160429	1.630644614	0.667382897	-0.16066633	-0.14344174	0.255255082	1.037311282	0.372707039	-0.919826173	0.167509741	0.136719788	0.730324192	-0.419648679	0.259588923	-0.488043001	-0.029619838	-0.096814752	-0.042006113	-0.835204243	-0.355213903	0.613430851	-0.48610827	0.266891702	0.346990926	0.012134428	0.309489738	0.320451235	-0.414605501	-0.771671733	-0.069309197	0.15333979	0.028724253	0.11796853	-0.015773769	0.043515532	-0.13262599	0.425230812	0.520610249
-0.158809839	0.00793929	0.752294791	-0.257966926	-0.395578524	0.43055758	0.087069866	-0.323738787	0.560976446	-0.547764853	-1.649702214	0.269966713	0.625373623	0.924152608	0.534737535	0.727020355	-0.098935997	0.984717993	-0.483524281	-0.140858811	-0.249609263	0.237705223	0.060318643	0.512622581	0.260889822	0.475776459	0.492061737	0.763606003	0.28110689	-0.279112535	-0.401836712	0.589954352	0.546281016	0.191969696	0.709102712	0.671676754	0.678938627	-0.125630998	0.597133969	0.869545288	-0.185221544	-0.16003786	-0.630144127	-0.26915193	-0.787990362	0.460900407	-1.373959094	0.173184307	0.222364795	0.436131563
-0.130550222	0.50936926	-0.536570125	-0.110182891	0.131066915	-0.659132262	-1.022316253	-0.81230124	-0.460664071	-1.628382501	-1.465191813	0.121250395	0.388651234	-0.710686119	-0.927894485	-0.213621769	0.304818017	-0.478589108	1.161186248	-1.260938667	-0.191217373	-0.175764763	-0.026978151	0.040960297	-0.067517188	-0.551454005	-0.985508675	-0.986477791	-0.144268814	-0.35388295	-0.908687985	-0.517077576	-0.039120375	-0.464034902	-0.383404842	0.043416123	-0.599341488	0.11741674	0.311922579	0.037264328	0.309109798	-0.884757492	0.207807028	-0.79429292	-0.293699765	-0.120185621	-1.019248332	0.516916442	-0.09256069	0.285304863
-0.744305968	-0.203358202	0.653846855	0.566313896	0.346123771	0.365766011	0.391189042	0.26536896	0.119923569	-0.615954624	-1.016931737	0.404287038	0.674025995	-0.437955899	-0.049567328	0.515545335	0.673649155	0.084116738	-0.766484298	0.590681995	-0.248242075	-0.031858642	0.204049446	0.841502339	0.283914846	1.171254065	0.597219155	-0.448819822	0.059972066	0.425626336	-0.017196097	0.204913765	0.012889317	0.14566723	0.906523272	1.013286931	0.112481732	0.244390972	0.47893177	0.757620997	0.10098486	0.141206242	-0.351300373	0.441646049	0.158464681	-0.527964746	-1.21098514	0.263589238	0.186273852	0.342189215
-0.341329751	-1.561469043	-0.309580274	-0.072465875	0.163343317	-0.597376948	-0.362846114	-0.151913843	0.002141298	-0.092325342	0.65136489	-1.269680533	-1.234103424	-0.64868799	-0.945343245	-0.47715499	-0.395124621	-0.501336135	-0.206356021	-1.932960464	-1.647283464	-0.495853215	-0.57044729	0.825595557	-0.13138214	-1.481901385	-0.828857113	-0.902729716	-0.402315863	-0.785753466	-0.377644847	-1.707802605	-0.627997628	-1.412568596	-0.679754034	-0.69011608	-0.52527028	-0.266409585	-0.630019585	-1.005008212	0.280907999	-1.027274096	-0.952075676	-0.30609725	-0.386150565	-0.918641045	-0.427960233	-0.196586103	-0.30863331	-0.238828473
-0.627910757	-0.369978287	-0.444973865	-0.082600369	0.679197207	-0.305442461	-0.0645697	0.256619084	-0.122788099	1.16161862	0.45122031	-0.475489047	-1.222490849	0.513863936	0.288781694	-0.204989239	-0.202841403	0.446506702	-1.66916014	-0.641206981	0.519214484	-0.027720304	-0.114400123	0.24169195	0.187498269	-0.521126587	0.917591663	-0.694057483	-0.345886337	-0.184978794	0.090521764	0.143208732	-0.093773059	-0.200466068	0.165318806	0.590077535	0.571716243	-0.082053662	0.699674679	0.588731038	0.66879094	0.157608555	0.842850559	-0.052866112	-1.465626722	-0.359830384	-0.227993012	0.272644565	0.15807853	0.115142539
0.203517385	-0.270651643	1.444997306	0.52862859	0.968465744	2.00620761	1.564262443	0.959560562	1.625261747	1.711487277	0.250843681	1.474018365	0.656637406	1.400762515	1.451666489	0.886274326	0.158049039	2.463375053	-0.840776495	1.739432787	3.839581303	1.246319656	0.710025253	0.964047535	0.335379111	1.755074917	2.989216603	0.661347219	0.933936772	0.347186767	0.368132576	1.55214466	1.55008819	1.484310837	1.223353736	1.161487346	0.643016688	0.663076478	0.773358949	0.301101241	-0.001861016	-0.499355552	0.182035922	1.445414079	-0.045669183	0.990539479	-0.06476016	0.500599742	0.473790214	0.362139526
-0.425034924	-0.351501379	-0.691077377	-0.058599486	-0.879582032	-1.099005105	-1.036618253	-0.089505374	-0.580137371	0.064787432	0.823086293	-0.625840219	0.091221784	-0.672475776	0.110528181	-0.721807416	-0.020296324	-0.488055451	0.67839063	-0.133910845	-1.564939496	-0.441689644	0.195579646	-0.651398853	-0.116050697	-0.934655476	-0.427758476	-0.65585695	-0.444786359	0.065002609	0.988294773	-0.110022805	-0.26112673	-0.025046612	-0.851001609	-0.954722817	-1.228869162	-0.060290137	-0.429208405	-0.560822681	-0.853375364	0.165635978	0.544803855	-0.754095182	-0.341994939	0.16428817	-0.367407467	-0.457802447	-0.025779115	-0.313667767
-0.078408767	-1.395589051	0.116083565	-0.068496375	-0.057709697	-0.299424125	0.079561964	-0.107730145	0.03307048	-0.308773533	-0.882558627	-0.149572196	-0.192870156	-0.539822034	-0.695209323	-0.641882106	-0.165527875	-0.444083049	1.014285267	-0.060791777	-0.116157106	-0.189019504	-0.468186367	-0.704971804	0.240588049	0.367800124	-0.552565194	-1.265259033	0.180695284	-0.218498206	-0.750466931	0.446506715	-0.567792899	-0.217300757	0.552517765	0.298285537	-0.616697881	-0.345644796	0.41073729	0.423693356	-0.224227925	-1.366535748	-0.411064076	0.563174468	-1.157097452	-0.549321154	-0.655211985	-0.816058392	-0.073340952	-0.230423852
0.037187225	-0.227675262	0.009534895	-0.493110401	0.388423836	-0.779924166	-0.418719254	-1.056311836	0.682073798	-1.391368005	-2.149524858	0.00325388	-1.340588365	-0.746376744	-1.072120663	-0.140044467	-0.581017683	-0.647793209	0.472995258	-1.089007374	-1.662338448	-0.303591738	-0.869541684	-1.610622778	-0.834845923	-0.383110035	-1.63836587	0.208075297	-0.079570765	-1.076538496	-1.500411847	-0.251361508	-0.786275827	-1.102102511	-0.408159165	-0.43387074	-0.265383378	-0.227274462	-0.780719282	-0.497881955	0.153813267	-0.206327118	0.573677335	-0.592627737	-0.037031495	0.983016805	-0.617702636	0.124131341	-0.042223034	-0.032877617
-0.964520591	0.661135919	-0.368377376	0.236388702	-0.367155232	-0.562156929	-0.171363692	-0.376974947	0.156922688	0.150925634	0.306819351	-0.136834119	0.01177081	0.189100644	-0.00949458	-0.1483401	0.516128514	-0.712567694	-0.785272348	-0.52822811	0.454603695	0.205108501	0.37126146	0.37680632	-0.524298681	0.019438795	0.226962948	-0.742944666	0.00754292	0.327710147	-0.681712601	-0.939991312	0.025969639	0.946452728	0.395174598	0.549368529	-0.429003968	0.198404907	-0.20659594	-0.126685028	-0.05954452	-0.331396747	-1.405836975	-1.03917378	-1.350492776	0.571685165	-0.640713796	0.206961831	0.003763685	0.04015501
-0.389362224	-2.2788712	0.465038217	-0.095395042	0.416147013	0.451940093	0.639922294	0.485321559	0.003042358	1.02884108	0.136214288	0.321746144	-0.388323371	0.414463965	0.550110668	0.343014655	0.129404407	0.370237594	-0.624290344	1.211304604	0.445590839	0.414985677	0.135772605	1.171434056	0.406860021	0.681693099	0.593739954	-0.707697432	0.331413986	0.127977106	0.983859538	1.025043644	0.415369852	0.15669057	0.497947711	0.772808811	0.154701735	0.514256253	0.642106842	0.471963987	-0.071128834	-1.236090903	-0.936986432	-0.047498241	-0.805239226	0.737347386	-0.355060829	-0.715348957	0.198393391	0.310931648
0.371449844	0.194666428	1.689793266	0.335679247	0.247019893	1.094662478	2.093303024	0.948927009	2.076050293	2.17277678	1.16946316	1.093228074	-0.435914303	1.544023416	0.638598406	0.914937172	-0.447758954	1.034348098	-0.782878177	0.971265591	0.222213669	0.626961882	0.049427526	0.647560093	0.925255413	1.264778585	0.637922341	0.366380808	0.636373458	0.068185168	0.05998476	0.438695153	0.711925482	0.191323918	1.363988638	1.209439029	-0.237282938	0.912175637	0.746665354	1.171138013	0.449086801	-0.208875712	-0.368171531	1.284169128	-0.952804477	0.900961556	0.031627546	-0.038088807	0.427520565	0.234417254
0.545654111	-0.000331977	0.226430555	0.067592901	-0.538896409	-0.62457462	-0.892082511	-0.492794832	0.677046006	-0.649908939	-1.155721701	-0.003908398	-1.163833173	-2.004871601	-0.722840214	-0.026796203	-0.623067613	-1.196391581	0.936393808	-0.433590719	-1.526995636	-0.228727694	0.045358134	-0.173743717	-0.491320293	-0.0800233	-0.078945955	-0.450076844	-0.398386863	-0.171655764	0.435127795	-0.408571922	-0.729715064	-1.596005373	-0.523566621	-0.63123092	-0.87357254	-0.601507443	-0.689809972	-0.485447124	0.119078817	-1.276261654	-1.196176317	-0.52565137	-0.893405602	-0.544214174	-0.479394323	-1.529753716	-0.214663903	-0.017504075
0.085666505	-1.315950648	0.466529818	-0.232224619	-0.196797067	0.336726601	0.64762318	0.095808878	0.832619064	0.329126458	-0.098332408	0.599328864	-0.198742938	0.601257548	0.269957687	0.816124212	0.194925692	0.282206852	0.849728204	0.772747107	-0.059432396	0.335401595	-0.140621114	-1.294431627	-1.698839509	1.127170753	-0.411879977	0.478819963	0.333790084	-0.106635836	0.310994727	1.092723527	-0.114811476	-0.109726462	0.330278296	0.561382278	0.792060769	-0.091010308	0.365418177	0.418286842	0.124283376	-0.19469636	-0.380475208	0.497789583	-1.091621684	-0.95941476	-0.087433729	0.436313328	-0.066642368	-0.178206223
-1.054032465	-0.35965694	-0.602533788	0.237007248	0.041877046	-0.041631456	-0.124407931	0.646463739	-0.591098998	-0.228734574	-0.086808931	0.071537529	0.791817881	-0.290705588	-0.38792254	-0.7821482	-0.011900072	-0.180515395	0.471783165	-0.245268035	1.699071635	-0.22209933	-0.226593712	-0.40307895	-0.275694008	-0.023075247	0.847457812	0.453363454	0.031171483	0.049128285	0.538515797	0.244475082	0.288887778	0.157181541	1.372473667	1.156170154	1.046684921	1.012657616	1.041234085	0.846521891	-0.020681514	0.360803501	0.134705782	-1.083057264	-0.509348844	-1.050167562	0.45352725	-0.620993888	0.028996663	-0.209920024
0.643223698	-1.197747012	-0.06150835	0.173081223	-0.129313821	0.465268081	-0.074709729	-0.370540881	0.085910277	0.48375818	-0.501820297	-0.42276804	-0.011806357	0.103231726	0.427356404	-0.303644008	0.214693742	-0.089910409	0.145455033	-0.261206064	0.003338876	0.225147746	0.623650406	0.941499038	0.562148277	-0.169881396	-0.325247332	-0.61190036	-0.106923838	0.448431218	-0.104909323	-1.104814753	-0.09677436	0.364197754	-0.829705851	-0.737072619	0.05391222	-0.446349272	-0.546651453	-0.079165692	0.281632172	-0.11776519	1.116052832	-0.049124729	0.380522998	0.159616388	0.301805266	-0.642859177	0.134571323	0.296226611
-0.31122128	-0.640210709	0.568283278	0.355535525	0.310462853	0.143567477	0.398987292	-0.202591233	0.692621985	0.160377245	-0.606156183	0.397067209	-0.977644223	0.178862444	0.617883139	0.45685457	0.280365808	0.897966483	0.288240708	0.261067686	0.765627201	0.531625127	0.960805521	0.269515724	-0.522033534	0.327262377	1.299587792	0.204530468	0.040389988	0.001698643	-1.443505673	0.993621616	0.521991945	0.747136612	-0.23365106	0.099238528	0.529846385	-0.088143468	0.429824778	0.143978098	-0.075540891	0.144627094	-0.191464779	-0.232511967	-0.47277752	-0.496333528	-0.358399787	-0.317684545	-0.299125962	-0.122786184
-0.698879067	-0.528706033	-0.067952476	-0.614837859	-1.166860282	0.098771374	0.232730034	0.003840728	-0.256232291	0.75556249	0.314245908	-0.131070139	-0.537581896	0.960886	0.202459374	0.111619468	-0.559108379	0.587290613	-0.313362651	0.368932919	0.560534928	0.082246713	-0.896040995	-1.049413227	-0.582359062	-0.337877676	0.429366781	-1.008681511	0.042208092	-0.489678248	-0.631159963	0.499851537	0.405888115	0.544308155	-0.244244091	-0.36432165	-0.287738711	-1.141334815	-0.174942878	-0.425124749	0.324575978	-0.67134257	-0.154486306	-0.259067711	-0.959057719	1.302506049	-0.526314229	-0.42818242	-0.354540972	-0.247114563
0.09388987	-2.267586054	-0.527217938	-0.29218771	-0.444698078	-0.641925191	-0.641997258	-0.246038056	-0.482876712	-1.53505609	-0.805715094	-0.973157346	-0.450587067	-0.339957721	-0.657711282	-0.373465114	-0.041898082	-1.152748688	-0.266753078	-1.432125458	-1.966862313	-0.411067981	0.224344776	0.422101586	-0.052178397	-0.949368318	-1.564188489	-0.870853145	-0.298876312	-0.127375158	-0.930996497	-1.029329449	-0.385862093	-0.789164101	-0.48847898	-0.291177944	-0.379956417	-0.336226073	-0.031103048	0.061044583	-0.095154851	-0.099159719	0.388189713	-0.749926662	-1.86838005	-0.004306575	-0.11117316	-0.223564103	-0.234367188	-0.148865192
0.106371161	-0.975689725	-0.679316144	-0.767304163	-0.247809701	-1.209720218	-0.37629363	-0.171436798	-0.554450976	0.93456801	0.156122072	-1.000758369	-0.30873282	-0.041715472	-0.608707761	-0.880011837	-0.483081836	-1.079281436	1.67371981	0.452452291	1.271738087	-0.919583937	-0.814165444	-0.463465865	-1.361813684	-0.376706071	0.017989423	-1.075480969	-0.353075934	-0.159965283	0.044147122	-0.608213718	-0.217644302	-0.294722202	-0.303272239	-0.266129231	-0.334058129	-0.318772814	-0.24821384	-0.486669135	-0.319922199	-0.505221257	-1.070948201	-0.757403201	-1.631574459	0.208415531	-0.34423521	0.116609009	-0.224589905	-0.145914676
0.066402136	-0.892163554	-0.297033034	0.214417746	0.195490415	0.56703832	0.374786064	0.554699888	0.937002749	1.550223546	2.902663555	0.496141465	0.917936182	-0.421891868	1.085550876	0.057842348	0.533966684	0.303381916	-0.123415213	0.434790624	1.053656676	0.414123733	1.04631775	1.12771906	-0.330907722	0.553393103	0.81058537	-0.038328896	0.183192782	0.831354399	0.775058004	0.372801444	0.221200378	0.0230725	0.028088089	-0.15368264	0.00293941	0.515218009	0.110464402	0.375061925	0.328222187	-0.338399849	0.899907117	-0.929571963	0.45633857	0.576707171	-1.245946726	0.03645679	0.10882883	0.058886797
-0.021937456	-0.9276571	0.081751576	-0.381466941	0.600340449	0.225222063	-0.168849413	-1.261639177	-0.134191668	-0.103864823	-1.159232396	-0.279180084	0.146131161	0.691958627	0.796655507	0.285102292	0.059792958	-0.033130678	1.101792289	0.349372421	0.409164181	-0.159978983	0.017453965	-1.037672337	0.989419062	-0.096953154	0.851396386	-0.133611578	-0.189561721	-0.448793112	0.402989963	-1.147526269	0.577520599	0.335667917	-1.617166327	-1.503527407	-1.445323924	-0.426481958	-1.277740958	-0.977640421	-0.023493385	-0.275057496	0.812227249	0.980445344	-0.733211989	-0.169019426	-0.319621643	0.246519592	-0.235096791	0.140275335
0.515728327	0.039124895	0.109339172	0.298558974	0.169246402	0.923712424	0.111093736	0.023571368	0.451224249	0.655403608	0.393125142	1.054589261	0.210880931	0.289484711	0.555820357	0.120497549	-0.062201541	1.065111237	1.713006931	0.856202976	0.461390564	0.465632006	0.7009593	0.799622085	-0.179098193	0.359453444	-0.15248152	0.174988777	0.443197065	0.572978144	0.342945719	0.432139351	0.608892513	0.291289639	0.647643066	0.547452805	1.068396282	1.118080031	0.539082561	0.262468712	-0.225093118	0.436153485	1.593364015	0.179002156	0.164538035	-0.503526706	0.395042648	0.495075603	0.269884761	0.202297868
0.052368863	-0.896301536	-0.157602177	-0.487966799	0.499117011	-0.75895642	0.145186319	-0.033091084	-0.532873227	0.3278957	0.414855411	-0.708144403	-0.756867443	-0.831141032	-1.270525637	-0.77749328	-0.809291939	-0.649705754	0.546967061	0.05397679	-2.525226442	-0.741075157	-0.407486074	-0.189263276	-0.497472415	-0.160985064	-1.013570086	-0.347455038	-0.272757554	-0.174889224	0.631919453	0.037387509	-0.962313745	-1.389396226	-0.138725804	-0.41193627	0.165438995	-0.818518221	-0.2227823	0.439964844	-0.204144231	0.163432204	-0.495375368	-0.843201776	-0.624454605	0.09350158	-1.815605926	-0.686884808	-0.315619882	-0.503074301
-0.241828547	-1.274722324	0.230843036	0.126778084	0.337458024	-0.566867461	-0.202379894	-0.14560667	-0.175703057	-0.560138831	-0.938240498	-0.508900099	-0.920914764	-0.250908618	0.863678467	0.156301529	0.457632757	-1.050472519	-0.062727133	-0.533022239	0.203409895	-0.370910652	0.335756504	-0.133639167	0.297238688	-0.588633386	-1.327513214	-1.040153793	-0.317967233	-0.358990805	-0.62389783	-1.189067346	0.383186172	-0.482867955	-1.286986001	-1.575591197	-0.890336719	0.321044661	-1.424473776	-1.165611895	0.044404169	0.766138264	0.62373338	0.071883363	0.743069545	-0.003901123	-1.186640224	0.451614274	-0.070069049	0.23718642
0.678986682	-0.672675811	0.106889979	0.203322519	0.130026547	-0.229437152	-0.329914415	0.045271499	-0.212944949	-0.888599109	-0.583119848	0.116404303	0.487430363	-1.056741544	-0.375473752	0.246609953	0.656466304	-0.386437187	0.205972443	-0.120274177	-1.328032384	0.215380563	0.975689088	0.959542534	-0.860016985	-0.076349776	0.612420831	-0.113079132	0.100659871	0.581579357	-0.347600988	-0.125335836	-0.461460428	-0.273001452	-0.48342402	-0.412166375	-0.022778245	-0.435480929	-0.074682023	0.040037735	-0.445368777	-0.022474316	0.034753119	-0.502234021	0.474113061	-0.975667507	0.568687246	0.398883786	0.339818183	0.661206337
0.374114812	-0.559907951	1.209293616	0.194376504	0.261925043	0.136869716	0.909100641	-0.053115569	1.280606682	2.066695958	0.51142546	0.958858503	-0.081495084	0.19402261	0.816013673	0.850940964	-0.115956122	0.004730402	-0.361834947	0.691773185	0.074344455	0.089147664	-0.291734286	-0.504074178	0.469765096	0.818029179	0.295146499	-1.325118758	-0.061662024	0.07170413	-0.503602357	-0.018972514	0.343923163	-0.128868011	-0.292887572	-0.520598205	-0.368242973	-0.28112378	-0.909011352	-1.312357303	-0.605042996	0.115944989	0.391827857	0.213144908	-0.129121489	-0.205656972	-0.817418936	0.062281141	0.116566656	0.126370648
0.62153406	0.928701592	0.439148763	0.469501669	-0.414459831	-0.059229953	0.090691909	0.494562107	0.785228823	-1.266361602	-0.50171412	0.337162486	0.43609726	-0.518757076	-0.046591034	0.249151249	0.663173417	-0.78157997	-0.051911706	-0.201088221	-0.991779241	-0.481386232	0.397500703	-1.718931001	0.653730236	0.046940443	-0.361239914	0.831099296	-0.258422315	0.722740723	-0.045310045	-0.727213597	-0.183093817	0.19000824	-0.910555037	-0.982894636	-0.703987686	-0.223178414	-1.251493288	-1.262106156	-0.132079072	0.410822704	-0.301080801	-0.106825412	0.105801933	1.524128202	-1.280515391	0.958871182	-0.088465762	-0.329138273
-0.204965215	1.392380886	0.063899511	0.099817411	-0.337006832	-0.220066845	0.525712281	0.817692309	-0.004831971	0.747864381	0.189446012	-0.423495161	0.248445369	-0.54651013	0.117656514	-0.166805578	0.182219762	-0.341723927	0.683143941	0.343559593	-1.700787616	-0.310907966	0.348231455	-0.127505921	-0.23693855	0.083882651	-0.997460097	0.413186877	-0.263986873	0.248872368	-0.747733771	0.211855992	-0.425878911	-0.990562457	0.218513886	-0.151927639	0.272742664	0.148391494	0.366488996	0.104732439	-0.540138011	-0.663243603	-0.893389925	0.296072542	-0.445332968	-0.010949073	-0.510863588	0.22079663	-0.040821824	-0.076031956
-0.374492496	-0.403808222	-0.263442972	-0.082322344	0.339647271	-0.461473605	-0.507581154	-0.156429074	-0.595943163	0.069501221	-0.26457045	-0.860391385	-1.06052251	0.418991303	0.097741188	-0.34814528	-0.189119831	-0.003054944	0.194805096	-0.185921459	0.762495085	-0.202899837	-0.652488315	-0.714221388	-1.422916009	-0.206200057	0.066361153	0.581297886	-0.401100877	-0.606962011	0.091431926	-0.314261436	0.492887462	-0.11326845	-0.141230655	-0.207834212	0.196982452	0.323574808	-0.036303828	0.056089037	-0.206096878	0.3668878	0.286849842	0.240317252	-0.258382102	1.020039396	0.613566988	0.322120836	-0.110953545	0.153576874
-0.437925337	-0.150768223	-0.439148121	-0.225113618	0.49971055	-0.480546513	-0.297862401	-0.265985959	-0.46363574	-0.185656649	-1.052399787	-0.69670976	-0.441282075	-0.42578653	-0.478425467	-0.454274136	-0.681072731	-0.618212208	0.084806704	-0.263827843	1.184281508	-0.337702676	-0.243526161	0.615725381	0.440373693	-0.667684786	0.907407289	-0.244321419	-0.215061166	-0.329173214	-0.287794137	-0.60651637	-0.198866846	-0.280636396	-0.010731868	-0.139016752	-0.775342978	0.01380212	0.043132749	-0.033990433	-0.061472797	-0.533557837	-0.559735447	-0.117605126	-0.292687587	0.222665059	1.020417033	0.250012196	-0.343360035	-0.074423083
0.511461444	-0.848811174	-0.297240994	0.121859507	-0.562000522	1.05087203	-0.277541679	0.184137542	-0.215667416	-0.875326663	-0.710659881	-0.228906779	0.248632901	0.071711968	0.243024272	0.184005174	0.626434065	1.194720686	1.581199282	-0.079407967	-1.272168391	0.658110096	0.125827925	-1.278879041	-1.163921228	-0.163842355	-1.03558618	-0.558966589	0.129246436	-0.345408136	-1.419974505	0.702421538	0.041239643	-0.42558008	0.516570722	0.387566969	0.509422009	-0.161011528	0.930217444	0.242193639	-0.295164374	-0.255173083	-0.582274988	-0.085485155	0.377179074	-0.058363525	-0.503612213	-0.392207245	0.205602645	-0.162035903
0.399085517	-0.536557297	-0.246991709	-0.20571029	-0.002492737	0.702927594	0.265066798	-0.101287213	-0.330272641	0.751140868	0.115857017	-0.462814261	-0.510588253	1.024820836	0.82954935	0.011506334	0.001934604	1.184313705	-1.081089836	0.341053705	0.671321565	0.283109053	-0.258882127	-0.020900944	-0.178192191	0.011723081	1.039561724	0.734491346	0.276043496	-0.222007948	0.256574973	0.575737998	0.94226994	0.564028589	0.633075429	0.6883808	0.664434204	0.588943824	0.640451414	0.752466135	0.241817563	0.247099539	-1.267479926	0.289043738	-1.835198947	-1.047921586	-1.111479031	1.25818912	0.102503884	0.152871512
0.600386359	0.942777516	0.026170703	0.456472853	0.781603613	0.273032726	-0.126611291	0.115611936	-0.128252966	0.084404757	-0.839619216	-0.123898169	0.859263946	0.982672474	0.54190032	-0.227006938	0.230743637	0.558117827	0.66723965	0.25236682	2.047133159	0.152007895	-0.124711504	-0.02445091	0.412207172	0.005740949	0.802799519	0.66096443	0.095466758	-0.541699688	-1.106182568	-0.268091108	0.730090306	1.010490729	1.02352384	1.037497302	0.665722487	1.06554254	0.811736572	0.651645	0.592378046	0.358995318	0.321706778	1.613547898	1.720077774	1.261112982	-0.601801453	1.372911613	0.469134801	0.663879994
0.01799308	0.318005078	0.074955202	-0.221039099	0.241554208	-0.49315619	-0.174577663	-0.400141162	0.041068616	-0.789802044	-0.23174453	-0.398480481	-0.882654106	0.027993394	-0.759825773	0.137503139	-0.086839599	-0.565758161	-1.56226932	-1.08243461	0.649272452	-0.21285412	0.429141425	-0.168175254	0.115164774	-0.317051608	0.596535914	0.238106714	-0.014722961	0.380770036	-1.35928643	-0.604047219	-0.120034749	0.522586062	-0.640657612	-0.394387405	0.337061393	0.110851657	-0.580457984	-0.417796149	0.033908683	1.113216445	0.317203686	-0.90616248	-0.426335937	-1.769233656	-1.346702425	-0.057146539	0.198119869	0.010474881
-0.284861592	-1.034845574	-1.000615848	0.463780852	-0.135983937	-0.775981437	-1.585895075	0.077948752	-0.82493102	-1.641375941	-1.162473979	-0.936988003	-0.529706467	-0.639050403	-1.301033764	-0.821285325	-0.076095215	-0.937377744	0.808110431	-1.466356039	-1.2029366	-0.723403636	0.303637639	0.259433992	-0.617805597	-1.502898155	-0.44378878	-0.868908872	-0.618310581	-0.15605084	0.144369673	-1.102658956	-0.644890314	-0.48139635	0.000495787	0.197555671	-0.178180233	0.134710437	-0.168785091	0.121994517	-0.19167278	0.560631027	0.757295456	-0.331599404	-0.018605646	0.071415679	-0.583352764	-0.304186605	-0.216968933	-0.430523291
0.297091253	-0.842157298	0.215953473	-0.187073723	0.038449626	-0.173012762	0.775972908	-0.191808783	-0.578179928	0.952654045	-0.910433397	-0.126264592	-0.260524036	-0.557249507	0.17956175	-0.30381992	-0.477747368	-0.460994152	0.993557365	0.454962949	-0.033430907	-0.145963671	-0.067351772	0.622306423	-0.038103071	0.129856586	-0.254001659	-1.426565931	-0.026816474	-0.500831932	-0.39793933	-0.479043119	-0.178488813	-0.981216073	-0.430669862	-0.248687474	0.440689237	-0.033254359	-0.071482559	0.383796467	0.693563554	0.814281785	-0.907033426	0.716735237	-1.37692603	0.124572479	0.517527276	-0.568446406	-0.332256259	-0.421292918
-0.104767741	-0.721484568	-0.263186716	-0.108666746	0.144098453	0.313285911	-0.554990518	0.009305206	-0.720507775	0.544333141	0.65075529	-0.240684979	-0.545879618	-0.604588585	-0.774626599	-0.436337781	-0.077649896	-0.682820715	1.299249654	-0.139759561	-1.047388004	-0.313847349	-0.062618418	0.179565367	0.598651758	-0.766565961	-0.631953263	-0.060138762	-0.171059608	0.326114483	0.085519905	-0.60500971	-0.673491336	0.139905503	-0.748791928	-0.86664469	-0.713751412	-0.70533948	-0.671163374	-0.33438282	0.157229061	-0.928283582	-0.662548232	-0.999842749	-1.69702967	-0.433208736	-1.465650542	-0.172591605	-0.046448698	0.146819258
-0.85631928	-0.005832884	-0.577560482	-0.201724386	-0.417535085	-0.514266827	0.228110278	0.787281873	-0.110701654	1.136122423	0.90651888	-0.625502493	0.632347888	0.02714946	-0.024571107	-0.658038846	-0.252287391	-0.350085719	-0.841154596	0.361885724	0.860310407	-0.434825824	-0.084522556	-1.259447336	-0.118378398	-0.026113805	0.076970781	0.315799653	-0.205376635	0.36222427	-0.350803537	-0.438989669	-0.170351902	-0.109156521	0.211497718	0.519574113	-0.173767387	0.035698424	-0.038950804	-0.119141657	-0.106960082	0.124233434	-0.126859333	0.414824007	0.558909845	-0.896396212	-0.093956727	0.741161947	-0.178546757	0.058635693
-0.420051448	0.555565152	0.812672035	0.61993554	0.343198416	0.321782017	0.762104499	0.651913894	0.632921469	1.549364007	0.918037166	0.335510452	-0.184262571	-0.668782449	0.867303328	0.884483089	0.575274225	0.370869376	-0.286911346	-0.168902342	0.327763779	0.687093558	0.400495138	-0.163526101	-0.279144777	-0.201417568	0.03992671	-1.022040379	0.300396927	-0.08704601	-1.647082401	-0.22739873	0.078413352	-0.001752252	-0.151478978	0.052274066	0.875663185	-0.652239687	-0.220433536	-0.337298614	1.489739235	-0.897620957	0.772920124	0.208982694	-0.724843995	0.950278503	-0.314915342	1.27815497	0.310116537	0.022500336
-0.815772009	-1.467638961	-0.658289173	-0.108944275	-0.830077831	-0.897140846	0.228334503	-0.027268319	-0.54900811	-0.531992596	-1.095473066	-0.946903114	-0.294350696	-0.517863349	-0.648908939	-0.312809247	-0.483335123	-0.125026306	-0.200541654	-0.911748765	0.451074626	-0.246687799	-0.396059049	-1.738070602	-0.607079765	-0.479909865	0.089862265	0.876985272	-0.493906208	-0.185052297	-0.503708736	-0.5206607	0.114447461	-0.098530357	0.019031405	0.202563981	0.540244421	-0.344602936	0.341127556	0.56991742	0.127054076	-0.303973045	-0.139275262	0.533581176	-0.618488479	-0.418154601	0.382918822	-0.100738353	-0.064522682	-0.123281495
0.702255353	-0.626206233	0.187119663	0.211439105	0.672099033	-1.150439929	-0.325372557	-0.518877008	0.605088616	1.203098812	1.414698771	0.320252865	-0.147369306	-1.115560487	0.69993353	0.04435463	0.321388733	-1.600308273	0.207435632	-0.070676102	-0.384489837	-0.338616774	0.423874064	0.337587059	-0.100066513	0.241674899	-1.005311376	0.15528803	-0.48623985	-0.180224544	0.343513032	-0.723618225	-0.350590153	-1.660142967	-0.104092272	0.146867831	0.015574544	0.018330869	0.008749272	0.38538248	-0.267317203	0.116300372	0.691057374	-0.764758781	-0.4780192	-1.504370861	0.128076625	0.262962946	0.630676799	0.560825557
-0.026108242	0.629679269	0.498987702	-0.121906797	0.364454657	-0.254585075	1.211908421	0.207057675	0.923124823	0.641204699	-0.368593077	-0.015761268	-1.255165242	0.02645119	0.410377256	0.56996422	-0.257761937	0.025925677	0.997392004	0.17186381	0.932885231	-0.081133688	0.142443317	0.560073466	-0.802980132	0.185706088	-0.31038116	-0.540636764	-0.13888185	-0.348622264	-0.259928295	0.689870835	-0.036456428	-0.196535859	-0.813547842	-0.414306795	0.466609947	-0.626688398	-0.151848069	-0.389806216	-0.33764616	-0.054403434	0.742770448	0.33535047	0.035955016	-1.98853618	0.401053243	1.218235727	-0.010988696	-0.091109786
-0.700068314	-0.632623863	0.550930352	0.529387994	0.862520282	-0.150673367	0.372966236	0.724854058	1.032379802	0.217969512	0.384943572	0.884321304	1.11642227	-0.707269013	0.11083918	0.391546314	0.848054307	-0.816266976	0.45077473	0.108852213	-0.482808171	-0.015647247	0.939085491	1.839502495	-0.438770523	0.408036118	-0.497882471	0.691429385	0.044332778	1.046530254	0.414877918	0.049483463	-0.116947577	-0.132850006	0.350782182	0.104151555	-0.509431852	0.098665748	0.143312274	0.21570947	0.048470327	-0.675761675	0.059769213	-0.388717853	0.813541609	-0.680737631	-0.177781844	-1.311596519	0.000712407	0.227918045
0.13865464	0.206304594	0.402263841	0.222987654	0.10579271	-0.209462973	-0.190295869	0.292458404	0.529655785	-0.32944485	-0.748666729	-0.054540388	-0.180791091	0.049090067	-0.53244153	-0.078942563	0.035201123	0.291227333	-1.078727768	-0.276062146	0.191568339	-0.27533467	0.374432757	0.005037528	0.184407356	0.185920116	-0.066911158	0.508465665	0.039879089	0.706774445	-0.356006955	-0.190512555	-0.065860005	0.222548613	-0.408498295	-0.16375789	0.203585937	0.518983229	-0.578741873	0.206629311	0.793918786	0.395645118	-0.479606941	0.699622893	-0.257538519	-0.787355265	-0.501237883	1.053316317	0.003563807	0.1108587
0.187821659	-0.102489236	-0.775051196	-0.267616188	0.033139658	-0.038912977	-0.824047489	-0.435948749	-0.281450624	-0.290701946	-0.959164088	0.223262462	0.586441443	-0.491139953	0.762554137	-0.454339652	-0.150734896	-0.343910792	0.62259588	-0.125760566	1.482116692	-0.2643298	0.244372672	0.557395076	-0.319983666	-0.827675293	1.206674545	-1.02319773	-0.066529066	-0.254232919	-0.538421658	-0.496849207	0.307453629	0.463399453	-0.252722964	-0.736681414	-0.52222773	0.189754183	-0.812953576	-0.907304169	-0.259873545	-0.39900221	0.005547447	-0.704894608	1.21509146	0.595363318	-0.933086293	-1.25619174	-0.378327378	-0.246500639
0.195639289	-0.592571097	-0.956154441	-0.305729993	-0.147523723	-0.920491106	-1.288432377	-0.702350622	-1.058968599	-1.072586757	-0.243661291	-0.258546524	-0.991330612	-0.34433678	-1.240718159	-0.800983401	-0.192850382	-1.061879898	-0.178950694	-1.031595755	0.315120625	-0.265728519	0.081421149	-0.49880737	0.573378814	-0.897290495	-0.775531772	-0.724266912	-0.106829258	-0.033835462	0.193610915	-1.321735192	-0.615371995	0.005808758	-0.897310297	-0.55474213	-0.258835887	-0.093707431	-0.518241192	0.261639178	0.57587309	0.116333906	-0.558588928	-1.13908901	-1.459671107	-0.360977846	0.4929311	0.037624652	-0.044231807	-0.174498865
-0.094041801	1.123854104	0.714129779	0.83423052	0.666986813	0.478810242	0.57473179	0.75511712	0.636282392	-0.409256408	1.029631603	0.197371971	-0.15029339	-0.244299526	0.073280345	0.538363183	1.001639785	0.880422221	1.633176976	0.444405159	-0.653423589	0.466641926	1.089273409	0.682155612	0.55787376	0.841428806	-0.367509667	0.814749349	0.171727222	0.638994015	0.622935754	0.212142259	-0.157746163	0.414777026	0.62700286	0.698509334	0.031053349	0.233179946	0.447707728	0.818733954	-0.325581553	-0.090067791	-0.191986431	0.80944393	0.425104274	1.147292927	-0.258511376	-0.239489528	0.333226628	0.451180055
0.045038332	-0.509254568	0.082876216	0.483323267	0.329682903	0.85021965	0.003976548	0.73039894	-0.01008556	-0.85123807	-0.481799473	0.051458899	0.944009202	-0.452242659	-0.908604503	-0.047488582	0.276525518	0.694969894	-1.086787451	-0.474049194	-0.745221299	0.14031203	-0.022268518	-0.885190511	-0.002595947	-0.364715505	-0.115152504	0.184458267	0.030148222	0.39466236	0.583481943	0.050869284	-0.443708921	0.075392777	0.725278642	0.649330256	-0.415250964	0.168067723	0.907424269	1.172960921	0.448395888	-0.804547557	-0.746411765	0.00424635	-1.240810463	1.18166269	-0.38668546	-1.034770299	0.050678833	0.369787412
-0.877848451	-0.463446157	-0.224503178	-0.313414909	-0.341618058	-0.539114522	-0.018297101	-0.330877907	-0.255627886	-0.571866699	-0.49410117	0.086243155	-1.244935237	0.382827545	-0.304986636	0.039373105	-0.132187922	-0.429240166	-0.349383634	-0.573523971	-0.986059522	-0.081796882	-0.617028208	-0.541908032	-0.016765325	-0.376488688	-0.212002857	0.246019697	-0.025117971	-0.615298224	0.399394996	-0.428573487	0.375103221	-0.297265857	-0.307541192	-0.248730863	-0.011055449	0.614112715	-0.455653025	0.266054048	-0.013618197	0.126588033	1.007534419	0.105630047	0.202449972	-0.377414225	-0.893759611	-1.463958086	0.016038671	0.170309518
-0.000185484	-0.908552769	-1.005426755	0.2395738	0.06940182	-1.160043603	-1.634116437	-0.061181412	-1.454319978	-1.298357614	0.06462489	-1.092273964	0.381482348	-1.09384389	-0.760707498	-0.874133131	0.764323077	-1.834900361	-0.372637373	-1.170191217	-0.381287085	-0.954091948	1.008380345	0.003617927	0.263025964	-1.225287218	-0.894859642	-0.185558423	-0.697098688	0.533967245	-0.920454474	-2.170368192	-0.579467992	-0.671330882	-0.711257541	-0.694273763	-0.517316645	-0.928658326	-0.990831628	-0.768452356	-0.243117702	0.131645229	-0.149689285	-1.499525604	0.333125398	0.201028477	-0.457699476	-0.677946431	0.057125757	-0.225250024
-0.460453942	1.924228229	-0.18291569	-0.190516929	0.262270762	0.886792679	-0.156446424	0.238741896	0.496775182	-0.122830803	0.668518282	0.176454728	0.974959508	0.19976925	-0.586349916	-0.019014804	0.174424432	1.089883883	1.901393259	0.082153011	0.773215615	0.44067049	0.149114255	-0.40007894	0.151995364	0.374914151	0.932325207	0.797969892	0.162797107	0.460638377	-0.578839946	0.932066613	0.566347355	0.035303207	0.63549136	0.681204539	0.27944034	-0.332616663	0.886861483	0.578304121	-0.324761104	-0.241498972	-0.953584881	-0.644610879	-0.994617817	0.394397742	0.169554056	-0.432269688	0.052614249	-0.2187675
-0.651471622	-0.060353276	-0.350099875	-0.322346402	-0.189111081	0.139436385	-0.264190135	-0.240949971	-1.08089258	-0.777110613	-0.358690081	-0.081302648	-0.169920071	0.290422861	-0.066614522	-0.167912372	-0.127892853	0.060035574	1.019302518	-0.220403115	0.02377617	0.236409886	-0.052346373	-0.627529447	-0.345708276	0.047295328	0.241026262	-0.149668291	0.190494673	0.265711787	-0.894376013	-0.614096489	0.156287824	0.439870552	-0.263086549	-0.50817674	0.22604308	-0.255548595	-0.4727528	-0.690295211	-0.79094061	0.806588874	0.520060326	-0.998340993	-0.494975667	-0.044675842	-0.460239772	-0.162342022	-0.175400179	-0.484121101
0.331520745	-1.684548588	0.251334558	-0.333020768	-0.188471849	0.411410607	0.347886521	-0.588246181	-0.230642837	-0.030733538	-1.03364213	0.74434617	-0.700124685	1.234064063	0.905097166	0.283303791	0.105241165	1.402007409	-0.028317593	1.255778369	1.904771968	0.450570551	-0.118219998	0.328504086	-1.01648781	0.609768907	0.860719383	-0.070241188	0.41417001	-0.138838359	0.189383149	1.571678404	0.964019154	1.09818667	-0.042944703	0.201758662	0.408006528	-0.296669826	0.327126948	-0.159446285	-0.278182489	-0.180771669	0.3546021	0.407264492	-0.542837634	-0.348874035	-1.890228595	-0.649920306	-0.419210619	-0.406925469
-0.364288996	-0.560135834	1.034217602	-0.350105186	0.685147818	0.409700687	0.947426466	-0.786681958	0.881802009	0.768575778	0.209146025	0.667270121	-0.785118675	-0.378995591	0.744878446	0.918812857	0.032630245	0.472819689	0.105110374	0.804840961	0.032819833	0.336178143	-0.124487067	-0.087782627	0.475902654	0.954046453	1.198924916	-0.80299043	0.279364413	-0.147113108	-0.18592001	0.841941436	0.613448055	0.956521301	-0.306337325	-0.427484945	0.064075445	-0.452016207	-0.485058809	0.097190268	0.495713656	-0.736977443	0.240578389	0.089840535	-0.604319314	-0.808388694	-1.850645164	0.091394801	-0.305655524	-0.039934331
0.12492475	0.828138706	0.287761089	-0.184391689	0.030583287	-0.064116588	0.3980855	0.019765138	0.428943568	0.516992109	0.730831464	-0.529397263	0.535222379	-0.0920924	0.077236931	0.087178518	0.10547077	-0.159569426	0.821894716	0.510596231	-1.295934011	-0.415256941	0.095339515	0.319225328	0.523948301	0.252359079	0.001250752	-0.906526701	-0.300188584	0.587872846	-0.271772579	0.073876278	-0.301912865	-0.597165028	-0.280736867	-0.352050669	-0.190693335	-0.564956879	-0.073619592	0.005906684	-0.695092382	-0.344529608	-0.303141112	0.485955958	0.005273112	-1.42314385	-1.749182541	0.473912546	-0.075501048	0.138940861
-0.426958049	-3.000369643	-0.81196273	-0.006154242	-0.135312871	-0.212314031	-1.050121865	-0.298589516	-0.851596808	-1.098311157	-1.277943447	-0.39465225	-0.406570732	-0.597826342	-1.491563081	-0.863380746	-0.837954345	-0.314101485	0.111624716	-0.266540816	-0.360710581	-0.172971334	-0.792398344	-0.250818727	-0.581374206	-0.830642016	-0.234731135	0.705832543	-0.086683495	-0.055658894	-0.222816441	0.245091625	-0.848116903	-0.644550131	-0.350797009	-0.233103842	-0.133966957	-1.171503425	-0.091521961	-0.070162687	-0.397128322	-1.020066047	-0.908086629	-0.902759234	-0.011707118	0.721085075	-0.170112989	-1.100032673	-0.507768576	-0.50864024
-0.160779951	0.126548927	0.247342408	-0.206287393	0.405304633	0.77328111	0.454004196	0.157529238	-0.232723134	1.145527345	0.650566645	0.21032194	-0.421340131	1.80871599	0.777191226	-0.12524288	-0.488552358	0.771939244	-0.008949095	0.875392249	1.81039051	0.225172181	-0.426775826	0.19002455	-0.745528387	0.838411192	1.386234373	-0.134937727	0.067195193	-0.21342086	-0.760007532	1.1543722	1.226741168	0.403689276	1.082617272	1.388930499	1.19531072	-0.043256569	0.964646152	1.4253061	0.522562562	-0.465876705	-0.906325182	-0.669072598	-0.054319446	0.547334339	-0.166850086	-0.056369712	0.22784818	-0.121542077
0.298115437	0.279038267	-0.630592115	-0.373531955	-0.059985028	-0.267963798	-0.140885265	0.000587924	-0.129692846	0.381172152	0.177531585	-0.609368082	0.335469142	-0.001831975	-0.130681992	-0.462225327	-0.214433125	-0.832441442	0.559481496	-0.50124274	0.264021022	-0.121111816	-0.148985744	1.409658292	0.416712539	-0.960922664	-0.78626755	0.109085265	-0.293880315	0.11035848	0.223783616	-0.47625986	-0.192912998	-0.232240536	0.102625959	0.2435145	0.884699805	-0.623816728	0.457021655	-0.103520196	0.613550583	-1.321038414	-1.052125118	-0.6700816	-0.475264685	-0.96987287	-1.839011601	-1.565574154	-0.065946227	-0.210897193
-0.295659752	0.054437492	-0.910533675	0.155201486	-0.391322597	-0.139847295	-0.495464178	0.598027416	-0.719974918	-0.468034034	-0.253405689	-0.068266125	-0.685949045	-0.295910021	-0.12300835	-0.194654565	0.582525447	-0.09054023	-0.518012142	-0.84200993	-0.03999513	0.173259239	0.575296541	1.00147879	-0.14220401	-1.031705457	-0.152003554	-0.107280206	0.065645525	0.183488605	-0.105608733	-0.335525479	-0.630665974	-0.68515049	-0.130002422	-0.042540833	0.651926498	-0.056055996	-0.075578377	-0.103745949	-0.020259065	-0.173347013	0.879857239	-1.722670899	-1.441955365	-0.942866146	0.347459046	0.450127783	-0.007090835	0.338188037
0.104957387	0.019916219	0.097402349	0.073805649	-0.327048634	0.96291209	0.245736099	0.45716939	-0.044345007	0.817326359	0.090428223	-0.381207844	-0.207310574	1.761985945	0.243009183	0.071380611	0.32773325	0.962927826	1.132337656	0.012897735	-0.337659731	0.641366382	0.308441841	-0.378006919	0.569391555	-0.27996476	0.731515117	0.003101783	0.090481774	-0.011617013	-0.486611416	-0.594761205	0.585211198	0.141272093	-0.722566891	-0.545319179	-0.407878623	0.01332246	-0.250079656	-0.790824856	0.071834567	0.245084365	0.72946385	1.113831207	0.387621889	0.202595516	-0.070775195	-0.217545282	-0.113958085	-0.065187125
-0.997149481	-1.46206428	-0.329716551	-0.08018098	-0.79959537	0.2227207	-0.900870289	-1.016744073	-0.614389592	-0.891949357	-1.345028459	-0.21695869	-0.701064999	-0.369920767	-0.118241246	-0.183493693	0.171008471	0.543614338	-0.902140208	-0.224269192	-1.628060858	0.132675169	0.248534313	-0.867181662	-1.382756481	0.221640667	-0.356530202	0.378643863	0.100332084	0.081814667	0.621140813	-0.098796931	-0.393156238	-0.634541183	-0.614759693	-0.335693537	-0.255172639	0.211856779	-0.490072766	0.050270739	-0.948530992	-0.784231069	-0.756817026	-0.557033378	-0.787212682	0.911025702	0.456814189	-0.036503696	-0.17444399	-0.283588026
0.393293851	-0.209886399	1.344229546	0.361290556	0.599824111	0.38328609	0.923358507	-0.056689631	1.002254268	0.735507565	0.095979368	0.773508401	0.42172731	-0.209997757	0.638380044	0.74777427	0.226063677	0.201474562	-0.198049913	0.441164766	1.900529643	0.218114812	0.547634976	0.424127986	0.36966439	0.903379447	1.272327076	-0.779754808	0.204731621	0.514917319	0.19303697	0.346452757	0.197522258	0.16771742	-0.97186996	-1.210301994	-1.284128686	-0.163910132	-0.631844007	-0.663632317	-0.231372742	0.20905436	0.170180861	0.140310723	-0.520278341	0.142659282	-0.279798754	0.797334823	0.217890517	0.110005251
-0.266354955	-0.570052428	-0.123691016	0.627682019	0.235523475	0.254922756	-0.237634848	0.324435741	0.720093349	0.229400845	0.500105284	0.653551364	-0.15659974	0.501514762	-0.340124659	-0.20222684	0.092828162	0.085425316	0.249780213	-0.239985194	1.823417909	0.19180643	0.170480516	0.202352106	0.160187857	0.099555294	0.071026339	0.26262138	0.282889285	0.05375799	-0.704340484	-0.407989239	0.938242896	1.064370047	0.810790844	0.540870152	-0.541925893	0.27517487	0.156789422	0.179836506	-0.073185788	-0.331797951	-0.221432631	0.632848247	0.786513197	1.509250473	-1.349040909	-0.880087708	0.087700846	0.165636948
0.050146335	-2.067680263	0.378184566	0.117289422	0.024183154	0.573301725	0.084568812	-0.261006708	-0.101794216	0.541681187	0.2428335	0.329366021	-0.340162752	1.020523566	-0.105624981	-0.025051086	-0.516543738	0.558913497	-1.628347848	0.021849458	-0.57643511	0.175302861	-0.355764558	-1.148870094	-1.170452992	-0.039923654	-0.439708464	-0.191171039	0.082170373	-0.125318129	0.048586158	-0.341304461	0.284358058	0.178811769	-0.660328932	-0.766039742	0.288707248	-0.046280955	-0.509918432	-0.738141727	0.445922006	-0.366495859	0.52553939	0.261914246	-0.388344667	-0.319719592	-0.427552335	-0.519136575	-0.389697582	0.02150426
-0.850958793	-2.06291687	-0.506703691	-0.581891001	-0.554426326	0.167120929	-0.247877461	-0.438248869	-0.593537266	-0.57223693	-1.456270621	-0.001417247	-1.673463548	0.37010491	-0.927780633	0.128466393	-0.542784967	-0.013445539	-0.067368345	-1.416798886	-0.33425684	0.182978451	-0.459963759	-0.001943838	0.141161743	-0.64890852	-0.67457209	-0.394899841	0.112758533	-1.130334372	-0.944155533	-0.829344028	-0.338961292	-0.676147101	-1.244564331	-1.476997527	-0.793480587	-1.354251892	-1.555372636	-1.289303428	0.270046061	0.496809984	0.315137788	-0.379809604	-0.255084555	0.797160259	-1.003480639	-0.263587486	-0.712488904	-0.68384531
0.164910257	-0.486693198	0.149456442	0.07283932	0.219198848	-0.189750574	0.118700992	-0.300261998	0.301991682	0.246597641	-0.260660575	0.159878511	-1.216217819	-0.5157979	0.118297181	0.184409809	0.106625743	0.179438299	1.27250383	0.944679345	1.385790401	-0.238768248	-0.116988331	-0.054248788	-1.415621423	0.617854172	1.178744774	0.246764905	0.014592744	-0.363518023	0.840087193	-0.255971164	0.418549976	-0.009774231	-0.827636327	-0.76812817	-1.275926656	-0.195605834	-0.621421904	-0.40530112	0.160900766	-0.36328038	-0.219465922	0.323085742	-0.532283571	-0.798454847	-0.747652196	1.254664713	-0.056078464	-0.027625036
-0.215950345	0.420476757	-0.255090578	-0.312095765	-0.171484087	0.684360424	-0.227696963	0.230434973	-0.82019355	-1.385909427	-0.529963185	0.666305474	1.139109218	0.912860277	-0.66882623	0.186130102	0.422002741	0.322831054	1.681030323	0.259923032	1.678791266	-0.012536329	0.48828467	0.428986627	-0.087313076	0.442759707	1.003493635	0.23222961	0.326347921	0.504846353	0.298387304	0.747810649	0.290442768	1.025791337	0.71315861	0.741923204	0.329463555	0.473936114	0.6783309	0.301175257	-0.140869853	0.067224583	0.238946252	-0.499277394	-0.66886261	0.538610602	0.085731512	-0.478150714	0.075135379	-0.112165341
0.731879432	0.766359443	-0.636590056	-0.226725998	0.146199206	-0.201068143	-0.308106164	-0.289562323	-0.748785876	0.230972605	0.89660245	-0.670713892	0.871794065	-0.095001312	-0.363252755	-0.341345534	-0.075039549	0.076939998	-0.175418182	-0.443934744	-1.158440885	-0.122435489	-0.454671518	0.049276507	0.826867689	-0.403206699	-0.824287569	0.625148031	-0.438873407	-0.358749184	-0.133120841	-0.158647193	-0.634486691	-0.755781036	0.071768874	-0.010863651	0.869808476	0.423075356	0.207735281	-0.199686666	-0.623045769	-0.888750564	0.446981278	-1.10575209	-0.607968506	-0.040522648	-0.395273251	0.205940171	-0.051180941	0.207994324
-0.797405516	-0.621938835	0.765372556	0.674361576	0.473668551	1.068721648	0.775622758	0.629857743	0.607145156	0.684841275	0.370463925	0.699139785	0.617841696	0.94772851	2.230898783	0.809919506	1.100093536	1.008612846	0.586526671	1.663859686	2.760980391	0.815505113	1.288683337	1.267595483	0.357074187	1.36967586	1.286182567	-0.430933989	0.718412237	1.310917477	0.027659638	0.143698542	1.124082122	1.730900364	1.11247955	1.064490623	0.036094771	1.199351614	0.419545505	0.828214656	0.26659006	0.18557176	0.388914394	0.912701611	1.274316139	-0.699394849	-0.103955705	0.910362409	0.290843595	0.418414126
-0.095627549	0.018256988	-0.157823986	-0.236854667	-0.07610202	0.326001951	-0.246206374	-0.585575393	0.15319839	0.182087982	0.068384928	-0.132880693	-0.291877376	0.493505376	-0.23805688	-0.128982172	-0.448488833	0.056772779	0.473960212	-1.268435325	-0.139828327	0.112001235	-0.021230555	-0.83854966	0.438557397	-1.107136907	-0.131246023	-0.100627849	-0.055571111	-0.342378175	-0.022618169	-0.489848555	0.266779012	-0.027633717	-1.057329065	-1.241934538	-0.928408491	-0.287640855	-1.017615188	-0.632804885	-0.072094572	1.373604431	0.34123318	-0.439185843	-0.180150491	-0.784471756	-0.769236614	-0.079717277	-0.249348042	-0.180922921
-0.175274048	-0.273408235	-0.396997119	-0.224219548	-0.071068992	-0.634639277	-1.271617466	-0.784757655	0.208462369	-1.224518607	-0.52609651	0.311984851	-0.43049433	-1.749392898	-1.090310643	-0.287741567	-0.196390659	-0.112635351	0.175056597	-0.7464111	0.327189073	0.140423253	-0.602028361	0.199754175	-1.231873117	-0.588818014	-0.536948724	-0.08694161	0.093764662	-0.305122749	0.42888918	0.666278726	-0.173669607	-0.281123187	0.231413943	0.373913509	0.621972657	0.444084549	0.882169813	0.278268064	0.171407101	0.267845166	0.051151419	-1.322210187	-1.583973048	-0.574719177	0.558952718	0.117626651	0.194690151	0.470069229
-0.690863261	1.422926457	-0.353882783	-0.44742513	-0.247803332	0.107880834	-0.412044983	-0.576134782	-0.34203897	-0.889793436	-0.433848172	-0.876822485	-0.668049755	-0.847434073	-0.153073424	-0.112158434	-0.225773452	0.23441573	-0.24061981	-0.589966785	-1.233736902	-0.197207564	-0.206029266	0.103902714	-0.134444222	-0.353126982	-0.162735739	-0.823415581	-0.394683888	-0.46757612	-1.188577422	0.348137703	-0.815342477	-0.973483334	-0.380830817	-0.379384916	0.733384498	-0.4037577	-0.03827027	-0.26094529	-0.117643273	-0.910363165	0.004518208	-0.542553176	-0.408947364	-0.467049464	0.008400871	-0.447500563	-0.195964832	-0.270417462
-0.159790642	-0.870531685	0.110977986	0.225344612	0.462072164	1.466564811	-0.835024143	-0.616906089	-0.924051248	-1.206867915	-1.10626289	0.050378671	0.6230806	0.916061295	-0.103748391	0.104216681	0.308005282	0.928434901	0.387867737	-0.172987159	-0.419103429	0.601880044	1.489902577	1.36959514	1.590029595	-0.079367525	1.173647236	0.593800763	0.317735815	0.528909049	0.271679775	-0.769873482	0.431681718	0.171913208	-0.453203841	-0.321075579	-0.898088821	0.592492382	-0.341831115	-0.217518916	-0.258669779	-0.356100055	0.795702717	-0.239063673	0.937702103	1.467604567	-0.443074612	0.845314541	0.239657831	0.248414901
0.517024412	0.272663711	-0.29878716	0.199730316	0.338626484	-0.464144755	-0.254294464	0.021774734	-0.211395436	-1.465746644	-1.237802731	-0.390711157	0.651051911	-1.954229963	-1.363076492	-0.202100269	0.160545091	-0.37174898	0.727232628	-0.914333128	-3.39400085	-0.556849293	-0.388725967	-0.484885494	-0.885318667	-0.607198525	-2.087187523	0.001600453	-0.499744588	0.120783654	0.170609476	0.167478721	-1.68714647	-1.090393103	0.513509815	0.514071416	0.127021715	0.534145951	0.612412198	0.679711058	-0.340135918	-0.282477904	-0.063628936	-0.641172183	0.281461048	1.39023501	0.387345928	-0.509897163	0.025224878	-0.026557789
0.239004872	-0.846633408	-0.073561451	0.024067933	-0.055440447	0.561935138	0.124003898	0.141810092	0.634191358	0.653343559	0.207277652	0.411036637	0.454805952	0.093674686	0.866292047	0.30953197	0.773582317	-0.159927022	-1.652557115	0.062053813	-0.600822287	0.119351852	0.549754001	0.360694839	0.978070774	0.004874406	-0.041621359	-0.410682822	0.101376916	0.273076723	-0.099930622	0.179155694	-0.242864722	-1.00323243	-0.466492413	-0.685139098	-0.343173235	-0.223698427	-0.494678971	-0.985088121	0.145773416	0.086372556	0.413954114	-0.273375685	-0.102161746	-1.984921931	-0.758600577	-0.330690306	-0.067949902	0.097755294
-0.253074624	-1.299331892	-0.191794836	-0.211723585	-0.097138842	-0.705951891	0.14841583	-0.033909366	0.013172701	0.072582513	0.375543444	-0.425215295	-0.518080397	-1.47481648	-0.20529654	-0.150726797	0.205570232	-0.471233981	-0.425412851	0.003688131	-0.797418923	-0.667282786	-0.19049417	-0.181337894	-0.434838774	-0.329796378	0.246969969	-1.263129434	-0.475583053	0.068776573	-0.742911857	-0.466876496	-0.604799144	0.116554128	-0.329286625	-0.266450968	0.036706427	0.085370546	0.134666854	-0.567841023	0.280792765	-1.289255851	-0.89172394	-0.27652253	-1.351622047	-1.150568599	-0.636427352	0.192183816	0.096880009	-0.261446598
0.585888274	1.642814495	0.202104401	-0.179052645	0.020584431	-0.454085547	-0.140575503	-0.48068459	-0.376903148	-0.671426608	-1.006799847	-0.052515783	-0.295280704	-0.927595694	-0.508821954	-0.216612667	0.077292632	-0.546860853	0.791013957	-0.203104998	-0.777480914	-0.489454814	0.21149966	0.72244978	0.569696311	0.283064599	-1.365874124	-1.193249988	-0.134992907	-0.047969311	-0.343519106	-0.865841459	-0.133778598	-0.768293182	-0.295649252	-0.180242985	-0.739018698	0.108396832	-0.011230499	-0.125099164	-0.096214276	-0.388349174	-0.955300997	0.128120244	0.557771025	-0.818165434	-2.57498371	1.445791557	0.116410923	0.03027543
0.42532268	-1.241710592	-0.0510431	-0.127567586	0.301103791	0.0883394	-0.194642665	-0.153480521	-0.754709071	-0.56820696	-0.944137269	-0.071935557	-0.602630003	0.083244693	-0.400660723	-0.346851215	-0.506290836	-0.513967904	0.441250863	-0.321013374	0.026901821	-0.0167942	-0.116868751	-0.413901683	1.27308433	-0.192876136	-0.334902505	0.96477032	-0.036891745	-0.495691952	-0.841575408	-0.878078499	-0.079363993	-0.800540688	0.763235526	0.816941609	0.539347261	0.20901218	0.165706199	0.700669096	0.796247747	0.154452386	0.856429828	-0.233787358	0.024127116	0.929957183	1.873945994	0.202511693	0.308873552	0.515826554
-0.154051966	0.723901404	-0.360088925	-0.529302626	-0.532379959	-0.34687989	-0.555951717	-0.905529508	-0.578374168	-1.838786245	-1.370280257	-1.211094453	-0.898427647	-0.599981991	-0.540203241	-0.323854625	-0.101605071	-0.38706944	-0.424289318	-0.407117359	-2.226102643	-0.27079015	-1.237809632	-0.234292825	-0.748435327	-0.216007953	-1.545085747	-1.100905206	-0.395457882	-0.71529259	-1.29905204	0.108567207	-0.38623022	-0.866885071	-0.141175194	-0.297477276	-0.346593982	-0.036204035	-0.133708585	-0.164460904	-0.052389679	-0.062571562	-0.709650512	-0.838156603	-0.781812528	-0.723422474	-0.666753202	-0.235833986	0.113387753	0.266706526
-0.642524912	0.106368072	-0.601140083	0.120924328	0.342680832	-0.997494673	-0.061448517	0.448372194	-0.553980336	-0.588913682	0.518476762	-0.242234265	-0.208363736	-0.159330763	0.118419511	0.112256742	0.566489229	-0.757344681	-0.099803278	-0.50644788	-0.275258422	-0.308508898	0.926915584	1.436127524	0.608722113	-0.355587215	-0.79269116	-0.324247429	-0.235370579	0.795744824	-0.378178394	-0.772559949	0.097081349	0.199508277	-0.259960962	-0.649326198	-0.962914152	0.04480725	-0.321778412	-1.038826662	-0.348471731	-0.007077662	0.50352563	-0.62147624	0.354282499	-0.564177837	-1.565823171	0.911126969	-0.313709473	-0.115389403
0.460996497	0.002519335	0.148832593	-0.499788231	0.47899158	0.239450906	-0.635460824	-1.254881129	0.371445555	-0.958210027	-1.187810505	-0.100175096	-0.55291399	-0.293559998	0.034744502	0.1780053	-0.384706854	-0.60802773	0.254549537	-0.854994569	-1.632259387	0.044696732	-0.197077542	0.479439161	0.477362035	-0.114622279	0.222046165	-0.136814254	-0.192637256	-1.232975141	-0.175054582	-1.200151127	-0.137114423	-0.761264458	-0.005040609	-0.269775283	-0.445839445	0.71110171	-0.36783747	-0.215745329	-0.161245492	-0.623003378	-0.07961713	0.286030462	-0.307419193	-0.653641217	0.702503702	-0.887767393	0.142939447	-0.105982207
-0.435095733	-0.093763521	0.398380972	0.37948851	0.419935912	0.951697122	0.050783843	0.072385804	-0.642065462	0.885710437	0.067897008	-0.558040777	-0.096561574	0.378498583	-0.257345007	-0.47336696	-0.353544422	0.445238035	0.332192718	0.216688475	-0.891995642	0.253977588	0.464741557	0.599139594	1.459316072	0.016745665	0.099355337	-1.262372873	0.055075747	0.207768254	-0.693530458	-1.099241276	-0.191114166	-0.056361291	-0.654862202	-0.982639403	-1.399933725	-0.483030057	-1.222965833	-1.068107353	-0.16411088	0.285745878	0.160122056	0.49437071	-0.297685785	-0.009668349	-1.422662176	1.726686971	-0.522421947	-0.609604204
0.350572655	-1.280765464	-0.641522753	-0.048147054	1.210890552	0.490489474	-0.413175715	0.304779427	-0.276023782	0.246350741	0.413576371	0.24078984	-0.002561695	-0.002333977	-0.689777447	-0.603575183	0.017933228	0.173734614	-0.293098707	-0.115709685	1.059852408	0.224314677	0.547281906	1.503039421	0.529023502	-0.335852263	0.633134508	-0.090373796	0.027927412	0.227211874	0.308367344	-0.307278905	0.015500069	0.604366379	0.92881492	0.468054266	0.202300889	0.509639345	0.442772215	0.15426765	-0.368115879	0.128448198	-0.084701738	-0.549806802	-0.419103916	0.892108802	0.281764955	-0.462018029	0.008319253	-0.047017195
-0.084979961	2.861105277	0.616738219	-0.115521699	-0.226514891	-0.756208913	-0.03184011	-0.486024544	0.750864215	0.3288225	-0.122591362	-0.156929056	-0.490514186	-0.803444771	-0.974851615	-0.169987132	-0.951717837	-0.786627088	0.495246244	-0.611928177	-0.088649253	-0.24890751	-0.481748933	-1.862702205	0.466446041	-0.134425152	-0.313811026	-0.310110383	-0.10211022	-0.987901552	-0.822931002	-0.148123009	-0.523842057	-0.808738796	-0.382520077	0.118446811	0.014390874	0.02104165	-0.516361933	0.568000511	0.829154152	0.301830962	-0.764849177	0.361278791	-1.115074495	-1.117763271	0.763621112	1.298865499	0.125524432	0.139521279
1.099659803	-1.511128306	0.738155162	0.547315712	0.393566916	0.24394973	0.000689881	-0.310161509	0.075395588	0.396898665	0.471728399	0.435553335	1.092783877	0.359690898	0.778707272	0.275118714	0.281067762	0.197457264	0.212002528	0.778998379	1.762659235	0.574618301	0.841581105	-0.466351068	0.184039717	0.993238871	1.606723891	-0.84762271	0.373558998	-0.068506509	-0.604128524	-0.500302519	0.880667668	0.444104906	-0.070999332	0.107141639	-0.490239403	0.91150928	-0.32675409	-0.559179963	0.669451434	0.570304581	1.118703639	1.079074513	-0.003144138	0.634384084	-1.154394918	0.657275003	-0.221585748	-0.368287844
0.611620177	-0.361265133	1.554561152	0.494452133	0.102519147	1.075325047	1.737826995	0.276669011	1.319810481	1.165275666	-0.456732778	0.639376815	-0.332823354	0.364121707	1.469279444	1.152674504	0.520056868	0.726331396	-0.106729286	1.890972906	-2.040539396	0.556790007	0.899163	0.091797093	1.867599489	1.861004229	-0.835798661	-0.595919124	0.233861303	0.313449185	0.140106068	0.415859658	0.260658542	0.789773205	0.272649649	0.5160073	-0.109784398	0.080466044	0.234898692	0.367274259	0.189139653	-0.157369134	0.323259769	1.656243371	0.630610915	0.112034664	-1.642926921	-0.472865917	0.402989963	0.450923932
-0.584503769	0.276980895	-0.739023958	-0.303357098	-0.765474712	-1.038030289	-0.053184231	0.499220152	-0.84082527	-1.173504672	-1.319942858	-1.059269802	-1.451427407	-0.127614902	-0.616912279	-0.796094837	-0.352392949	-0.423230142	0.409003556	-0.184875938	-0.547891582	-0.641295341	-0.911697445	-1.374065429	-1.339446577	-0.662696046	-0.423807606	-0.230894106	-0.239776133	0.028442964	-0.454957631	-0.165955348	-0.472810839	-0.668063945	-1.01037736	-0.968473974	-0.799334382	-0.965684313	-0.474576107	-0.278966659	-0.714826348	-0.51536447	-0.533977815	0.0972813	-0.311847408	-0.546065661	-1.209888598	-0.47065176	-0.433530339	-0.495564366
0.44169142	-0.171776278	0.113500605	0.356751019	0.951687477	0.767394605	-0.587531366	-0.547808028	-0.689528261	-1.045869848	-1.834472133	0.891234233	0.363132301	-0.962324876	0.769439472	-0.151059621	-0.141564754	0.41008214	-0.159188468	1.012921645	-0.160598125	0.196073898	0.040062212	0.622396947	0.683405156	0.428242422	0.007047242	-0.097702128	0.274923838	0.033495408	1.598483434	0.086016578	0.122446534	-0.048073355	0.756296977	0.658750026	1.457036754	0.720962467	0.439169686	1.012348162	0.059224039	-0.208768794	0.472246244	0.291360528	0.87925261	-0.380305294	2.015435318	-0.177210114	0.334765781	0.325375527
0.669732595	-0.940595245	0.524742184	0.218303287	-0.114628219	0.951093686	0.343663087	0.011077899	0.283401942	1.000715091	0.37920022	0.671566963	0.682793542	1.406740571	1.307130216	0.278369336	0.281533011	1.352268189	0.101096144	0.74772474	0.739285472	0.290465634	0.382254305	-0.238945484	1.244469069	0.183574074	0.891964734	-0.99660991	0.309054457	0.148398875	-0.334608331	0.586329175	1.048037361	0.982924124	0.054341625	-0.109026424	-0.002326784	-0.054343684	0.230245658	-0.582676007	-0.390562569	-0.283723919	-0.244445877	0.239765294	0.55091846	-0.703285659	-0.923403972	-1.018220173	0.188404098	0.052679384
-0.04850798	-1.4970544	-0.153719803	0.074207185	0.921197649	0.134048945	-0.231801212	0.141970142	-0.539382715	-0.387584951	-0.764172635	-0.045734035	-0.137197538	0.288794566	-0.732682658	-0.266561961	-0.018450349	0.4176982	-0.372596922	0.091502323	1.923627038	0.109292844	-0.619403506	0.503981844	0.64676281	-0.157212307	1.37716817	-0.39135969	-0.019397519	-0.602020878	1.089953246	0.484430706	0.270155171	0.003170873	1.205257667	1.138063217	0.839851078	0.727128552	1.196523835	0.951525336	0.712593815	0.011792778	0.219098974	0.007586289	-0.772681829	-0.747746164	0.230972473	-0.693807699	0.133189862	0.358315585
-0.32001127	-1.380607964	0.519133422	0.199147987	0.500658581	0.118426652	0.663035401	0.347727138	0.485905968	1.061395364	0.525524536	0.280868431	-0.730723652	0.029827314	0.671661916	0.437866252	0.12300557	-0.081494334	-1.609603434	0.501321052	-1.816214326	0.131963283	-0.234736619	-0.022318162	-0.004185142	0.586359048	-0.775735491	0.541353739	0.061295224	0.174087842	0.393446577	-0.270024674	-0.384696051	-1.233325165	-0.374332217	-0.30568056	-0.347379548	-0.057387948	-0.477728616	0.144749781	0.308943659	1.162156424	0.440132828	-0.576092237	0.0347967	-0.208192025	-0.173505284	0.418415086	0.03987424	-0.134540777
-0.06264924	1.047873074	-1.126438787	0.469497793	-0.381891482	-0.7739835	-0.931424152	0.173742153	-0.849315871	-1.401773277	-1.204470863	-0.367871434	0.212817391	-0.793481495	-1.402189788	-0.916784212	0.540689312	-0.858178332	-0.207513776	-1.336028011	-0.404804645	-0.374844119	-0.001767543	-0.791531208	-1.157798326	-0.880998156	-0.6424237	0.750512646	-0.461313606	0.441565794	-0.298213998	-0.66844349	-0.405851632	-0.207432272	0.327789168	0.088321941	-0.674779286	-0.110605786	0.215920401	0.223756152	-0.393679091	-1.142443387	-0.965428775	-0.878733195	0.56775501	-0.316210353	-1.804021184	-0.95500916	-0.252458037	-0.110405536
0.112352076	-1.931463353	0.138962501	-0.592662612	-0.520234848	-0.06690285	0.118471192	-0.617219044	0.15358694	-0.872595913	-1.642809486	0.825874016	-0.849769267	-0.190993675	-1.278563603	0.121836612	-0.325029769	0.572526961	0.603145365	-0.321412594	-0.726137308	0.028656128	-0.093357471	-0.432696453	0.15647568	-0.219876665	-0.847572524	-0.124408141	0.299823588	0.44330681	-0.742121513	0.832173552	-0.347713002	0.129287591	-0.090209835	-0.232511083	0.09452669	0.17093304	0.542650685	0.191062157	0.114185279	-0.262983866	-0.840964664	-0.182432143	-1.59368297	1.007985558	-0.17961868	0.352237803	0.140207986	0.138657484
-0.250423155	-1.656874601	0.425007713	0.22432046	0.109149852	0.14532389	0.65943795	0.440728804	0.72123625	-0.236877926	-0.661308485	-0.633972903	-0.642278581	0.588648055	0.159629806	0.489566671	0.42660477	0.185963517	-1.695455638	-0.584233616	-0.091692258	-0.034138323	0.22932056	0.336167593	-0.131294961	0.313854721	0.732545414	0.307093243	-0.027798338	0.709799909	0.082287165	-0.428491038	-0.02904788	0.36578062	-0.397388251	-0.434915304	-0.65865196	-0.961579449	-0.251088309	-0.686869762	-0.075389094	0.079804412	-0.957582855	0.768292868	-1.023756412	0.482902371	-0.66013286	-0.754969166	0.416883758	0.264438473
0.29597132	0.618927505	0.387883825	0.357602081	0.558500928	-0.29014092	0.186827152	0.469331941	0.463165232	0.24501669	1.157451307	0.290533222	-0.904231184	-0.382443103	-0.59103948	-0.315013726	-0.361070864	-0.892885835	-1.369897184	-0.01495377	0.037301834	-0.361105084	-0.048682224	-0.031232365	0.834457326	0.476382783	-1.094808634	-0.328077517	0.000845223	0.255628721	0.604121726	0.123345144	-0.702489532	0.110831582	-0.036207799	-0.146793725	-0.204670092	-0.076656487	0.011338996	-0.025956475	-0.269979623	0.286035148	-0.583600652	0.051827716	0.338017885	0.332425958	1.823257569	-0.122347314	-0.119368046	-0.611408431
-0.18416086	-2.200064257	-0.220313333	-0.2197088	-0.431335006	-0.850686037	-0.210797037	-0.175395146	-0.372616541	0.338158176	-0.644934878	-0.032496861	-0.371780429	0.237093216	0.402269948	-0.085009483	-0.409843778	-0.870741801	0.335145447	-0.36802047	-0.159179136	-0.198633356	-0.353246895	0.982662643	0.461671097	-0.369834566	-0.252970023	-1.132289125	-0.193756399	-0.491483405	-0.726741636	-0.341947992	-0.027626631	0.287982399	0.600929958	0.673832993	1.053380503	0.258736658	0.15754534	0.556744319	0.770511231	0.324799102	0.869051013	0.295345082	-0.041524282	0.308586237	0.469006241	0.195095223	-0.090319634	-0.057367304
0.353912433	-0.038903023	-0.052576476	-0.15472691	-0.476244061	-0.169698697	0.098645646	-0.744631649	-0.683448539	-0.709479406	-0.746721973	-0.366916002	-1.064309498	-0.148465336	0.724943377	0.087637271	0.197662541	0.141057536	0.92647535	0.358502326	-0.328347352	0.207556427	0.318819542	-1.034161157	-0.781955066	0.224103293	-0.617980766	-0.709568068	0.128455858	0.175466246	-1.391683072	-0.559395272	0.333732481	-0.243235321	-1.709187576	-1.434056831	-0.924530765	-0.103465686	-1.35862093	-1.303280143	-0.375752442	0.91972557	0.26097423	-0.673249849	-1.18813817	1.446413593	0.885580092	0.301249099	-0.416750949	-0.259374779
-0.000699175	-1.911434345	-0.448636885	-0.319397675	-0.496994	0.13487081	0.17991618	0.351181552	-0.313038657	-0.67783329	-0.835816616	0.030308892	-1.102840357	-0.988626103	-0.198253077	-0.408751135	-0.280905154	0.048716097	1.165673108	0.24104762	-0.627183609	-0.089655928	0.213181659	1.33374366	-1.255301357	0.042838177	-0.21035016	0.497495423	-0.176871585	0.03969922	0.395847612	0.294893222	-0.395726355	-0.661551107	0.389019202	0.140973622	0.310364798	1.163425221	0.881631981	0.669233321	-0.705359781	-0.263422819	-0.640804605	-0.372302975	-1.032342028	0.36367004	-1.259700217	0.306370685	-0.508868018	-0.494708282
0.109600849	-1.162247156	0.412509142	-0.261410802	0.209881212	0.284399424	0.858513984	0.183892747	-0.028874074	1.082641914	0.092096712	-0.196943542	-0.147183058	0.638619164	0.912448689	0.472839348	0.243263983	0.475577041	-0.081033403	0.36198651	-0.240538607	0.263502541	-0.49534012	1.263386629	-0.552831009	0.526326047	0.107556328	-0.113523506	-0.06999078	-0.289872276	-0.765973829	0.43612813	0.476439469	-0.413499337	0.208745631	0.430500833	0.574621264	0.088995204	0.499911787	0.547906196	0.472037835	-0.891628226	-0.336506967	-0.304619338	-0.309229692	-0.635323499	-0.522969646	0.82816061	0.519643298	0.50792909
-0.092691054	0.163672045	-1.156201297	-0.490958041	-0.62086454	-1.273881339	-1.133162447	-0.845667374	-1.284309749	-2.545617824	-1.006202764	-0.807407814	-0.651840461	-1.026535228	-1.290518826	-1.183850857	-0.457730525	-1.64199014	-0.136974275	-1.893360222	-1.554496138	-0.776215869	-1.189969196	-0.697911822	-1.207777048	-1.077485429	-1.10263338	-0.874500977	-0.505621447	-0.638877672	-0.546990538	-1.413359545	-0.744735066	-0.509230863	-0.214184024	-0.406615284	-0.137263994	-0.040132232	-0.579578901	-0.855494025	-0.268823975	-0.073798147	0.308654161	-0.724736559	-1.00625731	-0.181058113	0.987010248	0.112284748	-0.217840223	-0.645669501
-0.369174814	0.065035385	-0.056578122	-0.317047589	0.204148582	-0.130420127	0.149765603	-0.022873434	0.467296534	0.573099026	0.241007506	0.335556209	-0.632457713	1.020531393	-0.449464577	0.245988754	-0.759479051	-0.17236227	-0.164521756	-0.457335263	2.988151942	0.080233674	-0.829552539	-0.693589842	-0.76316802	-0.047968289	1.694111998	0.48480128	0.2028655	-0.155186258	0.270643033	0.43558828	1.208596997	0.230334492	1.381368832	1.281477458	0.668852278	0.414401463	1.158666317	0.990595029	0.321464337	0.957657779	1.100731305	-0.452160254	-1.178413058	-0.144597961	0.253924323	0.15564083	0.08259986	0.13900359
0.062266032	-0.292028903	-0.196004588	0.016472193	0.001547999	-0.286256358	0.093799273	0.42407184	-0.385841167	-0.052212201	0.502389829	0.383799447	0.082852291	0.045590961	-0.895996078	-0.017611642	0.190601322	-0.142827651	0.222484025	-0.15566649	-1.516981136	-0.06978964	-0.12033123	-0.092431577	-0.593957565	0.051936705	-0.120098782	-0.399558408	-0.130762427	-0.002078269	-0.257538256	0.335155932	0.09756014	-0.273320172	0.363856813	0.355200061	-0.261148663	0.191550881	0.396760031	0.02249084	0.220941064	-0.128916298	0.006712563	0.023180559	-0.026375266	0.517622376	0.601064612	0.72776783	0.005273571	0.10550586
-0.092258737	0.541779228	-0.436658477	0.018310178	-0.783742066	0.457517515	0.28585842	0.962776999	-0.613230895	0.516417561	0.540419042	-0.32663338	0.257101573	1.040917244	-0.059501126	-0.269210123	0.194146542	0.133972728	-2.09697651	-0.322683462	0.701594497	0.08487278	-0.409858687	0.016546946	-0.489413898	-0.488175287	0.275606255	0.931451063	-0.083420081	0.093401786	-0.164815192	-0.583568185	0.003045173	-0.915072201	0.536577567	0.474788841	0.452742198	0.057293146	0.534197211	0.620298666	0.1880798	-0.584542773	0.336855542	0.540092036	-0.267414743	-0.127956022	-1.548852537	-0.277067534	0.348241587	0.130542472
-0.908038972	1.414119115	0.286429496	0.258705322	-0.117886941	0.958791467	0.979169274	1.405566116	0.508626424	1.075326474	-0.066531839	0.045385972	-0.400402207	0.873123356	-0.33025446	0.04605143	0.106361832	1.111595612	-0.411321003	0.33971332	1.675310651	0.339599817	0.074741658	-1.667410313	0.575107678	0.411771875	1.653511765	0.934213527	0.344937062	0.464566823	-0.817676394	0.838692572	0.876600862	0.53289597	1.078237799	0.751760327	0.542394964	0.342195643	0.662766207	0.54483131	0.089540203	-0.362862014	-0.610730615	-0.093187281	-0.129908853	0.525328061	1.1563982	0.457752081	0.152006337	-0.153107847
0.277934903	0.667728922	-0.689518552	0.346152052	0.60979838	-0.144628958	-1.422317745	-0.053052908	-0.615619272	-1.406927901	-1.08732474	0.392427159	0.675047615	-0.587930392	-0.738871818	-0.537512573	0.510172101	-0.66110362	-0.129909008	-1.098215543	-1.191026388	-0.160568095	0.390633569	0.868620309	0.107882549	-1.072445971	-0.151953877	0.665009832	-0.300436468	0.312790704	0.046269519	-1.069466049	-0.284554502	-0.271186451	0.311197179	0.909711049	0.316892842	-0.043261031	0.330381554	0.19036608	-0.336549335	-0.505666416	0.044982996	-1.779710072	-1.157786315	-0.054414194	-1.832498401	-0.022687673	0.21443571	0.615727908
0.376202196	-0.74245896	0.054844417	-0.135337653	-1.161938181	-0.545962341	-0.106016644	-0.143663392	-0.012426619	-0.7730864	-0.930533614	0.011940024	0.36056156	-0.208161396	1.07776397	0.29819662	0.496765018	-0.206180887	0.906112102	0.424621051	-1.853863546	0.094885773	0.350105129	0.204337766	-0.781947748	0.002813803	-0.955443344	0.039761204	0.050341048	0.182834491	-0.829241569	0.328476347	0.122861625	-0.168173605	-1.649381512	-1.763079446	-0.546907352	-0.492782453	-1.342939215	-1.653266957	-0.882146341	-0.228792459	0.547446112	0.22725032	-0.460494484	0.02536574	-0.831443036	-1.329274883	0.011113731	0.091448378
-0.228617583	0.743338615	-0.216491682	-0.774631055	0.214404414	-1.120445995	-0.044773217	-0.501353478	-0.135554126	-0.222974946	-0.48050193	-0.691143449	-0.409048571	-1.254440082	-1.128776797	-0.524373788	-0.976743173	-0.652885858	-1.959460098	-0.759352824	-0.124873038	-0.743694419	-0.654651939	-0.348813131	0.218538067	-0.55649396	-0.14916409	0.037656124	-0.315444656	-0.631786702	0.149745836	0.591384236	-0.754955079	-0.782052593	-0.025053972	-0.059088815	0.556373013	-0.081221962	0.428351064	-0.000883181	-0.27646341	0.275314702	0.174680853	-0.693645013	-0.452483729	0.494911711	0.459059206	-0.94044684	-0.12206811	0.081773761
-0.718738225	0.558252976	-0.528533163	-0.658536605	-0.943978815	-0.261159788	-0.265585152	-0.661713772	-0.185488295	-2.042621401	-1.92017768	-0.61061533	-0.703150755	0.105004002	-1.880017075	-0.501854907	-0.866207283	-0.430978796	-0.059800713	-0.91386495	-1.338979549	-0.520111436	-0.56904572	-0.437581984	-0.170291443	-0.53765707	-1.085549085	1.380029551	-0.391589352	-0.406257758	-0.318903735	-0.406324615	-0.378135991	-0.706590212	-0.059721629	0.134396528	-0.465238134	-0.490123733	-0.285844877	-0.376619	-0.210783475	-0.157399059	0.2544808	0.384049605	-0.89386737	-0.085049493	-0.944475193	0.006980437	-0.448277326	0.01370043
-0.792844559	-0.550841882	-0.805272369	-0.194142748	-0.027151251	-0.899375863	-0.429213919	0.676869357	-0.301311754	-0.622330903	0.140339891	-0.703480831	0.679553477	-1.504154916	-1.48309794	-0.753660168	-0.245363376	-0.77956714	-0.517019829	-0.200367798	-0.973248379	-0.920494177	-0.939194645	0.088147925	-0.116773144	-0.626879124	-0.283801629	0.01818829	-0.310607099	0.831295736	0.140420431	0.433076581	-0.518802767	-0.148530499	0.285110964	0.128817009	0.10481785	0.169737891	0.54333861	0.601844014	-0.187352487	-0.414990293	-0.695172692	-1.14000286	-0.103335182	0.763565701	-0.956962587	-2.23525851	-0.022779515	0.433857965
0.54165849	-0.120366117	0.190749573	0.072483549	-0.2025355	0.239194459	0.511486985	0.466177005	0.688694204	0.843367279	0.448839844	0.583638057	0.106999599	0.748404941	0.672589467	0.613114839	0.179990842	0.662515675	-0.400935643	0.609708705	0.080780622	0.437717854	-0.158863349	0.666102866	-0.177760997	0.664820223	0.684283812	0.064811561	0.477918765	0.11259235	0.286053555	0.965403166	0.218847737	-0.133947844	0.069100499	-0.2362103	-0.071746676	-0.86935672	-0.089111743	-0.483026581	0.300597987	0.172633392	-0.50377866	-0.079053892	-0.262976091	-0.39606241	0.13966142	-0.824776301	-0.355876651	-0.409128013
0.468573388	0.341654907	0.691121853	0.690478559	0.930640998	-0.378427273	0.166119341	0.617832822	-0.198520012	0.920080357	0.486253754	0.078736888	0.634631361	-0.952705836	0.696073667	-0.057695125	0.245542532	-0.223210989	1.274612061	0.861149086	-0.274909527	-0.43358308	0.6058986	1.2661295	-0.222797067	0.549030867	0.568710095	-0.082346277	-0.461953343	0.645436151	-0.327730979	0.04191499	-0.824098455	-0.307193112	0.341439028	0.258353789	-0.5150262	0.925483808	0.396126565	0.012304995	0.308324233	0.035711204	0.321656663	0.600295037	0.62181651	0.350957293	-1.781522229	1.503524833	-0.080871735	0.041119991
-0.093598921	-0.955289275	0.643614188	-0.050699314	0.607639288	0.940945019	1.118873972	0.44402535	0.922578157	0.860461239	0.866083452	0.570523681	-0.246738114	1.017791466	1.07780103	0.661505543	0.2867944	0.241352485	0.077087667	0.700968406	-1.005595426	0.710633262	1.655977798	0.782418088	1.468924106	0.579590561	0.241316124	1.826786688	0.224783611	0.984566653	0.88737704	0.469018636	0.423004867	0.674281624	-0.032907554	0.102039775	0.084273676	0.084548357	0.335551934	0.717046508	0.075749647	-0.542998538	0.46780275	-0.130689651	0.379895066	1.452810894	-0.359756377	0.497722821	0.003733	0.030636388
-0.341812259	-0.293661637	0.383950801	-0.04248399	-0.32345175	0.224663698	0.231367461	-0.132222697	0.399482335	-0.25340206	-0.544254973	0.276785177	-0.520891294	-0.663876831	0.340145853	0.415379437	0.081852284	0.575967094	-0.53919824	0.461614996	-1.419608534	0.603953108	0.404764579	0.204617245	-0.516688168	0.487626309	-0.320830605	-0.834853851	0.072645174	0.401674031	-0.212014206	-0.226308837	-0.455935557	0.001263415	-0.45150361	-0.426018989	-0.354523534	0.19879349	0.276018512	-0.025525236	-0.095445974	0.357133948	-1.50350674	0.838193797	-0.571464448	0.687588273	0.082714455	0.724462671	0.164691104	-0.233903313
-0.458164999	-0.684677628	0.00170838	0.307497791	0.562920601	0.953184059	0.076169908	0.482551416	0.042664354	-0.187331838	0.692780238	0.000478352	1.262554832	-0.690802188	-0.851130472	0.262272524	0.318406855	1.3324398	-0.286384297	-0.637074419	1.237294185	0.301381056	1.09717362	0.81234444	0.670200717	-0.025365547	1.432999325	0.658279048	-0.014428352	0.850136751	-0.136454678	1.140010029	-0.377504023	0.716431251	0.24188415	0.518188088	0.94330113	0.332207185	0.500513143	-0.006647191	0.486148728	-0.213884322	-1.185336872	-0.925317712	0.380512343	0.577738378	0.605495409	-0.173552898	-0.00051951	0.137881397
-0.550717592	-0.87038639	0.824893091	-0.311202989	-0.196115538	-0.448405122	0.660261096	-0.293411876	-0.184245275	0.609305939	-1.534843227	-0.033611315	-0.465728692	-0.004549564	0.029433577	-0.065147447	-0.944134448	-1.011518492	0.59499767	0.53565624	-0.451180827	-0.155662968	-0.605587182	-0.713496177	-0.019398217	0.84343767	-0.258055713	0.156248403	-0.136335373	-0.63742767	1.467108647	-0.979812745	-0.266769528	-0.455307519	-0.767844186	-1.107956689	-1.242155457	-0.108845517	-1.253367603	-0.809147706	0.266492242	-0.242403858	-0.29016819	0.227386386	-0.528713898	-0.695811168	-0.531138096	-0.649973892	-0.414234144	-0.326720768
0.838197808	-1.061667775	0.995030139	-0.164209044	0.184610132	0.629938131	0.291683257	0.035710575	0.282560673	-0.31116716	-1.331313718	1.429392003	0.607409276	0.830065534	0.540257122	0.828908029	-0.07210518	0.970283404	-0.022102187	1.280085437	2.24988185	0.080068773	0.083452562	-0.424647507	0.99496679	0.458055482	1.220415698	-0.557091099	0.526145585	-0.037684084	0.286535578	0.642622127	1.033080263	0.606378048	-0.64320901	-0.324832953	0.042168984	-0.040821946	-0.193331897	-0.503016682	-0.241946694	0.302393338	1.109788448	0.752720357	-0.740405354	-1.399589491	0.299630079	-0.238214843	-0.119027768	0.006929223
0.593505139	0.621523855	-0.117116962	0.216096976	1.255699647	0.219210044	-0.155106851	0.621294652	0.381433303	1.188982925	1.460523745	0.207461956	0.481312893	0.204740045	0.150271884	-0.046992387	0.764093013	0.16338242	0.55410983	1.179899983	2.120682753	0.143949986	0.942028349	0.199583399	0.874210772	0.044872745	-0.183819129	0.759286235	0.42774471	1.170781551	0.758566666	0.844111545	0.836748532	1.194072893	-0.017867346	0.041683786	0.356769119	-0.035118982	-0.049384426	0.181723646	0.081248613	0.873231809	1.066807113	-0.395071644	-0.140261131	0.785483413	-0.353034169	-0.981796807	0.161879595	0.538258616
0.354574199	0.241707286	0.654352234	0.719315336	0.221270463	0.330550078	-0.063428884	0.400083368	-0.214757197	-0.073667466	-0.055533911	0.36097698	0.328245876	-0.757786591	-0.010866405	0.236494518	0.39721381	0.240947702	-0.26618163	-0.505815582	-1.590756581	-0.027517742	0.125966261	-0.75224554	0.493822961	-0.097168217	0.029155375	-0.052321901	-0.117389246	-0.166519416	-0.575963023	-0.245140892	-0.060794774	-0.064336591	-0.464871946	-0.522487791	0.098334115	0.655913967	-0.497435906	-0.488722255	0.2838204	-0.091132901	-0.578077154	0.173744137	0.916463839	-0.037279043	-1.476175828	0.047300373	0.053176791	0.385775616
0.107079907	-0.509845234	-0.819013662	0.352738083	-0.698422615	0.163371731	-0.054179989	0.852326157	-0.946459484	0.553009406	0.390612157	-0.361545666	-0.614569634	0.451438609	0.31071161	-0.182697123	0.562165017	0.537831546	-0.272720741	-0.365991883	0.184135292	0.054557266	0.622482797	-0.952805412	-0.029058775	-0.684364447	-0.033838945	-1.020923078	-0.180027546	0.644112766	-1.634685254	-0.00515231	-0.069990126	0.387716201	0.260397748	0.29019804	1.174227843	-0.028662708	0.481983947	0.18025506	0.380878287	-0.652448732	-0.184753063	-1.100654226	0.65590924	0.582157119	0.324345822	-0.237086309	-0.051916759	-0.166110664
-0.173212376	-0.425450643	0.113597339	0.051724814	0.559725366	0.125595038	0.358121079	0.345202925	0.7991083	-0.000354234	1.343071505	0.237145341	-0.134843802	-0.043790614	-0.656858125	-0.115858275	-0.045800401	0.054268107	0.016108946	-0.381851628	0.923712745	-0.136586096	-0.086606448	-0.965641276	-0.169956333	0.042613677	0.111547373	0.444547392	0.199446978	-0.150086506	-0.311860767	-0.0718594	-0.102369623	-0.104666755	1.252914341	1.308253607	1.004010998	0.9156101	1.31418141	1.190414561	-0.795727937	-0.062113445	0.356296449	-0.22889405	0.005035822	-0.000803217	-0.580373818	0.895205977	0.411587858	0.514629182
-0.15841807	-1.74144697	0.464080332	-0.303216539	0.151976542	-1.275695894	0.022322993	-0.258671853	0.385883115	-0.166749672	-0.782254238	-0.591553836	-1.840146941	-0.614235025	-1.098214197	-0.522248802	-1.184537607	-0.986921982	-0.264997743	-0.305778245	-0.893971219	-0.629245043	-1.302494011	-0.563148601	0.508632338	-0.447867505	-0.480420496	-0.591888386	-0.118617865	-1.15966087	-0.278128889	-0.954305631	-0.392946772	-0.532967524	-1.220153081	-1.140971804	-0.877634547	-1.24504939	-1.098730636	-0.614656617	-0.038142472	-1.340556199	-0.536624353	0.830168935	-0.334724705	0.181769123	-1.423908333	-0.815452087	-0.555849569	-0.334113417
-0.164788947	0.668725788	0.959099595	-0.123924	0.50687276	-0.002096582	1.286434737	-0.073101545	1.359408724	0.428763898	-0.49038804	0.36447296	0.337993392	0.320561587	-0.015909177	0.907278716	0.146757241	0.837449217	0.167095843	0.131723693	1.08529478	0.269321339	0.163988452	0.373925536	-0.13757014	0.746334751	0.546234623	-0.352808783	0.218222188	0.099421928	-0.771063004	0.093104899	0.231353797	-0.438987772	0.533784022	0.733313109	-0.260027075	0.414742671	0.503149436	0.257278576	0.310686848	-0.037502429	-0.483182419	0.376172127	-1.200041029	0.486959008	1.696178419	-0.230836641	0.326144789	-0.106824184
-0.220953653	0.772445159	-0.092771581	0.128528589	-0.666536102	0.156687273	-0.048097927	-0.39534233	-0.088855238	-0.199504985	-0.749554985	0.045116396	0.205621925	0.945505581	1.186261583	0.551514873	0.767549579	0.179118025	0.075304023	-0.133668556	-0.605847709	0.346657622	0.847878879	0.564731591	0.622054409	-0.710561878	-0.437623301	-0.232750627	-0.059081613	0.291958322	0.092005464	-0.620065437	0.035795033	-0.861272373	-0.811411817	-0.630552468	0.436351219	-0.022496795	-0.092282728	-0.600836536	0.327386253	-0.472718242	1.26123737	0.068692818	-1.826554168	-0.04083364	-1.271206936	0.619599713	-0.284654452	-0.106518997
-0.090090574	0.37840507	-1.034589635	-0.248270186	-0.449030418	-0.427017331	-0.88615426	-0.320520817	-0.773688134	-1.637785767	-0.012174292	0.128448225	0.395209215	-1.524787901	-1.426529081	-0.55744945	0.177305201	-0.686256266	0.766323841	-0.221386868	-1.657530452	-0.498075396	-0.439361073	0.241916219	-0.531778299	-0.729397288	-2.010089677	-0.681731704	-0.025469057	-0.177368982	-0.858742481	0.001829786	-0.489927052	-0.680027561	-0.164281005	-0.315727575	-0.601626808	-0.098015498	-0.245740787	-0.170617996	-0.168300155	0.111801064	-1.589409305	-0.832067112	-0.533947258	0.242165508	-0.329249466	0.253574641	-0.506533739	-0.688919203
-0.510579821	0.103886082	-0.5397329	0.122246572	-0.332996397	-0.59246865	-0.579003799	-0.047882775	-0.161045658	-0.542840521	-0.433942943	0.055529261	0.25125198	-1.04376968	0.061887109	-0.358777202	0.142834059	-0.639729669	-0.664824417	0.019614531	0.402860405	-0.516414721	-0.142826483	-1.590583301	-0.524896612	0.139367243	0.086264369	-0.570430164	-0.108820885	-0.504228916	-0.923893249	-0.160543585	0.018141643	0.178684353	-0.246912258	-0.60609675	-0.110322179	-1.075531373	-0.296707143	0.005157034	0.053276583	0.182999334	0.147473575	-0.544664519	-1.325554477	-0.625338837	0.673846403	-0.052524224	-0.110984407	-0.386818796
-0.350620594	2.023381053	0.20020807	0.445867819	0.343105469	0.443314004	0.107489922	0.228466139	-0.191667983	-1.117585829	-0.244863813	0.571903737	1.178619069	-0.64587412	-0.204838272	-0.012564409	0.019090672	0.157385677	-0.948083986	0.690265195	-0.240102524	0.012378412	0.887227645	-0.235997871	0.250448699	0.527437608	-0.136462617	0.289587328	0.287539839	0.358278643	0.555577244	0.77605182	-0.373033285	-0.14202768	0.513267395	0.655535812	-0.120116207	0.49781367	0.591708579	0.71457102	0.301922875	-0.708988842	-1.657326566	0.273737574	-0.134385815	-0.068322591	-0.582575181	0.06042704	-0.023048803	-0.258309462
0.225280973	-2.400666588	1.136415336	-0.319811587	-0.415335949	0.245162801	0.866497261	-0.922829399	1.250858125	0.81063502	-1.155077365	0.645080159	-0.420703996	0.748093239	1.38736636	1.166537863	0.704126393	0.168843262	-0.857904571	0.447309908	-0.260412092	0.347764423	0.68460026	0.301760577	-1.088289776	0.695788702	0.702413173	-1.334322427	0.060834656	-0.123100991	-0.814626213	0.306473561	0.448683472	-0.129561629	-0.821254955	-0.631653796	-1.330419392	0.153902854	-0.118051822	-0.10337027	-0.126285229	1.164178287	-0.219093662	0.041559415	-0.842700568	-0.995498809	-0.631964544	0.513899818	-0.106201127	0.032501486
-0.37410246	-1.904732867	-0.506613814	-0.085256919	-0.175410548	-0.219979301	0.500288653	0.56502457	0.194101343	0.678400487	-0.451520263	-0.224031243	0.361441281	0.577182164	-0.426438856	-0.071868372	-0.265008937	-0.617227706	-1.640718452	-0.285339928	0.19451261	-0.336553669	-0.365972664	-0.710987951	0.438429016	-0.631900737	0.357903381	0.351837052	0.019507966	-0.458033679	-0.490632958	-0.378405552	0.175604673	0.044140957	0.434612849	0.365709772	0.243820578	0.634334884	0.295939913	0.643311123	0.684063543	0.601347528	0.448966305	0.462321448	-0.447613633	-0.475925524	-1.893172637	-0.302337696	0.004358654	0.084188678
0.60283793	-0.863820634	0.144063097	-0.105444788	-0.471088279	-0.319080442	0.974936999	1.505572488	-0.189747673	0.656043415	0.966195625	0.101246572	-0.285605955	0.955787125	0.593003041	0.235558272	0.242827566	-0.573390851	0.478884599	0.281155709	-0.904791445	-0.103736635	0.308674097	-0.759210885	0.319076725	0.321516159	-0.018352033	0.583118088	0.199435887	0.856701347	0.581288669	-0.347468754	0.340190723	0.180107465	0.153147413	-0.012400078	-0.600262766	0.509750643	-0.33780103	-0.025879479	-0.206468508	-0.200733783	-0.495925511	-1.263347245	0.565548247	0.312609464	-0.308794322	-1.058581391	0.022962218	0.189593737
0.537891466	0.349207944	0.495351301	0.118911977	0.108302149	-0.030918927	-0.131255227	-0.775490694	0.458895265	-0.309663576	-1.147574441	0.347709416	0.344022666	-0.299544694	0.508436659	0.109309993	0.151724984	0.471523082	0.388536279	0.882640382	-0.291462101	0.379649663	0.082603554	-0.910383148	-0.707149796	0.87806787	-0.403046466	0.67697315	0.48602813	-0.045070296	0.088247391	0.577966985	0.014146761	0.159549121	-0.507874435	-0.569285419	-1.376341239	-0.060676495	-0.442194465	-0.447266044	-0.440250451	0.154775767	0.000247448	1.314751858	-1.4510964	0.188762203	-1.304490388	-1.1366723	-0.216365552	-0.241238125
-0.553104377	-0.082715475	-1.209408814	0.349967154	0.056505918	-1.382800096	-0.365559736	0.325857822	0.190895652	-0.561742194	0.275716036	-0.279821026	0.181822663	-0.57087593	-0.214958924	-0.511727249	0.571909546	-1.364204918	0.401503072	-0.843358578	0.937396608	-0.362930424	0.447904507	0.653579472	-0.263820232	-0.733501123	0.335323502	0.424055105	-0.164819847	0.37693163	-0.68612223	-0.686023788	0.095506419	-0.328805903	0.815904292	0.927244718	-0.645981699	0.987949426	0.758020044	0.874699985	-0.296648009	-0.342692149	-1.340703006	-0.969580331	0.596654707	0.465891848	0.933978001	-0.073118886	-0.057178115	0.100108243
0.605208039	-2.243381738	0.552338694	0.533851633	0.052902177	0.746534427	0.100603248	0.212662568	-0.078705853	-0.213019749	-0.390713638	0.648806902	0.414903121	0.567001216	0.784396892	0.314178432	0.685645986	-0.23845206	0.084945241	0.592923069	-0.267710589	0.436089337	0.41492857	1.413780058	-0.629475782	0.985013181	-0.151433092	0.01446276	0.350829465	0.127344782	-0.61623899	-0.423074283	0.669273497	0.993881301	0.318464611	0.2166475	-0.21371803	-0.149919423	-0.1281787	0.219896538	0.966085576	-0.023007279	0.592576629	0.426590628	0.654234384	0.253733129	-2.06132767	0.234526727	-0.393316011	-0.104028838
0.153707216	0.036885072	0.319626865	0.15978389	0.565044707	-0.248288054	-0.034451996	-0.4643589	0.266785403	-0.74860497	-0.836500972	0.433012278	0.387822749	-1.254799551	-0.031286473	0.448551737	0.333777224	0.128899225	-0.234430154	0.188443428	-0.124031394	0.014891845	0.659070402	0.961428379	0.189167545	0.526430823	-0.202720669	0.185570709	0.066540139	0.386365411	0.19376356	0.763042368	-0.319738999	0.015098912	0.051243756	-0.003368492	-0.177933188	0.099061893	0.296406073	0.075541376	-0.158734361	-0.057463796	-0.088811196	0.147633293	-0.542434275	-0.565467854	-1.04119965	-0.373815676	0.225697798	0.309179368
-0.059958169	-0.077181201	0.295217501	0.21963934	0.347811977	0.300636013	0.50367199	0.504421929	0.086982264	1.470982772	1.065476276	-0.212634754	0.293485488	1.098545382	1.106557137	0.038048566	-0.132485609	-0.4756813	-0.393793847	0.526518105	-0.104563477	-0.274563732	-0.524003364	0.076931794	-0.042842591	0.643595062	-0.650171089	-0.363772201	-0.180190982	-0.152967248	0.474374458	-0.88651297	0.398443371	0.133759918	0.336713843	-0.064843444	0.001399713	0.176040696	-0.745093255	-0.509021998	-0.30763398	-0.679359311	-0.043864271	0.078349446	1.226361254	0.932709757	-0.417828515	-0.702496554	0.052002197	-0.103572899
-0.03382082	-0.392231341	0.761345422	-0.095742111	-0.39874976	0.097350535	0.589781599	-0.375717714	0.021129562	-0.579542453	-0.652012262	-0.343607581	0.108977639	0.632012052	-0.299886273	0.322792695	0.069781419	0.681965873	0.874252813	0.097994797	-0.143481505	0.064002696	-0.604357371	-0.737057005	-0.683305368	0.528072655	0.39428014	-0.23043772	-0.053058039	-0.286050358	-0.638866417	0.42997385	-0.098637404	-0.562301546	-0.387487602	-0.484025975	-0.294910358	-0.508075929	0.041186096	-0.282427432	-0.268851123	-1.113882347	0.069463433	0.519547553	0.29854888	-1.239005276	0.596761405	0.238690624	0.415744647	0.111112549
0.11590248	-2.176694857	-0.498125407	-0.033617873	-0.79261881	-0.728752411	-0.741614363	-1.062082923	-0.029506166	-1.49214271	-1.334590949	0.200140845	0.783160298	-0.70836625	0.036538732	0.3305919	0.322619228	-1.149423266	0.162433156	-0.522600729	-2.363873053	-0.36467389	0.298382285	-0.646498865	-0.239212673	-0.475105104	-1.967773979	-0.838770897	-0.2984586	-0.214327601	0.408950346	-0.290702717	-0.682051347	-1.11206927	-1.254120298	-0.781725696	-0.410003046	0.433587253	-0.574337756	-0.007554379	-0.079182124	0.240341496	1.738703474	-0.696260047	0.268270618	0.051401026	-1.435740183	-0.58141215	-0.061646843	0.161561679
-0.071894015	0.113451074	-0.070302229	0.17064851	-0.02645718	0.116333176	-0.079186631	-0.163141609	-0.453679035	0.623451921	0.500997825	-0.0701497	-0.20244396	0.568960597	0.700454109	-0.104263252	0.435668005	0.669140276	0.946301021	0.693655266	-0.055752566	0.443520942	0.34541264	1.040832318	-0.923681615	0.465876955	0.547117843	-1.768495133	0.285767686	0.335334372	0.959496522	0.203564803	0.410751248	0.134057365	-0.011579047	0.007747747	0.003762935	0.205130347	0.413601732	0.056590624	-0.691532721	0.2433649	0.195718597	-0.49668047	-0.844710074	1.323595738	0.057344019	0.91387492	0.135780256	0.147364677
0.093446535	0.205909254	0.466295056	0.361941827	0.381359185	-0.333785815	-0.172132431	0.078405457	0.297499032	-0.565984943	-0.833892205	0.842568492	-0.099079997	-0.082431577	-0.206622113	0.018804058	-0.04027267	-0.765321327	-0.697592161	-0.037060035	-0.649246517	-0.289164068	0.431179827	-0.374929009	-0.647819648	0.240017046	-1.881082926	-0.964295925	0.016066693	0.263587254	-1.166068624	-0.2908046	-0.575367741	-1.097694765	-0.428139111	-0.143437441	-0.350701695	-0.045015422	-0.63259732	0.004469765	-0.440558417	-0.289446234	-0.725412414	-0.063434616	0.154163578	-0.277565782	0.402114261	0.982228964	0.280057157	0.031980737
-0.19269125	-0.801660774	-0.202561719	0.415419772	0.178324076	-0.564254803	-0.43635107	-0.117931232	0.003165794	-0.304415014	0.679135926	-0.405504901	0.301888575	-0.116099496	-0.307232887	-0.422856145	0.38028351	-0.330858683	-0.140929608	-0.464215083	-1.161590061	0.133346764	0.296887815	0.732575568	-0.067839034	-0.448375162	-0.907680536	-0.242926478	0.195740065	0.460231606	-0.058528814	-0.960162082	-0.179777453	-0.230533044	0.088907177	0.501496792	0.602999487	-0.187695604	0.381119833	1.083730528	-0.018795575	0.391866696	-1.115566325	-0.176683064	0.506626762	0.185455024	-0.194530256	-0.220820003	0.546004097	0.567259531
-0.397991902	-0.595760013	-0.50488993	-0.154740409	-0.659735672	-0.930633524	-0.88687973	-0.67966177	-0.650184485	-0.939607417	-0.38218994	-0.230207467	0.854315157	-0.844133409	0.330027705	-0.134248787	0.235458779	-0.972623023	-0.252244339	0.291321175	-0.739623982	-0.539459489	0.145184616	-0.480184544	-0.135383371	0.604369308	-0.877993009	0.059922468	-0.405123124	-0.162964268	0.27768613	-0.191078412	-0.325531413	0.030957262	-0.51431974	-0.909138408	-0.466682887	0.04354539	-0.829214107	-0.67520549	-0.336198397	-0.213147763	-0.309806224	0.120852189	-0.014551806	-0.561837982	-2.159889207	-0.391779325	-0.322154053	-0.295582299
-0.286834784	0.255975151	0.878419133	0.148755028	-0.143033583	1.198235663	1.416465535	0.470502359	-0.076212781	-0.463366775	-1.214003997	0.774359763	-0.041390928	1.952352518	1.301821095	0.902553652	0.63519164	1.088769102	1.0024652	0.761175863	1.522228414	0.878892815	0.704099655	0.703501626	0.535686258	1.050249334	1.709375487	0.242261429	0.576310293	0.685365454	-0.375402556	-0.132464089	1.338421481	1.310844097	0.089160447	-0.021116271	-0.891768859	0.180866729	0.161089985	-0.274635827	0.216141708	-0.861634729	-0.197406965	1.112489853	-0.086318694	-0.458035353	-2.455147795	0.190840115	-0.026015052	0.261100764
-0.508929458	-0.93847021	-0.027334168	0.569693484	-0.223436771	0.152886748	-0.005539419	0.369132068	-0.582476018	0.325112392	-0.537324587	-0.124054624	0.338251217	0.512346384	-0.033862391	-0.079594273	-0.087045822	0.827317283	-0.32447895	-0.194343516	1.16664748	-0.23237917	-0.536424551	-0.824797834	-0.106409265	-0.488083727	0.554780996	-0.24695997	-0.321018967	-0.47420121	-0.562242855	0.218666091	0.554121862	0.147630546	-0.394902348	-0.599703404	-0.787681887	0.189783571	-0.635366941	-0.787924062	-0.086725827	-0.545484677	0.453205447	0.408658068	0.140362162	0.825196579	-1.379241627	-1.126449888	-0.098659946	0.129017901
-0.321763689	0.537536046	-0.549140687	1.043350366	0.789867844	-0.003762759	-0.920564601	0.8964019	-0.501435343	-0.571998379	-0.183113634	-0.042810176	0.128658915	-1.384878114	-0.584916562	-0.91968375	0.280306915	-0.200922485	0.700852227	0.095904338	0.775690064	-0.052240479	0.242060451	0.565366573	0.261259728	-0.365233648	0.36032862	-0.541416936	-0.144839267	0.482402563	0.998727712	-0.13772965	-0.544360739	0.433263323	1.66848489	1.892221229	0.71844665	0.630883368	1.579658785	1.484273342	0.104531964	-0.356262655	-0.271955431	-0.186305256	0.567076666	1.602841093	0.091116959	-0.484585833	0.610787322	0.651538294
0.959326592	-0.391279193	-0.456347213	0.229953758	-0.140885526	-0.88740852	-0.14545	0.450402122	-0.202058779	-0.326366892	-0.172129629	-0.573500606	-0.458893886	-0.677836965	-1.21591027	-0.435539963	0.282552287	-0.202499948	-0.079741322	-0.169609028	0.463720019	-0.557744014	-0.481420487	-0.562420772	0.373125681	-0.007073993	-0.550987308	-0.746715132	-0.046355412	0.175041503	-0.504836725	0.347116078	-0.749860669	-1.126203401	0.082600431	-0.038283968	-0.298144084	0.124810686	0.237538245	0.318813231	-0.267681367	-0.127774364	-1.00467061	0.245551268	0.301506762	0.735274355	-0.859480643	-0.950338068	0.24165166	0.18578651
-0.42197551	-1.862622637	-0.779964946	-0.730913489	-0.130961309	-0.763251613	-0.809680005	-0.391646817	-0.739417537	-1.143483764	-0.705360594	-0.22009557	-0.322738191	-0.125965355	-1.414167553	-0.545563432	-0.664257714	-0.502258992	0.670468026	-0.527595414	-0.141843475	-0.716498306	-0.763799781	0.592957933	-1.103239903	-0.295964965	0.321988052	-0.574235047	-0.152277233	-0.073427175	-0.500729273	0.582796843	0.022466043	-0.483396029	-0.29184931	-0.307934573	-0.536246532	-0.357443722	-0.040520555	-0.127290309	-0.426034348	0.073134432	-0.707478762	-1.48837053	-1.197319265	-0.751629067	-2.49193626	-1.709602503	-0.089408293	-0.157401283
0.23321273	-0.181203036	-0.383791124	-0.368708208	0.088844441	-0.841364582	-0.823398014	-0.364267785	-0.71427082	-1.322282104	-1.197229153	-0.96678412	-0.454676739	-2.375349789	-1.471805945	-0.549114308	-0.233246111	-0.493843824	1.163007205	0.037667084	-2.098502609	-0.834674913	0.303417107	-0.108284058	-1.059254712	-0.181254592	-0.423940111	0.230150415	-0.438177113	0.654043111	0.048123487	-0.165024285	-1.612169641	-0.21699291	-0.44555843	-0.601720405	-1.185396013	0.081774729	-0.056736732	-0.403715901	-0.30076841	-0.709302532	-0.294730064	-0.877995906	-1.666473327	0.228086379	-0.979148559	0.102455639	-0.248197822	-0.501809624
-0.340218222	-1.19950697	0.002799789	0.022867378	-0.46836686	-0.210610458	-0.240064368	0.28994688	-0.430337644	-0.558039737	-0.343185193	-0.186991377	-1.398305516	1.270568652	0.342159575	0.148479071	-0.111188776	-0.162952818	0.24693844	-0.296453845	0.532946671	0.033016452	-0.162306	0.610071896	-1.514582531	-0.17902163	0.053936983	-0.301703014	0.255678354	-0.172592644	-0.756712697	-0.404383977	0.850165434	0.507861294	-1.059555017	-1.093024051	-0.005111031	-0.932892962	-0.891765548	-0.251858664	0.362354142	0.777577882	0.875335548	-0.654072905	0.276366736	-1.280258949	-1.580267527	-0.098895745	-0.603911741	-0.636439191
-0.244877463	0.42088216	-0.069694705	-0.382180779	-0.24036846	-0.220413991	-0.354265948	-0.924734612	-0.229865677	-0.184084445	-0.75496523	-0.440579824	-1.424760759	0.984531517	-0.683379135	-0.230519835	-1.011616446	-0.312381096	0.727642811	-0.144581365	0.919009382	-0.288119252	-0.801409133	0.062334115	0.367401957	-0.196695098	0.918117209	-0.386058732	-0.361341371	-1.018507489	-1.713965432	-0.512616369	0.468894494	0.672200361	-0.257586191	-0.378401449	0.671208711	0.216176676	0.088610585	0.031803922	0.750894024	1.089380572	0.229752281	0.181145175	-0.390529135	-0.310904935	-0.287250114	0.885858561	-0.149813495	-0.092988404
0.083495871	0.431181249	0.754827153	0.58307176	0.64820802	1.061363721	0.487453773	-0.176958753	0.855512376	1.117746108	0.286005169	0.470817522	1.337102342	0.353921838	0.995104604	0.333299564	0.691333048	0.902783487	0.195452139	0.622318847	-0.616629471	0.381746918	0.514832058	0.113322046	1.405222707	1.053790279	0.793655014	0.138984873	0.007115687	-0.126844475	0.600917481	-0.558777134	-0.353440036	-0.25744597	-0.403994727	-0.385115516	-0.788664456	0.004261714	-0.47405386	-0.243441583	-0.224710914	0.359972153	-0.219722095	0.065098569	0.545504484	0.038136835	-0.188349405	0.581496514	0.230074279	0.302674209
1.355753979	-2.13832488	0.876695492	0.142391771	0.875675792	-0.162666479	0.338320331	-0.154127135	1.0262838	0.35148849	-0.833020427	0.452316946	-0.359117094	-0.941683731	-0.089703391	0.221508322	-0.634974972	-0.385068927	0.416045	0.261242571	0.512993097	0.129579973	0.269704338	0.198346227	-1.320397056	0.971856437	0.465109504	0.107507548	0.178860975	-0.298602504	-0.176448745	0.004698051	-0.099997922	-0.266762994	-0.035948316	-0.574383753	-0.319093678	0.306872187	-0.324080987	-0.695196194	0.094536206	0.260195409	0.567244904	0.693017982	-0.679867962	-0.486181519	-2.080396265	-1.221278966	-0.166897192	-0.477057844
-0.177378178	-0.124921553	-0.034564847	0.496794186	0.453264948	0.607305315	-0.503107337	0.446361773	-0.644351652	-0.277023781	0.221702749	0.877202479	0.50831707	0.166750007	0.882622286	0.040583886	1.136075854	0.340519329	-1.438591961	0.707472974	0.40077351	0.486541286	1.310970616	0.65623123	0.054692841	0.252771398	0.903326012	0.72455608	0.366891767	0.502601666	0.82300489	-0.295000117	0.344603219	0.733019295	0.525982827	0.835705613	-0.239852921	0.332181323	0.509806648	0.30441424	-0.504465372	0.324831549	0.316131877	-0.493075688	-0.62291064	-0.910059474	-0.732689142	0.200174914	0.098584226	0.225465754
0.514888767	0.846554647	-0.115200047	-0.208763376	-0.321874013	-0.282143514	0.358726893	0.270566577	-0.735816658	-0.581119828	-1.509626876	-0.632445995	-0.486763233	0.042432851	-0.2026021	-0.235530243	-0.561130562	-0.605750005	0.076617392	0.531822346	-0.518355223	-0.27466352	-0.426234232	-0.096555831	-0.628626639	0.114376592	-0.767566169	-0.191030538	-0.231274879	0.241940199	-0.153397568	0.015229868	-0.470438921	-0.576148792	-0.450251031	-0.30003197	-0.252380553	0.13682967	-0.224624615	-0.1298906	-0.481197152	-0.152815217	-0.910329716	-0.032267862	-0.079449323	-0.49385919	-0.872531792	-0.386904665	-0.086172304	-0.239231264
0.100670421	0.305795222	-0.481107255	-0.398942461	0.198446626	-0.662221404	-0.696121692	-0.866401475	-0.735793874	-1.507330859	-1.056135242	-0.707261676	-0.121376314	-1.241772943	-0.19710535	-0.529927173	-0.066542233	-0.884957369	0.219976848	-0.464440438	-1.73177665	-0.58856069	0.049477175	-1.073608159	0.364834347	-0.146488239	-1.370183068	-0.793452703	-0.382443274	-0.180824174	0.339986754	-0.98190619	-1.022358202	-1.146377761	-0.210364158	-0.299529657	-0.182516583	-0.432549955	-0.103330218	-0.347543775	-0.279434099	1.035881413	0.937117766	-0.430314021	-0.731551659	-0.32335358	1.463532102	-0.93222117	0.127988538	-0.008472237
0.2796492	-0.883078354	0.770699898	0.273160606	-0.143628596	0.268892196	0.374052554	0.008480342	0.047860433	-0.240904161	-1.591406438	-0.181652105	-1.074680574	0.10665816	0.930295079	0.448228858	0.278967363	0.469412903	1.054048746	0.684853665	0.519813692	0.32813959	0.075259257	-0.585901591	-0.238922304	0.805567189	1.775249438	-0.320200543	0.106447998	0.145415081	-0.138320873	0.137382445	0.375288569	-0.00538714	-0.873252667	-1.04972773	-0.654812863	0.087068751	-0.877600708	-0.8370745	0.335239322	0.2192487	0.134420164	0.839623517	-0.617506909	-1.060981182	-0.330103993	0.384987937	-0.693136442	-0.748616285
0.419193325	-1.280406782	0.384697988	0.736771784	0.388006585	0.729978682	-0.01760415	0.211102062	0.181594944	0.084921926	-0.269395278	0.09451383	-0.135419226	-0.715155146	0.342999725	0.337027299	0.761148	1.033835146	-1.458700504	0.469788878	-0.85591321	0.161378718	0.532193788	-0.344325648	-0.137748061	0.34777225	-0.120323159	-0.922350907	0.161938972	0.592188332	-0.087007838	-0.195644327	-0.221049908	0.407654309	-0.789391732	-0.987347501	-1.599474583	0.382315721	-0.682012853	-0.72642108	0.06429725	1.385872967	0.013867445	1.090480604	0.390481299	0.469749135	-1.437448814	-0.547480125	-0.072284938	0.108503321
-0.718673198	-1.058504765	-0.496548762	-0.245184698	0.226204378	0.253520698	-0.787857915	-0.425873329	0.019932998	0.172305515	0.059902472	-0.700717345	-1.039205001	0.920560395	0.29122726	-0.582127266	-0.609602115	0.23489927	1.1756098	-0.481258569	1.1293598	0.542137223	-0.044965442	0.82633929	0.63505791	-0.285994981	0.964091586	1.162877099	0.310302749	-0.309406683	-0.060216404	-0.46522697	0.633502781	0.038792858	0.911826605	0.902645993	0.598173462	-0.267373753	0.551513554	0.584656659	0.470803274	0.066776809	0.383860834	-0.175010427	-0.788997466	-0.968832122	-0.434354645	-0.205420624	-0.119270068	0.060942846
0.240932924	0.356901836	-0.230955456	0.175634268	0.846586156	-0.040171061	-0.708338241	0.042733841	-0.156134099	-0.514439374	0.507897081	0.53125179	0.649219475	-0.138932641	-0.675150395	-0.455304083	-0.02530226	-0.442670084	0.485256646	-0.101200492	1.383507889	-0.237209104	-0.163271986	0.52204485	-0.176404957	-0.613588401	-0.604806509	0.13556611	0.042003401	-0.43188244	0.247977263	-0.163911887	0.18305483	0.269813415	0.709768179	0.532280365	0.018863994	0.214885447	0.968973701	0.353792656	0.239115595	-0.895195282	0.334277831	-1.036949009	0.096132947	-0.64586874	-0.855914757	0.916727546	0.172006646	0.240344288
-0.268473051	-0.15177072	0.208923988	0.300344352	0.193185997	-0.365341012	0.349083357	0.224642731	0.620447482	0.206466115	0.735847951	0.159856348	0.169474841	-1.383297433	-0.44687791	-0.055776919	0.2481544	-0.118893261	-1.853337759	0.17151489	-1.000634899	-0.275677969	-0.350398227	-0.615576538	0.300676733	-0.000889086	-0.629657892	0.002972128	0.06705726	0.109654551	0.327946346	0.710366062	-1.206042031	-0.928635432	0.732785414	0.86246361	0.679858418	0.228307353	1.104445684	0.939320903	0.790893971	0.804939562	-0.546719369	-0.663389853	-0.82604872	0.661300262	0.488745714	-0.692710617	0.604342806	0.300083103
0.473537292	-1.422809252	0.405344943	0.466524771	-0.289741921	-0.160401025	-0.306921614	-0.188341149	0.242461359	0.365531836	0.409347972	0.605109371	0.89186473	0.14706103	0.871090619	0.146606034	0.567447538	-0.78204118	0.655567656	0.68607448	-0.596169451	-0.080015291	1.325423196	-0.223841946	0.048356847	0.62778066	1.1865184	-0.022222606	-0.081962544	0.634274314	1.435298599	-0.307426197	0.478635813	0.900530687	-0.044134647	-0.391352598	-0.932971364	0.310173594	-0.455314244	0.039155802	-0.679553646	-0.926941006	0.244622469	-1.098616863	1.073494988	0.022221881	-0.252084596	0.976935911	-0.003779011	0.13265045
0.039691436	0.047274717	0.452122187	0.223279111	0.431905602	0.030914575	0.038462093	-0.194038708	1.006064033	0.940035266	0.569288433	0.839991972	-0.245893808	-0.419356837	0.421702104	0.201877057	-0.488694065	0.425341779	-0.167696154	1.071720369	0.218063809	0.198953061	-0.196262404	0.827056089	-0.348499958	0.822964699	0.851572948	1.165250264	0.412682984	-0.208526475	0.510311932	1.086849598	0.672160431	0.32196997	0.276172381	0.144885835	0.343487186	0.210495573	0.118735913	-0.081094405	0.404496293	-0.285472532	-0.596573576	1.282750898	0.371035431	0.352246473	0.246678774	0.087254285	-0.0558255	-0.038823232
0.27093531	-0.834905855	0.390767643	0.252846391	0.4402144	-0.18900702	-0.093233052	-0.049744936	0.157706688	0.848870975	0.576462065	0.111229011	-1.511660603	-0.566748346	0.242698511	0.072593858	-0.96155855	0.074431817	0.913454906	-0.091667697	-0.07985498	0.07020472	-0.102837721	1.05793204	-0.67999553	0.15733945	0.552230667	-0.172746148	0.041926002	0.250391932	-0.58376845	-0.355910915	-0.275745856	-0.298598103	-0.531972974	-0.597277426	-0.046368688	0.019366239	-0.414633714	-0.901603193	0.027101619	-0.605090345	-0.735680264	0.047911975	0.383433991	-0.409285619	-1.313181416	-0.002902154	0.062803702	0.350567377
0.064096853	-0.430776153	-0.165874529	0.002113538	-0.131340076	0.450727578	-0.19067018	-0.042514614	-0.071745556	0.36185704	1.025236662	0.257081853	0.572801432	0.362260901	-0.249120078	-0.580689279	-0.19213153	0.020776145	-0.490721545	1.080193899	0.896009125	0.009970854	0.106293829	0.225195542	0.746088268	0.656665306	0.978191542	-1.340203712	0.277118636	0.061698113	1.414840513	0.407816013	0.215486971	0.598476988	0.492903224	0.21713853	-0.605591899	-0.226282579	0.467639977	0.241393804	-0.261484895	0.128632494	-0.787989233	0.397870877	0.283080157	0.214830342	-2.250833809	-0.709852333	-0.06698564	-0.496213242
-0.04647386	-0.419069466	1.019432853	0.371169056	-0.003211702	0.363969903	0.716823078	0.264263614	1.206101981	0.115010076	0.424773533	0.485616776	0.318813399	0.213078674	0.960641995	0.946148437	0.971586337	0.319292702	-0.334455218	0.650919887	1.305226164	0.61630507	1.297944368	-0.823985846	0.356428975	0.92478061	1.499113416	-0.245703558	0.352975277	0.765582832	-0.755724558	0.343437255	0.553141908	0.699623289	0.343964355	0.319294978	0.108396666	0.482999691	0.177130437	-0.287817166	-0.013867332	0.349084489	0.708822183	0.766845246	-1.361593542	-0.917261387	-0.035511634	0.424047383	0.286614246	0.253831816
0.199808371	-0.424315444	-0.355852217	-0.323278304	0.096176351	-0.847260306	0.050636055	-0.444255025	-0.052903796	0.613465141	-0.165102411	-0.423183586	-0.071511972	-1.056569803	0.304449091	-0.117889369	-0.026196669	-0.966914788	0.191000932	-0.063980065	0.071091898	-0.547335258	-0.353533354	0.131558646	-1.322603009	-0.449981636	-1.187295884	-0.841996343	-0.507883423	-0.314335705	-0.063799096	-0.687447486	-0.507087291	-0.407163654	-0.372861501	-0.043169911	0.177505067	-0.431834575	-0.386262454	-0.175728368	0.600971736	-0.508998626	1.130506267	0.497478453	-0.90729123	0.039331139	0.57358055	0.706128096	0.050179759	0.227075731
-0.341849128	-0.573047855	-0.407177568	-0.326221323	-0.4698573	-0.549918738	-0.268906493	-0.293893557	-0.32745222	-0.318462913	-0.674501321	-0.299538643	0.160067533	-0.390251306	0.473187248	-0.175680863	0.073514611	-0.555274265	-0.69386145	0.540437618	-1.425887308	-0.548474378	-0.324510041	0.147109564	-0.862050691	0.920766483	-1.811124404	0.893877822	-0.20997875	0.258052722	1.248672158	-0.113361134	-0.355011739	-0.142378137	0.121144084	0.228901894	0.702625137	-0.173146054	0.070756629	0.427253262	-0.232680483	-0.452724217	0.281917325	-0.08079253	-1.642597446	-0.286884386	-1.513963443	-0.149951797	-0.009182231	0.178638651
0.747907943	-0.306678912	0.521253327	0.160805064	-0.3608044	0.076509277	-0.027100879	-0.764155521	0.401281909	0.259177028	-1.029538899	0.213890454	-0.554659741	0.994772787	-0.056196324	0.395364147	0.384119779	0.310469642	-0.452858311	-0.335493934	-0.106004417	-0.035672859	-0.122835127	-0.787487701	-0.52619859	-0.43020057	-0.265563822	-0.170087927	-0.222604716	-0.448625412	-0.799978683	-0.560486725	0.433649577	0.3424539	-1.84709207	-1.490683639	-1.203176919	-0.524177239	-1.633661438	-1.051911339	-0.580506996	0.252067854	0.553880353	1.189792293	-0.2782707	0.317531436	-0.034827334	-0.287269485	-0.265989401	-0.14622289
-0.237618773	-2.38398778	0.434741366	-0.015416102	-0.132410589	1.359133542	0.067784942	-0.680856794	0.057728696	0.83445327	0.895743851	0.780988126	-0.024270724	1.344917227	1.16213435	0.773934566	0.669768765	0.675144519	0.274501902	0.416411518	0.2655638	0.663201698	0.80497073	-1.174484052	0.712631366	0.738958751	-0.10461103	-0.57121984	0.28119179	0.0047167	-0.136102329	-0.028217733	1.125175162	1.408135242	-0.146579048	-0.538607968	-0.541555633	0.263949357	-0.495119084	-0.105258278	-0.105909744	-1.07022758	-0.326610515	-0.288332518	0.499666702	0.064994686	0.491051004	1.217647527	-0.313300507	-0.129185135
-0.283241759	-1.170593652	-0.291982936	-0.078602573	-1.099838379	0.648052996	0.096743967	0.334678631	0.025034121	-0.800541862	-0.534379656	-0.446291774	-0.728112758	-0.898910429	-0.575163283	-0.33106672	-0.149754963	0.162980484	-0.541938172	-0.794989907	-0.860003688	-0.30610292	-0.094898927	-0.313241936	-0.062909267	-0.565626574	0.229290892	-1.6164928	-0.120256185	-0.018872038	-0.924453793	-0.951943512	-0.370321537	-1.163026533	-0.872396821	-0.961981092	-0.296457422	-0.590969578	-0.71449091	-0.164062538	0.163515813	-0.612508187	-0.385311077	0.481146786	0.592138422	-0.68841723	0.81701541	0.801817787	-0.307558003	-0.184033202
-0.094194104	-0.251964371	-0.175792293	-0.547460892	0.419504877	-0.153983375	0.279084004	0.128102822	-0.019668158	1.225808482	0.833802402	-0.183307732	-0.235791972	0.211232189	-0.024351873	-0.289503541	-0.67910085	-0.108749734	0.146955474	0.308692682	0.852758716	-0.142910154	-0.440673296	0.567714992	0.046999216	-0.212547934	0.467685155	-0.581750905	0.035124635	-0.782042608	-0.279486521	0.47380678	0.08701284	-0.581862637	0.426909048	0.45815975	0.96711222	-0.119427353	0.625066906	0.728041523	0.074887528	-0.28651901	0.632052032	-0.5743186	-0.506814322	0.188071619	-0.127084283	-0.351682497	-0.183747754	-0.274799238
0.146842787	0.686175173	-0.369151191	0.097967504	-0.458063494	-0.877631397	-0.25533654	0.497354751	-0.357979464	-0.260946258	0.975436989	-0.124801223	1.538364755	-0.702175758	-0.641975327	-0.399783926	-0.213894675	-0.732826745	1.008066614	-0.223355347	-1.126645246	-0.393461503	-0.281668768	-0.946922611	-0.114177064	-0.393398295	-0.850838924	-1.500291422	-0.084199063	0.463158777	0.918048319	0.156368608	-0.205150493	0.05264802	-0.144030992	0.017140465	-0.361353933	-0.816740963	-0.166395623	0.178269215	0.036186704	0.042611048	-1.224345304	-0.595653948	-0.446557919	0.610261264	0.254977637	-1.685208619	-0.132729361	0.121115769
0.344854336	-3.54002299	0.207208806	0.249483134	0.241289004	0.491411671	-0.078755537	0.211019235	0.080385714	0.05179882	0.015307671	0.321236429	0.322394304	0.276704718	0.640083529	0.312809301	0.080046471	-0.108566559	-1.120943795	0.497105317	-2.415243098	0.260153432	0.774651585	1.826183761	-0.027839437	0.091199086	-0.801660656	-0.496861809	0.197513171	0.12706249	0.851858243	0.029459066	0.014566001	-0.940063709	-0.22138117	0.053251589	0.041237752	-0.045988131	-0.117382696	0.230559941	0.325052595	-0.698956124	-0.345828814	0.407034853	0.419408523	-0.576349814	-1.530320742	-0.901382956	0.037800267	0.076266725
-0.499423704	-1.455425105	0.138033465	0.071458121	0.479361985	-0.273923239	0.30052025	0.301283843	0.228722143	-0.969654924	-0.07481057	0.269891869	-0.390370044	-0.908209324	-0.698769584	-0.061625064	-0.418688423	-0.300580302	-0.458805998	0.158008481	0.810366646	-0.584369109	-0.016281145	0.390836869	0.045853466	0.143717197	0.428323855	0.173066155	-0.084383415	0.067665187	-0.166989738	0.766322881	0.041053473	0.141469646	0.196949077	0.060372717	-0.627213567	-0.147206313	0.181029804	0.243430607	0.335847496	-0.038433594	-0.288648078	-0.052950933	-0.286347724	0.624602106	-1.348509879	-0.601273654	0.169477368	0.067656769
0.223201587	0.187365525	0.350504963	-0.898251115	0.341920681	-0.248663015	1.164008702	-0.181336746	-0.114570439	1.139639946	-0.575690339	-0.052583001	-1.383811731	0.71466106	0.168480894	-0.020547397	-1.04191501	0.353881397	-0.020641295	-0.343048469	0.978770213	0.120955797	-0.903533579	0.377970561	-0.513124638	-0.5209285	0.988330469	0.058988792	0.333051566	-0.653459168	0.625376525	0.251754664	0.695870156	0.159557099	-0.182537594	0.148107585	0.929541088	-0.563191381	0.017809808	0.247873565	1.13050018	-1.381156536	-0.460792553	0.216095607	-1.648900891	0.249807792	1.232012213	-0.937291303	0.236378424	0.112672562
0.166696698	0.412358817	0.075498768	0.285141339	0.109069556	0.924211314	-0.033495192	0.214358205	0.2157077	1.551260057	0.659992186	0.890302749	1.228269416	1.181698737	0.663360186	-0.118124801	0.381708799	0.778320552	0.035397541	1.396060174	2.044684574	0.885059649	-0.108239078	0.60384118	-0.749754319	0.966583201	1.147645735	0.185732399	0.670556427	0.168192937	1.006100187	1.240422273	1.378134732	1.719055771	1.07612126	1.181067259	1.182733255	-0.155919933	1.02013109	1.083031093	0.030161797	-0.516514314	-0.786339576	0.817314491	0.890041286	-0.435177424	1.020588118	0.207373913	0.366774636	0.443890411
-0.063635729	-1.433715079	-0.294834046	0.456107149	-0.615299917	0.557622934	-0.162495866	0.736529595	-0.040951334	0.635921503	0.157001853	-0.069473972	0.148285885	0.149085257	-0.030477828	-0.576295285	0.07682274	0.823095981	0.463116723	0.827618566	0.759799375	0.241072797	-0.295876253	-1.132067124	-0.843234862	0.191054586	0.537108542	-0.784467197	0.252478196	0.293340322	0.398447465	0.576003206	0.375856484	0.928157354	0.504617888	0.549867274	0.325440688	-0.122887341	0.472007851	0.236454006	-0.568689173	0.6504388	-1.082867484	0.515492459	0.423046817	-0.641741688	-1.657248917	-0.534661551	-0.49539302	-0.576187458
0.495820256	-0.385126326	-0.028110929	-0.019081739	-0.122901314	0.302105125	-0.150131317	0.008696615	-0.330473507	-0.533426032	-0.874730916	-0.028496103	-0.522039227	0.177977865	-0.160092234	0.039880479	0.223841239	0.322987243	0.649566072	-0.008918112	-1.37434667	0.347097367	-0.217652851	1.74349793	0.590079765	-0.545245117	-0.30826951	-0.466965843	0.298252326	0.105446241	-1.064982178	0.348166055	0.257638172	-0.297090307	-0.033386595	0.001337119	-0.039676837	0.417293315	0.303065897	0.228148633	-0.038635746	-1.260821668	-0.353156066	-0.617532199	-0.272549719	-1.095829746	-0.20340185	0.089410432	0.444683176	0.251775699
0.017415573	-0.314915971	0.049550153	0.674335811	0.17738769	0.108318176	-0.085929613	0.173036871	0.080213315	0.738441338	-0.452126672	-0.011723072	0.438070387	-0.355568803	0.795160068	0.493261708	1.069835784	0.432189988	0.876061865	-0.641565523	-1.738408253	0.103225569	0.27267119	0.512652981	-0.118358448	-0.380105086	-0.78698247	-0.782818889	-0.301579427	0.234509428	-0.039929435	-0.312984963	-0.65256924	-0.105830209	-0.878096432	-0.907341095	-0.139962773	0.02907794	-0.576997096	-0.473976393	0.258260889	0.352529599	1.05672968	0.010174679	0.202000457	-0.293853792	-0.671729575	0.341139589	0.200981147	0.075564568
-0.216616175	-0.728494377	-0.834172239	-0.082163953	-0.396121447	-1.118207073	-0.631642639	0.131484328	0.001585	-1.69136621	-1.021428789	-0.700781569	-0.122012927	-0.88668697	-1.753806387	-0.620834088	-0.289194326	-0.988013486	0.457458884	-1.442690257	1.522502149	-0.653477598	-0.846981289	-0.961651114	-0.961466418	-1.499949811	-0.015592357	0.520603655	-0.286542813	-0.259060149	-1.172607962	-0.549985837	-0.220802302	-0.544563382	-0.635175253	-0.461715429	-0.187992853	-0.656998097	-0.495543921	-0.901541107	-0.178639417	0.031932258	-0.372184754	-0.315146393	-0.781775235	0.371080945	-0.825876678	-0.180121161	-0.187806745	-0.265665021
-0.286380004	-0.068106442	0.175516559	-0.549176593	-0.105429232	-0.181341716	0.367197704	-0.323270572	-0.391517689	-0.023826768	-1.087173604	-0.27869236	-1.204859047	0.357822903	-0.516974503	0.057694458	-0.265947606	-0.629230786	0.251428827	-0.336739491	0.509108093	-0.404500619	-0.379114869	-0.752572501	0.919256903	-0.433262209	0.218096224	-0.159684661	-0.303429328	-0.414191814	0.202336023	-0.784617515	0.120025142	-0.168108105	-0.974137338	-0.970895399	-0.184283349	-0.470900899	-0.95413124	-0.641659119	0.100851915	-0.373283317	-0.834322105	-0.302140367	-0.326553092	0.628442401	0.271884204	0.122668498	-0.16160912	0.340903992
0.374693029	0.17314069	0.581978739	0.530653749	0.165070893	0.059603228	0.67456917	0.525360686	0.978769675	1.349938974	0.609398902	0.570578844	0.034755043	0.293159123	1.732053443	1.041730058	0.943585207	0.72965481	0.130809529	0.537101462	-0.350247777	0.403893997	0.709285918	0.899847595	-0.370530887	0.460387209	-0.24006866	-0.847604327	0.178428755	0.789247915	1.133235586	0.562124753	0.722164358	0.730023961	-0.444147488	-0.487518674	0.287633754	0.795607788	0.106471691	-0.210008276	-0.268520194	-1.049471627	-0.633143369	0.599093339	-0.032241126	-0.314758634	-0.816562126	1.321153892	0.354359885	0.188558737
-0.74574258	-0.101784862	0.457984568	0.505577514	0.236859479	0.428091815	0.656197265	0.885817628	0.275717928	-0.029883007	-0.054346834	0.487934846	-0.513035575	-0.356135389	-0.041458541	0.342958982	0.356785343	0.397535722	0.57536828	-0.122712207	-1.337130022	0.183073916	0.79907565	0.324850945	0.929120206	0.141772249	-0.175665931	-0.313546742	0.234411351	0.42822142	-0.861930415	-0.090454758	-0.593578243	-0.169387938	0.055891245	0.093894278	-0.334636118	-0.111666522	-0.016687565	0.448157537	0.06920701	0.086194019	0.143948221	0.104534324	0.283193517	-0.60412483	0.601667815	0.385926167	0.174322692	0.284787448
0.103065749	-0.958064465	-0.169791621	-0.992666523	-0.932028422	-0.648474717	0.068337964	-1.064383479	-0.577024401	-0.502333675	-0.972906206	-0.408283991	-0.7518474	-0.674089405	0.203795779	0.268458183	-0.699534031	-0.266996874	-2.065313602	-0.609151849	-1.226590019	-0.482648579	0.059814134	-1.408140527	-0.301403049	-0.37468305	-0.234443475	0.170179372	-0.350734452	-0.463546863	-0.392341462	0.048777726	-0.625380025	-1.480935907	-0.777010917	-0.730889085	-0.042436087	0.149424792	-0.017471912	-0.109476535	0.172977414	-0.127691941	0.453698494	-0.450539214	-2.359579056	-0.763284264	-0.163857275	0.874608142	-0.383231935	-0.469204256
0.771675455	-0.356443588	0.751010155	-0.114555975	0.443837803	1.240318048	0.84982398	-0.039427673	0.19954123	1.447985309	-0.068695434	0.666032754	0.991081769	1.631270309	1.355645715	0.291852941	-0.512770049	1.234289913	0.19879994	1.289222193	1.108013823	0.464471314	0.163977013	-0.013915842	0.003525758	1.084824704	0.770698941	0.403885059	0.381386136	0.208156589	-0.490542035	0.416486863	1.086506252	0.755435786	0.54870324	0.29452454	-0.09934021	0.144735227	-0.047280511	-0.362590115	-0.140728133	-0.243162647	0.271840789	1.330217168	0.821567766	0.196425518	0.073809946	-1.023491483	0.392843211	-0.118619859
-0.090599917	-1.581572601	0.179956449	-0.722890038	-0.525938787	-0.401708238	0.438485156	-0.618521355	0.165470154	0.381895734	0.08107451	0.365122289	-0.766180542	-0.058059212	0.453334822	0.233426445	-0.57207088	0.328332783	-0.861525991	-0.418145728	-1.274533218	0.03528053	-0.85999425	-1.105555772	-0.983349249	-0.227663162	0.21187732	0.722625866	0.023701845	-0.894413859	-0.118301298	0.748781391	-0.026702407	-0.563798568	0.122709035	0.110025157	0.930198682	0.082522952	0.42648685	-0.269985608	-0.260133474	-0.655160512	-0.06265562	-0.099773441	-1.282009284	-1.56040877	0.447288718	-0.176308839	-0.012750901	0.102446178
-0.925736529	-0.352122	-0.358308632	-0.473598693	-0.735773844	-0.401113439	-0.229880799	-0.425428303	0.064966273	0.551982066	-0.40101314	-1.135567752	-0.030173855	-0.247661052	0.32125334	-0.254408027	-0.207798553	0.146180802	1.529394115	-0.167324544	-0.002908457	-0.059232519	0.107790978	-0.679561379	-0.600450208	-0.305135868	0.07753115	0.22623522	-0.173853812	-0.090247674	-0.895822746	0.49608008	-0.096315991	-0.613448372	-0.207663883	0.163717153	-0.093743594	-0.175966054	0.641656339	0.176987927	0.032419398	-0.68145369	0.178654293	0.031774078	-0.942411349	0.173006417	0.513079393	-0.128429445	0.010292982	0.087404909
0.265731671	0.550538467	0.749484815	0.618290387	0.40237223	0.848466793	0.647495817	1.315068912	0.470345661	1.60100458	1.140771579	0.088427163	-0.453643437	1.026272758	0.570428548	0.103664935	0.143326104	0.23665315	-0.115744045	1.079638315	0.418523361	0.493927166	0.086783703	-0.260142897	0.724150583	0.564054263	0.556683999	0.158580926	0.389496949	0.430007728	0.837888104	0.38571677	0.8895268	0.939733717	0.517940491	0.290063222	0.092448754	0.146362763	0.179025711	0.383936575	-0.040546181	1.410817661	-0.840605278	0.811574692	1.010678679	1.37504301	0.142347749	0.716096673	0.07165799	0.092388944
-0.320111464	0.433494352	-0.098562809	0.256566621	-0.214754269	-0.706828043	0.446984884	1.581399235	-0.120490148	1.158110679	1.608243673	-0.507233096	-0.397090118	-0.437709564	0.250176145	-0.243715813	0.276266387	0.246469516	1.128977511	0.216987177	0.738252256	-0.565823263	-0.06164832	-0.761024077	0.197538184	0.237654719	0.658661217	-0.340014356	-0.39435296	0.616313192	-0.552335244	0.698869205	0.152815629	-0.0043201	1.33841837	1.134409842	0.689779152	0.467642893	0.814176432	0.868790128	0.328705865	-0.873449317	-0.72819556	0.329590399	-0.29373483	0.032784005	0.306537719	-1.051907006	0.356232402	0.229409221
-0.472762072	-0.110778057	-0.411524312	0.324582275	-0.298801886	0.141808838	-0.409272834	-0.128329272	-1.161503877	-1.170035435	-1.892455687	-0.52830433	0.958762136	0.264627066	0.10236763	-0.259953411	0.587841151	-0.402049993	-0.156410271	0.169181651	0.067917089	0.076741343	0.606134735	0.345860316	0.823760414	0.212658504	-0.212743264	-0.263664633	-0.040676256	-0.182217691	0.040914093	-0.695566503	0.531633486	0.391458745	0.019386871	-0.090108939	0.004009126	0.215467251	-0.200863651	-0.713036658	-0.023603433	-0.467604281	-0.399500423	-0.324393304	-1.040711478	-0.06233655	-1.463035041	0.939243011	-0.31641191	-0.594909476
-0.211064387	-0.489086105	0.234785731	0.170837562	-0.118170974	0.185478513	0.442556944	-0.080742914	1.162225658	1.488375265	0.627379928	0.511895692	-0.665285189	1.127919641	1.68729935	0.424399159	0.360942202	0.882303785	0.701320287	0.498169389	0.931863621	0.552332987	1.124665634	0.398900364	0.467256869	0.217419686	0.125732409	0.387992191	0.267695784	0.403633192	-0.864888494	-0.211784928	0.288928773	-0.372087256	-0.143004668	0.324495649	0.556916634	0.149603126	0.186535504	0.281525817	0.454381495	0.218815541	0.643455128	0.119580545	-0.169973856	0.428738335	-1.081469702	-1.403515363	-0.175252519	-0.198951537
0.944590879	0.689488929	0.458124902	0.113225745	0.622243265	0.938278572	0.846101193	0.179248796	0.463774624	0.894627067	0.369557557	-0.153322619	-0.219645788	-0.110922172	0.45427843	0.210242631	-0.312998357	0.873952392	-1.366967438	0.228238703	-0.674372618	0.11034439	-0.723112732	-1.333316913	-0.308470953	0.490535456	-0.204625666	-0.385126391	0.091861569	-0.440305588	-0.250727928	0.218150008	-0.364745882	-0.437005708	-0.15744646	-0.27203811	0.888666103	0.143154608	-0.364102205	0.196413537	0.886725937	0.84256831	0.327963381	-0.131670695	0.188978516	0.585574253	0.561790553	-0.165445425	0.159004046	0.149397012
0.45938622	0.582796813	0.307271177	0.345313562	0.556590752	1.050646337	-0.350224891	0.027733557	-0.057506897	0.245056824	-0.070989885	0.863035485	0.12819604	0.314952524	0.229071091	0.213835847	0.310455677	0.301988441	1.721034568	0.458057101	-0.893068366	0.503303146	1.198964949	0.939566628	-0.686695804	0.480803447	0.163634535	-0.137673225	0.226759205	0.385343622	0.209261508	-0.159517037	-0.016190595	0.618885979	0.4183233	0.60176762	0.504212599	0.841080964	0.426144121	1.017074367	-0.060022701	-0.821853549	0.321765727	-0.021579167	0.515467692	-1.543783077	0.106491011	0.622954661	0.018946171	-0.231360915
-0.032080475	-0.37484034	-1.094160985	-0.977803549	0.282645601	-1.304390183	-0.267297282	-0.297551955	-0.620802077	-0.841669686	-1.282973349	-0.668216395	-1.252064291	-1.077342361	-2.028195322	-0.953296827	-1.230811241	-1.222836367	0.591249344	-0.981029146	-1.081175907	-0.82118889	-1.045702047	0.205344535	-0.055869823	-1.045550242	-1.784854796	-0.432370042	-0.294013617	-0.525935271	0.806981987	-0.345380953	-0.809550088	-0.90196533	-0.408846682	-0.020075579	0.393796934	-0.657748581	-0.168500404	-0.142919111	0.044328604	0.131646233	-0.135880987	-0.773837678	-1.507756733	0.788509757	-0.342972303	-0.073624514	-0.008293921	-0.125668284
-0.479441959	0.172077898	-0.073164218	-0.045165254	0.348059474	-0.42852271	-0.203349429	-0.081731693	0.08952771	1.477240743	0.527701757	-0.334471463	-0.685706271	-0.217147223	-1.044407851	-0.828915764	-0.788258742	-0.862273629	1.640424507	-0.868005501	-0.049002029	-0.480931712	-0.558599668	-0.271246096	-0.756126319	-0.848823268	0.296731045	-0.651536499	-0.29709542	-0.281769213	0.040099747	-0.806744065	-0.261663583	0.281044193	0.085818924	-0.260725847	-0.041636309	-0.110918349	-0.714443218	-0.590163937	0.263272587	-0.669073509	-0.513701937	-0.542914213	-0.133135602	0.000428292	0.486061994	-1.190729505	-0.273001055	-0.191091092
-0.172272285	0.441125772	-0.380550461	-0.029871577	-0.606569866	-0.622738023	-0.291457973	-0.087120031	-0.578389435	-0.467088726	-1.001406065	-0.103736106	0.128399546	-0.386107274	-0.569184097	-0.150347978	-0.247204201	-0.534108463	-0.482619065	0.071368309	-0.536404697	-0.445273703	-0.760525996	0.07444484	-0.494055517	-0.043346204	-1.047035178	0.325718242	-0.340220344	-0.399207374	-0.695270237	0.282737665	-0.164059839	0.033903358	0.018339015	0.024171476	0.005597744	0.417014411	0.260569793	0.241901054	-0.120736339	0.909270107	1.614576219	0.150863146	-0.664549729	0.185856705	0.500200342	0.959325743	0.050312148	0.200866861
-0.12527888	-0.465950094	-0.620338482	-0.606458728	-0.534979587	-0.746180545	-0.826214657	-0.150807763	-0.463720948	0.464893054	0.85233577	0.011707914	-0.669451502	0.448258757	-0.747759208	-0.478198474	-0.838968375	-0.570947137	0.901521557	-0.000938183	-0.215360576	-0.481706484	-1.185471078	0.757042374	-0.451032819	-0.692266595	0.045994624	-0.074297774	-0.05386723	-0.922138455	0.432353083	-0.046389782	0.127252164	-1.014931458	-0.08723532	-0.018478345	0.573234971	0.037287998	-0.129478373	-0.558705218	-0.494282288	0.616524862	0.880867962	-0.733587362	1.170345862	-2.024184787	0.461747171	0.43430799	-0.399089212	-0.293073956
0.815024494	-1.973130914	0.509791026	0.248327686	0.400683722	0.124921013	-0.104476835	-0.620928566	0.442093737	0.601854775	0.275672258	1.277335037	0.649058569	-1.218972554	0.652365504	0.292900413	0.353221017	-0.559784149	-0.531815727	0.869349987	0.038792123	0.266101444	0.337647749	1.693609626	-0.462024544	0.3652777	-0.940975191	-1.33690325	0.127677966	0.250199946	-0.058779212	0.291315012	-0.233862765	0.065400516	-0.629050612	-0.743005292	0.17422516	-0.487806276	-0.121075773	-0.322013925	0.276839677	0.114203958	0.271194656	-0.0037029	0.659654181	-0.286277308	0.765210297	0.326706162	0.099495129	0.148690834
0.463142812	-1.581132289	-0.242381207	-0.561774235	0.179795887	0.507262213	0.422113142	-0.487347032	-0.130276573	0.537646859	-1.30140333	-0.531311694	-1.343209782	0.896135975	0.198321133	-0.469922652	-0.682047159	0.928866326	0.164244485	0.644671235	1.758360506	0.113394737	-0.66887332	-0.038434346	-0.228149325	-0.063847632	0.8809394	-1.323388346	0.179974226	-0.706187936	-0.150131802	0.523187563	0.478476519	-0.110527374	-0.223560716	-0.41469769	0.222371379	-0.629148391	-0.383461378	-0.664094875	0.590452695	-0.265837745	0.123949183	0.344753157	-1.222846687	0.508431361	-1.105267767	0.041084264	-0.312113683	-0.349224468
0.608599805	-1.772830215	0.207152719	-0.295847671	-0.465087819	-0.410790405	-0.313717966	-0.825363494	-0.288373018	0.013202701	-1.329746852	0.365030519	-0.218521392	0.80362529	0.594783704	-0.108921742	-0.646559717	-0.462045141	0.124143719	0.861057567	1.316903268	0.073664554	0.088581351	-0.544965268	0.595037887	0.15475241	0.241311219	0.223357567	0.071039035	-0.433279141	-0.964952554	0.229745242	0.679622243	0.092593919	-0.273560996	-0.172776982	-0.068212366	-0.033741151	-0.187331941	-0.949333613	-0.021801038	0.078013697	0.129611708	0.743304836	-1.080602806	0.388943391	-0.584320283	-0.265476301	-0.267696406	-0.013120712
0.045823071	-1.179632798	-0.316881407	0.299370469	0.282896794	0.309570405	-0.527739057	0.139743111	-0.009173996	1.571493528	0.569968635	0.911509441	0.245853655	0.341470097	0.797733609	-0.155432631	0.207508944	-0.118182199	-0.1592012	0.271235266	-0.050231212	0.002294622	-0.043021324	0.401522671	0.636267229	-0.385471145	0.229606141	0.284307399	0.150456261	0.031813394	0.683824055	0.001474907	0.208435709	0.622113338	0.440005341	0.410787567	0.734138677	0.394784213	0.631336529	0.58021218	-0.355574093	0.930670308	0.036868423	-0.145816676	0.618086619	0.638338727	-1.556879273	-0.448042641	0.210992859	0.114595362
0.286493962	0.892340407	-0.707479899	0.078511659	-0.079899057	-0.656333851	-1.475868235	-0.861632077	-0.740091214	-0.538455872	-1.223328642	-0.659407942	-0.004366503	-0.822258458	-0.574786171	-0.205661141	-0.031279225	0.03609066	0.903325242	-0.836857138	0.226588986	-0.589567908	0.243140407	-0.229006526	-0.269869609	-1.273606188	-0.089675118	0.512920301	-0.596750208	-0.481415902	-1.123256737	-0.741122558	-0.272077173	-0.571811045	-0.365806799	-0.215213739	-0.365531477	0.40102888	0.21467093	0.123640607	-0.414776266	-0.116649829	1.072809922	-0.577314919	-0.507185863	0.13599386	-1.437351242	-0.565040487	0.002232357	0.196627694
-0.848021407	-1.035281784	-0.281317365	0.094842965	-0.504961596	0.325351637	-0.530215352	0.427247691	-0.336740161	0.140928487	-0.523924785	-0.114808954	0.059378001	-0.427086034	0.217200887	-0.367093612	0.184462931	0.222929777	0.010755347	0.58225597	-0.955011602	-0.19782284	-0.25590262	0.60704937	0.096065751	0.016324675	-0.164566405	0.557721749	-0.07646594	0.355318121	0.74528793	0.234335518	-0.48973056	0.463818118	0.068309611	-0.139045287	0.062644434	-0.195485802	-0.146469025	-0.427839766	-0.526318271	-0.08055969	0.204629044	-0.037315164	0.249784116	-1.511718316	-1.874705393	-0.624425515	-0.192929783	-0.164191506
0.024785281	1.823720709	-0.162047109	-0.472831967	0.10914674	-0.492818284	0.070661613	0.416824414	-0.499154781	0.795983615	1.21140405	-0.215759434	0.269377433	-0.620161133	0.118481805	-0.714945675	-0.577810524	-0.350361443	-0.221180233	0.976495318	1.0958445	-0.461197099	-0.27457698	0.050160618	0.283419403	0.396620387	-0.870589316	-0.471291301	-0.218958161	-0.100898235	0.280396106	0.865912297	-0.234660763	0.05517971	0.747384234	0.490319592	0.270484191	-0.036960021	0.593572223	0.560499671	-0.62969476	-0.761134997	-1.858073738	-1.161278427	-1.102224424	1.131350983	-0.77252277	-1.989589948	0.08177247	-0.041969138
-0.524256852	-1.550077532	0.163672821	-0.033028736	0.526042423	-0.069358666	-0.474554736	-0.642057016	-0.052773499	-1.364306035	-1.266988731	-0.22022252	-1.789423179	-0.131094188	-0.243647052	0.198906987	-0.323541091	-0.013808368	0.531552938	-0.508666485	-0.046584178	-0.102561395	-0.026471068	-0.357752661	-0.425243247	-0.161180638	1.022877365	-0.406299009	0.045220506	-0.49327203	-0.373087743	-0.352210766	0.564620927	0.323502741	-0.435944176	-0.422723303	-0.266420237	0.240523621	-0.605071359	-1.082811076	-0.184596727	-1.040724834	-1.007737099	-0.039810276	-1.197260621	-0.258168956	-1.302928035	-1.542315341	0.091656766	0.285293504
-0.021665314	0.245501738	-0.148526802	0.040525597	0.561370488	0.144811039	0.052616232	0.112537739	-0.584647717	-0.415593199	-0.609408419	-0.00214109	-0.093376373	-0.528544673	-0.859677882	-0.529282864	-0.20564338	-0.993442793	1.011902322	-0.841589274	-0.04746906	-0.144590605	0.601543971	-0.685342844	-0.270513582	-0.013911475	-1.396037324	-0.464588092	0.085595904	0.193815661	1.124630188	-1.263502079	-0.43592488	-0.963732377	0.508038663	0.620378287	0.11609605	-0.195969819	0.014537947	0.613055443	0.178717188	0.231728094	0.479084613	-0.937739731	-1.377179101	0.5331222	-0.583289802	-0.985637042	-0.052869895	-0.380964904
-0.285822174	-1.198769699	0.418948927	-0.148983088	-0.166930602	0.790998331	0.433629619	0.302464194	-0.212440967	0.729348969	0.009691791	-0.513245566	-1.382391552	0.39862739	-0.032380962	-0.138816249	-0.149283759	0.884032148	-0.074698144	0.583537221	0.024505931	0.51646371	0.075285896	-0.031354699	-0.512497082	0.737270395	1.074058316	0.400028999	0.412259557	0.7692331	-0.508878629	0.4866905	-0.411495983	-0.006269579	0.620906567	0.374606422	0.184485638	0.448856693	0.425544477	-0.012650118	0.083465859	-0.1170963	-0.568409313	0.266722789	-0.472485894	1.544547169	0.98520569	0.426532856	0.265821172	-0.133999668
-0.963532384	0.400491006	0.433327978	0.144246195	-0.237035215	0.476376402	0.075856022	-0.317177983	-0.315419653	-0.414906108	-1.229564602	0.131619433	-0.463055133	0.468289539	-0.172153113	0.399124146	0.174525238	0.305596252	-0.324748489	0.075373592	-1.797728651	0.283085323	0.013302931	0.372276711	-0.354285724	0.252178861	-1.041262967	-0.200630451	0.050406315	-0.154210185	-0.367674251	-0.093443682	-0.12070592	0.012923959	-1.352672312	-1.017010849	-0.440681452	0.166061359	-0.833955325	-0.238345989	-0.523568302	0.628329364	-0.325950907	0.374575368	0.287969128	1.324946658	-0.351944507	0.888648781	-0.259911709	-0.096871509
0.04088105	-2.915641061	0.074741005	-0.056111581	-0.263366379	-0.598554	0.328607552	-0.330025081	-0.331263265	-0.725863828	-1.600076812	-0.560696093	-0.377917212	-0.45935246	-0.265574187	-0.290283809	-0.624687845	-0.457572425	-0.102527389	-0.671015261	-2.72778212	-0.486693235	-0.255516508	-0.345396695	-1.002393095	-0.258635249	-1.42489641	-0.507358189	-0.556372808	-0.332496876	-1.243917142	-0.755443612	-1.303844865	-1.228875967	-0.721629533	-0.689697243	-0.37987762	-0.622489064	-0.554768423	-0.561287247	0.208606469	0.046973518	-0.394843226	-0.187382683	-0.770113619	-0.987805475	-0.848884642	0.242515467	-0.360859307	-0.519742427
0.049351674	-2.448070592	-0.706789573	0.060757787	-0.638774805	-0.006666908	-0.745854923	-0.292433104	-0.769593713	-1.093756464	-0.586659683	0.6371566	0.230294194	0.592461484	-0.250382761	-0.244516339	0.325662906	-0.040353795	-0.137461351	-0.064854663	0.594786671	-0.030606897	0.574850793	-0.733488154	-0.535164699	-0.30084056	-0.082536186	-1.196973841	0.061027739	0.206619633	-0.107847977	-0.366608701	0.47815022	0.999026065	-0.221773929	-0.360572484	-0.653144938	-0.827406455	-0.425396908	-0.590479467	0.022836697	0.005121382	0.498828328	-0.766220692	-0.635913727	-0.505279739	-0.528327029	-0.156129185	-0.395786723	-0.399041771
-0.228505601	-0.811456491	-0.807385038	-0.357435515	0.340278093	-0.573463339	-0.965911998	-0.477508738	-0.664343374	-0.324019515	-0.624316445	-0.251421909	0.0770664	0.184155222	-0.283127207	-0.528137085	-0.271355565	-0.442747212	-0.158861666	-0.536903093	0.269059077	-0.377731941	-0.600427269	0.630660956	-0.65271749	-0.863937057	-1.336336802	-0.069112035	-0.050127101	-0.58011672	0.73649588	-0.363959117	0.328819092	0.006040722	-0.193720482	-0.565389103	-0.625163846	-0.241588057	-0.199056284	-0.712475363	0.070643468	0.506662723	-0.301897484	-0.404416991	-0.729439231	0.355986165	-1.378750086	-0.492129907	-0.137407261	-0.162388994
0.880280751	0.368137041	0.342573834	0.130127502	0.393141063	0.33643053	0.257957505	0.322609965	0.774086241	1.199957646	0.906284354	0.792869787	-0.214061136	-0.560194136	0.197155291	0.527366472	0.323291805	-0.116169558	-0.121130106	0.010897968	-0.899312093	0.497324842	-0.195474545	0.073660215	0.191326463	-0.098796127	-0.805544708	-0.358354687	0.260537725	-0.037755204	0.314714192	0.028976424	0.00146318	-0.896823088	0.257454007	0.06739677	-0.000188722	0.010551815	-0.156198985	-0.444884725	-0.009963091	0.102156135	0.712067486	0.827821497	0.681344625	-0.47016538	-0.590333682	-0.349376953	0.063802239	0.275979992
-0.16866157	0.626101951	-0.465976014	-0.086457333	0.073850744	-0.678831565	-0.361263272	0.229225922	0.225176628	-1.014856827	0.195916449	-0.342093762	-0.112627201	-1.818160959	-0.683287115	-0.541731031	-0.168770306	-0.404134657	0.809997068	0.154650101	-1.941345116	-0.813763697	-0.789750127	-0.373418307	-0.12867683	-0.620746965	-0.742772744	0.184077749	-0.37065311	-0.276204622	-0.312111453	0.216536534	-0.758529513	-0.726800696	0.276224407	0.325687302	0.104287604	0.145133254	0.303423627	0.744548092	-0.454868695	-0.595870217	-1.015499081	0.128278059	0.263392822	-0.150996961	-0.474949723	-0.42791677	0.220948647	0.250842143
-0.15432567	0.259219415	0.502770175	0.499906334	0.750908653	0.870245537	-0.284147611	-0.111652336	0.822348771	0.285392812	0.104275937	0.37310121	-0.125410491	0.292890155	0.48304257	0.339882446	0.234306743	0.266824689	0.784987158	0.481347721	0.437996682	0.350172172	0.467938291	0.218468518	-0.160710371	0.24934138	-0.554700991	-0.421035039	-0.006719066	0.321775923	-0.03228208	-0.034320995	0.491712624	0.03917451	0.423316715	0.455006968	-0.172085164	0.070335117	0.323463085	0.243159166	0.433551838	-0.784971998	-0.950016277	0.159321262	0.684186611	-0.138180262	-1.063313286	-0.104911944	0.311465576	0.253956692
-0.176963353	-1.323235323	0.361705857	-0.456481662	0.237060624	0.324697671	0.608756816	-0.049421804	-0.168931481	0.418868106	-0.473208636	-0.009001409	-0.479331108	0.52811279	0.293576879	-0.115704024	-0.857383633	0.135626807	0.260031612	0.385892844	1.227675999	0.118860481	-0.077183522	0.375559066	-1.005523892	0.551590851	0.211565242	-0.584828108	0.16854358	-0.5614865	-0.035953967	-0.496180873	0.814147328	0.726427696	-0.424476572	-0.134544508	-0.038651358	-0.167936742	-0.107688773	0.021765376	-0.079273371	0.280514525	-0.145490218	0.426847555	-2.071611723	-0.550335437	0.281146034	0.095718594	-0.125145184	-0.44042774
-0.213157872	1.479589002	0.374520414	0.272843867	0.752715413	-0.562611848	0.301155239	0.586226742	0.406756987	-0.138430462	-0.212059173	-0.2886385	1.220206637	-0.46983156	0.040648286	0.191697023	0.258229901	-0.538102876	-0.710180197	0.413113379	0.804685507	-0.541315359	1.003156279	0.5066772	0.24267979	0.46692693	0.172499811	0.450063351	-0.188464505	1.163276955	-0.010226121	0.391527897	0.143225124	0.497846524	0.611606194	0.382971121	-0.498116916	0.867805764	0.384742743	0.497651606	0.121830858	-1.212023683	-1.230270654	0.285330567	-0.139251335	-0.308847478	-1.848650162	-0.41852942	0.392655163	0.180479497
0.40362235	1.169906611	0.347234626	0.9247367	0.520392693	-0.033038812	-0.048606763	1.019876039	-0.246945757	-0.492341586	-0.570126619	0.831253711	0.853229783	-0.387459367	1.178060459	0.143439969	1.051261803	-0.563421299	0.638533198	0.084461273	-1.103655871	0.133217581	1.123078346	0.931615334	0.496855344	0.32810608	-0.426977172	0.704677469	0.178669334	1.023464397	0.896937839	-0.160216655	0.045536875	0.506086844	0.521485245	0.584039759	-0.488134128	0.284419222	0.310986673	0.467031856	-0.535368377	0.433705845	-0.23096087	-0.0772798	0.046352889	-0.805545811	0.9485897	0.62298666	0.304520727	0.343796543
-0.193518571	-0.314369365	-0.541275931	0.468542094	-0.111136948	-0.486427019	-0.500045748	0.937062867	-0.801185797	0.206725673	0.083765972	-0.234437122	0.487410505	-0.688397192	-0.47292078	-0.304353705	0.270597127	-0.071749499	-0.250248383	0.344929256	-0.324314965	-0.344403352	-0.48858724	-0.350319217	-0.476923431	-0.25378566	-0.367146872	0.30097402	0.000423379	0.127733481	0.019409348	0.254043685	-0.841370773	0.293636662	0.429620542	0.623669139	0.370384456	0.059461628	0.39034082	0.28354115	0.638300456	-0.027596832	0.30430047	0.042002244	0.094204618	-0.762240559	-0.965842472	0.016293032	0.125181485	-0.18835852
-0.102520315	0.335049155	-0.490396779	-0.300199529	0.211618509	-0.057816593	-0.246973495	-0.289913367	0.099523199	-0.211364685	-0.109875074	-0.31919828	0.06599095	-0.875665296	-0.468539732	-0.228910829	-0.115251163	-0.151868439	0.104695651	0.735918611	0.214969173	-0.187891206	-0.123838527	-0.367938664	-0.157518234	0.173437329	-0.116879842	-0.221932297	-0.280985209	-0.131263119	0.243234005	0.381893247	-0.560135677	0.435884807	0.125862386	0.551901618	0.69658131	-0.291398686	0.467814063	0.478960666	-0.076440977	-0.377517508	0.326978234	-0.511370175	-1.974220165	-0.443366111	-1.180229605	0.111296593	0.00625122	-0.112931307
-0.456596954	-2.348431085	-0.275058263	-0.025671709	0.145249913	0.000897811	0.059555678	0.102570211	0.047930532	-0.169756412	-0.786974437	-0.011240159	-0.546233013	-0.367875556	-0.116448711	-0.12199377	0.118141012	0.086513636	-1.271211064	0.605982825	0.339212181	-0.084116265	-0.076597853	0.305331989	0.269613058	-0.049461936	1.183995138	0.383540214	0.15941394	0.08788307	0.507473522	0.24111848	0.250702746	0.341176404	0.212788657	0.168004717	0.10185627	0.171456825	0.013399948	-0.079528363	-0.452387527	-1.12421426	-0.789133906	-0.34353248	-0.314004989	0.244395867	-0.039953781	-0.665474533	-0.060691709	-0.11488104
-0.413397642	1.298806463	-0.533215591	0.063865893	0.550787567	-0.520187139	0.142764773	-0.012516939	-0.890184713	-1.126778795	-1.246762645	-0.769021337	-0.102893428	0.32597201	0.000315499	-0.255611759	-0.172684694	-0.286609649	-1.85756157	-0.165427208	1.095364552	-0.53288761	-0.367520127	0.747828563	0.909964672	-0.197268373	-0.668337517	-0.133735043	-0.399860617	-0.051830728	-0.714852709	-0.409560502	0.254216544	0.481059232	-0.116480741	-0.026552831	-0.549706391	-0.142621926	-0.407390157	-0.331819904	0.393394337	0.104349258	-0.427343083	-0.078019243	0.787294627	1.971630353	-0.021679433	-0.143405733	-0.029220328	0.065603615
0.372140185	-1.668340351	0.00770672	-0.482821277	0.302192674	0.455194133	0.220982323	0.094996015	-0.448547694	0.999907495	-0.22394099	0.175280736	-0.696628008	1.249495948	0.331757693	-0.478623992	-0.784556661	0.363294183	0.405113857	1.328008491	2.390938441	0.101342997	-0.323963616	0.676981843	0.850485668	0.581001828	0.685153549	0.276563365	0.331646181	0.215676774	-0.144666311	0.248338425	0.645616769	0.899786416	0.622823841	0.737022767	0.580469816	-0.149532719	0.903154632	0.281598424	0.343627335	0.421316082	0.679297628	0.771847439	-0.237845082	-0.570750131	-0.437958702	-0.237911009	0.272887589	0.244218664
0.751908203	-1.935204723	0.224183416	-0.012366668	-0.29973464	0.536674149	0.604619922	0.779371867	-0.152516362	0.245009527	-0.140920637	-0.03752524	-0.831080556	-0.572371552	-0.126535293	0.294360782	-0.25175748	0.828054021	-0.35486544	-0.0963336	-0.458530902	0.335739443	-0.415770896	-0.137858327	0.469896502	-0.049105248	0.463930337	-0.056583976	0.197189499	-0.438887267	0.384651717	0.598881799	-0.157780172	0.121644518	0.836963047	0.950966847	0.073292554	0.000847274	0.492365286	0.901146988	-0.076433696	0.537632957	-1.390179591	0.201516589	-1.088216852	0.721329773	1.008015789	-0.684913981	-0.005373259	-0.152897781
0.025124735	0.743960598	-0.13221252	0.709710014	0.066852093	-0.300406509	-0.438569494	0.061433587	-0.096746604	-0.267899437	-0.06378504	-0.298003471	0.151656604	0.182562148	0.768226565	0.300625493	1.177693075	-0.659709215	-0.05873816	0.275493578	-0.182869418	0.16009407	1.238061776	2.274529358	0.856741679	-0.107288097	-1.179042637	0.224636891	-0.095695228	0.842047546	0.647679578	-0.809437939	-0.224046423	-0.605869296	-0.55633733	-0.509733384	-0.134185635	0.588344607	-0.26340431	-0.146915407	-0.609517637	-0.599489765	-0.403987897	-0.26632289	-0.564250831	-0.497269846	-0.178239754	0.159456469	0.580692141	0.202246071
-0.149251426	-0.57117955	0.154976465	0.13552289	0.143408225	-0.224650438	0.000768191	-0.301878965	-0.476368827	-0.946034823	-1.074798857	0.070664668	0.262218442	-0.438171013	-0.259352798	-0.048950592	-0.554975049	-0.098693391	-1.680502265	-0.401511864	0.384307077	-0.232014689	-0.101366103	-0.689275227	0.141827848	0.530661174	1.448372204	0.397103707	-0.14065193	-0.177598389	0.034850266	-0.22453462	0.110901396	-0.071183731	0.451674727	0.458670783	0.220471612	0.154244466	-0.16232423	0.636900546	-0.537361195	-0.546583704	-0.482525867	-0.008696026	-0.025825525	-0.945003942	1.302338998	-0.375608221	0.214723685	0.352302168
-0.77817378	-1.029251842	-0.105282274	-0.275028026	0.277282756	0.214297013	0.527807926	0.559139048	0.313876979	1.040457848	1.181509016	0.088140423	0.280088154	0.363932781	0.485849203	0.543481287	0.577747111	0.456795973	-0.034158067	0.002608902	-1.671448973	0.115663184	0.998126261	0.700130258	0.541262092	0.08232792	-1.333008948	-0.523878127	-0.052076973	1.456564236	-0.103137914	0.752625964	-0.662899602	-0.22899879	0.194576759	0.323373745	0.947420049	-0.256712207	1.083827162	0.700350492	-0.342243753	-1.228916368	0.355785209	-0.117092086	0.852989899	-1.046477665	-1.191013015	0.326894516	0.486812213	0.536217725
-0.081812375	0.624526558	0.880390037	0.576308391	1.031896985	0.38751485	0.544773782	0.019911938	0.953688045	0.965405878	-0.223640387	0.95424051	0.82663983	-0.649402998	0.744529171	0.553163103	0.391095947	-0.013749747	1.034550123	1.437499481	1.25706721	0.239864729	0.304223656	0.666337761	0.476335259	1.184571297	0.79422437	0.586385532	0.109843946	0.095276419	0.75259896	0.341527109	0.20341026	0.612701471	1.261419663	1.068668119	0.155300676	0.944344706	0.761157866	0.548969979	-0.535087414	0.489822538	-0.521180187	0.771203034	0.582424218	-0.621216324	-0.827448172	-0.040479404	0.416648849	0.343479648
-0.584606106	0.016277793	-0.264129319	0.080288338	-0.531254833	-0.173571798	-0.406356258	-0.489206932	-0.223370492	-0.620914638	-1.195433079	-0.096734873	0.23616993	-0.071693702	0.555919113	-0.152634004	0.274439157	-0.048911192	0.085361218	0.790923596	-0.260296349	-0.097593259	0.071934105	0.401582869	-0.539188436	0.165434007	-0.596913465	0.149595869	-0.064387976	-0.2224176	-0.594154023	0.50726632	-0.017073025	-0.308797665	0.039987227	-0.016522512	0.895422446	-0.491298593	0.782295005	0.132009246	-0.528291728	-0.441838055	-0.967807565	0.268315632	0.120400761	0.348154529	-1.616155755	0.370786972	0.018613083	-0.409850005
0.140212124	0.846173115	0.224935121	0.615632169	-0.276255562	0.307945014	-0.36512476	-0.083259147	0.197068474	-1.005800327	-0.495936165	0.281634345	0.309391881	0.113936718	-0.718238237	0.036981516	0.073258174	0.048666273	0.436431776	-0.587721237	0.104360513	-0.064300425	0.146415445	0.227523459	0.16949613	-0.159608554	0.664218479	-0.885761329	-0.285892823	-0.003279697	-0.747850176	0.214141068	-0.211832938	-0.770196996	0.176428412	0.164758979	0.570890805	0.150344614	0.445945328	0.063838756	-0.613824002	1.094820184	0.600452817	0.119101966	1.045479558	0.032458151	2.046630008	-0.518730631	0.126877822	-0.23026655
-0.507444943	1.027252219	-0.657130166	-0.60259723	0.039336503	-1.142371873	-0.182446401	0.025271287	-0.783167447	0.221742651	-0.805306623	-1.397368455	-0.328729109	-0.510840907	-1.36504602	-0.933383934	-1.1542949	-1.113295741	0.317468954	-1.456726956	0.101249909	-0.558922492	-1.305220516	-1.107875908	-0.757016401	-1.055988143	-0.355796242	-0.294159895	-0.599584793	-1.035557887	0.111405645	-0.649674808	-0.313594768	-0.753564121	-0.236848716	-0.307251617	0.672237072	-0.803821786	0.385874508	0.102118374	0.346787495	0.014862493	-0.421204621	-0.235312213	-1.178247992	0.137758773	0.455783501	-0.835663832	-0.170550995	-0.538570093
0.379867771	-0.4992384	-0.153621224	0.124810211	0.207654643	-0.386981686	-0.623728828	-0.082651439	-0.352676245	0.509227	0.041849265	-0.245884786	-0.077422853	-1.153217485	-0.149099911	-0.534824607	-0.193247225	-0.775355448	1.099789077	-0.807474517	-0.968837352	-0.469220213	0.520545497	-0.04620155	-0.226362883	-0.799102053	-0.292680018	-0.223707871	-0.548539071	0.362593404	-0.184734526	-0.905683397	-0.762573634	-1.2997514	-0.641610932	-0.895962839	-1.223597782	0.005804519	-0.674079922	-0.313883572	-0.419992449	0.33249345	0.016556513	0.106065822	-0.191763753	0.404666322	-1.314112628	-1.018426026	-0.2071487	0.091878313
0.855094982	1.437963217	0.263012051	0.285844503	0.619493218	-0.792606412	0.666959793	0.862309191	0.665124365	0.315011487	0.735929683	-0.074875256	-0.69842661	-0.825837305	-0.675246426	-0.14454497	0.012985681	-0.477420556	-0.407687101	-0.082700284	0.337719226	-0.018688743	0.001837039	1.186265487	-0.262269552	0.3898903	-1.314258022	-0.327843066	0.210332034	0.304319662	-0.264923153	-0.155087012	-0.396833904	-0.122247323	0.500700902	0.596442805	0.349149637	0.470723112	-0.008069729	0.671343903	0.324670934	-0.629534612	-0.948483336	0.843367152	0.44016175	-0.765533277	-0.672573677	0.22422804	0.168020143	0.092283086
-0.122947059	-1.245006228	-0.071937467	-0.114982628	-0.184284868	0.087877978	-0.259806158	-0.695001881	-0.085105109	-0.600214393	-1.349362052	0.703334931	0.771597281	-0.13472086	-0.084867808	0.342419389	0.193551599	0.262626887	1.074303267	-0.207639919	-0.232295681	0.045596779	0.241183699	-0.154716038	-1.236448288	-0.383146624	-0.133802162	0.044848157	0.052125733	-0.191105511	0.026046405	-0.016248093	-0.255404094	-0.045040763	-0.116148992	0.273775696	0.556100607	0.283303382	0.456928745	0.826347945	0.149242373	0.684806471	0.431845622	-0.261476313	-1.495373162	-1.2250624	-1.784084636	0.156074424	0.187544873	-0.010757041
-0.105779276	-1.542044399	0.551842976	0.305380671	0.5713431	-0.093149477	0.249401063	0.129467145	0.077533276	0.020995905	1.166753197	-0.157623938	-0.408102609	0.225797053	-0.226769543	0.398814542	0.416873542	-0.606370798	-0.804081983	-0.76496968	3.058853209	-0.407344781	0.962487284	0.274229891	0.716587281	-0.156680233	1.75484003	0.177894821	-0.21071931	0.426491135	-0.124404663	-1.351008757	0.002331014	0.712546082	-0.080644944	0.086623373	-0.360397476	0.399619758	-0.568115612	-0.394480921	0.380949384	0.267049489	0.114757855	0.62998579	-0.349630104	-0.484836355	1.199982558	0.38407559	0.144260876	-0.148362212
-0.580463102	-0.837435023	0.225800721	0.397915054	0.015544411	1.192684421	0.2078031	0.218381927	1.000427607	0.682427448	0.586929745	0.086507049	0.25706118	1.015428736	0.773465639	0.295266381	0.81530354	1.780741997	0.175107092	0.331284942	0.332937211	0.389752923	1.107123901	0.987916621	1.394978965	0.378855957	0.43366728	-0.894466625	0.144233271	0.466916622	0.124317364	0.171101391	0.461694329	0.591008356	0.301714724	0.461207314	0.65694418	-0.24830694	0.171992047	-0.086390458	0.255129088	-0.373553153	0.309763871	0.459794406	-0.216599849	1.64003366	-0.916627946	0.15102298	0.115533628	0.330253849
-0.193292342	1.768474909	-0.003931166	-0.620257635	-0.192084418	-0.193105497	0.276112593	-0.489098265	-0.785967472	-1.13990718	-1.870482377	-0.497631495	-1.387656021	1.383757024	-0.548027228	-0.083796174	-0.998032218	-0.249347825	0.671876011	-0.255495811	0.971682315	-0.434210834	-1.510975848	-0.843298506	-0.040011482	0.044129958	0.908094077	-0.437591199	-0.289679914	-1.305285574	-0.769585351	-0.061691617	0.638188837	-0.022777285	0.168841148	0.046169832	-0.864119825	0.075478631	-0.414258361	0.1401886	0.134382607	0.325984965	0.083836151	-0.308045832	-0.916910876	-0.534952879	-1.097811468	-0.148486745	-0.268629183	-0.792304857
-0.327470076	-2.374754191	-0.442561327	-0.437301025	-0.352055845	0.508612391	-0.032388189	-0.552078444	-0.598414831	-0.373910223	-0.766336303	0.091004163	-0.622838253	0.265514582	-0.153915563	0.389223133	-0.06983315	0.492085568	0.497775166	0.171928348	-1.788138169	0.103975538	-0.003409107	-0.857826874	0.603305622	-0.147591755	-1.115203932	-0.467351631	-0.044957176	-0.723457135	0.532051897	0.484586858	-0.034624233	0.199162486	-1.07643145	-0.367604377	0.096058636	-0.712130918	-0.164755283	-0.092175486	0.334534164	0.453349497	0.835268844	0.149891499	-1.046875686	-0.338620152	-0.355752266	0.9392065	-0.401052955	-0.524679446
0.744754712	-2.681371947	0.77080549	-0.285467142	-0.124549137	0.184987784	0.361615044	-0.442812801	0.41672722	0.270652064	-1.380899898	1.127840868	-0.159933297	0.98490699	-0.387419343	0.251432213	-0.954292002	0.223430422	-0.238725636	0.175109804	1.603781742	0.174548848	-0.384684154	-0.062931301	-0.043381436	0.106033835	0.862549263	-0.327034015	0.179243477	-1.036591166	0.4901886	1.050565829	0.827291259	0.901268893	-0.040776077	0.244971625	0.391936846	-0.297651379	0.259377219	0.482329902	0.215506122	-0.486502106	-0.291116933	0.277346481	0.048203443	-1.209182797	1.171729255	0.910736855	-0.260351917	-0.166684033
-0.000179464	0.588842885	-0.249500682	-0.199298429	0.496098854	-0.662145453	0.174854526	0.343380009	-0.043948712	0.340275098	0.037801163	-0.006031429	-0.305426525	0.375683359	-0.332423287	-0.544630955	-0.768946577	-0.683284228	-0.014324334	-0.069211524	-0.431143239	-0.089193302	-0.445202886	0.5760416	0.000541432	0.153530764	-0.923911848	-0.160424835	0.142271407	0.020842642	-0.413983281	-0.384129437	0.233689803	0.231405423	0.817054014	0.681982927	0.251747409	0.059038993	0.116829903	0.083202768	0.207696876	0.299251442	-0.216941701	-0.044087049	0.395209892	-0.534225557	-0.83271026	-0.438902835	-0.15317807	0.268195051
-0.227508004	0.85471032	0.467829056	0.713984422	0.090883163	0.265120769	0.346260422	0.367781594	-0.016390003	-0.955243819	-0.265419165	0.450195819	0.249138361	-0.200312105	-0.167837161	0.047789978	0.463433546	-1.123399423	-1.121160131	0.394102154	0.368889571	0.348307292	1.128554602	0.018913618	0.635222145	0.721603235	0.173951369	0.958730129	0.058117179	0.731679112	-0.641950625	-0.864264591	0.298898482	0.919488284	-0.251209442	-0.377156675	-0.722748246	0.128681832	-0.676971789	-0.42572094	0.28777801	-1.402932083	-0.504031062	0.478289822	0.882360064	0.66585554	0.567104371	0.575287483	0.021761233	-0.157125675
-0.529347956	-0.639638447	0.619845152	-0.104960702	0.076819758	0.351627927	0.213684616	-0.331849101	-0.118722698	-0.166397637	-1.692469175	0.188022932	-0.791290784	0.005616055	-0.455104293	0.152510843	-0.487488959	0.36548439	-2.29392967	-0.350370666	-1.354411105	0.109539479	-0.388461862	0.238244651	-0.89781161	0.165129253	-1.001963471	-0.721989274	0.085794787	-0.772408444	-0.136745566	0.233113636	-0.161115148	-0.948383638	-0.022928643	0.24607765	1.07041798	-0.147564681	0.149753243	0.350293804	0.303124346	0.393348589	0.757070836	-0.206368717	-0.709418139	0.11995157	0.314909156	-0.737926559	0.470324288	0.193203186
0.373004127	-0.796009776	0.305828152	-0.058074599	0.468671106	1.107612574	0.123543446	-0.39773588	0.345157898	-0.250767989	-0.545239352	0.218246645	-0.794669514	0.604038014	0.465836015	0.76522702	0.219870181	1.472793964	-0.623861834	0.183123263	1.058578965	0.894710498	0.581542103	0.01045728	0.995031546	0.345124865	0.990215915	0.314616077	0.362271273	-0.084504603	-1.044686042	0.484875664	0.383031024	0.567613318	-0.501145741	-0.428076118	-0.558855257	-0.415130752	0.056135611	-0.482560303	0.079602293	0.581288266	0.539055646	0.940082245	-0.389633135	1.485103598	0.492220701	-0.352641131	0.008821102	-0.062074874
0.359001765	-0.122525835	0.282164358	-0.402078346	-0.028321633	0.72864312	-0.055112845	-1.206756033	-0.399130793	-1.008349636	-2.70193338	0.088885716	0.235649585	0.326766131	0.389355855	0.378717279	0.021370432	0.181884977	1.555683596	-0.110950896	-1.220986874	0.240754602	0.420773498	-0.746195431	0.492346151	-0.017285886	-0.627119965	0.012300261	-0.033176099	-0.685757069	-0.132084091	-0.184930747	-0.028886181	-0.624551155	-0.767478868	-0.801469403	-0.890374328	-0.54015131	-1.021213518	-0.477103617	-0.220849199	-0.092729378	-0.582687131	-0.078770679	-0.027526737	0.165998344	1.753405176	-0.392339621	-0.343422403	-0.627504269
-0.416162878	-0.72883255	0.890148076	0.4756034	0.826360017	0.516319959	0.335154603	-0.099730545	0.482490545	0.641772574	0.802292411	0.375623083	-0.116197482	0.5690573	0.371351503	0.504863862	0.667506185	0.350202256	0.871333587	0.772939533	0.753419959	0.51091474	-0.000539593	1.038079177	0.061121571	0.96101431	0.334822133	0.161846683	0.244061675	0.393671527	-0.265100096	0.37581352	0.029497469	0.755994407	0.323465642	-0.097029234	0.247395028	0.222187247	0.049045939	-0.314383022	-0.005008556	-0.994337091	-0.996376053	0.393228061	0.799033941	0.837328296	0.690304532	-0.385938739	0.233117329	0.287235749
0.735165469	-1.820282327	0.631382777	0.174784179	0.233401868	-0.384079295	0.268791021	-0.226643987	1.088592966	0.453490661	0.41171015	0.121849938	-0.290703936	-0.852312961	-0.192352001	0.110695509	-0.180448265	0.019252036	0.021965921	-0.448444006	0.93635102	-0.184465361	0.355419507	-0.082597591	-1.547806574	0.159610351	0.986376238	0.040509838	-0.168489145	-0.056836535	-0.586141187	0.470046068	-0.15723925	0.024274671	0.18272251	0.168710841	0.139363216	0.367413262	-0.020418572	-0.572347749	-0.08768679	-1.073609812	0.105051733	-0.107809624	0.391408797	-0.135025475	0.676945883	-0.247387887	-0.206620878	-0.569465714
-0.277414987	-1.777615889	0.060892214	-0.168635008	0.315899884	0.25490951	0.155066733	0.419925745	0.054543293	0.62903701	0.199547955	0.247973038	0.314283218	0.473936589	1.163235003	-0.145129757	0.360706172	0.090711767	-0.5359624	0.948373314	-1.27315613	0.152179652	0.005099097	-0.002778333	-0.063468305	0.318671455	-0.155134932	0.127573859	0.114837542	0.615987909	0.680365794	-0.009276333	0.123720234	0.732214615	0.571136333	0.46712206	0.417443305	0.254027477	0.610992222	0.245031211	0.246340571	-0.381313669	-0.595928281	-0.257371816	-0.883547652	0.750470585	-1.370408814	0.042962027	0.091626614	0.19391756
0.268705131	-2.465456503	-0.484202422	0.31271414	-0.477584771	-0.365655367	-0.143597839	0.383757488	-0.441367937	0.165215911	0.280566652	-0.101129071	-0.218268123	0.21879102	-0.603599705	-0.508908153	-0.300171812	0.535618823	-0.31977076	-0.619679266	1.114487762	0.069272745	-0.255196736	-0.156239303	-0.862118797	-0.743378665	0.274737804	-0.310619404	0.01995854	-0.508840006	-0.795790122	-0.284660819	0.221237232	-0.257257415	-0.397985097	-0.162570368	0.437811252	0.643006225	-0.246701482	0.041357248	0.373490749	0.526836315	1.417314086	0.096118191	-0.399966596	-0.496535793	0.181624139	0.780537869	0.165366145	0.151690811
0.500462483	-0.322623952	0.466998376	0.209665116	0.440634773	0.417756712	0.643824185	0.227877542	0.00828666	0.607136488	-0.058186676	-0.445887488	-0.761339609	0.974454482	1.079786039	-0.148838572	0.195366102	1.03246979	0.298711316	0.916700457	1.839636473	0.167971295	0.83916735	-0.050180535	0.335696222	0.822912271	1.328897778	0.741087798	0.081481939	0.280843623	0.190723907	0.096825259	0.934792426	1.534922212	0.29335494	0.319945006	-0.240929243	0.188920898	-0.42359669	-0.147339953	0.356142458	-1.043512684	-0.576549205	0.419641312	-0.360040257	-0.15601291	-0.431847951	1.579466714	-0.111748162	-0.162017897
-0.486713231	-0.965009781	-0.50718059	-0.01261073	-0.382529185	0.307094059	-0.104302214	0.161616357	-0.622739317	0.48146456	-0.511127432	-0.366443497	-0.355907455	1.007289518	0.426605709	-0.424844328	-0.115823474	1.323119354	0.351727822	-0.230568972	-0.552454455	0.180760072	-0.417777568	-0.28255912	-0.140797646	-0.830784978	0.424210503	-0.183000959	0.053169938	-0.443255967	-0.815653005	-0.107564519	0.235792723	0.23704238	0.125984862	0.399420259	0.441401731	0.443278557	0.470757313	0.097148126	-0.17654538	-0.598947552	-0.618204368	-0.340407848	-0.217624333	1.444499233	-0.361313105	0.355956744	0.247863122	0.326012106
0.764632087	-0.640679318	0.023592245	0.045163416	0.285775333	0.232076476	0.113542512	-0.157212043	0.038829751	0.353342307	-0.511324449	-0.051421145	-0.106900986	-0.575706886	0.850092521	-0.340147279	-0.30244448	0.587874802	-0.113422959	0.740348653	0.641087836	0.078832407	-0.204367999	0.005277609	-0.549199255	0.414599795	-0.32007995	0.053926551	0.173906981	-0.17396053	-0.300227608	0.198816242	-0.235976085	-0.214517823	0.411561869	0.268155962	-0.053146691	0.217303042	0.03750935	-0.031432068	0.441651378	-0.00395113	-0.403260052	0.185559623	0.429830406	0.269320755	-0.058450026	-0.615248343	0.22388413	-0.229810039
-0.369405454	-2.787690669	-0.60129351	-0.129969793	-0.384237493	-0.535439857	0.154792033	0.287570567	-0.19100214	-0.951478248	-0.171061288	-0.461059948	0.703845334	-0.258964217	0.069411034	0.043828395	0.586842329	-0.514747033	0.365853605	-0.39099429	-0.65382677	-0.429164795	0.519715868	-0.747204292	1.096651165	-0.584185323	0.66132492	-0.315385551	-0.266344248	0.507738442	0.345409066	-0.549611624	-0.491150773	-0.134639468	-0.688391784	-0.671042905	0.498279023	0.294899187	-0.476281322	-0.646636369	-0.260588239	-0.385013216	0.828657651	-0.780035835	-1.166091043	-0.448541206	0.091614515	-0.628145516	0.090823474	0.096612535
-0.000323584	-1.067461627	1.194804842	0.104353397	0.353469356	0.549643694	1.533436935	0.564883062	0.974141535	1.17205463	-0.222565761	0.571216811	-0.785117419	1.149234832	1.338229112	0.778237831	-0.503031208	1.053771272	-1.842701099	1.105436408	-0.444618683	0.492706724	-0.123318475	-0.344649904	1.271569347	1.347493983	-0.267442824	0.077791279	0.458237423	-0.247004456	-0.064167863	0.663203602	0.567290154	0.560975237	0.882594009	1.175483371	0.481449385	0.552793101	0.74183067	1.041392489	0.420380811	-0.503019184	-0.447274766	2.020676696	0.160230798	0.764022727	0.806948029	-0.959889892	0.182184038	-0.184456831
0.385359621	-0.501517307	0.718140497	0.334456893	-0.570604024	1.107936091	0.729957616	0.569188685	1.099122681	2.155995466	1.534149085	0.045334181	-0.741097029	1.759302976	0.949966892	0.608104247	0.461798274	1.276340912	-0.73324389	1.259461951	1.179796304	0.431819751	0.381872239	-6.06e-05	0.006561839	0.319291777	0.80628768	-0.8613263	0.309926857	0.266156269	-0.483411351	0.918369089	0.875844534	0.678580196	-1.038346959	-0.879148008	0.100570058	-0.586131061	-0.134076422	-0.307535961	0.601859414	-0.32928818	-0.246474973	0.086545292	0.032668875	0.148668671	-0.308565139	-0.00136865	0.253273293	0.386507184
-0.736289434	0.053363497	-0.250454562	-0.081079487	-0.009494571	0.057031828	-0.628886438	0.225426705	-0.811102376	-1.663560444	-1.692493923	0.350163486	-0.00247004	-0.327700984	-1.074933597	-0.078435235	-0.460542739	0.210314268	-0.057133794	-0.515983969	0.88295771	-0.0204375	-0.50868909	-0.777326001	-0.296400107	-0.11234238	0.610290619	1.284710422	0.153622782	-0.147140881	-0.155098061	0.660639294	0.352353784	0.647892502	0.854064727	0.767144084	0.019301853	0.188367419	0.14573437	-0.004123481	0.114462858	-0.24031334	-0.938511637	-0.763888091	-0.507443223	0.353916446	1.227620977	0.134617536	-0.185115161	0.028720126
0.305242721	-1.395203534	-0.185279417	-0.375366216	0.272047732	-0.564236624	-0.568467403	-0.149434113	-0.773822688	-0.875249221	-1.000472816	0.241186772	-0.850971651	-0.874803348	-1.831660747	-0.403444126	-0.946707197	-0.726333599	-0.60233602	-0.338241327	0.374370859	-0.264690514	-0.440866243	0.211471685	0.468751652	-0.319620718	-0.374765533	0.273218989	0.230512989	-0.209643038	-0.450476624	0.340389286	-0.414752405	-0.052714949	0.768524283	0.682363949	0.158467698	-0.226439061	0.841001577	0.432898186	0.438424196	1.040869926	-0.608537833	-0.874787287	-0.59804112	0.011775101	0.580045808	-0.198638072	-0.204488909	-0.144330756
0.30599174	-0.785580954	-0.197130271	0.140477473	-0.222196854	0.465002765	-0.308366379	-0.144111879	-0.744941846	0.318895673	-0.36493994	-0.042344429	0.201716472	0.490964731	0.602478607	-0.19157649	0.043565109	0.590139421	0.672787985	0.739263146	-0.279176255	-0.061530437	0.433496736	0.596975044	-0.159429183	0.339842736	-0.041303501	-0.375733037	-0.085591191	0.38863552	0.352878605	0.384129272	0.227730582	0.44582677	0.512992413	0.618345202	0.772856122	0.052060579	0.75076856	0.789737933	0.204983201	-0.012819014	0.742631063	0.544510864	-0.579068107	-1.239836224	-0.500846732	-0.060266853	-0.003714092	-0.263032174
0.450162756	-0.976953715	0.329411738	-0.410996968	0.255985076	0.739335447	0.818506534	0.651166191	0.255523052	1.405963188	0.746446869	0.478018153	-0.271200503	0.259420159	0.962248467	0.631979502	-0.114637678	0.395112145	0.14041167	1.123902127	-1.754243421	0.638929217	-0.142361073	0.696006513	-0.063719724	0.274958539	-0.3003005	0.123928172	0.516743864	0.006870824	0.119807486	0.96456648	-0.231342182	0.096613576	-0.130968427	-0.310623608	0.54557749	-0.232394943	0.042906328	-0.578502697	0.330617536	-0.260565851	0.738082767	-0.647457182	-1.985656799	-0.382785331	-0.557738863	-0.546051937	0.072930464	-0.086423221
-0.104810416	-0.454820835	0.454158107	0.584640778	-0.391682159	0.257137575	0.647593578	0.601010742	0.241546027	0.668561545	0.674494399	0.467233862	0.356299879	1.651392677	1.121784623	0.706003046	0.674609337	0.365541242	-0.839986009	0.536319615	0.790836659	0.474628898	0.496476025	0.419470343	0.75160639	0.831644774	1.350178289	-0.464409101	0.185880798	0.454376752	0.135179703	0.182120917	0.781850204	1.374295823	-0.366436812	-0.145235984	-0.46341091	0.721162722	-0.18013579	0.162277341	0.14657159	0.179755612	-0.054931819	0.233808964	0.342046421	-0.193961591	0.286126786	-0.131337208	-0.19940837	0.068591137
-0.721323235	-1.549980902	-0.468014062	0.35373528	0.578899036	-0.049530478	0.281078142	1.036278624	-0.458772541	-0.776900278	-0.011038983	-0.201147256	1.088550673	-0.871263874	-0.670990098	-0.602236879	0.071116643	-0.030055055	0.498695365	-0.648580955	-0.099192026	-0.355721587	0.479472159	0.750729662	0.482914593	-0.001264095	-0.243311196	1.617635541	0.010693956	0.686385674	0.578398008	-0.245529122	-0.348465881	-0.067408151	1.128170543	0.826524306	-0.004248925	-0.200215281	0.78148129	1.179310631	-0.125769486	-0.229969953	-1.237072239	-0.622106831	1.438787962	-0.43161209	-1.754654444	-0.32769981	-0.019951929	0.183547133
0.010324685	0.585767071	-1.120707639	0.1292547	-0.05003631	-1.419323952	-0.587700035	0.677141159	-1.602526189	-1.118184039	-0.106449683	-1.040982847	-0.44584514	-1.243087068	-1.263643896	-1.090945951	0.133623438	-1.267567899	0.716350036	-1.131513675	-1.140003451	-0.84194726	0.609462673	-0.325766846	0.047234013	-0.877605807	-1.615905074	1.007477521	-0.53881223	1.040912266	-0.065405034	-0.72446557	-1.18766751	-0.522038617	-0.599006288	-0.617457719	-0.922567078	0.061671199	-0.269606239	-0.462351685	-0.703000828	-0.382774838	-0.435518501	-1.488278647	-0.949616388	-0.071130292	-1.943227439	-0.297023883	-0.132808167	-0.434424284
0.077233704	0.626032651	0.257015985	0.269930084	0.728280721	0.455602944	-0.41717206	-0.042093979	-0.118027646	-0.644554746	0.288660099	0.808836016	0.277830491	0.135158307	-0.278717961	0.099532799	0.371417986	-0.19447467	0.597920661	0.174130059	0.326169691	0.305030952	0.545528555	1.475404352	-0.222479258	0.108181992	0.992932441	-0.453119156	0.254159878	0.239238806	0.342114765	-0.15186013	0.098497907	0.414551927	-0.04883191	-0.499320136	-0.964155315	0.344029047	-0.373582683	-0.725602907	-0.299702814	-0.085648477	-0.009795841	-0.824976904	-0.055672198	0.631935144	0.861426777	0.03414646	0.104261954	0.023301907
0.150420606	-0.927331059	0.016432478	0.050264979	0.506769751	0.057366999	-0.266963818	-0.416959084	-0.208600256	-0.72070449	-0.585962252	0.199427345	0.243660534	0.139597478	-0.160699919	-0.086353157	0.179488595	-0.304954373	-0.617139725	-1.082284852	0.813532133	0.065579787	0.420925487	0.933363942	0.430110358	-0.175294262	0.225642062	-0.149156507	-0.110281085	0.166323444	0.725349245	-0.909283564	-0.023683447	0.264506274	-0.254820329	-0.55873034	-0.228715698	0.507690695	-0.233204263	-0.342663314	0.046031275	-0.101168657	0.516471293	-0.875937854	-0.611653057	-0.690408527	-1.001610466	-0.759995478	0.370658293	0.302800284
0.505026395	-0.569542474	-0.62889794	-0.212764804	0.497501141	-0.075602265	-0.183164849	0.227552626	-0.252734432	-0.033387534	-0.787877798	-0.256217712	-0.604730818	1.294347943	-0.535574005	-0.327760901	-0.164158732	-0.106329214	-0.26067627	-0.483739904	1.157860901	-0.005065729	0.158364327	-0.32190706	-0.228306224	-0.597746024	-0.410244825	-0.301108922	0.035137341	0.148636216	-0.668631766	-0.581031854	0.64484895	1.130686427	0.108385641	0.310397356	0.506891597	0.25954055	0.187772871	0.059068075	0.624581865	0.253548188	0.648571619	-0.14198212	0.05841733	1.555381689	0.576332282	-0.049920632	-0.044682979	-0.028393973
0.053687967	0.555855906	-0.119866792	-0.162203496	0.149196299	-0.460157567	0.126555436	-0.142349894	0.182979835	-0.059649736	-1.044157751	0.108684707	0.369139345	-0.764154441	-1.192367671	0.176616947	-0.384979438	-0.28200736	1.043497146	-0.324011588	0.298426891	0.007464623	-0.382448488	-0.958620062	0.159065646	-0.42233014	0.213298894	-0.372343569	-0.03980462	-0.34858957	-0.509997971	0.136256056	-0.420166241	-0.363938017	0.343246255	0.252234001	0.450905983	-0.026737918	0.507416054	0.053811813	0.304749227	-0.569711408	-0.156028886	0.470741501	-0.45131584	-1.065166934	-1.075660176	-0.122596913	0.264825113	0.354183946
0.114726501	-1.64307383	-0.145101115	-0.029494644	-0.123491688	-0.680997875	0.363499021	0.271137092	0.251208494	0.464739931	-0.132122541	-0.63171275	-0.379825856	1.016515036	-0.085534978	-0.276604096	-0.603083291	0.344442902	0.500276131	0.181443444	1.225142475	-0.130699174	-0.229334243	0.021929139	0.422683883	-0.526699671	1.132914519	-0.894068777	-0.223882727	0.103184751	-0.257037003	0.269967696	0.76435018	0.431203288	-0.483384108	-0.521346758	-0.448130171	0.017639537	0.071047247	-0.196614583	0.525680473	0.039394061	1.133643456	-0.426335057	-0.269621269	0.147308921	-0.033701977	0.455638878	-0.035084775	0.185736458
-0.602665835	-2.298122377	-0.434134937	-0.746858886	-0.706220527	-0.732968061	-0.371166224	-0.670686302	-0.669187601	-0.727070147	-2.010686195	-0.568014459	-0.774699674	-0.031448081	-0.606812293	-0.147312031	-0.166192636	-0.249031395	-0.104590821	-0.7480257	0.111074452	-0.182666612	-1.238563179	-0.48890725	-1.185737192	-0.894023133	-0.387428432	0.205987092	-0.100522463	-0.892372806	-1.206594231	-0.437992844	-0.537311135	-1.002313948	-0.002372578	0.130716525	1.257114172	0.140541013	0.002825797	-0.326770298	0.085002848	-0.151809079	0.896454625	-0.311882266	-1.426475045	-0.194513317	-0.898505465	-1.12250001	0.250575878	0.580170795
0.32466392	0.892330231	-0.265007688	0.412112404	0.356938069	-1.315766283	-0.719040117	0.569162951	-0.538278487	-1.558571426	0.394486098	-0.850382992	0.355771744	-0.480584122	-1.977682314	-0.821505848	-0.116533885	-0.619899098	-0.575277424	-1.154005644	-0.483571003	-1.096254863	0.144522469	0.088620831	0.371193159	-0.482913618	0.277164643	-0.273429112	-0.537481119	0.583320643	0.106883721	-0.430300218	0.067996989	0.058104554	0.026144081	-0.52525064	-0.777427254	-0.091430528	-0.304779566	-0.710692066	-0.226378379	-0.369929568	-0.68161385	-0.599984766	0.145590696	-0.587596767	-1.063306316	-0.598930193	-0.270228599	0.183970208
-0.362499038	-1.66374781	0.102529479	0.413055962	0.130239439	-0.258066282	0.369084535	0.228180305	0.132940062	0.988341969	-0.142582077	-0.624055233	-0.52721874	-0.188752109	0.658556042	-0.108832982	0.114102907	0.160968534	-0.194341184	-0.072646096	-0.770231004	-0.134552336	0.215081926	-0.25581589	0.113924408	-0.022781427	-0.961029661	1.042836078	-0.136129871	0.606462645	0.101727115	-0.179732245	0.084089756	1.164489301	-0.399161371	-0.288362736	0.156318064	-0.072652799	-0.023433971	-0.132873554	-0.312136019	0.997866865	0.60356049	-0.083386203	-0.5294908	0.439969244	-1.542454406	-0.544255277	0.035238995	0.121510771
-0.282337129	0.018020652	-0.170330535	0.354443342	0.403647873	-0.315603475	-0.807455664	0.071170319	1.053356234	-0.305190247	0.769565861	1.052734846	0.193111655	-0.370417583	-0.060372776	0.356782699	0.523998718	-0.110384336	0.391025417	-0.653439403	0.782272302	0.033630303	0.613259155	0.236659037	0.459643516	-0.591042289	0.36752862	-0.460640942	0.119837644	0.558248773	-0.046551687	-0.054555371	0.843864106	0.507638679	-0.232551836	0.124527886	0.05345982	0.3281139	0.412058254	0.604378097	-0.218263401	-0.510983614	0.05106411	-0.813427397	-0.405109067	0.234429824	0.259817056	0.841211173	0.152527653	0.451834085
-0.001922677	-0.186641437	-0.30047603	0.324307529	0.705266207	-0.074969153	-0.763711135	0.365053004	0.155707931	-0.54597574	0.649362751	0.350336338	0.848874114	0.17488016	-0.196898517	0.007929336	0.774346373	-1.059986731	0.971440837	0.207285372	0.052157183	-0.194161532	0.75804521	1.237630706	-0.115218805	-0.309837347	0.452977431	0.913614411	-0.064550292	0.57139652	0.788658203	-0.528652679	0.01910263	-0.019797616	0.934115811	0.780922429	-0.231988781	0.439227094	0.377796339	0.686467045	0.07587924	-0.170226964	-0.507466161	-0.391591175	1.47060749	0.266117833	-0.506130284	-0.871772854	-0.101148673	0.121136369
0.708656281	-0.232561195	-0.336195671	0.005991503	0.272818546	0.710396488	-0.881255582	-0.259691054	0.389258454	-0.030833344	0.560734	0.625380808	0.970011221	0.161199469	0.129859404	0.360636374	0.314614471	0.599466478	0.396815386	0.094826731	1.283471854	0.43230202	0.526969224	-0.327856493	0.196955154	-0.392849152	1.605389864	-0.964565445	0.033061096	-0.12611423	-0.615163422	0.009723069	0.868843798	0.710945151	-0.258625431	0.272026004	0.230053448	-0.617039221	-0.155523346	0.093397111	-0.016816303	0.509392351	0.498691509	-0.654502245	0.10616331	0.424357528	0.319473126	0.421163349	0.177355224	0.109734806
0.314454815	-0.370576423	0.493749431	0.347806848	0.321780929	0.786561611	0.49002506	0.775826809	-0.119852378	1.318582401	-0.262346387	0.389842649	-0.055596902	0.128598404	0.25458804	0.118436872	0.252510045	0.423385553	0.229070641	0.135198741	1.935961953	0.067072139	-0.273911479	0.644219046	-0.185147989	0.433073208	0.860808059	-0.826529098	0.006756528	0.101221292	0.72985744	0.104698267	0.353230494	0.591781106	0.847195818	0.792493756	0.580104315	0.84799084	0.451407923	0.097314729	-0.030183331	-0.37576013	-0.756432306	0.08636385	0.062923728	0.05334697	0.245827731	0.52039763	0.043649338	-0.04211856
-0.375910828	-0.548887393	-0.024361361	-0.254933461	0.291189435	0.213360188	0.216708732	0.311265902	0.691033279	0.220735395	-0.675393547	0.096223979	-0.435640572	0.371826939	-0.90507709	-0.14765263	-0.290969929	0.172741935	0.727593784	-0.08609418	-1.160297433	0.220076021	-0.141428444	0.637861511	-0.017688762	0.222498893	-0.359254695	-0.129560149	0.316266928	-0.211290225	-0.432270849	0.379881361	-0.15943475	0.222214616	0.237883412	0.031656234	0.399941494	0.010956161	0.168493174	-0.050555802	-0.300884479	-0.178317866	-0.747500066	-0.576178268	-0.895082238	-0.852973785	-0.776495669	-0.819539041	0.061780477	-0.024694814
0.342481081	-1.309444094	0.710477274	0.317622038	0.559262651	0.410123387	0.209556744	0.426531118	0.242149224	0.482792081	0.658210173	0.415476513	0.225360506	0.128553628	0.322825577	0.387713725	0.18964229	-0.221163993	0.253625997	0.881782559	-1.322318271	0.241136372	0.404509674	0.733391335	0.759664992	0.443969106	0.160792881	-0.195189633	0.149883764	0.284155119	-0.41785861	0.468229407	-0.242336051	-0.647901407	-0.167724131	-0.0996921	0.068562462	0.61167219	-0.083006094	0.367177868	-0.051215415	-0.310675914	-0.20845127	0.334197245	0.169927031	0.525380898	0.789241826	-0.143418641	0.249972624	0.326760725
0.65733825	0.551273407	0.481016067	0.217821352	-0.178917027	-0.184903754	0.544408352	0.516894783	0.389664332	0.359360201	-0.556363746	-0.277803662	-1.642144179	0.338797047	0.34249721	0.37619444	0.074270413	-0.202429196	0.771900512	-0.040432002	0.46807969	0.005268881	-0.134577791	0.465303636	0.27152801	0.032522732	0.032785023	-0.182136734	0.046751464	-0.115040651	-0.742321842	-0.900329349	0.28478871	-0.184201975	-0.074219285	-0.067456812	0.530076452	-0.360740948	-0.743142435	-0.302571471	0.562503693	-0.934024953	0.529174787	0.884250003	-1.078909261	0.666383407	1.545178776	0.242962824	0.016546849	-0.060253607
-0.464286925	-0.468910916	-0.478791611	-0.407134788	-0.529702311	-0.18476114	-0.27685786	-0.478156937	-1.132080108	-0.590411999	-1.144508273	-0.93016857	-1.273677185	-0.340487345	0.074308714	-0.168070963	-0.309017394	0.135935262	0.033305876	-0.85696071	-0.873790142	-0.52882039	-0.209956473	-0.889309217	-0.122484751	-0.713491286	-0.232421474	0.523961801	-0.488913733	-0.445432771	-0.868086193	-0.828124578	-0.529714513	-1.120511667	-1.814930404	-1.786565474	-1.349229061	-1.044151205	-1.657844923	-1.608498831	-0.861895791	0.247103009	0.242610797	-0.470635281	0.160015674	1.52755898	-0.761725559	-0.235718916	-0.249959899	0.09167502
-0.108012957	-0.581191532	-0.612170446	0.179399947	-0.719764762	-0.794018459	-0.262564671	0.188275696	-0.946079274	-1.241827906	-0.613738581	-0.07864621	-0.053974773	-0.179382342	-0.773117364	-0.497798704	0.383947936	-0.938181264	0.168299818	-0.381178163	-0.499889989	-0.476954952	-0.184804686	-0.098546987	-1.083549339	-0.437382186	-0.360791582	0.509088114	-0.205111354	0.030125836	0.493167726	-1.011342818	-0.200352256	0.27005477	0.198886512	0.05775168	-0.657564174	-0.170878395	0.116657	0.206978763	-0.69024265	-0.532757294	-1.055238671	-0.040386664	-0.370170599	-0.109614555	0.226867716	0.893907305	-0.106852694	-0.014636475
-0.208393892	-0.328193162	0.161523513	0.252134278	0.415237561	0.581988418	-0.091390477	0.017540099	-0.23702715	-0.368425973	-0.2130688	0.193813207	0.747380016	0.43072171	-0.570916053	-0.289744285	0.08654316	0.025868275	0.625047864	-0.361546281	1.229304804	-0.112154228	-0.118241358	-0.702420515	0.507326944	0.034966908	1.009834601	0.077882406	-0.07017101	0.25040273	-0.827320858	-0.525071608	0.344099632	0.154975268	0.455485233	0.539607512	0.497019971	1.249189586	-0.148637905	0.567647512	0.076976408	-0.263048301	-0.312458905	0.567090923	0.48216894	0.008258658	0.188759157	0.035851339	0.23703459	0.257091995
0.357536829	-1.072459832	-0.038447874	0.486943103	0.036896413	0.149528661	-0.416914504	0.038381307	0.320472628	-0.594324084	-0.45858062	0.688805913	-0.032823856	-0.755785989	-0.439490135	-0.009938736	-0.012021797	-0.153450093	-0.071855004	-0.203793081	-0.033548788	-0.119934237	0.333776224	0.331162441	-1.050967644	-0.209683571	-0.624755253	-0.721549687	-0.056477047	0.105495138	-1.455475872	-0.057826468	-0.002834565	-0.147655347	-1.159527666	-0.726915262	-0.540951547	0.22660554	-0.511869521	-0.774377511	-1.165811399	0.056253139	0.488872666	-0.450548095	0.570400585	-0.050870341	-0.449984077	-0.396823099	0.048686386	0.159274525
-0.605351098	-1.068102896	0.253523133	0.720559496	0.804996808	0.576243756	-0.005682327	0.235343066	-0.053885638	-0.35911845	-1.003189955	0.872705771	0.5975014	-0.141125936	-0.198718878	0.125696303	0.578436229	0.305764481	-0.084963695	0.591208118	0.08749346	0.23055272	0.898087363	1.277483597	1.024853953	0.55668557	0.334154258	0.239684142	0.110153984	0.566456302	0.398347845	0.089885066	-0.165639771	0.067701653	0.004408232	0.081565643	-0.41143348	0.315055589	-0.031917541	-0.012643518	-0.164049748	-0.251930494	-0.679486776	0.041733064	0.327236046	0.338207883	-0.81141107	0.331663829	0.16283057	0.435702169
-0.019935001	-0.737283755	0.152900999	-0.148551523	0.108743533	0.023098807	0.415626085	-0.239426322	0.559562439	1.005040997	0.443274864	0.176018105	-0.361291595	0.733261823	-0.867976917	0.101769542	-0.336951219	0.038195936	0.024202884	-0.920407649	-0.363008703	0.189186776	-0.267081528	-0.408977463	-0.374852746	0.025630654	-1.171269869	0.053094569	0.15219178	-0.571011298	-1.07458804	-0.743664417	-0.084618635	-0.498092755	-0.421552294	-0.330541394	0.433975939	-0.693685896	-0.882434454	-0.334282428	0.989139619	-0.515773933	-0.44698731	0.465036207	-1.30045779	1.4639753	-1.878341616	-0.64403655	0.183793441	0.532202525
-0.208092092	0.400161658	-0.379950681	0.572987244	0.087981836	-0.603552204	-0.917715382	0.247150441	-0.490442224	-1.034197367	-0.760118495	-0.531230466	0.380131004	-0.030813247	-0.017535883	-0.466046311	0.110407574	-1.136529563	-0.101499396	-0.150494436	0.895201509	-0.215310694	0.621730758	-0.392741873	0.775900684	-0.290138555	0.225334367	0.095655634	-0.149591763	0.281775043	-0.187483467	-0.59097826	-0.120410367	0.199861587	0.996593168	0.918336069	-0.160237808	0.677461177	0.539951093	1.067935154	0.473503068	-0.367384341	0.000614946	-0.36591291	-0.003319085	-0.41454652	-0.685734011	-1.087214511	0.028715998	0.321002451
-0.547814831	1.113235771	-0.332128365	-0.576575504	0.44028234	-0.096593456	0.453769039	-0.429679094	-0.50243369	0.397583929	-1.374186119	0.002829201	-0.323123326	0.052043934	-0.125868203	0.086819404	-0.054083795	-0.644230995	0.435712059	-0.584868049	0.46615227	-0.175662891	-0.598067775	-0.194482405	0.144949224	-0.359504363	-1.08819766	-0.51451518	-0.179703127	-0.854037257	-0.760434231	-1.10495266	-0.109564209	-1.677020956	-0.666057993	-0.757962416	0.643048056	-0.58138973	-0.422140626	-0.854345934	-0.306136309	1.671480177	0.477941092	-0.575710566	-0.887598965	-1.296488847	0.246262734	0.56834362	-0.251095361	-0.118194184
0.04819436	-0.18308689	0.132838041	-0.159554862	0.148073753	-0.104666013	0.253958173	-0.221539414	0.713630884	-0.124207259	-0.587948049	-0.139889394	0.489036688	-0.219901769	-0.119098047	0.166546491	-0.012780192	-0.365975502	1.262976581	-0.449503493	-0.776847459	-0.274808907	-0.218035831	-0.604536041	0.149949768	0.184949238	-0.662615867	0.105769715	-0.134279159	-0.281128726	-0.661947599	-0.235203877	-0.421348364	-0.050677065	-0.850905364	-0.785127845	-0.398391068	-0.11728658	-0.451386334	-0.249005362	-0.278991562	0.551013608	0.007564196	-0.429244141	0.191719964	0.711145053	-0.977402932	-0.877822259	-0.074951173	0.145537328
-0.370851061	1.882704148	-0.654237685	0.081619249	0.508115183	-0.76262533	0.297749662	1.092584295	-0.338187904	1.008392954	1.204923927	-0.632588688	-0.836047581	-0.244799426	-0.415511715	-0.814068105	-0.448420697	-0.698635315	-0.827344107	-0.502907955	1.454113744	-0.306562183	-0.915028486	-1.796210684	-0.865203676	-0.898474807	0.935330768	-0.588555177	-0.189650963	-0.03052569	0.151919991	-0.765005774	0.188106595	-0.055708321	0.948496904	0.824223598	0.916024181	1.187286268	0.183285016	0.58723493	0.448827689	-0.195144846	0.229463397	-0.26892556	0.132070029	0.502515872	1.148447311	-0.413457611	0.067298184	0.071342746
-0.048394105	0.0836733	0.107050699	0.640995976	0.331684247	0.575293498	-0.382309767	0.09538901	0.827756431	-0.043677753	0.600619001	0.360636663	0.114496892	0.064534166	0.649702587	0.414264128	0.934055553	-0.434535958	-1.126492279	-0.347290807	-1.98542121	0.189128868	1.04398083	1.243877231	-1.260190398	0.252939632	-0.822758355	-1.22257769	-0.108568319	-0.071300573	0.065253975	-1.044727198	0.081316368	-0.333160996	-0.618710493	-0.443786071	-0.260993368	-0.200112684	-0.734012689	-0.66113956	0.492917603	0.147170678	0.485655777	-1.253663238	-0.016411236	-1.215996947	-0.973002495	0.203178871	-0.243961477	-0.639995141
0.243240081	-0.355550608	-0.04045569	-0.671269369	-0.070131322	0.413312247	-0.155235541	-0.652821877	1.172484718	-0.238945125	-1.309991081	0.618988686	-0.879461801	-0.032113288	-0.439694478	0.469645626	-0.323657387	0.004396812	0.929711986	-0.484508099	1.199292693	0.158569805	-0.248586354	-0.013880961	0.859566192	0.039239471	0.026574132	-0.601279425	-0.020946426	-0.754401489	-1.096443443	0.549803232	-0.011804624	-0.224559431	-0.04210141	0.004463185	0.375177691	-0.781534709	0.068360254	0.209016985	0.73192253	-0.381030016	-0.899371067	-1.472936945	-1.114397742	-0.626347707	0.493836101	-0.130666476	-0.160449703	-0.172506794
0.17610208	0.497207582	-0.28356108	-0.089100806	-0.044814219	-0.970941089	-0.197591759	0.370248672	-0.54969163	0.318329504	-0.776776646	-0.688802215	-0.065712076	-0.638159204	-0.039331392	-0.74311586	-0.21028376	-1.288568469	-0.379799677	-0.274614626	-2.553959594	-0.738354315	-0.19024938	0.284647405	-0.297409405	-0.598887979	-1.154682156	0.738554413	-0.508275434	-0.226977548	-0.019795805	-0.716625945	-0.626626016	-0.587873821	-0.241468748	-0.750495569	-0.833425395	-0.014643681	-0.317770687	-0.133356946	-0.112223863	-0.966088696	-0.787936059	-0.157717075	0.686551296	-0.604805627	-0.839031272	-1.326296843	-0.531976106	-0.697263094
-0.128051851	-0.288733367	0.035809029	0.175067194	0.282285925	0.423860342	0.780208237	0.430993306	0.240656801	0.845965319	0.757166372	-0.202371326	-0.340211591	0.536960159	0.563641451	0.265227785	0.111238368	0.604027488	1.759065218	0.283110718	1.50077694	0.159884536	0.036457402	-0.037315247	-0.328307952	0.295045202	0.441386441	-0.221347051	0.054041436	-0.251810423	-0.732054088	0.110047476	0.376600515	0.108895306	-0.13599724	-0.375210071	-0.224911967	0.165532482	-0.391635651	-0.836744366	-0.312654458	-0.118629628	-0.561165368	0.278926271	-1.163139349	0.787021147	-0.618493031	0.316230339	-0.20331599	-0.348101856
0.029676332	0.618343276	0.105551127	-0.311660071	-0.497579516	0.601357799	0.109190656	-0.354408888	-0.315069732	1.095722434	0.202745439	-0.114139695	0.420715057	0.220530957	0.485064766	0.109337128	-0.392466312	0.573931469	1.238020387	0.489398361	-0.634030106	0.293182998	-0.244495344	-1.639298009	-0.781005151	-0.123492162	0.403608411	-0.382293704	0.09458134	-0.341520073	-0.160129177	0.466975154	-0.158117339	0.181848342	-0.421398132	-0.246709741	0.500517796	-0.082442403	-0.204397163	-0.237526969	0.159036703	0.102761295	1.108956909	-0.393692794	-1.146795931	-0.397467209	0.806988978	0.384165203	0.097549501	0.499988014
0.483748086	-0.571668217	-0.530140734	-0.211639421	0.392216774	-0.521869267	-0.477824007	-0.36638702	-0.134622524	-1.108224537	-0.63090791	-0.493480202	-1.151539357	-1.120889079	-0.97185165	-0.59277605	-0.594296601	-0.799148277	0.97848287	-1.03176481	-0.825333501	-0.395277246	0.01181909	-0.218006631	0.698919541	-0.274933481	-0.431144898	-0.200619966	-0.46076313	0.131859536	0.460576217	-1.049957046	-0.253398527	-0.631533635	-0.55298624	-0.717901017	-0.827496317	-0.04202279	-1.1658808	-0.359478073	0.091786597	0.137282083	-0.428564819	-0.453578007	-0.508644748	-0.151718066	0.19286292	-0.788699681	-0.285042614	-0.280970185
0.17609881	0.672785055	0.344398968	-0.443298449	-0.077019868	0.345258112	0.575274282	-0.257578793	0.474869583	0.827943963	0.570862171	0.527196682	-1.191739385	1.461475111	0.858013553	0.441618989	-0.031184897	0.750268609	0.297618157	0.643849584	1.142091285	0.322134954	0.123606259	0.434894444	0.177545101	0.728489492	1.29297329	-0.424373198	0.451508538	0.11070417	-0.163843396	0.63716075	0.901907338	0.966285395	-0.723725363	-0.843807129	-0.064522087	-0.110157062	-0.731579958	-0.528285082	-0.866709154	0.251803524	1.041812619	0.0997823	-1.357135858	0.544305325	-1.878608673	-0.180406952	-0.135379213	-0.409807586
-0.069911355	-1.020915902	0.454659893	0.060334232	0.536889068	0.399375456	1.334941528	0.807905058	0.193290495	1.298464463	0.239789668	-0.061263554	0.407556919	-0.576307201	-0.361267169	-0.008284465	-0.207024041	0.577532071	-0.102215791	0.259136332	-1.912324016	0.058964935	-0.093242695	1.082129033	0.23183627	0.16409259	-0.01782914	0.907834902	0.002813742	-0.055068476	-0.242828505	0.04874809	-0.677720152	-1.66651467	0.760425516	1.257791071	0.544424756	0.631770752	0.964129837	1.264768643	0.280481944	0.218325949	-0.272339706	0.409744713	-0.943304946	0.786376535	0.446099817	0.820751203	0.343068555	0.541191209
0.094992168	-0.198278795	0.479102068	-0.055441345	-0.023013062	0.019065182	0.462908607	-0.067116929	0.520188627	1.06751505	-0.583484093	0.272588085	-1.457004882	-0.180579776	-0.469146523	0.154260431	-0.418061533	-0.232020616	0.398482449	-0.164037649	-2.128347796	0.160256947	-0.567312196	0.283185372	-0.786969756	0.004235034	-1.50768049	-0.120931033	-0.108776776	-0.601587317	-0.508225103	0.30198701	-0.608905444	-0.690067546	-0.270300685	-0.162358383	0.677053641	-0.172401214	0.240715487	-0.099882146	-0.225284991	-0.386496855	0.097962655	-0.11085603	0.259894443	-0.414592455	1.047087373	-0.324709637	0.114666631	-0.188091356
-0.065055859	1.280808179	-0.067266914	-0.342739695	-0.368337455	0.264140475	0.252826305	-0.210830928	0.128311413	-0.878166075	-0.432086189	-0.633912513	0.715509363	-0.719874973	0.491869166	0.554635873	0.353255925	0.202219368	-1.087973541	0.214184527	-2.828802992	-0.083675925	0.217820139	-0.021215078	0.444781229	0.616260584	-1.466821621	-0.73866526	-0.071660989	0.172042592	-0.714026098	0.770467241	-1.032149319	-0.898637553	-0.901977954	-0.767213378	-0.200266367	-0.571271284	-0.54506315	-0.225430644	-0.013696511	0.067918229	-0.282769843	-0.456771154	0.309644725	0.919660119	-1.755303087	-0.879185969	-0.143276953	-0.627857102
-0.425439986	0.884384125	0.214406936	-0.46426975	-0.678570783	0.496020729	0.82529133	0.046014159	-0.398755251	1.634388455	0.296678951	0.003308922	-0.136987154	2.215053793	0.914818788	0.335635499	-0.215351388	0.691123771	1.502443193	1.738560409	1.021972408	0.144798029	-0.270909992	-0.837486429	0.315423724	0.911152123	-0.224657851	0.372540397	0.222979595	-0.118042434	0.061537231	1.345944547	0.941218081	1.028164333	-0.500224341	-0.528759195	0.311645703	-0.570814444	-0.325434367	-0.355147996	-0.276196938	-0.732859397	-1.078452368	0.36901539	0.404705659	-0.166428682	-0.112028825	-0.535109379	-0.150019411	-0.122604297
-0.588693059	-1.241267592	-0.754101196	-0.126138475	-0.203014706	-0.48854644	-0.388570544	-0.464872403	0.070353396	0.030161271	-0.573392936	-0.362700206	-0.581607203	0.061283729	-0.113460889	-0.166166539	-0.240729873	-0.019919819	-1.215808674	-0.092401487	0.290141477	-0.07131478	-0.019556955	0.398249488	-0.211936582	-0.223678087	-0.619624684	0.984526543	-0.178249321	-0.234280985	0.05633485	0.261329952	-0.017894716	-0.054594795	-0.614026604	-0.601068961	-0.679925187	-0.177108041	-0.352548951	-0.063500707	-0.871775872	0.930097043	0.234257754	1.005791576	0.307686115	-0.012635275	-0.545831941	0.14788495	-0.280481502	-0.45714186
-0.354017129	-0.788008138	-0.613105874	-0.062097212	0.243049422	-0.167108794	-0.283793221	-0.019908306	-0.566935695	-0.924614909	-0.098516547	-0.639214045	-0.484643835	-0.539637543	-1.077383181	-0.201006268	-0.004442145	-0.093077788	-0.376628173	-0.904482106	-0.103166927	-0.504076239	-0.145351733	0.080218681	0.066632408	-0.640509351	0.3946217	-0.508468047	-0.173237219	-0.100171704	0.083042433	-0.374780357	-0.180991082	-0.577319234	0.311085914	0.22380818	-0.051360128	0.513191397	-0.035676091	0.12340145	-0.350629866	-0.352811122	-0.304050054	-1.507804666	-0.575298965	-0.782800792	-0.058098363	-0.344682196	-0.026612532	-0.030823742
0.418099711	-1.02245444	1.197546325	-0.004123636	0.276396296	0.798065244	1.235854408	0.223492243	0.719781494	1.837105047	0.816308328	0.656003643	-0.434265274	2.044526525	0.664948891	0.500455023	-0.352385534	1.352130352	0.174318043	1.088237628	3.072330162	0.678295326	-0.668196318	-1.229989471	-0.322134507	1.423950634	1.519708443	-0.738806748	0.332733913	-0.608363613	0.256496886	1.016144351	0.992426858	0.41004961	0.323540889	-0.060712338	0.383594265	0.747387064	-0.039920266	-0.545868454	0.277777289	0.314056947	0.109716304	0.623284432	0.284989202	0.170797875	1.37693886	0.336492748	0.198390718	0.063460321
-0.538254925	-1.992295257	-0.329925599	-0.080262167	-0.725370187	0.495167621	0.161650566	0.293563074	-0.618489161	-0.144936053	-0.950108324	-0.521307028	-0.173128272	0.257205538	0.509764166	-0.02257668	0.115608032	0.041994127	0.842798393	-0.041177121	-1.405611274	0.350753732	0.151471939	-0.670610215	-0.444676707	-0.786939821	-0.724671905	-1.206865295	-0.12975595	-0.230923863	-0.507051992	-0.839871022	-0.208647807	-0.395564231	-1.45605222	-1.347876553	-0.652659781	-0.356196899	-1.1282556	-0.718772868	-0.321187939	0.096148215	-0.439570423	0.024603691	-0.45766937	1.374416307	-0.302174191	-0.054823944	-0.268676054	-0.163042373
-0.050931306	-0.193720082	0.281867719	-0.014135611	0.235802289	-0.152610832	-0.256866071	0.009663839	0.339734068	0.28973745	-1.219529601	0.375177648	0.040244918	0.047463117	-0.135584189	0.082373165	-0.297922398	0.119692469	0.64224401	0.884914465	1.952962605	-0.048738148	-0.463716875	-0.375421547	-0.555607641	0.378274669	0.994594828	0.558589141	-0.078260452	0.01808463	-0.302252117	1.167779481	0.165562275	0.302783477	0.823805143	0.94805241	0.959325757	0.301169334	1.078570435	0.794938831	-0.000744142	-1.094552204	-0.507042892	0.752766535	-0.967050706	0.967663454	0.496013511	-0.130734533	0.046725813	-0.127821096
0.317872465	-1.541908956	1.358798376	0.974458235	1.335327132	1.22008811	1.027609231	0.931033065	0.883610811	0.05269317	-0.253470194	1.342004216	0.63553705	1.226433436	1.044435199	1.183189225	0.605835735	1.402438115	-1.119562731	1.073927539	1.051201143	0.96283955	0.420953579	1.898131243	1.125987097	0.923253252	2.153693865	0.474710017	0.850230611	0.512748971	1.288779618	1.506370168	0.963957404	1.778096492	1.503958917	1.56088221	0.605726321	1.264947935	1.294268949	1.464893548	0.643143969	-0.053574958	0.798109674	0.737385109	1.274434471	0.94910838	1.292344537	0.637598992	0.970525115	0.982757045
-0.832601501	-0.445812821	-0.371038103	-0.256396025	0.202980745	-0.25347817	0.0195197	-0.301039239	0.371475995	-0.425808859	0.298688872	0.141583213	-0.090997041	-0.11837929	-0.34417963	-0.174815645	-0.097647641	0.105569981	-0.084262299	-0.234748411	-0.283049967	-0.124187218	0.175263662	0.909834583	0.01399361	-0.018566164	-0.033905865	-0.652072258	-0.047885422	-0.059571517	-0.290608142	-0.088047442	0.168611259	-0.503842154	-0.284423607	-0.404715475	0.185153085	-0.357926936	-0.099925966	-0.285082899	-0.315631869	0.4517678	-0.361059141	-0.790271332	-0.389688687	1.472950819	-0.028683187	-0.077026814	-0.157531307	-0.264035756
0.406110621	0.886543723	0.451424761	0.132754501	0.465859527	-0.318372713	0.597474057	0.820773544	1.121990329	1.588242102	1.070438548	0.134257111	-0.150458144	-0.22979481	-0.597568743	-0.368772589	-0.943170867	0.0346601	-0.940977522	0.124474397	-1.207699359	0.144152997	-1.306181471	-0.341291048	0.066328657	0.320024844	0.036330113	-0.243876453	0.080126129	0.200626809	-0.019522704	0.711386075	-0.061698819	0.615592864	1.562114961	1.634056356	0.824252599	0.312924394	1.797875042	1.634163091	-0.00460937	-1.100038121	-0.189966817	-0.355926958	-0.432065021	0.334663913	-0.164119603	-0.977331022	0.700710194	0.481130074
-0.832626614	-0.695759047	-0.734152324	-0.067384135	-0.26645337	0.069179004	-0.407712008	-0.396803095	-1.077754451	-0.737194386	-1.1896011	-0.89648708	-0.547801198	-0.155136803	-0.558413062	-0.816922363	0.147079377	0.241372324	0.130339212	-0.430519547	-1.009165513	-0.198645401	-0.081469004	0.562191361	-0.107240306	-0.812599057	-0.374507442	0.443368561	-0.352418342	0.049093865	0.260236412	-0.721896529	-0.381175274	-0.418268571	-0.821590958	-0.810762885	0.368206208	0.255325718	-0.279628869	-0.411970651	-0.112406198	0.169919203	-1.222664289	0.509419105	-1.408830231	-0.35524575	0.079866884	0.931559573	-0.146244614	-0.225099565
0.077106143	0.418620947	0.20583947	0.033635165	0.215522503	-0.285768113	0.357224927	0.395556325	0.328219466	0.846079444	0.037226732	0.277189054	0.015113879	1.003738776	1.401724994	0.28961754	0.368296153	0.145149762	0.496870296	0.613014278	-0.754500513	0.234364613	0.500989327	0.93038941	0.330320935	-0.001435474	-0.136179115	0.906898398	0.018437792	0.011356838	-0.379582302	0.175656579	0.681466334	0.126376987	0.175260899	0.549966205	1.05272199	0.134123408	0.500950739	0.67508345	-0.203174622	-0.180794745	0.183304004	0.475957941	-1.251568817	0.436118122	0.282861268	-0.015388326	0.430650779	0.447192512
0.178053539	-0.68260537	0.173447623	0.059210093	-0.22652897	0.069131809	0.211080115	0.214024277	0.173957473	0.275944422	-0.670693328	0.566796585	-0.564760348	0.469724943	0.10072621	0.119589535	0.128629764	0.330747826	0.549522352	0.518915488	1.851369377	0.272951921	0.765735653	-0.359413503	-0.817602297	0.219589768	1.437413081	-1.298167813	0.209695162	0.032907356	-0.500902403	0.08862845	0.657572308	0.39716785	-1.053965034	-0.885516927	-0.012363476	0.6641724	-0.814606553	-0.416331383	-0.245718384	-0.709578972	-0.381317976	-0.707051395	-1.005953605	-1.194708779	-1.646062947	0.281874842	-0.674988662	-0.608728674
-0.106526131	-1.611095841	0.004643386	-0.52268003	0.065208552	0.82598281	0.156905599	-0.749991438	-0.382174076	-0.495714595	-1.31586988	-0.000303139	-0.103196101	1.404274246	0.349228275	-0.096831257	-0.591051874	0.992889831	-0.01583894	-0.408564078	1.906177138	0.008359283	-0.46199758	-0.301906962	-0.758366396	-0.403506419	2.423927769	0.550721703	0.068757981	-0.840357255	-0.655526283	-0.633028668	1.736434004	0.893107718	-0.130360402	-0.18224614	0.096413716	-0.055627233	-0.621843773	-0.28847389	0.302494893	0.070046386	-0.345703112	0.471271453	-0.095198876	0.505103976	-1.034710025	-0.126146429	-0.149662978	-0.008206692
1.186436361	-1.087096397	0.398858909	-0.666843089	0.245598495	-0.526861951	0.263914093	-0.890403107	0.130057827	-0.945208391	-1.138231725	0.489663062	-0.790313502	0.210412201	-0.086768352	0.668506131	-0.369740256	0.078170117	-0.174503875	-0.402938946	0.050029732	-0.094064364	-0.935718752	-0.611318814	0.1402799	-0.218591557	0.7959629	-1.565551934	-0.001759524	-1.385403323	-0.825500887	0.706319989	0.463483288	-0.405241451	-0.504059083	-0.123638938	0.121375336	-0.770712017	-0.140413422	0.46930596	0.656438501	0.534786368	0.377192873	-0.755893967	-2.275399878	-1.126991319	-0.253722382	0.40638411	-0.515715009	-0.287092915
-0.141525762	-0.095140448	0.423593719	-0.093552837	0.130815509	1.317287256	-0.185045032	-0.156111935	0.374549492	-0.490925396	-0.461761024	0.459051496	-0.370395098	0.453705032	0.30711746	0.520742945	0.087546489	1.583355297	0.394195049	0.570156215	-0.296377921	0.542198353	0.467732914	0.604212181	0.235776537	0.398364502	1.155494148	-0.989266401	0.420998672	-0.27166496	0.342744293	1.116990501	-0.279458102	-0.428843725	0.197999759	0.485928513	0.754887907	0.257531487	0.653407972	0.474834399	-0.613213437	0.411591146	-0.003972188	0.035272331	0.433020331	-0.381593355	-0.132441651	0.300116724	-0.191197708	-0.391869652
0.557157282	-0.409996283	-0.086827373	-0.668499968	-0.065058765	-0.326915154	0.024682688	-0.682883308	-0.531891899	-0.785872517	-2.140062968	-0.412979224	-1.99336196	-0.51087744	-0.790473385	-0.315633518	-0.771743401	0.015876166	0.778803263	-0.325066944	0.280339988	-0.396481853	-1.0935676	-0.578034085	-0.402056957	-0.054731066	0.138045286	-0.183245117	-0.157064527	-0.759463222	0.354050954	-0.04499578	-0.072829974	0.388388299	-0.73985449	-0.446013251	0.827369401	-0.71427883	-0.521425266	-0.233949656	-0.173704286	-1.366512039	-0.962455886	-0.333555872	-2.510785827	0.245864387	-1.545382428	-0.428685587	-0.295840363	0.041435071
0.158186818	1.182548117	0.123833693	-0.528918849	0.486352179	0.176320901	0.488067933	-0.314643117	-0.326541618	1.367359918	-0.671330385	-0.126387755	-0.468002685	0.668140074	-0.607256647	-0.612050316	-1.158944118	0.273305729	0.79247938	-0.149803665	1.018111024	-0.112714931	-1.261094429	-0.076283511	0.514901345	-0.070583051	0.678719184	-0.242269202	-0.001362276	-0.611982712	-0.334459276	0.154940471	0.335855164	0.148030139	0.002181086	-0.185123763	0.112864043	-0.150313834	-0.394566817	-0.128523308	-0.454535453	0.146874785	0.046945852	0.521826276	-0.512361399	0.124947419	1.126746498	-0.139463642	-0.322871287	-0.260812262
0.096046355	-0.715616881	0.391284322	0.17821129	0.491979613	0.045100072	0.616806612	0.494119406	0.245079919	0.281018877	-0.291303165	0.00161505	-0.029628835	0.786220892	-0.030414678	-0.130399483	-0.272144824	0.320284431	-0.605107322	0.290906602	0.155370854	0.119053701	-0.058322615	-0.530372792	0.099970341	1.037725717	0.807619821	0.294664737	0.122082568	0.628144882	1.368168159	0.02597687	0.198374903	0.337736544	1.321678331	1.292088365	1.009106994	0.561592354	0.898802277	0.394084207	0.000963698	-0.31595049	-0.343446015	0.288674243	1.018906215	-0.875443675	-0.778282741	-0.802215486	0.09775647	0.29674922
-0.125915896	-0.676313908	0.418839132	-0.508264728	-0.319190169	0.423078119	0.983160272	-0.181146173	0.313008682	0.855853652	-0.816458601	0.332382756	-1.369138976	1.180471884	0.431945288	0.459252841	-0.296619501	1.465767356	-1.024705312	0.40033904	0.101903724	0.645905533	-0.199194334	-1.153191082	-0.050542568	0.260251429	0.360290402	-1.05561935	0.374949954	-0.91085124	-0.354915959	0.743040781	0.49404296	-0.302710501	0.030649047	0.381870099	0.864223886	-0.389810378	0.569516548	0.629231061	0.42456635	1.259891326	0.826065619	0.250376292	-0.815386824	-0.294917301	0.259483503	-0.068890838	-0.134476332	-0.104993639
0.026122903	-1.113726797	0.791040285	0.82151723	0.119769093	0.679523766	0.578695773	0.348377566	0.883441621	0.053052811	0.229731794	0.253239586	0.995510433	1.163173176	-0.031035957	0.484590198	0.499398335	0.762401894	-0.758989743	0.320292737	0.354676419	0.198835529	0.674152686	-1.327772858	-0.20695149	0.845830045	1.270434436	-0.202233549	0.328622947	0.824863933	-0.321031572	-0.091467329	0.42538739	0.836538489	-0.23741891	-0.765821961	-0.839116421	0.461544093	-0.909898846	-1.096756302	0.05021088	-0.055947689	-0.534997483	0.587955524	0.781689818	-0.378809661	-0.895878395	-0.554639174	-0.24338953	-0.36208908
-0.324103872	-0.757486845	0.476402682	0.83980204	1.234555341	0.583321759	0.465144386	0.840167267	0.200562244	0.940187805	0.156815397	0.19189351	0.716957848	0.495911934	0.36144377	0.011958848	0.793214543	0.437133348	0.021234869	0.531512296	0.138009348	0.554158357	0.719611049	2.145040608	1.063786743	0.532993596	0.558543913	0.286680723	0.241295226	0.424021872	0.339779894	-0.236527592	0.327451874	0.332689297	1.357210594	1.188422495	0.917464839	1.217783688	1.102692847	1.133631417	0.461018747	-0.04185037	0.094335907	1.094222349	0.072720446	0.00716083	-0.845521103	-0.908029615	0.571862324	0.876624367
1.227454731	0.397309809	-0.16308327	-0.295018028	-0.108390105	0.406314017	0.352669254	-0.006670816	-0.016105376	-0.623443256	-0.82068329	-0.018981499	0.400437437	1.034876127	-0.227421449	-0.172649314	-0.240217355	0.52491089	0.434180907	-0.035325963	1.375908073	-0.043668369	-0.116756658	0.004187407	0.194798885	0.866368324	0.945864657	-0.075487681	-0.176148085	-0.044880789	-0.146864996	-0.111915467	0.870717908	0.17454371	0.321194048	0.57759492	1.277258649	-0.034711471	-0.026627667	0.304177183	-0.236863934	-0.520685267	0.399963351	-0.067716577	-0.235384773	-1.336005881	-0.401340199	0.041994252	-0.072930604	-0.185350986
-0.700714271	0.344529921	-0.10456564	-0.302158047	-0.623933566	-0.589581674	-0.05313549	-0.29041589	0.851855918	-0.535897959	0.747212352	-0.022766638	-0.625075402	0.215370685	-0.382717287	0.376928676	0.092264349	-0.759643964	0.013248967	-1.5091994	-1.290767821	0.020147005	0.092868795	-0.041858321	-0.404167269	-0.346924216	-0.633524025	-0.094236825	-0.033509719	-0.057629003	-0.548622157	-0.183935766	-0.008271709	-0.354177234	0.022055233	0.219449241	-0.03272523	0.313429545	0.194270717	0.298330648	0.285373818	0.609357514	0.103629598	-0.737992847	-0.030976273	0.379804448	-0.427972371	0.002435157	0.188105217	0.148901696
0.255850759	-0.013636735	0.27719907	0.421351287	0.31848757	-0.29905469	0.553133831	0.930618817	0.54697603	1.333315015	1.161399147	-0.41578494	-1.122589236	0.251775979	-0.719456517	-0.269682566	-0.303968212	0.319975701	-0.547171224	0.050260879	0.4911056	0.043332959	-0.56714207	-0.545485983	-0.330764222	-0.155898379	-0.629222597	-0.212483521	0.082124464	0.365475911	-1.099681973	0.902483076	-0.193005071	0.083277806	0.80073364	0.845479255	0.913692168	0.164201866	0.996841183	1.298725165	0.021628961	0.269074818	-0.198360794	-0.783655685	-0.591690198	0.072192977	-1.110687601	-1.308776283	0.044138501	0.279496891
-0.023977254	-0.812800831	-0.607768567	-0.121011553	0.626641264	0.220284893	0.004172851	0.537627307	-0.913406863	-0.733401998	-0.761256152	-0.990859072	0.276609581	0.11027275	-0.749715177	-0.644663573	-0.249840711	0.274891155	-0.069213493	0.005234027	-0.619395616	-0.313641397	-0.379421102	0.060489526	0.070005036	-0.021996514	-0.805383133	-0.29511574	-0.155659772	0.138027405	0.138541277	0.745822479	-0.662046808	-0.340853506	1.253699238	1.363745332	1.269985047	-0.507728169	1.639634324	1.288262628	0.740298406	-0.442018354	0.301519107	-0.083711732	-0.633082974	-1.426701711	-1.500732219	-0.521154951	0.163040724	0.05232708
-0.276166748	0.023313956	0.124351352	0.185217767	0.362104477	0.643333359	-0.061336838	-0.176817034	0.101289296	0.168241028	0.078035604	-0.108342745	0.142323733	0.322267866	-0.001980087	-0.019433135	-0.207979114	0.437885345	0.470808497	0.164358486	-0.792736497	0.236246989	0.385656059	-0.124053859	0.852727741	0.547791793	0.139220955	-0.21929095	0.123402744	0.120317154	-0.420720211	0.029448269	-0.063585794	-0.006634471	0.668012371	0.436477402	-0.063306577	0.541500736	0.21716909	0.275356747	-0.545211143	-0.452005943	0.297288297	0.381881903	1.031487131	-0.459377508	-0.79623642	-0.084719227	0.500119865	0.709364689
0.145285747	-0.147294666	0.297595988	-0.122522184	0.081010566	-0.764457804	0.400344099	-0.212609693	0.281326196	-0.537702953	-1.29313822	0.522283041	0.570884163	0.351771198	-1.116615216	0.203771759	0.071940202	-0.569571611	0.163309261	0.157229232	1.333744256	-0.294884616	-0.192485892	1.59678249	-0.928834833	0.326581806	0.602800574	0.561013417	-0.217287044	-0.440302669	0.111446698	0.528390802	0.896474018	0.14575994	0.488247575	0.381468754	0.001839792	0.695533916	0.856939	0.593204294	-0.098917405	0.02848346	0.726535026	-1.03633373	-0.407614304	-0.305858097	0.405111599	0.102595173	0.02935039	0.154156877
-0.187758794	-1.444137883	0.815871717	0.11246946	0.103624793	0.599490622	0.207017389	-0.561586016	0.159085214	0.26139928	-1.20305977	0.084420109	-0.529844949	0.138941445	-0.106539781	0.124316185	-0.498235717	1.053712417	0.037371628	0.768856974	-0.697365975	0.336684677	-0.56251436	0.641599516	0.549678904	0.283481774	-0.539551398	-1.023950464	0.217633919	-0.819054139	-0.208855699	1.166564333	0.008184155	0.401736038	-0.19621258	-0.245464211	0.361066534	-0.480780582	0.364667637	0.723580046	0.354086313	0.053785948	-0.150022867	0.096702967	0.75892098	0.047454156	0.330689266	-0.055988022	0.217905509	-0.136275661
0.298203649	-0.601783291	0.621037797	0.562922163	0.614086612	1.024959515	0.29364137	0.16433069	0.136790666	0.456777083	0.181135059	-0.119682976	-0.397610477	-0.075304933	0.564108307	0.410745683	0.567410987	0.598506044	1.022878111	0.450714938	0.021849535	0.439763435	0.673587308	0.459843249	0.704434627	0.485006403	0.765040375	-0.698140791	0.141448687	-0.15570303	-0.767259203	-1.000415772	-0.120666878	-0.030416326	-0.956300318	-0.811496212	-1.221756749	-0.288317471	-1.062957571	-0.645665633	0.203007714	0.258090731	0.127734794	-0.319667592	-0.489073816	-0.689009956	-0.283377432	-0.718500462	-0.260041717	-0.114491399
[truncated: 268 more rows]
[truncated: 947 more columns]
