# Supplementary material for: Phenotype-driven identification of modules in a hierarchical map of multifluid metabolic correlations
Source: NPJ Syst Biol Appl. 2017 Sep 21;3:28. doi: 10.1038/s41540-017-0029-9 (PMC5608949; doi:10.1038/s41540-017-0029-9)
Supplement: Supplementary file 1 — Supplementary Material [file 41540_2017_29_MOESM1_ESM.zip › Supplement_onlineVersion/SupportingInformation_S10_Module identification code/ModuleIdentification/simulated_data/network.txt]

from	to	Correlation	p-Value
M27718 plasma	M32672 plasma	0.164091050497985	2.22044604925031e-16
M513 plasma	M1494 plasma	0.195135558711954	2.22044604925031e-16
M32672 plasma	M1494 plasma	0.139294719019059	1.02140518265514e-14
M27718 plasma	M3141 plasma	0.124565222609312	4.81215067793528e-12
M33939 plasma	M1284 plasma	0.174926448611658	2.22044604925031e-16
M3141 plasma	M15677 plasma	0.117856938074196	6.31281693586061e-11
M33939 plasma	M35431 plasma	0.149623762985702	2.22044604925031e-16
M27718 plasma	M1549 plasma	0.153395823801668	2.22044604925031e-16
M32672 plasma	M1549 plasma	0.103376730380533	1.01350685621782e-08
M3141 plasma	M1549 plasma	0.150094442123609	2.22044604925031e-16
M513 plasma	M21047 plasma	0.197194547542122	2.22044604925031e-16
M1494 plasma	M21047 plasma	0.116031645825207	1.24113386235081e-10
M53 plasma	M15676 plasma	0.273537652607861	2.22044604925031e-16
M35431 plasma	M22116 plasma	0.142167303739607	2.88657986402541e-15
M53 plasma	M33937 plasma	0.19458657746897	2.22044604925031e-16
M15676 plasma	M33937 plasma	0.116273736029411	1.13537179657897e-10
M57 plasma	M33441 plasma	0.147244696683103	4.44089209850063e-16
M12129 plasma	M1125 plasma	0.123811552131903	6.47126796593511e-12
M27718 plasma	M34732 plasma	0.111165132030935	7.15450365618153e-10
M32672 plasma	M34732 plasma	0.121530574734243	1.56901158732126e-11
M22116 plasma	M34732 plasma	0.157238330714243	2.22044604925031e-16
M22132 plasma	M34407 plasma	0.22799208726743	2.22044604925031e-16
M15677 plasma	M35428 plasma	0.104446911255967	7.11955139287568e-09
M33937 plasma	M35428 plasma	0.221696581277233	2.22044604925031e-16
M21047 plasma	M1649 plasma	0.104703944567246	6.53713838616454e-09
M12129 plasma	M1649 plasma	0.235596205217044	2.22044604925031e-16
M33441 plasma	M35439 plasma	0.114109203741992	2.50130138823579e-10
M60 plasma	M35439 plasma	0.102140199164576	1.51752956867313e-08
M1549 plasma	M1301 plasma	0.108168986996619	2.02808259075482e-09
M22116 plasma	M1301 plasma	0.107212401929518	2.81202350294052e-09
M36746 plasma	M1444 plasma	0.279974198560375	2.22044604925031e-16
M22132 plasma	M1444 plasma	0.23241541521506	2.22044604925031e-16
M34407 plasma	M1444 plasma	0.0968549616688172	8.08179112521401e-08
M36746 plasma	M32348 plasma	0.125388841486606	3.47410988865704e-12
M22132 plasma	M32348 plasma	0.121260779438193	1.7403856134024e-11
M1649 plasma	M32348 plasma	0.0989703771116167	4.18056860240767e-08
M1444 plasma	M32348 plasma	0.230962972172576	2.22044604925031e-16
M12017 plasma	M15749 plasma	0.100696468935107	2.41681585855247e-08
M36103 plasma	M32553 plasma	0.111556437338712	6.23145535172398e-10
M513 plasma	M64 plasma	0.179313839484803	2.22044604925031e-16
M43258 plasma	M27672 plasma	0.302555634853599	2.22044604925031e-16
M27718 plasma	M32675 plasma	0.137558804368923	2.19824158875781e-14
M32672 plasma	M32675 plasma	0.142248980227012	2.66453525910038e-15
M35431 plasma	M32675 plasma	0.108098852445002	2.07746420066712e-09
M1549 plasma	M32675 plasma	0.163702918688999	2.22044604925031e-16
M513 plasma	M27513 plasma	0.099926393641821	3.0896581737494e-08
M21047 plasma	M27513 plasma	0.2101969407287	2.22044604925031e-16
M33939 plasma	M32405 plasma	0.115090249825468	1.75177206074295e-10
M35431 plasma	M32405 plasma	0.100506469674086	2.5682342252864e-08
M22116 plasma	M32405 plasma	0.240155997953929	2.22044604925031e-16
M15677 plasma	M15140 plasma	0.22254234524254	2.22044604925031e-16
M33937 plasma	M15140 plasma	0.137335299129597	2.42028619368284e-14
M35428 plasma	M15140 plasma	0.142341071050454	2.66453525910038e-15
M22116 plasma	M54 plasma	0.112841175674546	3.9461967027421e-10
M34732 plasma	M54 plasma	0.123923050590004	6.19460038819852e-12
M32405 plasma	M54 plasma	0.102647836334001	1.28651027608839e-08
M3141 plasma	M37097 plasma	0.123043180124388	8.73656702538028e-12
M15677 plasma	M37097 plasma	0.167005682264516	2.22044604925031e-16
M1549 plasma	M37097 plasma	0.115781614954163	1.36045397169937e-10
M35428 plasma	M37097 plasma	0.102816472416525	1.21761682958521e-08
M1301 plasma	M37097 plasma	0.143402249302592	1.77635683940025e-15
M15140 plasma	M37097 plasma	0.163785167957625	2.22044604925031e-16
M1649 plasma	M1638 plasma	0.142459129230919	2.66453525910038e-15
M15676 plasma	M43249 plasma	0.210566526819912	2.22044604925031e-16
M34407 plasma	M43249 plasma	0.347413556963025	2.22044604925031e-16
M1299 plasma	M32999 plasma	0.0962921965623248	9.6087091172592e-08
M32623 plasma	M33830 plasma	0.19860236568788	2.22044604925031e-16
M27716 plasma	M2137 plasma	0.148717270947733	2.22044604925031e-16
M20675 plasma	M1564 plasma	0.0974271226988465	6.77118818792621e-08
M27716 plasma	M37058 plasma	0.20723184148286	2.22044604925031e-16
M2137 plasma	M37058 plasma	0.235424783709823	2.22044604925031e-16
M31555 plasma	M32198 plasma	0.178212173076002	2.22044604925031e-16
M594 plasma	M32328 plasma	0.220960462956691	2.22044604925031e-16
M32623 plasma	M43264 plasma	0.144291701396859	1.11022302462516e-15
M1299 plasma	M34409 plasma	0.314920925031266	2.22044604925031e-16
M34409 plasma	M43761 plasma	0.128555563911197	9.73443547991337e-13
M34425 plasma	M43343 plasma	0.135784340332493	4.72955008490317e-14
M32198 plasma	M38768 plasma	0.141880822135059	3.10862446895044e-15
M27718 plasma	M33402 plasma	0.12143606546776	1.62707625150915e-11
M513 plasma	M33402 plasma	0.128854845213018	8.61533067109121e-13
M35160 plasma	M33402 plasma	0.14048735017408	6.21724893790088e-15
M43761 plasma	M37752 plasma	0.124157500804971	5.6497029277125e-12
M35675 plasma	M17945 plasma	0.196934442539733	2.22044604925031e-16
M1508 plasma	M33972 plasma	0.104817147359902	6.2955760604666e-09
M35678 plasma	M1121 plasma	0.111505144326533	6.34548413813718e-10
M22130 plasma	M1365 plasma	0.132599040436831	1.82964754458226e-13
M33587 plasma	M1365 plasma	0.212537745625891	2.22044604925031e-16
M43264 plasma	M32418 plasma	0.119841308171562	2.99169577999692e-11
M42489 plasma	M1336 plasma	0.105487546352914	5.03320607414537e-09
M35186 plasma	M34214 plasma	0.230822451829442	2.22044604925031e-16
M44679 plasma	M44633 plasma	0.102702887706056	1.26361392460694e-08
M33447 plasma	M37231 plasma	0.150567104287819	2.22044604925031e-16
M31555 plasma	M44563 plasma	0.102990806816941	1.15016578483562e-08
M34425 plasma	M44563 plasma	0.106273187083691	3.86528320461821e-09
M38768 plasma	M44563 plasma	0.129849757963831	5.73319169916431e-13
M15677 plasma	M44630 plasma	0.121243409795882	1.75204295516096e-11
M33402 plasma	M44630 plasma	0.145233842676739	6.66133814775094e-16
M32672 plasma	M44562 plasma	0.111623886489932	6.08454620021348e-10
M1494 plasma	M44562 plasma	0.14448363333433	8.88178419700125e-16
M44562 plasma	M34419 plasma	0.113053132765154	3.65789176726139e-10
M33402 plasma	M32635 plasma	0.114003588289649	2.59861021589813e-10
M33936 plasma	M33957 plasma	0.112557067938873	4.36764180378191e-10
M542 plasma	M33957 plasma	0.098929618176412	4.23455006615114e-08
M33957 plasma	M45453 plasma	0.10084042361958	2.30789538591125e-08
M33939 plasma	M33960 plasma	0.208016303306104	2.22044604925031e-16
M1284 plasma	M33960 plasma	0.18487402775695	2.22044604925031e-16
M33402 plasma	M33960 plasma	0.113446393568281	3.17643245040244e-10
M44562 plasma	M33960 plasma	0.112981502552947	3.7529446217377e-10
M34419 plasma	M33960 plasma	0.104758042767614	6.42059561073438e-09
M44560 plasma	M35628 plasma	0.116106059934658	1.20763843369787e-10
M32198 plasma	M36602 plasma	0.191062515130355	2.22044604925031e-16
M38768 plasma	M36602 plasma	0.341199781935228	2.22044604925031e-16
M44563 plasma	M36602 plasma	0.131217431149392	3.25961480029946e-13
M44621 plasma	M33230 plasma	0.129415683621336	6.85229650798647e-13
M33230 plasma	M33955 plasma	0.112613787003595	4.2801406863191e-10
M35127 plasma	M35631 plasma	0.123935981311581	6.16307005429917e-12
M33955 plasma	M35631 plasma	0.124306986261339	5.32729416136135e-12
M33230 plasma	M35305 plasma	0.132049725432108	2.30482299912182e-13
M33936 plasma	M37418 plasma	0.114764129353867	1.97262206569349e-10
M33955 plasma	M37418 plasma	0.128439442988735	1.02051700423544e-12
M35305 plasma	M37418 plasma	0.111031302611418	7.4997941190702e-10
M32452 plasma	M33961 plasma	0.118928640657069	4.22413215517281e-11
M22189 plasma	M33961 plasma	0.165179221907985	2.22044604925031e-16
M1359 plasma	M35257 plasma	0.101465102153317	1.88794382349755e-08
M32815 plasma	M35257 plasma	0.368218325013383	2.22044604925031e-16
M32815 plasma	M35254 plasma	0.25348596598641	2.22044604925031e-16
M35257 plasma	M35254 plasma	0.144624198237807	8.88178419700125e-16
M17945 plasma	M35819 plasma	-0.139076000461406	1.13242748511766e-14
M22053 plasma	M35819 plasma	0.130644678329922	4.13225009765483e-13
M33447 plasma	M35688 plasma	0.114979591140196	1.82385884173186e-10
M37231 plasma	M35688 plasma	0.150948461339729	2.22044604925031e-16
M20675 plasma	M35255 plasma	0.0973225072819405	6.99435140916194e-08
M1356 plasma	M35255 plasma	0.115424248634379	1.55066182117025e-10
M1642 plasma	M32489 plasma	0.451638834164747	2.22044604925031e-16
M32623 plasma	M32492 plasma	0.102392722859726	1.39798057574581e-08
M43264 plasma	M32492 plasma	0.117498139392273	7.2159167530117e-11
M33936 plasma	M1645 plasma	0.0971780737586023	7.31418901001035e-08
M35127 plasma	M21184 plasma	0.0962876006413557	9.62226036627101e-08
M18349 plasma	M15990 plasma	0.0987173977039128	4.52671380379854e-08
M2137 plasma	M32980 plasma	0.131034105125167	3.5171865420125e-13
M1645 plasma	M32415 plasma	0.167923531850979	2.22044604925031e-16
M36747 plasma	M19323 plasma	0.133659456508401	1.17239551400417e-13
M33587 plasma	M19323 plasma	0.189059539531351	2.22044604925031e-16
M37231 plasma	M32504 plasma	0.124802298771952	4.38227232280042e-12
M33230 plasma	M37478 plasma	0.105777404804358	4.5670565107514e-09
M32980 plasma	M37478 plasma	0.146465757316378	4.44089209850063e-16
M18467 plasma	M1105 plasma	0.131368630549584	3.05977465586693e-13
M34428 plasma	M32346 plasma	0.202003650770268	2.22044604925031e-16
M19323 plasma	M18476 plasma	0.160513369446767	2.22044604925031e-16
M36747 plasma	M32599 plasma	0.190282833845744	2.22044604925031e-16
M2132 plasma	M32620 plasma	0.228977408278188	2.22044604925031e-16
M33972 plasma	M1769 plasma	0.104576059072654	6.82087630821115e-09
M32415 plasma	M32425 plasma	0.149547490914239	2.22044604925031e-16
M15749 plasma	M33973 plasma	0.147639166875532	2.22044604925031e-16
M38296 plasma	M33973 plasma	0.122710317120994	9.9440455869626e-12
M44560 plasma	M33973 plasma	0.111897119176549	5.5232218798551e-10
M22842 plasma	M33973 plasma	0.101067584634047	2.14563877776186e-08
M33447 plasma	M40708 plasma	0.173311435766985	2.22044604925031e-16
M37231 plasma	M40708 plasma	0.306533852512357	2.22044604925031e-16
M35688 plasma	M40708 plasma	0.177303995683794	2.22044604925031e-16
M18467 plasma	M32562 plasma	0.100902849876098	2.26215624010706e-08
M1302 plasma	M1604 plasma	0.121271445085059	1.73328018604479e-11
M36747 plasma	M1604 plasma	0.0987613715389332	4.46461418945887e-08
M32599 plasma	M1604 plasma	0.144723117490061	8.88178419700125e-16
M38170 plasma	M3147 plasma	0.205160855339729	2.22044604925031e-16
M32415 plasma	M32342 plasma	0.0998891433380292	3.12644035105336e-08
M44679 plasma	M15650 plasma	0.152095399864796	2.22044604925031e-16
M35678 plasma	M35157 plasma	0.292882813856407	2.22044604925031e-16
M1121 plasma	M35157 plasma	0.311000830907612	2.22044604925031e-16
M42582 plasma	M35130 plasma	0.123166844022799	8.32578450626897e-12
M36776 plasma	M35130 plasma	0.110494324859872	9.05607144829901e-10
M33955 plasma	M35136 plasma	0.18231030313391	2.22044604925031e-16
M32346 plasma	M35136 plasma	0.121855246074197	1.38453692954954e-11
M35127 plasma	M33442 plasma	0.116702752405955	9.69162528008383e-11
M45453 plasma	M606 plasma	-0.15926552508697	2.22044604925031e-16
M44563 plasma	M43488 plasma	0.0994205268937293	3.62702974321394e-08
M38178 plasma	M31548 plasma	0.310872276562704	2.22044604925031e-16
M31555 plasma	M34456 plasma	0.108198968022316	2.00732341859577e-09
M38178 plasma	M34456 plasma	0.101321639168394	1.97727703099559e-08
M43488 plasma	M34456 plasma	0.137489164222225	2.26485497023532e-14
M35186 plasma	M18369 plasma	0.111628233974796	6.07519368145404e-10
M43488 plasma	M18369 plasma	0.223082548865003	2.22044604925031e-16
M22189 plasma	M33422 plasma	0.0969480978496383	7.8528765712349e-08
M18349 plasma	M2734 plasma	0.0963272131997921	9.50606569016799e-08
M33971 plasma	M2734 plasma	0.104426046091276	7.16898318486869e-09
M32418 plasma	M2734 plasma	0.143817927500829	1.33226762955019e-15
M17805 plasma	M2734 plasma	0.0983475173646211	5.08325681547461e-08
M32619 plasma	M32393 plasma	0.103951579260107	8.38748692721936e-09
M33871 plasma	M33964 plasma	-0.145757043919491	4.44089209850063e-16
M27716 plasma	M32836 plasma	0.18572803256041	2.22044604925031e-16
M1110 plasma	M32836 plasma	-0.338469832947842	2.22044604925031e-16
M32415 plasma	M32836 plasma	0.250664365415467	2.22044604925031e-16
M37104 plasma	M39600 plasma	0.164819702288458	2.22044604925031e-16
M33936 plasma	M35527 plasma	0.166163846959199	2.22044604925031e-16
M37418 plasma	M35527 plasma	0.128967275867908	8.22897305852166e-13
M37190 plasma	M42493 plasma	0.214557078545146	2.22044604925031e-16
M22842 plasma	M36098 plasma	0.120137042703756	2.67377231466526e-11
M33973 plasma	M36098 plasma	0.131029214833384	3.52384788016025e-13
M3127 plasma	M36098 plasma	0.101822636065025	1.68201870209828e-08
M38170 plasma	M35320 plasma	0.174304206973366	2.22044604925031e-16
M3147 plasma	M35320 plasma	0.187644950418046	2.22044604925031e-16
M32792 plasma	M15753 plasma	0.128031331936624	1.20414789250844e-12
M35626 plasma	M47101 plasma	0.26227953017754	2.22044604925031e-16
M594 plasma	M35490 plasma	0.0983539425797526	5.07304613872606e-08
M32328 plasma	M35490 plasma	0.143627376946385	1.33226762955019e-15
M1585 plasma	M32511 plasma	0.110824599774693	8.06525513041834e-10
M44679 plasma	M32511 plasma	0.113052483389107	3.6587444185443e-10
M15650 plasma	M32511 plasma	0.11356754264133	3.04099856407447e-10
M32497 plasma	M45413 plasma	0.121591297511083	1.53277390779749e-11
M32346 plasma	M45413 plasma	0.10945377776125	1.30173360979313e-09
M35136 plasma	M34384 plasma	0.11358337960325	3.02371461202711e-10
M35127 plasma	M32445 plasma	0.129278900942153	7.24753590475302e-13
M35631 plasma	M32445 plasma	0.251849235982239	2.22044604925031e-16
M34384 plasma	M32445 plasma	0.0965145160992743	8.97479162098591e-08
M32412 plasma	M18254 plasma	0.0987048126290274	4.54463986443443e-08
M32980 plasma	M18392 plasma	0.11193590430929	5.44775335953318e-10
M37478 plasma	M18392 plasma	0.167705100936693	2.22044604925031e-16
M17805 plasma	M18394 plasma	0.101364784414471	1.94998821534398e-08
M41377 plasma	M32735 plasma	0.164965631081768	2.22044604925031e-16
M1898 plasma	M32549 plasma	0.174069936911674	2.22044604925031e-16
M32412 plasma	M32625 plasma	0.101646263814075	1.78071855039263e-08
M32625 plasma	M32689 plasma	0.166248839324214	2.22044604925031e-16
M32625 plasma	M32695 plasma	0.162350449980816	2.22044604925031e-16
M32689 plasma	M32695 plasma	0.190096196215187	2.22044604925031e-16
M32393 plasma	M32746 plasma	0.228616577149454	2.22044604925031e-16
M39592 plasma	M32755 plasma	0.121861167903783	1.3813838961596e-11
M31555 plasma	M32757 plasma	0.131536928945197	2.8554936193359e-13
M34456 plasma	M32757 plasma	0.191074702151524	2.22044604925031e-16
M22053 plasma	M32758 plasma	0.141155697362891	4.44089209850063e-15
M22053 plasma	M32759 plasma	0.128919274828992	8.39328606616618e-13
M32758 plasma	M32759 plasma	0.264083316384771	2.22044604925031e-16
M41377 plasma	M32769 plasma	0.172526481504095	2.22044604925031e-16
M1898 plasma	M32786 plasma	0.223839658853861	2.22044604925031e-16
M32549 plasma	M32786 plasma	0.390884273848123	2.22044604925031e-16
M32761 plasma	M32787 plasma	0.178549090376558	2.22044604925031e-16
M47101 plasma	M32808 plasma	-0.120647340738751	2.20119478200331e-11
M32795 plasma	M32838 plasma	0.122928395600165	9.13580322503549e-12
M35253 plasma	M32846 plasma	0.15444165507667	2.22044604925031e-16
M35675 plasma	M32847 plasma	0.117263921992101	7.87232501409107e-11
M17945 plasma	M32847 plasma	0.191901401658633	2.22044604925031e-16
M35253 plasma	M32855 plasma	0.221413924726775	2.22044604925031e-16
M32846 plasma	M32855 plasma	0.107068376545792	2.9531292966567e-09
M15506 plasma	M33072 plasma	0.293589023511771	2.22044604925031e-16
M569 plasma	M33072 plasma	0.225161329174897	2.22044604925031e-16
M35675 plasma	M33138 plasma	0.169207441575972	2.22044604925031e-16
M22053 plasma	M33138 plasma	0.111537839761153	6.27256691032585e-10
M32689 plasma	M33225 plasma	0.400452977212893	2.22044604925031e-16
M32695 plasma	M33225 plasma	0.120655633735492	2.19424478586916e-11
M37198 plasma	M33510 plasma	0.332634755344531	2.22044604925031e-16
M35718 plasma	M33515 plasma	0.132971993149768	1.56541446472147e-13
M39600 plasma	M33516 plasma	0.111244745706184	6.95650204107778e-10
M45453 plasma	M34453 plasma	0.114177927215085	2.43990161408192e-10
M32306 plasma	M34481 plasma	0.146756612401115	4.44089209850063e-16
M32698 plasma	M34481 plasma	0.117718617136603	6.64706067965426e-11
M32761 plasma	M34527 plasma	0.111410569251165	6.56109389041148e-10
M32855 plasma	M34535 plasma	0.0990065815565565	4.13317886582831e-08
M32492 plasma	M34539 plasma	0.196850660681362	2.22044604925031e-16
M33447 plasma	M35193 plasma	0.196390458796563	2.22044604925031e-16
M37231 plasma	M35193 plasma	0.0972604804760358	7.13001084839959e-08
M44633 plasma	M36399 plasma	0.274425105036941	2.22044604925031e-16
M39592 plasma	M36966 plasma	0.102054546502702	1.56028925335505e-08
M32795 plasma	M36966 plasma	0.242704289070977	2.22044604925031e-16
M35678 plasma	M38486 plasma	0.105305477925808	5.34933097817714e-09
M37917 plasma	M38486 plasma	0.477361658843258	2.22044604925031e-16
M34499 plasma	M38572 plasma	0.144262614877985	1.11022302462516e-15
M606 plasma	M38772 plasma	0.156791162197251	2.22044604925031e-16
M34453 plasma	M38772 plasma	0.128147222918544	1.14885878588211e-12
M38966 plasma	M39153 plasma	0.116583710915895	1.01273434083282e-10
M22053 plasma	M39517 plasma	0.117050519150329	8.52100612291906e-11
M32758 plasma	M39517 plasma	0.185277479327498	2.22044604925031e-16
M32759 plasma	M39517 plasma	0.185333596165091	2.22044604925031e-16
M32847 plasma	M39517 plasma	0.14648443520854	4.44089209850063e-16
M32847 plasma	M39521 plasma	-0.101083824184034	2.13447299834968e-08
M22053 plasma	M39529 plasma	0.132670597092355	1.77635683940025e-13
M32758 plasma	M39529 plasma	0.131743156010019	2.62012633811537e-13
M32759 plasma	M39529 plasma	0.126233735531666	2.48179254924707e-12
M33290 plasma	M40803 plasma	0.106629172527429	3.42731087954462e-09
M35186 plasma	M40139 plasma	0.138456752725583	1.48769885299771e-14
M40803 plasma	M40139 plasma	0.104422638119856	7.17708870112688e-09
M34527 plasma	M40165 plasma	0.139919933361587	7.7715611723761e-15
M40803 plasma	M40167 plasma	0.108461737345605	1.83401738240718e-09
M40569 plasma	M40570 plasma	0.354955310421506	2.22044604925031e-16
M542 plasma	M41141 plasma	0.257630240926353	2.22044604925031e-16
M1642 plasma	M41141 plasma	0.12324703989441	8.06932298758056e-12
M32489 plasma	M41141 plasma	0.153109605530497	2.22044604925031e-16
M35675 plasma	M41243 plasma	-0.125207294592787	3.73345798720948e-12
M37917 plasma	M41243 plasma	0.118065290831236	5.8401283808962e-11
M32795 plasma	M42306 plasma	0.147186804999403	4.44089209850063e-16
M22053 plasma	M42314 plasma	0.154610372328222	2.22044604925031e-16
M35819 plasma	M42314 plasma	0.140639122802882	5.77315972805081e-15
M33138 plasma	M42314 plasma	0.12189716611528	1.36233246905704e-11
M32759 plasma	M42540 plasma	0.106635908987689	3.41950734394914e-09
M39517 plasma	M42540 plasma	0.131557400479347	2.8288482667449e-13
M32808 plasma	M42548 plasma	0.29636944984215	2.22044604925031e-16
M36515 plasma	M43558 plasma	0.235420718600172	2.22044604925031e-16
M38772 plasma	M43558 plasma	0.12732701510702	1.60049751229963e-12
M34453 plasma	M43559 plasma	0.111518795077782	6.31493968228369e-10
M36515 plasma	M43559 plasma	0.177904713461563	2.22044604925031e-16
M38772 plasma	M43559 plasma	0.146151740560893	4.44089209850063e-16
M43558 plasma	M43559 plasma	0.277727413110398	2.22044604925031e-16
M18254 plasma	M45887 plasma	0.261680855488191	2.22044604925031e-16
M44679 plasma	M443 saliva	0.0999585502649024	3.05824343627137e-08
M32511 plasma	M22185 saliva	0.103161714187955	1.08757045591545e-08
M443 saliva	M513 saliva	0.0979663711138253	5.72591418723789e-08
M22185 saliva	M513 saliva	0.0976758467770851	6.26794474101189e-08
M22185 saliva	M32672 saliva	0.114961351406667	1.83601578385151e-10
M513 saliva	M32672 saliva	0.147879516495241	2.22044604925031e-16
M38783 saliva	M59 saliva	0.16606393577718	2.22044604925031e-16
M18349 plasma	M40730 saliva	0.100269529265518	2.76999214676721e-08
M2132 plasma	M22116 saliva	0.439883759760194	2.22044604925031e-16
M32620 plasma	M22116 saliva	0.145239191534806	6.66133814775094e-16
M35490 plasma	M33937 saliva	0.111035338305212	7.48914708026405e-10
M33511 plasma	M1125 saliva	-0.13624292601586	3.88578058618805e-14
M1898 plasma	M34732 saliva	0.193433185809153	2.22044604925031e-16
M32549 plasma	M34732 saliva	0.108809288755468	1.62702695760686e-09
M32786 plasma	M34732 saliva	0.106047788448021	4.17025436405538e-09
M20675 plasma	M1649 saliva	0.166584157567383	2.22044604925031e-16
M32755 plasma	M396 saliva	0.0981769630942998	5.36169018072741e-08
M42582 plasma	M1301 saliva	0.269126831990267	2.22044604925031e-16
M32586 plasma	M36752 saliva	0.209085244223498	2.22044604925031e-16
M1444 saliva	M32197 saliva	0.162744183700961	2.22044604925031e-16
M60 saliva	M39587 saliva	0.132717807747505	1.74082970261225e-13
M607 saliva	M541 saliva	0.119879914241673	2.94817503743161e-11
M41754 plasma	M33950 saliva	0.243037648705792	2.22044604925031e-16
M41754 plasma	M36103 saliva	0.118520412986352	4.92477170155325e-11
M33950 saliva	M36103 saliva	0.271604203477978	2.22044604925031e-16
M40469 plasma	M32553 saliva	0.307528324343343	2.22044604925031e-16
M53 saliva	M64 saliva	0.145515196920462	6.66133814775094e-16
M20675 plasma	M43258 saliva	0.103183461513547	1.0798467675599e-08
M1649 saliva	M43258 saliva	0.180402390030331	2.22044604925031e-16
M1508 plasma	M42101 saliva	0.198008696453057	2.22044604925031e-16
M31555 plasma	M54 saliva	0.160376967913971	2.22044604925031e-16
M34425 plasma	M1638 saliva	0.100607841286464	2.48633704735823e-08
M22132 saliva	M1638 saliva	0.102577750974797	1.31624293686627e-08
M54 saliva	M1638 saliva	0.104746018560818	6.44632303092862e-09
M15500 plasma	M2132 saliva	0.102813632768238	1.21874670355737e-08
M1564 plasma	M1898 saliva	0.1005867057374	2.50320044692387e-08
M32754 plasma	M1898 saliva	0.159920562882027	2.22044604925031e-16
M1564 plasma	M32623 saliva	0.266989868299133	2.22044604925031e-16
M32754 plasma	M32623 saliva	0.13664373581612	3.26405569239796e-14
M1898 saliva	M32623 saliva	0.190416233821681	2.22044604925031e-16
M39587 saliva	M1519 saliva	0.110238223496005	9.90511228593505e-10
M32654 plasma	M32999 saliva	0.290365538543168	2.22044604925031e-16
M15500 plasma	M15910 saliva	0.344780766758344	2.22044604925031e-16
M34400 plasma	M15910 saliva	0.105081987860466	5.76384384665118e-09
M2132 saliva	M15910 saliva	0.0971885604187213	7.29049816072802e-08
M513 saliva	M20675 saliva	0.139144924629291	1.11022302462516e-14
M42101 saliva	M20675 saliva	0.167976232380515	2.22044604925031e-16
M32787 plasma	M5278 saliva	0.210308786316445	2.22044604925031e-16
M1587 saliva	M33471 saliva	0.161031182725541	2.22044604925031e-16
M32672 saliva	M1508 saliva	0.0987362560259554	4.49998034390831e-08
M35490 plasma	M34425 saliva	0.106754966644037	3.28440918906381e-09
M53 saliva	M34425 saliva	0.136647182549308	3.26405569239796e-14
M33937 saliva	M34425 saliva	0.109285166900052	1.38012934414178e-09
M64 saliva	M34425 saliva	0.22970471563045	2.22044604925031e-16
M40730 saliva	M1564 saliva	0.103346621357649	1.02357500253447e-08
M34534 plasma	M1437 saliva	0.35651288153943	2.22044604925031e-16
M36103 saliva	M32412 saliva	0.116443169408997	1.06664455046257e-10
M32452 saliva	M32198 saliva	0.360748060299282	2.22044604925031e-16
M43761 plasma	M37254 saliva	0.153533459934006	2.22044604925031e-16
M60 saliva	M37254 saliva	0.120076385688322	2.73616684864919e-11
M43343 plasma	M18362 saliva	0.234555398961389	2.22044604925031e-16
M54 saliva	M18362 saliva	0.103793719172021	8.83583228805662e-09
M1638 saliva	M18362 saliva	0.120629664158829	2.21609397499378e-11
M43343 plasma	M39837 saliva	0.140123722383299	7.105427357601e-15
M1638 saliva	M39837 saliva	0.118510450953089	4.94320140376203e-11
M18362 saliva	M39837 saliva	0.224853378787334	2.22044604925031e-16
M38768 plasma	M32398 saliva	0.188065116842993	2.22044604925031e-16
M32808 plasma	M32398 saliva	-0.102426690510138	1.38261460058686e-08
M33471 saliva	M35671 saliva	0.138116603801289	1.73194791841524e-14
M37752 plasma	M37752 saliva	0.204374753975027	2.22044604925031e-16
M60 saliva	M37752 saliva	0.122347440874803	1.14468434730952e-11
M37254 saliva	M37752 saliva	0.123503942548455	7.29905025309563e-12
M33971 plasma	M34585 saliva	0.178282323015766	2.22044604925031e-16
M44679 plasma	M1642 saliva	0.12807021546226	1.18527410108982e-12
M443 saliva	M1642 saliva	0.109057409688665	1.49336498722619e-09
M1564 saliva	M32489 saliva	0.157502686806862	2.22044604925031e-16
M1356 plasma	M12035 saliva	0.292512071762391	2.22044604925031e-16
M32401 plasma	M39583 saliva	0.158358517737393	2.22044604925031e-16
M32623 saliva	M39583 saliva	-0.107296988385689	2.73223421665136e-09
M1358 plasma	M34396 saliva	0.134911054221941	6.88338275267597e-14
M35186 plasma	M15990 saliva	0.176577619775111	2.22044604925031e-16
M35186 plasma	M1600 saliva	0.108623956562276	1.73439751449678e-09
M34214 plasma	M1600 saliva	0.100337247563814	2.71081121994143e-08
M15990 saliva	M1600 saliva	0.181992187721798	2.22044604925031e-16
M33871 plasma	M34035 saliva	0.189458604811509	2.22044604925031e-16
M33964 plasma	M34035 saliva	-0.13683130987307	3.01980662698043e-14
M36399 plasma	M33443 saliva	0.103422328421172	9.98442284405598e-09
M39837 saliva	M1769 saliva	0.162582179906353	2.22044604925031e-16
M32398 saliva	M1769 saliva	0.148832402095618	2.22044604925031e-16
M33471 saliva	M3127 saliva	0.211703089412068	2.22044604925031e-16
M32401 saliva	M3127 saliva	0.142505825429974	2.44249065417534e-15
M32398 saliva	M554 saliva	0.217920156574973	2.22044604925031e-16
M1769 saliva	M554 saliva	0.185744586949358	2.22044604925031e-16
M33144 plasma	M35157 saliva	0.0981145260970944	5.46726863781544e-08
M1123 saliva	M1573 saliva	0.143429839888634	1.77635683940025e-15
M32452 saliva	M514 saliva	0.21031105611587	2.22044604925031e-16
M33442 saliva	M606 saliva	0.121269961460818	1.73427938676696e-11
M606 saliva	M40008 saliva	0.248424318261281	2.22044604925031e-16
M45413 plasma	M40703 saliva	0.123143422117811	8.40216785036318e-12
M606 saliva	M40703 saliva	0.120530833166479	2.30131469436401e-11
M40008 saliva	M40703 saliva	0.23347832648631	2.22044604925031e-16
M606 saliva	M31530 saliva	0.18877508372893	2.22044604925031e-16
M40008 saliva	M31530 saliva	0.17317146132677	2.22044604925031e-16
M40703 saliva	M31530 saliva	0.0986249939649976	4.65994496323674e-08
M33442 saliva	M34456 saliva	0.220817588543554	2.22044604925031e-16
M606 saliva	M34456 saliva	0.145622204714594	4.44089209850063e-16
M40008 saliva	M34456 saliva	0.197779682918082	2.22044604925031e-16
M40703 saliva	M34456 saliva	0.15851498773909	2.22044604925031e-16
M32753 plasma	M18369 saliva	0.100843958983966	2.30528125477747e-08
M1284 saliva	M18369 saliva	0.13090545489623	3.70814490224802e-13
M32489 saliva	M37539 saliva	0.154706445647898	2.22044604925031e-16
M34416 plasma	M35320 saliva	0.458824600607375	2.22044604925031e-16
M36593 plasma	M22155 saliva	0.189749877779245	2.22044604925031e-16
M35626 plasma	M15753 saliva	0.268300720980794	2.22044604925031e-16
M37539 plasma	M38314 saliva	0.14448065233186	8.88178419700125e-16
M32401 saliva	M43446 saliva	0.123864649154702	6.33804120298009e-12
M34585 saliva	M22202 saliva	0.0998427243255948	3.172870544077e-08
M35255 plasma	M22177 saliva	0.141228128984392	4.44089209850063e-15
M39583 saliva	M22177 saliva	0.0963764366457657	9.36357027470081e-08
M32497 plasma	M34384 saliva	0.110302943768285	9.68349844754357e-10
M33968 plasma	M34395 saliva	0.347236633843944	2.22044604925031e-16
M569 saliva	M18254 saliva	0.225461176390839	2.22044604925031e-16
M35137 plasma	M18392 saliva	0.107898017244512	2.22543761196903e-09
M31539 saliva	M18392 saliva	0.10893100755764	1.56006274565357e-09
M43446 saliva	M18394 saliva	0.1277442847193	1.35247368859837e-12
M1604 saliva	M32698 saliva	0.219179033752821	2.22044604925031e-16
M12035 plasma	M32825 saliva	0.198104740585223	2.22044604925031e-16
M12035 plasma	M33026 saliva	0.219635837544749	2.22044604925031e-16
M37536 saliva	M33199 saliva	0.0977640116536063	6.09841075416284e-08
M37254 saliva	M33199 saliva	0.114799202036089	1.94762428407103e-10
M15500 saliva	M33543 saliva	0.167352194970678	2.22044604925031e-16
M18394 saliva	M33543 saliva	0.155756665849977	2.22044604925031e-16
M15990 plasma	M33659 saliva	0.269547006428676	2.22044604925031e-16
M40730 saliva	M33659 saliva	0.137987689366705	1.82076576038526e-14
M15990 plasma	M33681 saliva	0.124344125895141	5.25002263884744e-12
M607 saliva	M33681 saliva	0.107266421856561	2.76080958094838e-09
M541 saliva	M33681 saliva	0.111159872931954	7.16777748266395e-10
M33659 saliva	M33681 saliva	0.144118165904106	1.33226762955019e-15
M35671 saliva	M34453 saliva	0.287085650838468	2.22044604925031e-16
M40730 saliva	M34628 saliva	0.114585598196395	2.10480521900536e-10
M1564 saliva	M34628 saliva	0.13874847555742	1.31006316905768e-14
M34585 saliva	M34628 saliva	0.104723521059488	6.4947296429807e-09
M32489 saliva	M34628 saliva	0.119299486819151	3.67279540114396e-11
M607 saliva	M34692 saliva	0.130164963456013	5.03597163969971e-13
M541 saliva	M34692 saliva	0.13126108692736	3.20188320301895e-13
M33681 saliva	M34692 saliva	0.120233961990749	2.57696086691794e-11
M42582 plasma	M34902 saliva	-0.101160583644279	2.08245429789145e-08
M27718 saliva	M35321 saliva	0.144605250425046	8.88178419700125e-16
M34486 saliva	M35464 saliva	0.293212640078133	2.22044604925031e-16
M35321 saliva	M35464 saliva	0.123662809684948	6.85940193534407e-12
M34486 saliva	M36004 saliva	0.127307111851791	1.61337609938528e-12
M35464 saliva	M36004 saliva	0.117361921702519	7.59086127288811e-11
M15587 saliva	M36029 saliva	0.138329599328102	1.55431223447522e-14
M40469 plasma	M36399 saliva	0.153823485541431	2.22044604925031e-16
M32553 saliva	M36399 saliva	0.195518665205215	2.22044604925031e-16
M32620 plasma	M36979 saliva	0.170525977880094	2.22044604925031e-16
M39587 saliva	M36979 saliva	0.10604019405206	4.18092716003571e-09
M36122 saliva	M37938 saliva	0.101937051661158	1.62085262989109e-08
M36850 plasma	M38840 saliva	0.259157055297829	2.22044604925031e-16
M38256 saliva	M39185 saliva	0.182831290411689	2.22044604925031e-16
M37938 saliva	M39199 saliva	0.137755517991638	2.02060590481778e-14
M32553 saliva	M41213 saliva	0.107274550555506	2.7531821267246e-09
M34384 saliva	M41213 saliva	0.131659161648432	2.71338507218388e-13
M41215 saliva	M41243 saliva	0.215666955944293	2.22044604925031e-16
M42101 saliva	M41921 saliva	0.134705035295028	7.50510764646606e-14
M39199 saliva	M42193 saliva	0.107603023963536	2.46155007488369e-09
M41215 saliva	M42193 saliva	0.131012939432699	3.548272786702e-13
M41783 saliva	M42383 saliva	0.109077388859124	1.48308032521527e-09
M41783 saliva	M42741 saliva	0.198706064143944	2.22044604925031e-16
M42383 saliva	M42741 saliva	0.147759973141882	2.22044604925031e-16
M41215 saliva	M43042 saliva	0.137123798707482	2.66453525910038e-14
M1299 saliva	M43049 saliva	0.102148395602941	1.5134979047815e-08
M37060 plasma	M43128 saliva	0.367560795347974	2.22044604925031e-16
M37198 plasma	M43292 saliva	0.172653799014639	2.22044604925031e-16
M32401 saliva	M43558 saliva	0.134040624599765	9.96980276113391e-14
M15500 saliva	M43607 saliva	0.10899309602593	1.52694612509663e-09
M43607 saliva	M43608 saliva	0.104512899672326	6.96538826616688e-09
M37202 plasma	M43611 saliva	0.265515862466965	2.22044604925031e-16
M37924 saliva	M43613 saliva	0.116828932202144	9.24977872074351e-11
M1519 saliva	M43615 saliva	0.102343819939556	1.42039433548291e-08
M43607 saliva	M43615 saliva	0.119884963174788	2.94253510446651e-11
M34486 saliva	M43617 saliva	0.12250676199714	1.07616138222966e-11
M35464 saliva	M43617 saliva	0.100372738078943	2.68028670369347e-08
M43608 saliva	M43619 saliva	0.116824726105762	9.26418941560314e-11
M33471 saliva	M43620 saliva	0.142083587551221	3.10862446895044e-15
M1444 saliva	M43624 saliva	0.168955300373044	2.22044604925031e-16
M32197 saliva	M43624 saliva	0.109950709096104	1.09508446755058e-09
M2132 saliva	M43624 saliva	0.125966804548207	2.76090261763784e-12
M32619 plasma	M43625 saliva	0.402468434047703	2.22044604925031e-16
M1564 saliva	M43639 saliva	0.116074180239801	1.22188037465776e-10
M34585 saliva	M43639 saliva	0.14192882969463	3.10862446895044e-15
M22202 saliva	M43639 saliva	0.18642696234785	2.22044604925031e-16
M34628 saliva	M43639 saliva	0.108040845150431	2.11919015669082e-09
M53 saliva	M43641 saliva	-0.19698313391417	2.22044604925031e-16
M36776 plasma	M43642 saliva	0.32791763137777	2.22044604925031e-16
M32342 plasma	M45467 saliva	0.236130458170099	2.22044604925031e-16
M15650 plasma	M48167 saliva	0.100147795502452	2.87954464717188e-08
M513 saliva	M48167 saliva	0.132755346903233	1.71418435002124e-13
M32672 saliva	M48167 saliva	0.131594861270725	2.78443934575989e-13
M35137 plasma	M33942 urine	0.232080879651708	2.22044604925031e-16
M35130 plasma	M22185 urine	0.140245477615769	6.66133814775094e-15
M35136 plasma	M27718 urine	0.121809389454922	1.4092504940777e-11
M32401 plasma	M35665 urine	0.108220771241156	1.99235694609001e-09
M39583 saliva	M35665 urine	0.139974669357169	7.54951656745106e-15
M37076 saliva	M33943 urine	0.0989431389093971	4.21656864979525e-08
M34456 plasma	M1494 urine	0.135848338891046	4.61852778244065e-14
M22132 saliva	M1494 urine	0.104769997094913	6.39511621436384e-09
M54 saliva	M1494 urine	0.108783307456899	1.64167923699665e-09
M1638 saliva	M1494 urine	0.10413894606742	7.8839850203849e-09
M37539 plasma	M33939 urine	0.357714089226138	2.22044604925031e-16
M38314 saliva	M33939 urine	0.252626730321681	2.22044604925031e-16
M21239 saliva	M15681 urine	0.105045405424141	5.83460391112567e-09
M22154 plasma	M32350 urine	0.244477871279552	2.22044604925031e-16
M45467 saliva	M32350 urine	0.105293898287848	5.37007682765989e-09
M1604 saliva	M15677 urine	0.210639081293156	2.22044604925031e-16
M32698 saliva	M15677 urine	0.13512194796239	6.28386231937839e-14
M32350 urine	M40730 urine	0.107624836320547	2.44328735021782e-09
M39600 plasma	M43255 urine	0.173618720842248	2.22044604925031e-16
M37190 plasma	M33946 urine	0.106024042344784	4.20371448761614e-09
M42493 plasma	M33946 urine	0.308424823936031	2.22044604925031e-16
M35671 saliva	M35431 urine	0.0965011343858397	9.01177497070194e-08
M15753 plasma	M31928 urine	0.212934654350747	2.22044604925031e-16
M43558 saliva	M31928 urine	0.103253989011693	1.05516337889355e-08
M47101 plasma	M31940 urine	0.193420328067816	2.22044604925031e-16
M15753 saliva	M31940 urine	0.215056624451954	2.22044604925031e-16
M15676 urine	M31940 urine	0.137076108723467	2.70894418008538e-14
M40803 plasma	M38667 urine	0.097534319711601	6.54967484692293e-08
M5278 saliva	M38667 urine	0.174505817861824	2.22044604925031e-16
M35490 plasma	M1557 urine	0.156717318199292	2.22044604925031e-16
M53 saliva	M1557 urine	0.101098384449525	2.12450981251777e-08
M33937 saliva	M1557 urine	0.116810496390706	9.31308363760763e-11
M64 saliva	M1557 urine	0.145431706629239	6.66133814775094e-16
M34425 saliva	M1557 urine	0.167850724913007	2.22044604925031e-16
M22185 saliva	M22116 urine	0.12325341650653	8.04933897313731e-12
M48167 saliva	M22116 urine	0.114148997340533	2.46556552951915e-10
M607 saliva	M12129 urine	0.162475708182096	2.22044604925031e-16
M541 saliva	M12129 urine	0.130546808740624	4.30322444344711e-13
M33681 saliva	M12129 urine	0.161834801360367	2.22044604925031e-16
M34692 saliva	M12129 urine	0.155485364057725	2.22044604925031e-16
M33950 plasma	M33441 urine	0.101600860994565	1.80702264263033e-08
M43400 plasma	M33441 urine	0.233137367301948	2.22044604925031e-16
M33935 plasma	M35437 urine	0.145490482103865	6.66133814775094e-16
M34384 saliva	M1125 urine	0.163544329802298	2.22044604925031e-16
M34927 saliva	M1125 urine	0.128310861359874	1.075139977047e-12
M27718 urine	M1125 urine	0.191545997514702	2.22044604925031e-16
M32445 plasma	M35107 urine	0.117328722285787	7.68509700321829e-11
M27718 urine	M35107 urine	0.243935003139043	2.22044604925031e-16
M1125 urine	M35107 urine	0.246513643707727	2.22044604925031e-16
M18254 plasma	M60 urine	0.160881825956128	2.22044604925031e-16
M27718 saliva	M1591 urine	0.130961742107761	3.62376795237651e-13
M34486 saliva	M1591 urine	0.18620396317445	2.22044604925031e-16
M35464 saliva	M1591 urine	0.196351014309148	2.22044604925031e-16
M36004 saliva	M1591 urine	0.125653246656478	3.12772030497399e-12
M18394 saliva	M1598 urine	0.138603924996925	1.37667655053519e-14
M43641 saliva	M1598 urine	0.138362037152122	1.55431223447522e-14
M18394 plasma	M35428 urine	0.0989878208401181	4.1576702969337e-08
M18394 saliva	M35428 urine	0.156239555757523	2.22044604925031e-16
M43641 saliva	M35428 urine	0.144562262889082	8.88178419700125e-16
M1598 urine	M35428 urine	0.0982572073856467	5.22889724852149e-08
M32735 plasma	M1649 urine	0.224970211372658	2.22044604925031e-16
M32587 plasma	M35439 urine	0.136826104232413	3.01980662698043e-14
M32825 saliva	M35439 urine	0.12310580817492	8.52606873991135e-12
M33228 plasma	M36752 urine	0.109297896400961	1.37405375966182e-09
M40730 saliva	M1302 urine	0.096676313121361	8.53909136733222e-08
M37104 plasma	M2829 urine	0.152493033492839	2.22044604925031e-16
M57 saliva	M2829 urine	0.183531925412597	2.22044604925031e-16
M32698 saliva	M2829 urine	0.174007385394391	2.22044604925031e-16
M43618 saliva	M1413 urine	-0.193683227720593	2.22044604925031e-16
M34456 plasma	M45415 urine	0.100200662482204	2.83146117663335e-08
M32757 plasma	M45415 urine	0.23408815697472	2.22044604925031e-16
M54 saliva	M45415 urine	0.108854686439099	1.60173030394617e-09
M1494 urine	M45415 urine	0.166518642255233	2.22044604925031e-16
M32761 plasma	M541 urine	0.22066717115218	2.22044604925031e-16
M32787 plasma	M541 urine	0.150245664835896	2.22044604925031e-16
M41377 plasma	M1669 urine	0.0980331417997815	5.60791308945596e-08
M1359 plasma	M18280 urine	0.172199087908713	2.22044604925031e-16
M32808 plasma	M18280 urine	0.116811275048675	9.31039689788804e-11
M32838 plasma	M1101 urine	0.107742374479835	2.34712338453846e-09
M1564 saliva	M1101 urine	0.11030132808136	9.68896962660892e-10
M34628 saliva	M1101 urine	0.123819014809063	6.45217212991156e-12
M1302 urine	M1101 urine	0.16740942440171	2.22044604925031e-16
M32846 plasma	M38349 urine	0.2625564381858	2.22044604925031e-16
M32735 plasma	M33950 urine	0.114554981903034	2.12832640400507e-10
M32910 plasma	M33950 urine	0.125802426851152	2.94764213037979e-12
M1649 urine	M33950 urine	0.165712611103228	2.22044604925031e-16
M33144 plasma	M36103 urine	0.231209532421603	2.22044604925031e-16
M35157 saliva	M36103 urine	0.118670849319037	4.65427696383358e-11
M35126 urine	M64 urine	0.212805768290171	2.22044604925031e-16
M43607 saliva	M35434 urine	0.15946247581577	2.22044604925031e-16
M43608 saliva	M35434 urine	0.152291193049871	2.22044604925031e-16
M43619 saliva	M35434 urine	0.104237811265113	7.63027685479756e-09
M1519 saliva	M1603 urine	0.124290190841984	5.36259925354443e-12
M43615 saliva	M1603 urine	0.324997976978994	2.22044604925031e-16
M43446 saliva	M1299 urine	0.106965496221881	3.05811886924801e-09
M43620 saliva	M1299 urine	0.104947010442985	6.02914318470482e-09
M33967 urine	M1299 urine	0.136376147985798	3.68594044175552e-14
M33408 plasma	M1558 urine	0.540638422788755	2.22044604925031e-16
M37060 plasma	M43258 urine	0.196111578057194	2.22044604925031e-16
M36122 saliva	M43258 urine	0.11228968499987	4.80420592197106e-10
M43128 saliva	M43258 urine	0.298194001014864	2.22044604925031e-16
M43613 saliva	M43258 urine	0.102023718769927	1.57596353744793e-08
M37198 plasma	M37496 urine	0.19044624438433	2.22044604925031e-16
M43292 saliva	M37496 urine	0.386255303579757	2.22044604925031e-16
M1125 saliva	M32353 urine	-0.112151333494202	5.04652319932575e-10
M1125 saliva	M27672 urine	-0.18236142401603	2.22044604925031e-16
M32353 urine	M27672 urine	0.384659133387977	2.22044604925031e-16
M35718 plasma	M437 urine	0.247286806092255	2.22044604925031e-16
M33515 plasma	M437 urine	0.150849223760442	2.22044604925031e-16
M33516 plasma	M32675 urine	0.125271712484385	3.63931107472126e-12
M37190 plasma	M42087 urine	0.232068292588149	2.22044604925031e-16
M42493 plasma	M42087 urine	0.12309554939405	8.56026360906981e-12
M33946 urine	M42087 urine	0.243430554499168	2.22044604925031e-16
M37060 plasma	M18349 urine	0.174873516242049	2.22044604925031e-16
M43128 saliva	M18349 urine	0.213320745300519	2.22044604925031e-16
M43258 urine	M18349 urine	0.173370092806448	2.22044604925031e-16
M15587 saliva	M15140 urine	0.121308012981721	1.70912173302895e-11
M41754 plasma	M33959 urine	0.121797725185891	1.41560096977855e-11
M36029 saliva	M1512 urine	0.190292760018366	2.22044604925031e-16
M43613 saliva	M54 urine	0.120025975435426	2.78910228246332e-11
M43620 saliva	M22138 urine	0.179641234028349	2.22044604925031e-16
M396 saliva	M33953 urine	0.14145096932729	3.99680288865056e-15
M34902 saliva	M43591 urine	0.148683604970792	2.22044604925031e-16
M32390 urine	M35127 urine	0.306927879859807	2.22044604925031e-16
M36808 urine	M20675 urine	0.14961485736313	2.22044604925031e-16
M36122 saliva	M33830 urine	0.153386950224314	2.22044604925031e-16
M1591 urine	M33830 urine	0.110014542983139	1.07097619661545e-09
M2829 urine	M33830 urine	0.132400643948688	1.98951966012828e-13
M1669 urine	M32354 urine	0.201958689996178	2.22044604925031e-16
M31539 saliva	M40469 urine	0.369927724950414	2.22044604925031e-16
M18392 saliva	M40469 urine	0.141792916042164	3.33066907387547e-15
M35126 urine	M32401 urine	0.27232067048596	2.22044604925031e-16
M64 urine	M32401 urine	0.247383709029562	2.22044604925031e-16
M21127 plasma	M15689 urine	0.358600703356545	2.22044604925031e-16
M35137 plasma	M35129 urine	0.332265890965913	2.22044604925031e-16
M18392 saliva	M35129 urine	0.104633842345007	6.69122113272635e-09
M33942 urine	M35129 urine	0.130312420154529	4.73843186910017e-13
M35255 plasma	M47666 urine	0.111675542713784	5.9743232583287e-10
M22177 saliva	M47666 urine	0.181596043627124	2.22044604925031e-16
M40424 urine	M42381 urine	0.119788826711779	3.05182545901062e-11
M33228 plasma	M31555 urine	0.13704513906018	2.75335310107039e-14
M37442 saliva	M31555 urine	-0.101563043686184	1.82921957581073e-08
M37924 saliva	M31555 urine	0.176152078287767	2.22044604925031e-16
M39199 saliva	M31555 urine	0.111889964625425	5.53725509888636e-10
M1413 urine	M31555 urine	0.112276170503284	4.82736739471079e-10
M31539 saliva	M34425 urine	0.0998702799217779	3.14522830002772e-08
M15140 urine	M34425 urine	0.11296244311618	3.77863962341962e-10
M1359 plasma	M1564 urine	0.0971585638262451	7.35846317212463e-08
M59 saliva	M1564 urine	0.106757680706213	3.28139071470446e-09
M32553 plasma	M12110 urine	0.202165306020228	2.22044604925031e-16
M37076 saliva	M12110 urine	0.177532942850069	2.22044604925031e-16
M37442 saliva	M1437 urine	0.121229231998762	1.76161307763323e-11
M32553 urine	M1437 urine	0.227795109229966	2.22044604925031e-16
M37058 urine	M15500 urine	0.23108879238725	2.22044604925031e-16
M1604 saliva	M32412 urine	0.145966323556243	4.44089209850063e-16
M42381 urine	M32412 urine	0.116216127907816	1.15971232617085e-10
M1301 saliva	M32328 urine	0.100263063282816	2.77570804119165e-08
M20675 urine	M32328 urine	0.137543178295194	2.22044604925031e-14
M35320 saliva	M33936 urine	0.131563990373891	2.82218692859715e-13
M21239 saliva	M35436 urine	0.0988268623167988	4.37365612615537e-08
M44626 plasma	M35482 urine	0.110188493192407	1.00787511669864e-09
M20675 plasma	M43343 urine	0.107188995135653	2.83450063420787e-09
M1649 saliva	M43343 urine	0.203683326229941	2.22044604925031e-16
M43258 saliva	M43343 urine	0.214041778318414	2.22044604925031e-16
M1417 urine	M31787 urine	0.189039885353285	2.22044604925031e-16
M32377 saliva	M36749 urine	0.259443398464231	2.22044604925031e-16
M42582 plasma	M21134 urine	0.124957778899793	4.12114786740858e-12
M1301 saliva	M21134 urine	0.124873405741896	4.26103596851135e-12
M36808 urine	M21134 urine	0.127567863723143	1.45239376081463e-12
M32328 urine	M21134 urine	0.137336195457982	2.42028619368284e-14
M1444 saliva	M31943 urine	0.128239476219552	1.10667031094636e-12
M32197 saliva	M31943 urine	0.118541939965	4.88513673957414e-11
M32675 urine	M31938 urine	0.0983315105972813	5.10878073178844e-08
M3141 saliva	M32599 urine	0.121629768015766	1.5102363803976e-11
M15587 saliva	M32620 urine	0.109023819717473	1.5108132522812e-09
M31938 urine	M32620 urine	0.118308116204133	5.33280086756349e-11
M35439 urine	M32807 urine	-0.104146576546863	7.86411535891318e-09
M37854 saliva	M47135 urine	0.567202029107026	2.22044604925031e-16
M33959 urine	M37173 urine	0.104685261665679	6.57786225488621e-09
M32599 urine	M32827 urine	0.219286205178411	2.22044604925031e-16
M34499 plasma	M32792 urine	0.201525994603118	2.22044604925031e-16
M47401 urine	M31591 urine	0.19135882225335	2.22044604925031e-16
M38276 saliva	M1769 urine	0.11509410797089	1.74931180652038e-10
M37058 urine	M1769 urine	0.178025366620133	2.22044604925031e-16
M15500 urine	M1769 urine	0.147114208207868	4.44089209850063e-16
M1444 saliva	M32425 urine	0.158825644524713	2.22044604925031e-16
M43624 saliva	M32425 urine	0.107704393941095	2.37778707834480e-09
M42492 saliva	M47112 urine	0.100733387061608	2.38841626476471e-08
M32623 urine	M47112 urine	0.121291946379282	1.71969105622338e-11
M47401 urine	M47112 urine	0.199252748493962	2.22044604925031e-16
M31591 urine	M47112 urine	0.170656569352013	2.22044604925031e-16
M32769 plasma	M32562 urine	0.111285015692627	6.85839385283771e-10
M32354 urine	M32562 urine	0.146196139296387	4.44089209850063e-16
M1508 urine	M38608 urine	0.101288521072994	1.99847485227167e-08
M32425 urine	M38608 urine	0.109486713758033	1.28693478096409e-09
M34499 plasma	M3127 urine	0.183500027474293	2.22044604925031e-16
M32792 urine	M3127 urine	0.348421788159311	2.22044604925031e-16
M32769 plasma	M1123 urine	0.104138852969634	7.88422793718269e-09
M32354 urine	M1123 urine	0.123816635356414	6.45838937884946e-12
M32562 urine	M1123 urine	0.130102697888235	5.16919840265473e-13
M34527 plasma	M1604 urine	0.275875389079776	2.22044604925031e-16
M541 urine	M1604 urine	0.156482113823196	2.22044604925031e-16
M34529 plasma	M3147 urine	0.245353424482137	2.22044604925031e-16
M1494 saliva	M3147 urine	0.11639087622238	1.08741016191516e-10
M541 urine	M3147 urine	0.161794186716153	2.22044604925031e-16
M33937 urine	M15136 urine	0.339490832893143	2.22044604925031e-16
M1669 urine	M555 urine	0.125766053384868	2.99049673913032e-12
M42040 urine	M555 urine	0.133321783783762	1.35003119794419e-13
M32354 urine	M555 urine	0.1008948677396	2.26795526803159e-08
M32562 urine	M555 urine	0.111139197972417	7.22018445031836e-10
M1417 urine	M35157 urine	0.105936868077667	4.32880353784526e-09
M35626 plasma	M35114 urine	0.101342429392747	1.96408151964533e-08
M32846 plasma	M35114 urine	0.0967605675719123	8.32038227205345e-08
M15753 saliva	M35114 urine	0.161718125812425	2.22044604925031e-16
M38349 urine	M35114 urine	0.199640866725022	2.22044604925031e-16
M38840 saliva	M35133 urine	0.106548633499465	3.52196094510759e-09
M32452 saliva	M35132 urine	0.157597388565576	2.22044604925031e-16
M32198 saliva	M35132 urine	0.157600333438343	2.22044604925031e-16
M37924 saliva	M35130 urine	0.127313742207211	1.6091572518917e-12
M54 urine	M35130 urine	0.107215383780068	2.80917289430249e-09
M31555 urine	M35130 urine	0.123581485103081	7.08100245105925e-12
M33959 urine	M35172 urine	0.151462163269356	2.22044604925031e-16
M37173 urine	M35172 urine	0.25129386441636	2.22044604925031e-16
M12129 urine	M1566 urine	0.107016972484991	3.00514102491434e-09
M32654 plasma	M42566 urine	0.302683100961783	2.22044604925031e-16
M32999 saliva	M42566 urine	0.370143853696185	2.22044604925031e-16
M18319 saliva	M3155 urine	0.354315787755608	2.22044604925031e-16
M32827 urine	M3155 urine	0.146471170269513	4.44089209850063e-16
M32838 plasma	M37432 urine	0.119286910603022	3.69029251601205e-11
M1302 urine	M37432 urine	0.118696858642055	4.60897986442887e-11
M1827 urine	M33442 urine	0.0987891240162887	4.4258480436099e-08
M33935 plasma	M605 urine	0.164815126777611	2.22044604925031e-16
M35437 urine	M605 urine	0.192830385276414	2.22044604925031e-16
M43256 urine	M37077 urine	0.103697448271478	9.1205965002672e-09
M34902 saliva	M22194 urine	0.140902231176022	4.88498130835069e-15
M15716 urine	M22194 urine	0.144590190122274	8.88178419700125e-16
M40173 urine	M32394 urine	0.133450861563818	1.27897692436818e-13
M40173 urine	M1768 urine	0.174347855197254	2.22044604925031e-16
M32394 urine	M1768 urine	0.163237598369043	2.22044604925031e-16
M40469 plasma	M18369 urine	0.207168752580024	2.22044604925031e-16
M32553 saliva	M18369 urine	0.312946051806602	2.22044604925031e-16
M36399 saliva	M18369 urine	0.199504271722056	2.22044604925031e-16
M1284 saliva	M33422 urine	0.112959993139143	3.7819569698172e-10
M37432 urine	M33364 urine	0.0973349930617792	6.96734743232952e-08
M34902 saliva	M32393 urine	0.0991255120079174	3.98114103905556e-08
M1519 urine	M35892 urine	0.205556701825037	2.22044604925031e-16
M2734 urine	M18281 urine	0.119592167138426	3.28794769188789e-11
M40730 urine	M39600 urine	-0.0998713147626845	3.14419477120964e-08
M36845 urine	M39600 urine	0.169350274498014	2.22044604925031e-16
M32587 plasma	M42495 urine	0.300998840507068	2.22044604925031e-16
M34112 plasma	M36099 urine	0.205807736278155	2.22044604925031e-16
M35137 urine	M21133 urine	0.166355313731714	2.22044604925031e-16
M38966 plasma	M35527 urine	0.102222224908431	1.47764822600038e-08
M38276 saliva	M42493 urine	0.183407695368942	2.22044604925031e-16
M35665 urine	M42493 urine	0.102083411177784	1.54575032773607e-08
M35255 plasma	M36098 urine	0.103416404226159	1.00038715089568e-08
M22177 saliva	M36098 urine	0.133184924888724	1.4299672557172e-13
M32795 plasma	M35320 urine	0.0968594161568556	8.0706971328226e-08
M1302 urine	M35320 urine	0.14545806488709	6.66133814775094e-16
M37432 urine	M35320 urine	0.137847943182527	1.95399252334028e-14
M32675 urine	M15753 urine	0.120019698910317	2.79576362061107e-11
M35527 urine	M15753 urine	0.2510451447653	2.22044604925031e-16
M42492 saliva	M40452 urine	0.134490840583412	8.21565038222616e-14
M34390 plasma	M39603 urine	0.110810237752784	8.10605138568121e-10
M15958 saliva	M47101 urine	0.509148864939812	2.22044604925031e-16
M40424 urine	M43265 urine	0.274943640383753	2.22044604925031e-16
M42381 urine	M43265 urine	0.102654230332815	1.28383041975155e-08
M15910 saliva	M43511 urine	0.121088262370706	1.85946813502369e-11
M32377 saliva	M44552 urine	0.270172130970065	2.22044604925031e-16
M36749 urine	M44552 urine	0.302130698853924	2.22044604925031e-16
M38783 saliva	M22115 urine	0.121586251257501	1.53574930550349e-11
M59 saliva	M22115 urine	0.117404017429962	7.4729999965939e-11
M35157 saliva	M22115 urine	0.132587854091533	1.83852932877926e-13
M40424 urine	M43231 urine	0.212860549551944	2.22044604925031e-16
M43265 urine	M43231 urine	0.255253003204904	2.22044604925031e-16
M20675 plasma	M35322 urine	0.122194301083591	1.21458398893992e-11
M1649 saliva	M35322 urine	0.205684551947127	2.22044604925031e-16
M43258 saliva	M35322 urine	0.130137776546722	5.09370323698022e-13
M43343 urine	M35322 urine	0.123794291573837	6.51523279771027e-12
M36029 saliva	M35432 urine	0.145723513597066	4.44089209850063e-16
M1827 urine	M35432 urine	0.111464070177141	6.43826325585906e-10
M33442 urine	M35432 urine	0.114517717525844	2.15730100450173e-10
M38696 urine	M38276 urine	0.114889406055906	1.88474125195626e-10
M39592 plasma	M15667 urine	0.131404516767229	3.01536573488193e-13
M22177 saliva	M40479 urine	0.118172718423812	5.61013457911486e-11
M47666 urine	M40479 urine	0.103952247281887	8.38563751770494e-09
M36098 urine	M40479 urine	0.350632467172483	2.22044604925031e-16
M37058 urine	M43400 urine	0.124630486027904	4.69002614522651e-12
M15500 urine	M43400 urine	0.10456307262527	6.85035006497969e-09
M31938 urine	M43400 urine	0.211791549276252	2.22044604925031e-16
M32620 urine	M43400 urine	0.100467373313486	2.60051393752292e-08
M35133 urine	M38637 urine	0.0966093519136476	8.71686847148112e-08
M35527 urine	M38637 urine	0.140104634361669	7.105427357601e-15
M15753 urine	M38637 urine	0.12742440956197	1.53899115673539e-12
M40730 saliva	M40481 urine	0.101203597708781	2.05384433904499e-08
M32489 saliva	M40481 urine	0.0995986369946922	3.42823212040599e-08
M34628 saliva	M40481 urine	0.102829177490829	1.2125740633806e-08
M1101 urine	M40481 urine	0.145405211110257	6.66133814775094e-16
M15667 urine	M40481 urine	0.116282399425991	1.13175468996474e-10
M40167 plasma	M47114 urine	0.190729364704917	2.22044604925031e-16
M38667 urine	M47114 urine	0.100113317504468	2.9113286448279e-08
M40803 plasma	M33009 urine	0.153564878646872	2.22044604925031e-16
M5278 saliva	M33009 urine	0.178126982989124	2.22044604925031e-16
M38667 urine	M33009 urine	0.250323052208028	2.22044604925031e-16
M40139 plasma	M31536 urine	0.124485967088678	4.9649173661237e-12
M5278 saliva	M31536 urine	0.110811866482371	8.10141287388433e-10
M38667 urine	M31536 urine	0.145946426222348	4.44089209850063e-16
M47114 urine	M31536 urine	0.110792176324831	8.15764344963554e-10
M33009 urine	M31536 urine	0.142181594239389	2.88657986402541e-15
M32620 urine	M45404 urine	0.121283481152917	1.72528658026749e-11
M605 urine	M34404 urine	0.104975823894668	5.97153171355558e-09
M22171 urine	M34404 urine	0.100021289818614	2.99784059798469e-08
M37203 urine	M32391 urine	0.145871972880148	4.44089209850063e-16
M32390 urine	M34400 urine	0.279246345569151	2.22044604925031e-16
M35127 urine	M34400 urine	0.142717252428876	2.22044604925031e-15
M40165 plasma	M34395 urine	0.219319971683015	2.22044604925031e-16
M541 urine	M34395 urine	0.124498145315264	4.9409365487918e-12
M1604 urine	M34395 urine	0.186067884983854	2.22044604925031e-16
M32807 urine	M34389 urine	0.106287344653686	3.84686948962099e-09
M45413 urine	M34389 urine	0.310137703789717	2.22044604925031e-16
M32391 urine	M34399 urine	0.365892853954176	2.22044604925031e-16
M33973 urine	M34401 urine	0.371180735580146	2.22044604925031e-16
M33973 urine	M39598 urine	0.265787224244434	2.22044604925031e-16
M34401 urine	M39598 urine	0.2767405276162	2.22044604925031e-16
M1558 plasma	M34390 urine	0.128932733376566	8.34665669913193e-13
M40452 urine	M34390 urine	0.16049528392904	2.22044604925031e-16
M40282 plasma	M569 urine	0.34223288137627	2.22044604925031e-16
M40553 plasma	M18254 urine	0.391007066897883	2.22044604925031e-16
M485 saliva	M18394 urine	0.12153207461896	1.56807899998057e-11
M15587 saliva	M18394 urine	0.10366074069391	9.23150711429344e-09
M32620 urine	M18394 urine	0.159728229014199	2.22044604925031e-16
M45404 urine	M18394 urine	0.156911791994994	2.22044604925031e-16
M12035 plasma	M32735 urine	0.220446036818937	2.22044604925031e-16
M32825 saliva	M32735 urine	0.193529265486101	2.22044604925031e-16
M33026 saliva	M32735 urine	0.152231641730318	2.22044604925031e-16
M32807 urine	M32735 urine	0.189987176116217	2.22044604925031e-16
M1123 urine	M32587 urine	0.107812044612389	2.29187291367339e-09
M35320 urine	M32894 urine	0.100618644872719	2.47775981954135e-08
M33225 plasma	M33066 urine	0.0974808194857911	6.65933672649999e-08
M34384 urine	M33066 urine	0.17564889096684	2.22044604925031e-16
M32894 urine	M33066 urine	0.127287234526747	1.62647673107585e-12
M1566 urine	M32578 urine	0.108631618177339	1.72982517199216e-09
M32807 urine	M32651 urine	0.210141843166097	2.22044604925031e-16
M35254 plasma	M33745 urine	0.177277401666536	2.22044604925031e-16
M40173 urine	M32678 urine	0.162094221966942	2.22044604925031e-16
M1768 urine	M32678 urine	0.0995345347973237	3.4985316421654e-08
M514 saliva	M32757 urine	0.164491663266005	2.22044604925031e-16
M15681 urine	M32769 urine	0.108646320852614	1.72108371998547e-09
M32398 urine	M32769 urine	0.124229655607275	5.4918292136108e-12
M21047 saliva	M32808 urine	0.193973108087822	2.22044604925031e-16
M1519 urine	M32808 urine	0.15494578288484	2.22044604925031e-16
M37203 urine	M32838 urine	0.115667588283496	1.41852529722541e-10
M35892 urine	M32838 urine	0.133012806649659	1.53876911213047e-13
M1649 saliva	M32846 urine	0.154292514918805	2.22044604925031e-16
M43258 saliva	M32846 urine	0.107657471238262	2.41620901064721e-09
M43343 urine	M32846 urine	0.125613974630994	3.17701420726735e-12
M35322 urine	M32846 urine	0.157202034802623	2.22044604925031e-16
M33009 plasma	M32910 urine	0.115160343150827	1.70755853901028e-10
M32678 urine	M32910 urine	0.143385656588975	1.77635683940025e-15
M40173 urine	M32957 urine	0.159359720447066	2.22044604925031e-16
M32394 urine	M32957 urine	0.148157258974862	2.22044604925031e-16
M1768 urine	M32957 urine	0.181753958720767	2.22044604925031e-16
M40173 urine	M33031 urine	0.159339343070581	2.22044604925031e-16
M32394 urine	M33031 urine	0.106042447763073	4.1777572512558e-09
M1768 urine	M33031 urine	0.194166873002504	2.22044604925031e-16
M32678 urine	M33031 urine	0.133930685217299	1.04360964314765e-13
M32957 urine	M33031 urine	0.140809545564413	5.32907051820075e-15
M33422 urine	M33180 urine	0.131591603089157	2.78888023785839e-13
M1566 urine	M33195 urine	0.133668930027065	1.16795462190566e-13
M36752 urine	M33360 urine	0.101860486166665	1.6615402831377e-08
M33939 urine	M33377 urine	0.124411187798821	5.11324316221362e-12
M36808 urine	M33408 urine	0.256550796622722	2.22044604925031e-16
M20675 urine	M33408 urine	0.280301846764553	2.22044604925031e-16
M32754 plasma	M33508 urine	0.238089538868492	2.22044604925031e-16
M1898 saliva	M33508 urine	0.126596506499564	2.14650519581028e-12
M32807 urine	M33510 urine	0.121314142666438	1.70510272567981e-11
M32651 urine	M33510 urine	0.10859782442696	1.75008141312105e-09
M32452 saliva	M33511 urine	0.100711744509202	2.40502546766663e-08
M15676 urine	M33511 urine	0.102514768880029	1.34353062009041e-08
M38572 plasma	M33512 urine	0.128571214336593	9.67226299053436e-13
M1494 saliva	M33512 urine	0.0969260280412081	7.90654657301104e-08
M15506 saliva	M33526 urine	0.111120043806186	7.2690675700926e-10
M33519 urine	M33526 urine	0.30874080274217	2.22044604925031e-16
M39600 urine	M33527 urine	0.184137294961581	2.22044604925031e-16
M32599 urine	M33528 urine	0.105720651751265	4.65489025103238e-09
M27513 urine	M33531 urine	0.104657008969085	6.63991484017856e-09
M35129 urine	M33531 urine	-0.111549246916188	6.24731821829982e-10
M31539 saliva	M33537 urine	0.153671758655641	2.22044604925031e-16
M34395 saliva	M33537 urine	0.15070937510746	2.22044604925031e-16
M18392 saliva	M33537 urine	0.142925485253401	1.99840144432528e-15
M32578 urine	M33539 urine	0.103698502572827	9.11743014420097e-09
M36808 urine	M33541 urine	0.119063403588442	4.01501054625442e-11
M20675 urine	M33541 urine	0.0984357561210606	4.9447563377214e-08
M33408 urine	M33541 urine	0.128602593003554	9.54791801177635e-13
M1566 urine	M33542 urine	0.136172771530415	3.99680288865056e-14
M43400 urine	M33542 urine	0.112930340797562	3.82230913587023e-10
M32578 urine	M33542 urine	0.136713191855151	3.17523785042795e-14
M33195 urine	M33542 urine	0.102559585167729	1.32405775232769e-08
M33539 urine	M33542 urine	0.127162112069503	1.71063163634244e-12
M34902 saliva	M33543 urine	0.09926356128334	3.81145481842537e-08
M32393 urine	M33543 urine	0.282625426569147	2.22044604925031e-16
M35130 plasma	M33590 urine	0.140434450614566	6.21724893790088e-15
M22185 urine	M33590 urine	0.183086066381515	2.22044604925031e-16
M1558 plasma	M33609 urine	0.132462304371789	1.94066984704477e-13
M40452 urine	M33609 urine	0.0997664070307765	3.25066309425637e-08
M34390 urine	M33609 urine	0.125742961357817	3.01825231474595e-12
M1573 saliva	M35760 urine	0.1076909113888	2.3887656297461e-09
M34456 urine	M35760 urine	0.0992021256960078	3.88608571988414e-08
M35130 plasma	M33620 urine	0.111359940850407	6.67943478305233e-10
M22185 urine	M33620 urine	0.169204642171246	2.22044604925031e-16
M33590 urine	M33620 urine	0.176159169094188	2.22044604925031e-16
M1827 urine	M33633 urine	0.11812749497301	5.70583580383754e-11
M31943 urine	M33633 urine	0.111629927506348	6.07155437037932e-10
M1508 urine	M33637 urine	0.0965148439141281	8.97388749976358e-08
M35760 urine	M33637 urine	0.14393144398135	1.33226762955019e-15
M15500 urine	M33646 urine	0.117106404656856	8.34625701884306e-11
M35186 plasma	M33653 urine	0.104489392724185	7.01992974860843e-09
M541 urine	M33653 urine	0.138347793358685	1.55431223447522e-14
M31536 urine	M33653 urine	0.106115973292193	4.07561029369674e-09
M35126 urine	M33656 urine	0.230705111466032	2.22044604925031e-16
M64 urine	M33656 urine	0.205350858552144	2.22044604925031e-16
M32401 urine	M33656 urine	0.190440795478891	2.22044604925031e-16
M32445 urine	M33656 urine	0.113037993090028	3.67778474341662e-10
M396 saliva	M33680 urine	0.103175225745425	1.08276547727826e-08
M33953 urine	M33680 urine	0.100654743123885	2.4493081784982e-08
M33728 urine	M33751 urine	0.158911794076666	2.22044604925031e-16
M33786 urine	M40784 urine	0.114206763344303	2.41457742689022e-10
M33835 urine	M33838 urine	0.184565335628904	2.22044604925031e-16
M33814 urine	M33839 urine	0.209516411334639	2.22044604925031e-16
M33814 urine	M34132 urine	0.101332094062972	1.97063061424529e-08
M33835 urine	M34236 urine	0.238836221867587	2.22044604925031e-16
M33838 urine	M34236 urine	0.364101781923464	2.22044604925031e-16
M40784 urine	M34289 urine	0.141331954146157	3.99680288865056e-15
M34132 urine	M34289 urine	0.101033186481349	2.16947730891093e-08
M34534 plasma	M34299 urine	0.178459314112252	2.22044604925031e-16
M1437 saliva	M34299 urine	0.186755861060828	2.22044604925031e-16
M33764 urine	M34314 urine	0.295883723002625	2.22044604925031e-16
M43761 plasma	M40107 urine	0.116383301098603	1.09045217300263e-10
M33764 urine	M40107 urine	0.114265740009879	2.36358488336919e-10
M40784 urine	M40107 urine	0.162703887267283	2.22044604925031e-16
M33971 plasma	M34348 urine	0.145080543641294	8.88178419700125e-16
M34298 urine	M34348 urine	0.119299955233537	3.67212926732918e-11
M34350 urine	M34355 urine	0.141253373368176	4.44089209850063e-15
M34352 urine	M34355 urine	0.138948941338223	1.19904086659517e-14
M34298 urine	M34358 urine	0.146402344801345	4.44089209850063e-16
M1356 plasma	M34363 urine	0.141558618099841	3.77475828372553e-15
M12035 saliva	M34363 urine	0.120245909058793	2.56528132069889e-11
M34298 urine	M34497 urine	0.100092298864247	2.93087158986793e-08
M34328 urine	M34498 urine	0.102410966181578	1.38970732699306e-08
M34214 plasma	M34499 urine	0.0994444145195602	3.5997327341164e-08
M34358 urine	M34503 urine	0.139231336640123	1.06581410364015e-14
M34305 urine	M40821 urine	0.142869104465295	2.22044604925031e-15
M33508 urine	M34511 urine	0.10445206582749	7.10739067599775e-09
M33728 urine	M34513 urine	0.107879423776785	2.23964491397055e-09
M33751 urine	M34513 urine	0.145855270303642	4.44089209850063e-16
M34132 urine	M34515 urine	0.109561755986496	1.25382637605753e-09
M34515 urine	M34517 urine	0.310468600389625	2.22044604925031e-16
M34517 urine	M34520 urine	0.150338812753937	2.22044604925031e-16
M34328 urine	M34523 urine	0.175477144620455	2.22044604925031e-16
M34328 urine	M34527 urine	0.103655128702825	9.24857879169849e-09
M34523 urine	M34527 urine	0.133060971964845	1.50768286744096e-13
M34305 urine	M34544 urine	0.120301274308697	2.51176857091195e-11
M40821 urine	M34590 urine	0.105131941276577	5.66856694916851e-09
M34544 urine	M34590 urine	0.134658967667828	7.66053886991358e-14
M34510 urine	M34947 urine	0.205099940681202	2.22044604925031e-16
M34363 urine	M34947 urine	0.202402137690593	2.22044604925031e-16
M34295 urine	M35187 urine	0.0964126402018855	9.26008709711823e-08
M34289 urine	M35215 urine	0.119519764426526	3.37931904681454e-11
M40821 urine	M35225 urine	0.105487641917335	5.0330450918068e-09
M34590 urine	M35225 urine	0.273713207097026	2.22044604925031e-16
M33838 urine	M35498 urine	0.108542001513066	1.78404935269327e-09
M34352 urine	M35518 urine	0.147658240943872	2.22044604925031e-16
M35493 urine	M35532 urine	0.0981895324489868	5.34067603474853e-08
M33180 urine	M35536 urine	0.137510688611379	2.24265050974282e-14
M40784 urine	M35536 urine	-0.117794486626271	6.46163123008137e-11
M35498 urine	M35731 urine	0.185145346757078	2.22044604925031e-16
M34524 urine	M35732 urine	0.0971688751414873	7.33503133787394e-08
M34515 urine	M35735 urine	0.100813322819321	2.32803003541449e-08
M35493 urine	M36005 urine	0.147999124576763	2.22044604925031e-16
M34524 urine	M36228 urine	0.0966095362315712	8.71637424459948e-08
M34495 urine	M36228 urine	0.10083816670992	2.30956569424734e-08
M34497 urine	M36244 urine	0.110089875062388	1.04318997884434e-09
M34514 urine	M36371 urine	0.215405519091642	2.22044604925031e-16
M36278 urine	M36652 urine	0.288145879525126	2.22044604925031e-16
M35215 urine	M36978 urine	0.113464926187418	3.15534043338062e-10
M37198 plasma	M37610 urine	0.101203165761802	2.0541297329757e-08
M34343 urine	M37720 urine	0.205782017848172	2.22044604925031e-16
M36978 urine	M37720 urine	0.140608000094067	5.77315972805081e-15
M34505 urine	M37751 urine	0.10991653730495	1.10820685961244e-09
M35188 urine	M37927 urine	0.130112291207729	5.14699394216223e-13
M37927 urine	M38067 urine	0.153862844126616	2.22044604925031e-16
M34947 urine	M38530 urine	0.200798191437155	2.22044604925031e-16
M34510 urine	M38963 urine	0.119132999759759	3.91100485330753e-11
M34349 urine	M38963 urine	0.227055319522577	2.22044604925031e-16
M34350 urine	M38966 urine	0.181775900344851	2.22044604925031e-16
M34352 urine	M38966 urine	0.121140333305065	1.8227197529086e-11
M34355 urine	M38966 urine	0.154517588524766	2.22044604925031e-16
M35137 plasma	M39136 urine	0.251336179388637	2.22044604925031e-16
M35129 urine	M39136 urine	0.104368658679946	7.30666727122298e-09
M34363 urine	M39136 urine	0.120709070961425	2.14988027380514e-11
M38530 urine	M39136 urine	0.160536319906455	2.22044604925031e-16
M33814 urine	M39137 urine	0.182001812580778	2.22044604925031e-16
M33839 urine	M39137 urine	0.205858906243254	2.22044604925031e-16
M34132 urine	M39137 urine	0.221345940400786	2.22044604925031e-16
M35498 urine	M40131 urine	0.0997401340592401	3.27786939813279e-08
M35731 urine	M40131 urine	0.113559287502285	3.05004466127912e-10
M33786 urine	M39153 urine	0.11232575416161	4.74292161101175e-10
M40784 urine	M39153 urine	0.238794972225214	2.22044604925031e-16
M34314 urine	M39153 urine	0.0981655524046405	5.38083655410304e-08
M34477 urine	M39250 urine	0.106550987793597	3.51915829810423e-09
M39154 urine	M39250 urine	0.14950484296879	2.22044604925031e-16
M37104 plasma	M39355 urine	0.128027626814123	1.20614629395277e-12
M34527 urine	M39523 urine	0.117832426115916	6.37081498666703e-11
M39523 urine	M40132 urine	0.16140916313675	2.22044604925031e-16
M34298 urine	M39561 urine	0.227026728809972	2.22044604925031e-16
M34348 urine	M39561 urine	0.176185111707798	2.22044604925031e-16
M34358 urine	M39561 urine	0.105720211192809	4.65557858930765e-09
M34363 urine	M39855 urine	0.114804606408625	1.94379845552817e-10
M34947 urine	M39855 urine	0.198418662539912	2.22044604925031e-16
M38530 urine	M39855 urine	0.15313304959094	2.22044604925031e-16
M39136 urine	M39855 urine	0.112933632806244	3.8178082917284e-10
M34289 urine	M40103 urine	0.15394750290958	2.22044604925031e-16
M33964 plasma	M40104 urine	0.208493438279611	2.22044604925031e-16
M34503 urine	M40104 urine	0.159050959925154	2.22044604925031e-16
M34505 urine	M40104 urine	0.112067166380526	5.19972731538587e-10
M33835 urine	M40106 urine	0.12188020637774	1.37128086663552e-11
M35532 urine	M40106 urine	0.234003049932974	2.22044604925031e-16
M36856 urine	M40118 urine	0.0982256058910169	5.2808085015954e-08
M42493 plasma	M40121 urine	0.138885376019423	1.24344978758018e-14
M33946 urine	M40121 urine	0.150990072470387	2.22044604925031e-16
M34505 urine	M40121 urine	0.131608354891694	2.77111666946439e-13
M35739 urine	M40121 urine	0.102156934614522	1.50930876685607e-08
M34295 urine	M40123 urine	0.122621420482182	1.02935437951146e-11
M35493 urine	M40123 urine	0.106154119510632	4.02357636097861e-09
M35532 urine	M40123 urine	0.115932400619367	1.287219220103e-10
M35490 plasma	M40125 urine	0.135815296195139	4.66293670342566e-14
M33937 saliva	M40125 urine	0.099225565004227	3.85744642894537e-08
M1557 urine	M40125 urine	0.102306255186903	1.43784804063074e-08
M38963 urine	M40125 urine	0.117339725930113	7.65374430500287e-11
M32511 plasma	M40133 urine	0.110104017622952	1.03805253282019e-09
M34349 urine	M40133 urine	0.114546750248023	2.13469242282827e-10
M38963 urine	M40133 urine	0.132341464506678	2.03836947321179e-13
M34328 urine	M40135 urine	0.233665562828146	2.22044604925031e-16
M34523 urine	M40135 urine	0.0979063573200056	5.83402353093732e-08
M34527 urine	M40135 urine	0.141821772482842	3.33066907387547e-15
M35507 urine	M40137 urine	0.235580214663867	2.22044604925031e-16
M34511 urine	M40139 urine	0.120929003394561	1.9764412328982e-11
M34349 urine	M40142 urine	0.227200071850719	2.22044604925031e-16
M34505 urine	M40142 urine	0.154129353467396	2.22044604925031e-16
M34295 urine	M40153 urine	0.110191673733955	1.00675556780061e-09
M35187 urine	M40155 urine	0.131071994068773	3.46167539078124e-13
M35731 urine	M40155 urine	0.124374644958389	5.18740606025858e-12
M40131 urine	M40155 urine	0.22326650100914	2.22044604925031e-16
M34332 urine	M40160 urine	0.179445693707265	2.22044604925031e-16
M34390 plasma	M40161 urine	0.175308025826558	2.22044604925031e-16
M34510 urine	M40161 urine	0.101654306752496	1.77609780216414e-08
M39154 urine	M40161 urine	0.144339804456254	1.11022302462516e-15
M569 plasma	M40162 urine	0.0993178973667579	3.74660746871314e-08
M40122 urine	M40162 urine	0.104536822907488	6.91030388466629e-09
M40821 urine	M40165 urine	0.108584633450402	1.75805081603642e-09
M35188 urine	M40165 urine	0.134338861026234	8.79296635503124e-14
M35225 urine	M40165 urine	0.225930680307409	2.22044604925031e-16
M34352 urine	M40166 urine	0.198875297541237	2.22044604925031e-16
M34355 urine	M40166 urine	0.139480319195298	9.32587340685131e-15
M35518 urine	M40166 urine	0.21755771667962	2.22044604925031e-16
M35498 urine	M40169 urine	0.154951315699079	2.22044604925031e-16
M35731 urine	M40169 urine	0.149109977246394	2.22044604925031e-16
M40135 urine	M40169 urine	0.123406765945135	7.58149099056027e-12
M33829 urine	M40190 urine	0.12846907079021	1.00808250635964e-12
M34307 urine	M40267 urine	0.12499931095078	4.05409039672122e-12
M33786 urine	M40789 urine	0.0988481435083595	4.34448783614982e-08
M40282 urine	M40790 urine	0.385120813673071	2.22044604925031e-16
M35735 urine	M40792 urine	0.106686939597832	3.36095196118436e-09
M36005 urine	M40792 urine	0.117546012051961	7.08850755870571e-11
M40106 urine	M40792 urine	0.0970108993729771	7.70207628786324e-08
M40553 urine	M40798 urine	0.181079480351173	2.22044604925031e-16
M34503 urine	M40802 urine	0.115906566179196	1.29948718452511e-10
M33751 urine	M40817 urine	0.11586551453527	1.31921806811874e-10
M34350 urine	M40817 urine	0.0970459883214982	7.61904463963958e-08
M34513 urine	M40817 urine	0.141955965587361	3.10862446895044e-15
M34530 urine	M40833 urine	0.217302064376044	2.22044604925031e-16
M33728 urine	M40836 urine	0.139192647147992	1.06581410364015e-14
M33751 urine	M40836 urine	0.182701612584472	2.22044604925031e-16
M34513 urine	M40836 urine	0.131547373738726	2.8421709430404e-13
M40817 urine	M40836 urine	0.206747262130214	2.22044604925031e-16
M40553 urine	M40841 urine	0.156165150471323	2.22044604925031e-16
M40798 urine	M40841 urine	0.149804729626119	2.22044604925031e-16
M35507 urine	M41226 urine	0.181867333661706	2.22044604925031e-16
M40137 urine	M41226 urine	0.122797621028092	9.61253299180953e-12
M36399 plasma	M41345 urine	0.239194349333214	2.22044604925031e-16
M38963 urine	M41345 urine	0.107401519384712	2.63667132571754e-09
M40796 urine	M41360 urine	0.265548381964634	2.22044604925031e-16
M34514 urine	M41560 urine	0.212140787504434	2.22044604925031e-16
M35735 urine	M41560 urine	0.117324979728075	7.69579955317568e-11
M36371 urine	M41560 urine	0.170603873417297	2.22044604925031e-16
M38212 urine	M41563 urine	0.103180520780193	1.08088806793916e-08
M33751 urine	M41586 urine	0.121238965094195	1.75504055732745e-11
M40796 urine	M41586 urine	0.146949958715021	4.44089209850063e-16
M40817 urine	M41586 urine	0.129861283674967	5.7065463465733e-13
M40836 urine	M41586 urine	0.125161256578344	3.80229181473624e-12
M34325 urine	M41783 urine	0.118230218670206	5.49067458166519e-11
M40553 urine	M41837 urine	0.14381422158394	1.33226762955019e-15
M40798 urine	M41837 urine	0.204546032318092	2.22044604925031e-16
M40841 urine	M41837 urine	0.136300041128053	3.79696274421804e-14
M41713 urine	M42223 urine	0.186587618029282	2.22044604925031e-16
M41713 urine	M42271 urine	0.107061025231502	2.96051338999348e-09
M42223 urine	M42271 urine	0.125730470553757	3.03312930327593e-12
M41713 urine	M42312 urine	0.147357023845446	2.22044604925031e-16
M42223 urine	M42312 urine	0.16251404909052	2.22044604925031e-16
M42271 urine	M42312 urine	0.25186600439127	2.22044604925031e-16
M40553 urine	M42322 urine	0.130211282394938	4.9427129056312e-13
M40798 urine	M42322 urine	0.142117351358725	2.88657986402541e-15
M40841 urine	M42322 urine	0.129684431506492	6.13731288012787e-13
M35507 urine	M42330 urine	0.0981665221502468	5.37920681331627e-08
M40137 urine	M42330 urine	0.119644393402251	3.22355475645963e-11
M37885 urine	M42352 urine	-0.10531900554698	5.32519384144337e-09
M34505 urine	M42551 urine	0.133788740582983	1.11022302462516e-13
M42342 urine	M42551 urine	0.214442407539073	2.22044604925031e-16
M40553 urine	M42909 urine	0.125214648670739	3.72279984617307e-12
M40798 urine	M42909 urine	0.153800029986664	2.22044604925031e-16
M40841 urine	M42909 urine	0.141201639452392	4.44089209850063e-15
M41837 urine	M42909 urine	0.125471391016714	3.36219940777482e-12
M35493 urine	M43439 urine	0.0984341207520741	4.94728964461899e-08
M36005 urine	M43439 urine	0.217598514064648	2.22044604925031e-16
M40792 urine	M43439 urine	0.099777328438072	3.23941824476037e-08
M40186 urine	M43558 urine	0.0992608950610326	3.81466467302971e-08
M40796 urine	M43559 urine	0.103564029899713	9.53002698977912e-09
M41586 urine	M43559 urine	0.112893808000965	3.87260223888575e-10
M42352 urine	M43559 urine	0.135648107734171	5.01820807130571e-14
M42352 urine	M44763 urine	0.250491771220535	2.22044604925031e-16
M42271 urine	M45103 urine	0.10189364365321	1.64379980738261e-08
M43684 urine	M45103 urine	0.120268238789966	2.54356535833722e-11
M34503 urine	M45168 urine	-0.127596313362065	1.43574041544525e-12
M40789 urine	M45168 urine	0.227156384089718	2.22044604925031e-16
M40802 urine	M45168 urine	-0.190252142175835	2.22044604925031e-16
M35507 urine	M45172 urine	0.110171587907384	1.01384500794666e-09
M40137 urine	M45172 urine	0.194551760062944	2.22044604925031e-16
M42330 urine	M45172 urine	0.220787767348832	2.22044604925031e-16
M40165 urine	M45176 urine	0.121740617056912	1.44710909921741e-11
M45176 urine	M45179 urine	0.104073855836369	8.05547561988362e-09
M34520 urine	M45187 urine	0.142327065500436	2.66453525910038e-15
M45176 urine	M45189 urine	0.168890450363662	2.22044604925031e-16
M45189 urine	M45198 urine	0.111732685848651	5.8546634207346e-10
M45191 urine	M45198 urine	0.203218560196561	2.22044604925031e-16
M40137 urine	M45199 urine	0.122949147960797	9.06252850541023e-12
M45191 urine	M45218 urine	0.215786396010378	2.22044604925031e-16
M45198 urine	M45218 urine	0.339027025616141	2.22044604925031e-16
M45199 urine	M45221 urine	0.332272930661362	2.22044604925031e-16
M45179 urine	M45235 urine	0.288911269256401	2.22044604925031e-16
M45189 urine	M45244 urine	0.137342978286653	2.39808173319034e-14
M45198 urine	M45244 urine	0.0975914845891665	6.43443409664712e-08
M43684 urine	M45912 urine	0.203218138100568	2.22044604925031e-16
M45103 urine	M45912 urine	0.258602708089991	2.22044604925031e-16
M32306 plasma	M46188 urine	0.13291293739946	1.60316204755873e-13
M34358 urine	M46188 urine	0.115817398335713	1.34271704865796e-10
M34505 urine	M46188 urine	0.105969729468041	4.28123025919547e-09
