# Supplementary material for: Phenotype-driven identification of modules in a hierarchical map of multifluid metabolic correlations
Source: NPJ Syst Biol Appl. 2017 Sep 21;3:28. doi: 10.1038/s41540-017-0029-9 (PMC5608949; doi:10.1038/s41540-017-0029-9)
Supplement: Supplementary file 1 — Supplementary Material [file 41540_2017_29_MOESM1_ESM.zip › Supplement_onlineVersion/SupportingInformation_S10_Module identification code/ModuleIdentification/simulated_data/phenotype_dense.txt]

Sample	value
sample1	1.321189209
sample2	1.601274035
sample3	1.942732696
sample4	2.506664798
sample5	1.561675859
sample6	2.22270092
sample7	1.248617346
sample8	2.357103455
sample9	1.285579588
sample10	1.591537161
sample11	1.473792189
sample12	1.521431731
sample13	1.686702704
sample14	1.032725123
sample15	1.311866605
sample16	1.022427853
sample17	1.740145777
sample18	1.370796539
sample19	1.338602123
sample20	1.234200514
sample21	1.934534601
sample22	1.330679411
sample23	1.390796967
sample24	1.387242317
sample25	2.21599059
sample26	1.260489354
sample27	0.979585716
sample28	1.880404994
sample29	3.030264952
sample30	1.663295277
sample31	1.684845746
sample32	2.342903215
sample33	1.171431464
sample34	1.57318095
sample35	0.200040534
sample36	0.414551322
sample37	1.792675789
sample38	1.86222523
sample39	0.765356623
sample40	1.058968302
sample41	1.155024175
sample42	2.302026964
sample43	1.606354082
sample44	0.917983988
sample45	1.703415106
sample46	1.704115824
sample47	1.646262339
sample48	1.862744315
sample49	1.279101113
sample50	1.486523063
sample51	1.17848635
sample52	2.650243206
sample53	1.054710064
sample54	1.158121753
sample55	1.225811223
sample56	2.52476008
sample57	2.024618681
sample58	1.666127255
sample59	1.813736556
sample60	1.721417199
sample61	1.448990904
sample62	2.111858184
sample63	1.44945637
sample64	1.884368087
sample65	0.626600158
sample66	0.552990197
sample67	1.400693128
sample68	0.847542004
sample69	1.443748942
sample70	2.006142221
sample71	1.484897055
sample72	1.302772814
sample73	1.81098884
sample74	2.174873897
sample75	1.448152154
sample76	1.801055126
sample77	1.342225096
sample78	1.064153758
sample79	1.195392283
sample80	1.319314575
sample81	1.715617493
sample82	0.75866685
sample83	1.878085813
sample84	2.265980418
sample85	1.74367807
sample86	1.076596864
sample87	2.718668014
sample88	1.046075765
sample89	2.71555575
sample90	2.084010763
sample91	1.865624218
sample92	1.738866567
sample93	1.640462337
sample94	1.272177895
sample95	1.77315721
sample96	1.50760452
sample97	2.172128654
sample98	1.876222917
sample99	1.724294899
sample100	1.627274095
sample101	2.017128328
sample102	1.035810763
sample103	1.785250624
sample104	2.032599024
sample105	1.233664218
sample106	1.750473338
sample107	1.480829789
sample108	1.87142328
sample109	1.430163038
sample110	1.426456117
sample111	1.825624176
sample112	1.596112133
sample113	1.040057326
sample114	2.2686411
sample115	1.83711598
sample116	2.326360615
sample117	2.318329733
sample118	1.774518521
sample119	1.980081883
sample120	1.360763923
sample121	0.991546902
sample122	1.438899249
sample123	2.551381416
sample124	1.818494334
sample125	1.734247806
sample126	1.810261687
sample127	1.73159478
sample128	1.280245922
sample129	0.837692125
sample130	1.953832626
sample131	0.452544672
sample132	1.460588512
sample133	1.489224133
sample134	1.248435105
sample135	1.284201967
sample136	0.662906675
sample137	1.196270115
sample138	1.277590459
sample139	1.515875054
sample140	2.074307293
sample141	2.402881392
sample142	1.32721965
sample143	1.36034188
sample144	1.873352484
sample145	1.619017425
sample146	1.932456494
sample147	0.969152935
sample148	1.450377175
sample149	1.986759643
sample150	1.696539491
sample151	1.430845344
sample152	2.104526318
sample153	2.117949912
sample154	1.684466398
sample155	1.322630911
sample156	1.961561031
sample157	2.244742757
sample158	1.452084224
sample159	0.923315306
sample160	-0.057523735
sample161	1.758868301
sample162	1.742676315
sample163	1.585056158
sample164	1.389198292
sample165	1.689624158
sample166	1.016457077
sample167	1.350880188
sample168	1.488125593
sample169	1.501510575
sample170	2.999378207
sample171	1.699028283
sample172	1.95897835
sample173	2.005930912
sample174	1.563179248
sample175	1.551075015
sample176	2.249723229
sample177	1.549556199
sample178	0.980959928
sample179	1.026753639
sample180	1.362079658
sample181	1.72791645
sample182	1.197651684
sample183	1.774932508
sample184	1.7245809
sample185	2.245701423
sample186	1.481683168
sample187	1.810036494
sample188	2.591900128
sample189	1.470803082
sample190	1.488476381
sample191	1.960469731
sample192	1.143578478
sample193	1.869153881
sample194	1.8585959
sample195	1.306664431
sample196	1.41786139
sample197	2.006799706
sample198	1.480308718
sample199	1.52717948
sample200	0.844164382
sample201	2.339422005
sample202	1.318859089
sample203	1.675893749
sample204	1.859073284
sample205	1.219491649
sample206	1.661906177
sample207	1.372314188
sample208	0.998209332
sample209	1.684105532
sample210	2.361354753
sample211	1.711246714
sample212	1.01588151
sample213	1.330959499
sample214	1.762291756
sample215	1.072860087
sample216	2.137529079
sample217	1.45693259
sample218	1.919438359
sample219	2.266662727
sample220	0.373073348
sample221	1.87378122
sample222	1.03795198
sample223	1.589679931
sample224	1.114417255
sample225	1.648894307
sample226	0.574314289
sample227	1.290299777
sample228	1.713465122
sample229	2.15771234
sample230	1.659288444
sample231	1.423384752
sample232	1.3529156
sample233	0.89349304
sample234	2.053741446
sample235	1.378469326
sample236	1.693745241
sample237	1.578851341
sample238	1.859862951
sample239	1.328138253
sample240	1.868308349
sample241	1.423668021
sample242	1.840629536
sample243	1.340021437
sample244	1.189826729
sample245	2.27314071
sample246	2.918141171
sample247	0.58824108
sample248	1.419740434
sample249	0.824553646
sample250	1.137292019
sample251	1.115661087
sample252	1.741133554
sample253	1.275420594
sample254	1.492207435
sample255	0.804851255
sample256	1.210288917
sample257	2.165707161
sample258	1.700066488
sample259	0.736606894
sample260	1.075231145
sample261	2.461378994
sample262	2.162496648
sample263	1.442015497
sample264	1.725054157
sample265	0.858223494
sample266	1.664095261
sample267	1.786356335
sample268	1.27744714
sample269	1.641076137
sample270	0.926766711
sample271	0.932115905
sample272	1.314168698
sample273	0.757648991
sample274	1.438663809
sample275	1.039961651
sample276	2.293172562
sample277	0.877058848
sample278	1.585252683
sample279	1.643653845
sample280	1.46224713
sample281	2.385516551
sample282	1.484942965
sample283	1.961499649
sample284	1.746361922
sample285	1.320958247
sample286	1.789057285
sample287	1.492522474
sample288	2.453748669
sample289	0.594992906
sample290	1.452618232
sample291	1.60031029
sample292	1.294410584
sample293	0.950969886
sample294	1.598186935
sample295	1.557046102
sample296	1.312601243
sample297	1.806420386
sample298	1.696390648
sample299	1.54057023
sample300	1.41567088
sample301	1.634722458
sample302	0.808689786
sample303	1.587920156
sample304	1.36527713
sample305	1.649827556
sample306	2.411852473
sample307	1.817253062
sample308	1.901145456
sample309	1.32534586
sample310	2.081356031
sample311	0.768747478
sample312	1.854068655
sample313	1.860328017
sample314	2.371858574
sample315	1.485381918
sample316	1.421279251
sample317	1.529093851
sample318	1.631204026
sample319	1.718468302
sample320	1.746358309
sample321	1.572205755
sample322	1.199875941
sample323	1.232507681
sample324	1.94325481
sample325	1.09826608
sample326	1.912411338
sample327	2.353050976
sample328	2.118603795
sample329	0.410489177
sample330	1.76750315
sample331	1.947213818
sample332	1.907541
sample333	1.046330103
sample334	0.599617175
sample335	1.069676128
sample336	1.103135985
sample337	1.625659869
sample338	0.763164306
sample339	1.724623829
sample340	0.816851895
sample341	1.78416494
sample342	1.961418064
sample343	2.609890565
sample344	2.07305417
sample345	1.589324022
sample346	2.425684959
sample347	1.671197285
sample348	1.213468944
sample349	1.850318806
sample350	0.767036451
sample351	1.062311568
sample352	1.675148679
sample353	0.621114802
sample354	2.122482013
sample355	1.103138701
sample356	0.667271894
sample357	2.432816335
sample358	1.400532423
sample359	2.150552844
sample360	0.854055705
sample361	1.625374753
sample362	1.436062819
sample363	1.470525988
sample364	0.970351769
sample365	2.335277462
sample366	1.203898871
sample367	2.207267039
sample368	0.759917001
sample369	1.526326458
sample370	1.993916799
sample371	1.458459908
sample372	1.45678625
sample373	1.703801283
sample374	1.013417449
sample375	1.614022029
sample376	0.640800688
sample377	1.477108977
sample378	1.463988402
sample379	1.877808564
sample380	1.21621585
sample381	1.925228886
sample382	1.521189632
sample383	1.07944499
sample384	0.9166905
sample385	1.669130299
sample386	1.624661736
sample387	1.592518879
sample388	1.911458781
sample389	1.228339109
sample390	1.491924405
sample391	1.3949188
sample392	1.823795431
sample393	1.960285991
sample394	2.816274268
sample395	1.911961399
sample396	1.561323486
sample397	1.320009452
sample398	1.218046643
sample399	1.259801842
sample400	1.172125386
sample401	1.88617167
sample402	1.058536958
sample403	1.184210006
sample404	0.866057042
sample405	1.662164226
sample406	2.152319916
sample407	1.865175592
sample408	1.403914586
sample409	1.432871788
sample410	1.675667832
sample411	1.291985938
sample412	2.81295287
sample413	1.86872509
sample414	1.250529841
sample415	1.398321506
sample416	1.81686437
sample417	1.933253122
sample418	1.910899159
sample419	1.630528688
sample420	1.207394973
sample421	1.347172465
sample422	1.827921854
sample423	1.997719298
sample424	2.211074684
sample425	1.131308043
sample426	1.074193216
sample427	1.275747514
sample428	0.826314729
sample429	2.23040173
sample430	1.366859415
sample431	0.621232992
sample432	0.712095682
sample433	1.357955513
sample434	1.925775859
sample435	1.525344508
sample436	1.071139425
sample437	2.291623794
sample438	2.360439901
sample439	1.79926089
sample440	1.772561154
sample441	0.527145555
sample442	1.578681993
sample443	1.468270324
sample444	1.184769179
sample445	1.97994586
sample446	1.700503317
sample447	1.766099136
sample448	1.290402898
sample449	1.256919363
sample450	1.047290264
sample451	1.154561746
sample452	1.635432628
sample453	1.201397887
sample454	1.462687962
sample455	1.675645878
sample456	2.076311108
sample457	1.87997003
sample458	1.815622489
sample459	1.70353565
sample460	2.246612231
sample461	1.710441352
sample462	0.610989628
sample463	0.769063947
sample464	0.941220972
sample465	1.4758109
sample466	1.475738672
sample467	1.868553129
sample468	1.384212794
sample469	1.143990711
sample470	2.315726572
sample471	2.018405258
sample472	1.654848141
sample473	1.698440582
sample474	1.719330532
sample475	1.916196875
sample476	2.019625725
sample477	1.101257614
sample478	0.754635176
sample479	2.197729385
sample480	1.136808445
sample481	1.718739133
sample482	2.086861662
sample483	0.825201922
sample484	1.177842628
sample485	2.104241414
sample486	1.798821379
sample487	1.038530509
sample488	1.616301058
sample489	2.232349811
sample490	1.64048269
sample491	1.370603583
sample492	1.975702536
sample493	0.768902121
sample494	2.233434494
sample495	1.545341787
sample496	1.444085973
sample497	0.86861326
sample498	1.492087131
sample499	2.023150264
sample500	1.085458224
sample501	2.916288213
sample502	1.876902996
sample503	0.822806548
sample504	1.474302967
sample505	1.852494108
sample506	1.806955444
sample507	1.42609567
sample508	1.708763863
sample509	1.27103322
sample510	0.607748479
sample511	0.731757158
sample512	0.764718981
sample513	0.906557319
sample514	1.263511349
sample515	2.867910552
sample516	2.62139647
sample517	1.61566457
sample518	1.676018186
sample519	1.306098351
sample520	1.502696522
sample521	1.503503704
sample522	1.155021858
sample523	1.597447493
sample524	1.217686419
sample525	2.002405915
sample526	1.420208074
sample527	1.049784822
sample528	1.748859074
sample529	2.171669973
sample530	2.188791042
sample531	1.315457969
sample532	1.904446209
sample533	1.732428613
sample534	1.217126621
sample535	1.435839399
sample536	1.317986573
sample537	2.097368281
sample538	1.651549814
sample539	1.453068076
sample540	1.65158117
sample541	1.225262201
sample542	1.638486566
sample543	1.11776557
sample544	1.662403366
sample545	1.405520792
sample546	0.918203532
sample547	1.582290614
sample548	1.723762772
sample549	1.732950279
sample550	1.297189372
sample551	2.923439463
sample552	1.555664422
sample553	1.542582135
sample554	1.589621738
sample555	0.452365793
sample556	1.292497954
sample557	0.268964822
sample558	1.362915419
sample559	0.656638178
sample560	1.058204439
sample561	1.992039594
sample562	1.161698078
sample563	1.35022779
sample564	0.900438706
sample565	0.095385195
sample566	1.62805697
sample567	2.091227493
sample568	1.464542799
sample569	1.386857244
sample570	1.139030095
sample571	2.492676779
sample572	1.690379136
sample573	1.860233951
sample574	1.109187036
sample575	1.218999599
sample576	1.333638137
sample577	2.087726609
sample578	1.433907466
sample579	1.736988495
sample580	1.653501198
sample581	1.366991389
sample582	1.948188767
sample583	1.115159165
sample584	1.493866595
sample585	1.530125488
sample586	1.425678502
sample587	1.34816231
sample588	2.016641865
sample589	2.801164688
sample590	1.608958803
sample591	1.502289438
sample592	1.397374641
sample593	1.377396712
sample594	1.54305006
sample595	1.306491251
sample596	1.346070303
sample597	1.517458644
sample598	1.75428931
sample599	0.956826509
sample600	2.19092972
sample601	1.735143157
sample602	0.687699646
sample603	1.234648951
sample604	1.135661681
sample605	1.563181394
sample606	1.231615066
sample607	2.04370745
sample608	1.393835608
sample609	2.098699147
sample610	2.612240977
sample611	0.444491955
sample612	1.64387874
sample613	1.771729533
sample614	0.92715155
sample615	1.47257504
sample616	1.759631854
sample617	1.757944471
sample618	2.033336363
sample619	1.751259864
sample620	1.804899507
sample621	0.885285888
sample622	1.659872124
sample623	1.268103948
sample624	2.034755211
sample625	1.712495874
sample626	1.193999587
sample627	1.502204913
sample628	1.355623144
sample629	1.718601403
sample630	2.04509671
sample631	2.063916554
sample632	2.368742077
sample633	1.852898948
sample634	1.046713201
sample635	1.228688005
sample636	1.141141437
sample637	2.028913947
sample638	1.248407983
sample639	1.442167759
sample640	0.854299691
sample641	1.18989697
sample642	0.60667384
sample643	1.678707574
sample644	2.11065043
sample645	2.03173429
sample646	1.90741192
sample647	1.642620292
sample648	1.540876019
sample649	0.649204138
sample650	1.833865159
sample651	1.61710101
sample652	2.029416997
sample653	1.836517571
sample654	0.577276569
sample655	2.024930871
sample656	1.550225935
sample657	1.917859413
sample658	1.034855342
sample659	1.501177005
sample660	1.787375091
sample661	1.900641392
sample662	1.314374482
sample663	1.774030119
sample664	1.59352496
sample665	1.481655985
sample666	1.382612682
sample667	1.054023391
sample668	1.849119897
sample669	1.152313286
sample670	0.907904361
sample671	1.843444422
sample672	1.738780987
sample673	2.214956281
sample674	1.750365698
sample675	1.672939265
sample676	0.899330545
sample677	1.909442497
sample678	1.545973904
sample679	1.424106845
sample680	1.970538503
sample681	2.753088525
sample682	2.103559519
sample683	1.14020516
sample684	2.200805355
sample685	2.333422742
sample686	1.008419486
sample687	1.134915456
sample688	1.252414856
sample689	0.682757797
sample690	0.692238017
sample691	2.200474202
sample692	0.667296928
sample693	1.462594984
sample694	1.118348867
sample695	1.126591723
sample696	1.4540027
sample697	1.03529592
sample698	2.538051625
sample699	1.299612111
sample700	1.306042885
sample701	2.171939305
sample702	1.497615254
sample703	0.680580872
sample704	1.60836573
sample705	2.262138708
sample706	1.214637134
sample707	1.575271832
sample708	1.700745792
sample709	2.066759659
sample710	0.887857786
sample711	1.104846445
sample712	0.927951611
sample713	0.92878457
sample714	1.488360854
sample715	2.818577197
sample716	1.919589317
sample717	2.081130885
sample718	1.577829605
sample719	1.2725271
sample720	1.981553983
sample721	0.903910866
sample722	2.566146463
sample723	1.450035667
sample724	1.759891455
sample725	0.330341965
sample726	1.583858202
sample727	2.589257961
sample728	1.666184264
sample729	1.492333602
sample730	2.762070667
sample731	1.662746628
sample732	1.861666731
sample733	1.167316926
sample734	0.838218435
sample735	1.547558491
sample736	2.043384796
sample737	1.304723704
sample738	1.046275053
sample739	0.95601481
sample740	1.999256179
sample741	2.006696159
sample742	1.548164731
sample743	1.560450613
sample744	0.910793597
sample745	1.260003677
sample746	1.241121483
sample747	1.760095094
sample748	0.784199863
sample749	0.67995102
sample750	2.058427202
sample751	1.736741659
sample752	1.238862885
sample753	1.077086474
sample754	2.357223002
sample755	1.912857144
sample756	1.541533681
sample757	1.225147324
sample758	0.893683115
sample759	1.913957278
sample760	1.055080652
sample761	1.901422293
sample762	1.223582678
sample763	1.112976524
sample764	1.663248463
sample765	2.356627548
sample766	0.627945769
sample767	1.641922955
sample768	1.989391105
sample769	0.766856446
sample770	1.418054433
sample771	1.818041887
sample772	1.684017493
sample773	2.277866298
sample774	1.396936363
sample775	1.274110778
sample776	2.205127621
sample777	1.710002159
sample778	2.192070525
sample779	1.48844513
sample780	2.248439401
sample781	2.018835897
sample782	0.727455491
sample783	2.315439381
sample784	1.312243848
sample785	1.259167092
sample786	2.379739411
sample787	1.954303287
sample788	2.422016717
sample789	2.289697103
sample790	1.207046477
sample791	2.073212547
sample792	2.25556202
sample793	1.461123489
sample794	1.563068778
sample795	1.310609065
sample796	1.404273409
sample797	1.383973159
sample798	1.705484359
sample799	2.067915515
sample800	1.301169197
sample801	1.951741452
sample802	1.052338125
sample803	1.167433697
sample804	1.839215371
sample805	1.672553155
sample806	2.148285684
sample807	2.067658947
sample808	2.881825649
sample809	1.227554675
sample810	1.862145453
sample811	1.301490225
sample812	1.601594148
sample813	1.820495914
sample814	1.549720215
sample815	1.934872344
sample816	2.27097369
sample817	2.041265082
sample818	2.127168789
sample819	0.56525362
sample820	1.884520002
sample821	0.64647971
sample822	1.617651592
sample823	2.379237272
sample824	2.06280916
sample825	2.119264284
sample826	2.015256974
sample827	2.456363901
sample828	2.08359903
sample829	1.484114606
sample830	1.59415923
sample831	1.649197556
sample832	1.060391621
sample833	1.41222382
sample834	1.000909342
sample835	1.984086065
sample836	1.803516486
sample837	1.252775575
sample838	1.796576851
sample839	1.490985958
sample840	1.815263814
sample841	1.523631763
sample842	1.483416061
sample843	2.251700099
sample844	0.961545841
sample845	1.366430423
sample846	0.822461607
sample847	0.141657115
sample848	2.300947287
sample849	1.098713792
sample850	1.634989182
sample851	1.525219879
sample852	1.126850951
sample853	1.703064181
sample854	1.424191024
sample855	0.808920124
sample856	0.559550748
sample857	1.438574227
sample858	1.903873695
sample859	1.396375791
sample860	1.684123191
sample861	1.122505242
sample862	2.006159609
sample863	1.15017214
sample864	1.641335162
sample865	2.274944105
sample866	1.084725523
sample867	0.542880253
sample868	1.561034159
sample869	1.654930302
sample870	1.848145507
sample871	-0.244593296
sample872	2.205282904
sample873	1.990857277
sample874	2.378698932
sample875	1.475607473
sample876	1.388479498
sample877	1.693309763
sample878	1.6333215
sample879	1.555764832
sample880	1.51054375
sample881	1.049546855
sample882	1.639680634
sample883	2.068081496
sample884	2.23260797
sample885	1.845091723
sample886	1.856061291
sample887	0.415457902
sample888	1.332441126
sample889	1.938329703
sample890	1.559027631
sample891	2.166817422
sample892	1.684432085
sample893	1.561302931
sample894	2.741020556
sample895	1.36183787
sample896	1.615354609
sample897	1.343791447
sample898	1.736154877
sample899	1.493029573
sample900	1.092661853
sample901	1.415576688
sample902	1.757622818
sample903	2.216163922
sample904	1.23647816
