# Supplementary material for: Phenotype-driven identification of modules in a hierarchical map of multifluid metabolic correlations
Source: NPJ Syst Biol Appl. 2017 Sep 21;3:28. doi: 10.1038/s41540-017-0029-9 (PMC5608949; doi:10.1038/s41540-017-0029-9)
Supplement: Supplementary file 1 — Supplementary Material [file 41540_2017_29_MOESM1_ESM.zip › Supplement_onlineVersion/SupportingInformation_S10_Module identification code/ModuleIdentification/simulated_data/phenotype_sparse.txt]

"sampleID" "value"
"sample1" 6.672435117
"sample2" 7.311797615
"sample3" 7.238893323
"sample4" 6.886086234
"sample5" 6.649870309
"sample6" 6.938017254
"sample7" 7.430247735
"sample8" 7.549017412
"sample9" 6.865785665
"sample10" 6.790409405
"sample11" 6.803281891
"sample12" 6.681541382
"sample13" 6.968423796
"sample14" 6.268436558
"sample15" 7.368372165
"sample16" 6.957493176
"sample17" 7.639719541
"sample18" 5.640872618
"sample19" 6.493824217
"sample20" 7.614580122
"sample21" 7.465076999
"sample22" 6.6245743
"sample23" 6.21045781
"sample24" 7.047099921
"sample25" 6.052928299
"sample26" 7.09184725
"sample27" 6.242725062
"sample28" 7.550795864
"sample29" 6.715855527
"sample30" 6.837747493
"sample31" 6.204218298
"sample32" 6.8571448
"sample33" 6.622195471
"sample34" 7.181527966
"sample35" 7.810450205
"sample36" 6.629349976
"sample37" 7.053194059
"sample38" 7.512117775
"sample39" 6.379994826
"sample40" 7.433928839
"sample41" 7.123425022
"sample42" 7.203063115
"sample43" 7.380425324
"sample44" 7.151008573
"sample45" 7.143699754
"sample46" 7.345010936
"sample47" 6.349529444
"sample48" 7.14454738
"sample49" 8.041728234
"sample50" 7.580836245
"sample51" 6.82208772
"sample52" 7.466946075
"sample53" 7.074029423
"sample54" 7.086583866
"sample55" 6.302944968
"sample56" 7.117121944
"sample57" 7.008235685
"sample58" 6.529346427
"sample59" 7.46622123
"sample60" 6.153868357
"sample61" 7.771331435
"sample62" 6.74776669
"sample63" 6.921493136
"sample64" 6.620492458
"sample65" 7.753521593
"sample66" 7.990143942
"sample67" 7.429066614
"sample68" 7.167589193
"sample69" 7.568718202
"sample70" 7.506680986
"sample71" 6.911498345
"sample72" 6.879189891
"sample73" 6.563134769
"sample74" 6.810880035
"sample75" 6.587364933
"sample76" 6.901771354
"sample77" 7.22795614
"sample78" 7.25836956
"sample79" 6.831396531
"sample80" 6.438283542
"sample81" 7.380216699
"sample82" 6.627368911
"sample83" 8.00294236
"sample84" 7.869923574
"sample85" 7.466285168
"sample86" 6.775351375
"sample87" 7.703056738
"sample88" 7.442676998
"sample89" 7.338534166
"sample90" 7.40205776
"sample91" 6.886072629
"sample92" 7.864075162
"sample93" 7.401534546
"sample94" 7.588623662
"sample95" 6.422334587
"sample96" 6.880098046
"sample97" 7.018065755
"sample98" 7.224590155
"sample99" 7.513461866
"sample100" 7.342286489
"sample101" 6.771291974
"sample102" 7.117077955
"sample103" 7.407901017
"sample104" 7.332014448
"sample105" 6.982684039
"sample106" 7.349244478
"sample107" 6.619984326
"sample108" 6.70791337
"sample109" 7.782342526
"sample110" 7.066282364
"sample111" 6.141039674
"sample112" 7.081673574
"sample113" 6.4765489
"sample114" 7.982117974
"sample115" 6.181330991
"sample116" 7.216874285
"sample117" 6.974858994
"sample118" 6.842504534
"sample119" 6.291266198
"sample120" 7.227611882
"sample121" 7.21445014
"sample122" 7.831884497
"sample123" 6.230353986
"sample124" 7.466270842
"sample125" 7.246384624
"sample126" 7.718993703
"sample127" 7.071143344
"sample128" 7.218888283
"sample129" 7.095978662
"sample130" 7.138636731
"sample131" 7.684974341
"sample132" 7.262475363
"sample133" 7.001264723
"sample134" 7.427952327
"sample135" 7.261673407
"sample136" 8.041681678
"sample137" 6.905532542
"sample138" 6.950172044
"sample139" 6.909884014
"sample140" 6.912720309
"sample141" 5.555096052
"sample142" 6.526310777
"sample143" 7.883940543
"sample144" 6.889818973
"sample145" 6.896161877
"sample146" 6.4977568
"sample147" 6.854202671
"sample148" 6.736812223
"sample149" 6.529248978
"sample150" 7.067065588
"sample151" 7.314790336
"sample152" 6.927037053
"sample153" 6.961443282
"sample154" 7.80012448
"sample155" 7.258757258
"sample156" 7.193185969
"sample157" 6.399249932
"sample158" 7.188076582
"sample159" 7.007387464
"sample160" 6.991229903
"sample161" 6.583319291
"sample162" 7.430704837
"sample163" 6.570429091
"sample164" 6.7333055
"sample165" 7.172834241
"sample166" 6.836364052
"sample167" 7.563043262
"sample168" 7.112085338
"sample169" 7.62529477
"sample170" 7.192518804
"sample171" 7.824001658
"sample172" 6.991789496
"sample173" 7.174305959
"sample174" 7.614084367
"sample175" 7.702773078
"sample176" 7.745644559
"sample177" 7.016064958
"sample178" 6.889248591
"sample179" 7.116110676
"sample180" 7.15542598
"sample181" 6.346112717
"sample182" 6.799455167
"sample183" 7.00036613
"sample184" 6.96216019
"sample185" 6.715112054
"sample186" 6.820448142
"sample187" 6.876840782
"sample188" 6.606121837
"sample189" 6.608918888
"sample190" 6.704674792
"sample191" 6.805469405
"sample192" 7.740433623
"sample193" 8.29078232
"sample194" 7.042655189
"sample195" 6.998920292
"sample196" 7.423811452
"sample197" 6.861559201
"sample198" 7.278785125
"sample199" 7.84873375
"sample200" 7.149138099
"sample201" 6.217333836
"sample202" 7.187623877
"sample203" 7.20789794
"sample204" 6.725822881
"sample205" 7.114445969
"sample206" 7.784843152
"sample207" 6.407528062
"sample208" 6.530570812
"sample209" 7.173954956
"sample210" 6.970222625
"sample211" 7.39380281
"sample212" 7.875614723
"sample213" 6.122657717
"sample214" 6.927229366
"sample215" 6.954234275
"sample216" 6.741004776
"sample217" 7.411641946
"sample218" 7.241176168
"sample219" 7.403867878
"sample220" 6.767648025
"sample221" 6.484641162
"sample222" 6.847506576
"sample223" 7.209150915
"sample224" 7.075269512
"sample225" 7.300985768
"sample226" 7.152912177
"sample227" 7.85469493
"sample228" 7.950556943
"sample229" 7.214454812
"sample230" 7.318545366
"sample231" 6.901882626
"sample232" 6.929014179
"sample233" 7.353227131
"sample234" 6.703437269
"sample235" 7.482046842
"sample236" 7.49474206
"sample237" 6.12288007
"sample238" 7.406893104
"sample239" 7.003971927
"sample240" 7.447268927
"sample241" 7.187589205
"sample242" 7.693119383
"sample243" 6.759036516
"sample244" 6.718655203
"sample245" 5.994728019
"sample246" 7.146853503
"sample247" 6.517093499
"sample248" 7.405947592
"sample249" 7.665315159
"sample250" 6.903019501
"sample251" 7.089411199
"sample252" 6.589772519
"sample253" 7.494621716
"sample254" 6.854938415
"sample255" 7.421919836
"sample256" 6.710738303
"sample257" 7.919309192
"sample258" 7.441785331
"sample259" 6.911814249
"sample260" 7.349085841
"sample261" 7.104401253
"sample262" 7.218078243
"sample263" 7.464791923
"sample264" 6.192542117
"sample265" 6.425527682
"sample266" 6.919251925
"sample267" 7.706777043
"sample268" 5.818100648
"sample269" 7.067488437
"sample270" 6.943425652
"sample271" 8.106725125
"sample272" 7.035318561
"sample273" 6.692973393
"sample274" 7.176828726
"sample275" 6.434358942
"sample276" 7.056250228
"sample277" 6.153072992
"sample278" 6.931576791
"sample279" 7.724804956
"sample280" 7.873945334
"sample281" 7.818119194
"sample282" 6.930072716
"sample283" 6.561929887
"sample284" 6.632939863
"sample285" 6.533699063
"sample286" 7.316471247
"sample287" 7.154726868
"sample288" 6.671288804
"sample289" 7.749046289
"sample290" 6.981619813
"sample291" 7.568844617
"sample292" 7.285711476
"sample293" 6.785609614
"sample294" 7.400517426
"sample295" 7.142490117
"sample296" 6.633235745
"sample297" 6.983162229
"sample298" 7.99108233
"sample299" 6.701543523
"sample300" 8.133469699
"sample301" 7.305190986
"sample302" 6.965806194
"sample303" 8.10092521
"sample304" 7.573397294
"sample305" 7.048948569
"sample306" 7.131627393
"sample307" 7.043012587
"sample308" 6.734049376
"sample309" 6.455859884
"sample310" 7.115726109
"sample311" 7.576012547
"sample312" 7.931614253
"sample313" 6.698036337
"sample314" 6.751268727
"sample315" 7.043363948
"sample316" 6.750832207
"sample317" 6.848155827
"sample318" 7.270862796
"sample319" 6.360024758
"sample320" 6.545822575
"sample321" 6.373976055
"sample322" 7.525559026
"sample323" 5.562039013
"sample324" 6.264906064
"sample325" 7.355957615
"sample326" 7.232038427
"sample327" 8.030055385
"sample328" 6.522378263
"sample329" 7.49933484
"sample330" 8.089793831
"sample331" 7.093878755
"sample332" 7.888521729
"sample333" 6.960064626
"sample334" 7.210766673
"sample335" 6.589398683
"sample336" 7.527787666
"sample337" 7.475541736
"sample338" 7.739507727
"sample339" 6.83668351
"sample340" 6.955797078
"sample341" 7.575485562
"sample342" 6.141660652
"sample343" 6.603108833
"sample344" 6.577626309
"sample345" 7.671313443
"sample346" 7.277509348
"sample347" 7.049402591
"sample348" 6.708342626
"sample349" 6.636842506
"sample350" 6.988439365
"sample351" 7.533762205
"sample352" 7.409827597
"sample353" 6.588243105
"sample354" 7.590984709
"sample355" 6.639944919
"sample356" 6.931880231
"sample357" 7.155229253
"sample358" 6.975335706
"sample359" 7.197921054
"sample360" 6.764940203
"sample361" 7.097672635
"sample362" 8.251114654
"sample363" 7.152939409
"sample364" 7.268229593
"sample365" 6.632264624
"sample366" 8.001226794
"sample367" 7.792715585
"sample368" 5.914942495
"sample369" 6.733329459
"sample370" 7.23857435
"sample371" 6.239755976
"sample372" 6.291533362
"sample373" 6.71586087
"sample374" 7.164876082
"sample375" 7.243690911
"sample376" 7.333296197
"sample377" 6.72239288
"sample378" 7.79199213
"sample379" 7.36512734
"sample380" 7.457660317
"sample381" 6.690311166
"sample382" 7.79472652
"sample383" 6.903798004
"sample384" 7.212471959
"sample385" 6.914278696
"sample386" 6.207146318
"sample387" 7.467286853
"sample388" 7.464081131
"sample389" 7.246531321
"sample390" 7.407899628
"sample391" 7.963867783
"sample392" 7.111375114
"sample393" 6.81466292
"sample394" 7.13165269
"sample395" 6.896664744
"sample396" 7.031951299
"sample397" 7.096317256
"sample398" 6.639899925
"sample399" 7.220124995
"sample400" 7.121247494
"sample401" 6.646667569
"sample402" 6.157384157
"sample403" 6.901671197
"sample404" 7.120302833
"sample405" 6.64603427
"sample406" 7.079141244
"sample407" 7.076483448
"sample408" 7.629332202
"sample409" 6.981673777
"sample410" 6.487041323
"sample411" 7.026094208
"sample412" 7.420525561
"sample413" 7.451356543
"sample414" 7.078493638
"sample415" 5.935471959
"sample416" 6.924370923
"sample417" 7.095878039
"sample418" 7.115724672
"sample419" 6.700668492
"sample420" 8.239873332
"sample421" 7.094180051
"sample422" 5.655151884
"sample423" 7.250768953
"sample424" 7.296157904
"sample425" 6.65678277
"sample426" 6.180157296
"sample427" 7.452636471
"sample428" 6.227012479
"sample429" 7.557314599
"sample430" 7.044448531
"sample431" 6.411987504
"sample432" 7.515546692
"sample433" 7.303807615
"sample434" 6.894422346
"sample435" 6.532943009
"sample436" 7.176117934
"sample437" 7.345690487
"sample438" 7.534928192
"sample439" 6.406359792
"sample440" 6.898350903
"sample441" 7.415520479
"sample442" 7.215301548
"sample443" 8.300795365
"sample444" 7.709365264
"sample445" 7.00980316
"sample446" 6.486238712
"sample447" 6.944048049
"sample448" 7.068396893
"sample449" 6.541834576
"sample450" 7.707873184
"sample451" 6.988984981
"sample452" 7.63574172
"sample453" 7.17154338
"sample454" 7.805355127
"sample455" 6.830808332
"sample456" 7.271978483
"sample457" 6.299620956
"sample458" 7.449157352
"sample459" 7.342982623
"sample460" 6.762043016
"sample461" 7.361046623
"sample462" 6.478808343
"sample463" 6.626079035
"sample464" 6.854419391
"sample465" 7.464405014
"sample466" 7.701710849
"sample467" 7.053351241
"sample468" 7.757461984
"sample469" 7.044658385
"sample470" 6.653504376
"sample471" 7.32636756
"sample472" 6.471278302
"sample473" 6.493749994
"sample474" 6.78355845
"sample475" 6.65870921
"sample476" 6.983506328
"sample477" 7.640912912
"sample478" 6.211920067
"sample479" 7.195190561
"sample480" 6.939180262
"sample481" 6.702377925
"sample482" 7.312128898
"sample483" 7.191733785
"sample484" 6.172539118
"sample485" 7.282881992
"sample486" 7.123885895
"sample487" 7.012240931
"sample488" 6.44776949
"sample489" 7.390135654
"sample490" 6.933542546
"sample491" 7.093639831
"sample492" 6.60072027
"sample493" 7.201970226
"sample494" 7.508564361
"sample495" 6.668517887
"sample496" 7.370590486
"sample497" 7.35673778
"sample498" 7.73250967
"sample499" 7.906278247
"sample500" 7.246378456
"sample501" 6.524684399
"sample502" 7.12679112
"sample503" 6.67160277
"sample504" 7.285790935
"sample505" 6.467557468
"sample506" 6.77414222
"sample507" 6.751421655
"sample508" 6.859712381
"sample509" 8.107567573
"sample510" 6.899945135
"sample511" 6.619872823
"sample512" 7.986913878
"sample513" 7.864186014
"sample514" 7.619879066
"sample515" 6.846839321
"sample516" 7.065908012
"sample517" 6.876539034
"sample518" 7.179452442
"sample519" 6.60898745
"sample520" 7.825769502
"sample521" 7.515672551
"sample522" 6.523572774
"sample523" 7.150197538
"sample524" 7.465989394
"sample525" 7.567202148
"sample526" 7.68706689
"sample527" 6.783465839
"sample528" 6.629692274
"sample529" 6.70585
"sample530" 7.122803331
"sample531" 6.6038618
"sample532" 7.529723903
"sample533" 5.814231746
"sample534" 7.409960792
"sample535" 7.117622415
"sample536" 7.860602156
"sample537" 7.076118263
"sample538" 7.521987601
"sample539" 6.571077881
"sample540" 6.701331515
"sample541" 6.787049083
"sample542" 7.265244036
"sample543" 6.78928288
"sample544" 7.089601731
"sample545" 7.945009964
"sample546" 7.048815524
"sample547" 6.757575309
"sample548" 7.205450259
"sample549" 6.815107226
"sample550" 7.5120144
"sample551" 6.504057006
"sample552" 6.645303915
"sample553" 8.022210001
"sample554" 7.044984626
"sample555" 6.744731617
"sample556" 6.308842309
"sample557" 7.143786825
"sample558" 6.798537973
"sample559" 6.978043051
"sample560" 6.958660168
"sample561" 7.765401801
"sample562" 6.176544944
"sample563" 7.035420082
"sample564" 6.717195603
"sample565" 7.697120319
"sample566" 6.778917907
"sample567" 7.087882451
"sample568" 6.591553892
"sample569" 7.434862994
"sample570" 7.915870923
"sample571" 6.509764758
"sample572" 7.222854691
"sample573" 6.820556282
"sample574" 7.693359703
"sample575" 7.045232956
"sample576" 6.636638374
"sample577" 7.154261852
"sample578" 8.384499374
"sample579" 6.606744269
"sample580" 6.704637057
"sample581" 6.868371684
"sample582" 6.834320066
"sample583" 6.446028866
"sample584" 6.881074947
"sample585" 6.942419161
"sample586" 7.332936926
"sample587" 6.877735931
"sample588" 7.311405077
"sample589" 7.524831089
"sample590" 7.143794315
"sample591" 7.322500457
"sample592" 7.639297304
"sample593" 6.051235165
"sample594" 6.538740471
"sample595" 7.543003044
"sample596" 7.134154571
"sample597" 6.130426414
"sample598" 7.290789244
"sample599" 6.236419673
"sample600" 7.668874936
"sample601" 6.678179513
"sample602" 7.210735536
"sample603" 6.296159364
"sample604" 7.456890817
"sample605" 6.479385279
"sample606" 7.130719314
"sample607" 7.700854696
"sample608" 7.365251647
"sample609" 8.11275574
"sample610" 6.860884617
"sample611" 7.026422648
"sample612" 6.776620672
"sample613" 6.9954842
"sample614" 7.480107243
"sample615" 7.031830686
"sample616" 7.02998178
"sample617" 6.280359093
"sample618" 6.320238951
"sample619" 7.441538775
"sample620" 6.435413403
"sample621" 7.894849591
"sample622" 8.013412587
"sample623" 6.665738042
"sample624" 6.338579516
"sample625" 7.298486654
"sample626" 7.28146093
"sample627" 7.258071628
"sample628" 7.080097405
"sample629" 7.038290938
"sample630" 7.289870506
"sample631" 7.150083247
"sample632" 6.437290328
"sample633" 7.532771747
"sample634" 7.899541712
"sample635" 7.742801865
"sample636" 6.638639543
"sample637" 6.817230717
"sample638" 6.049569241
"sample639" 7.426140891
"sample640" 6.933805484
"sample641" 6.999063251
"sample642" 7.588141937
"sample643" 7.055626306
"sample644" 8.309866005
"sample645" 6.557404961
"sample646" 7.301779939
"sample647" 6.836831851
"sample648" 6.635790564
"sample649" 8.252318491
"sample650" 6.833724379
"sample651" 8.075752087
"sample652" 6.977061666
"sample653" 7.386120507
"sample654" 7.653137538
"sample655" 7.386576158
"sample656" 6.74328249
"sample657" 6.254598898
"sample658" 6.908794639
"sample659" 6.547487327
"sample660" 7.024485114
"sample661" 7.452160445
"sample662" 7.653231804
"sample663" 7.471207581
"sample664" 7.595600997
"sample665" 7.137150594
"sample666" 8.328366222
"sample667" 6.383274002
"sample668" 6.537029804
"sample669" 7.535517689
"sample670" 6.43347804
"sample671" 7.459410498
"sample672" 7.233351587
"sample673" 7.147750108
"sample674" 7.323997945
"sample675" 7.268953361
"sample676" 7.244397251
"sample677" 7.326814775
"sample678" 7.927111865
"sample679" 6.759657431
"sample680" 6.757593827
"sample681" 6.154532321
"sample682" 7.274134436
"sample683" 6.681850269
"sample684" 7.606147803
"sample685" 6.314416321
"sample686" 7.954509929
"sample687" 7.456377766
"sample688" 7.103166058
"sample689" 6.522887239
"sample690" 7.016850373
"sample691" 6.891024229
"sample692" 6.179218738
"sample693" 5.886230763
"sample694" 7.261370099
"sample695" 6.807469829
"sample696" 6.807487068
"sample697" 7.100206188
"sample698" 7.42672079
"sample699" 7.565466215
"sample700" 7.085474702
"sample701" 7.646479749
"sample702" 6.779429437
"sample703" 7.734588671
"sample704" 7.110785946
"sample705" 6.603269027
"sample706" 6.685386392
"sample707" 7.797339429
"sample708" 7.039412838
"sample709" 6.701175295
"sample710" 7.293793318
"sample711" 7.818881226
"sample712" 6.985918347
"sample713" 6.57021958
"sample714" 7.56946081
"sample715" 7.096962778
"sample716" 6.617672799
"sample717" 7.229070478
"sample718" 7.466527594
"sample719" 7.043341856
"sample720" 7.773598888
"sample721" 7.515213962
"sample722" 6.783105528
"sample723" 7.174422742
"sample724" 7.521668217
"sample725" 6.82434983
"sample726" 7.273721352
"sample727" 5.993779535
"sample728" 7.623732
"sample729" 7.159451373
"sample730" 7.160188234
"sample731" 8.28776741
"sample732" 6.1636267
"sample733" 7.602564436
"sample734" 7.596104091
"sample735" 7.183929054
"sample736" 7.164442883
"sample737" 7.184117727
"sample738" 7.267792411
"sample739" 7.760820244
"sample740" 7.114420901
"sample741" 7.693290598
"sample742" 6.959413509
"sample743" 8.189686118
"sample744" 7.49195106
"sample745" 7.093514813
"sample746" 7.490520757
"sample747" 6.349559201
"sample748" 7.197833013
"sample749" 7.040562165
"sample750" 6.498020401
"sample751" 7.69242819
"sample752" 7.163417061
"sample753" 8.4280793
"sample754" 7.357299726
"sample755" 6.988338441
"sample756" 6.656246443
"sample757" 7.28970888
"sample758" 7.851857602
"sample759" 5.998213516
"sample760" 7.807338393
"sample761" 7.553752958
"sample762" 7.345735287
"sample763" 7.971233705
"sample764" 6.435017189
"sample765" 6.212223294
"sample766" 6.853583307
"sample767" 7.395320691
"sample768" 7.551445082
"sample769" 7.57536826
"sample770" 6.783314903
"sample771" 7.377068786
"sample772" 7.049353302
"sample773" 7.285185583
"sample774" 7.47086791
"sample775" 6.368676676
"sample776" 6.543888433
"sample777" 7.800723448
"sample778" 7.120284126
"sample779" 6.480362638
"sample780" 6.378424295
"sample781" 6.978206553
"sample782" 6.095511371
"sample783" 6.860290928
"sample784" 6.835762529
"sample785" 7.160617075
"sample786" 6.438744838
"sample787" 7.242063806
"sample788" 7.161422093
"sample789" 6.856257939
"sample790" 7.049078034
"sample791" 5.73794169
"sample792" 7.561049965
"sample793" 6.077192334
"sample794" 7.591985452
"sample795" 7.069883469
"sample796" 7.303713013
"sample797" 7.554640209
"sample798" 6.776769732
"sample799" 7.437385389
"sample800" 7.210694354
"sample801" 7.228930057
"sample802" 7.114762467
"sample803" 6.4500985
"sample804" 6.285991499
"sample805" 6.738419023
"sample806" 6.739876629
"sample807" 7.931816644
"sample808" 7.061137102
"sample809" 7.33703475
"sample810" 7.055963757
"sample811" 6.97256368
"sample812" 7.443512451
"sample813" 7.701813454
"sample814" 6.853838521
"sample815" 7.180583108
"sample816" 6.643047967
"sample817" 6.43203699
"sample818" 7.456423222
"sample819" 6.179554356
"sample820" 7.059908102
"sample821" 7.695484241
"sample822" 6.453244061
"sample823" 6.553160238
"sample824" 7.425755959
"sample825" 6.358312905
"sample826" 6.491119488
"sample827" 7.20092676
"sample828" 7.489613781
"sample829" 6.956819636
"sample830" 6.857769204
"sample831" 7.279052504
"sample832" 7.325947699
"sample833" 7.169074642
"sample834" 8.132799712
"sample835" 7.231578058
"sample836" 7.717364882
"sample837" 7.546466506
"sample838" 7.032399502
"sample839" 7.054061869
"sample840" 7.395073113
"sample841" 7.667345633
"sample842" 7.533645198
"sample843" 6.029469454
"sample844" 6.949009524
"sample845" 6.656225726
"sample846" 6.743535849
"sample847" 6.820744938
"sample848" 7.08148998
"sample849" 7.56810885
"sample850" 6.962982288
"sample851" 7.417497766
"sample852" 7.037881933
"sample853" 6.990736855
"sample854" 6.742757406
"sample855" 6.22191691
"sample856" 7.388955724
"sample857" 8.488740983
"sample858" 7.235626409
"sample859" 7.090472026
"sample860" 7.470445486
"sample861" 7.482185709
"sample862" 8.042961875
"sample863" 6.97321271
"sample864" 6.875569483
"sample865" 7.677351218
"sample866" 7.108802653
"sample867" 6.999746706
"sample868" 6.94189454
"sample869" 8.003464892
"sample870" 7.812458749
"sample871" 8.058135888
"sample872" 6.836165229
"sample873" 7.143791135
"sample874" 6.303579016
"sample875" 7.410514634
"sample876" 7.297655278
"sample877" 6.968205853
"sample878" 7.660930719
"sample879" 6.340391554
"sample880" 7.333757988
"sample881" 7.621224562
"sample882" 6.427156332
"sample883" 7.197367621
"sample884" 6.353595564
"sample885" 6.65108062
"sample886" 7.756711372
"sample887" 6.481962753
"sample888" 6.802774172
"sample889" 6.773381002
"sample890" 7.66372567
"sample891" 7.530627031
"sample892" 6.954049346
"sample893" 6.39167252
"sample894" 6.241946171
"sample895" 7.609832009
"sample896" 6.397321769
"sample897" 7.009507979
"sample898" 7.382326333
"sample899" 6.364112615
"sample900" 7.428402692
"sample901" 7.222858482
"sample902" 5.675676528
"sample903" 6.881533179
"sample904" 7.506489456
