# Supplementary material for: Phenotype-driven identification of modules in a hierarchical map of multifluid metabolic correlations
Source: NPJ Syst Biol Appl. 2017 Sep 21;3:28. doi: 10.1038/s41540-017-0029-9 (PMC5608949; doi:10.1038/s41540-017-0029-9)
Supplement: Supplementary file 1 — Supplementary Material [file 41540_2017_29_MOESM1_ESM.zip › Supplement_onlineVersion/SupportingInformation_S1_SHIP-TREND metabolite annotations.xlsx]

## Sheet: Supporting Information S1
Phenotype-driven identification of modules in a hierarchical map of multifluid metabolic correlations
Kieu Trinh Do, Maik Pietzner, David Rasp, Nele Friedrich, Matthias Nauck, Thomas Kocher, Karsten Suhre, Dennis O. Mook-Kanamori, Gabi Kastenmüller, Jan Krumsiek
Supporting Information S1: Metabolite annotations and measured metabolites in the three bodyfluids

## Sheet: Metabolite annotations
METABOLITE	SUPER_PATHWAY	SUB_PATHWAY	Var	PLATFORM	CHEMICAL_ID	RI	MASS	CAS	PUBCHEM	CHEMSPIDER	KEGG_LINK	HMBD_LINK	KEGG	HMDB_ID
1,5-anhydroglucitol (1,5-AG)	Carbohydrate	Glycolysis, Gluconeogenesis, and Pyruvate Metabolism	M20675	LC/MS Neg	100000580	808	163.2	154-58-5	64960		C07326	HMDB02712	C07326	HMDB02712
1,7-dimethylurate	Xenobiotics	Xanthine Metabolism	M34400	LC/MS Neg	100001399	1607	195.1	33868-03-0	91611	82720	C16356	HMDB11103	C16356	HMDB11103
10-heptadecenoate (17:1n7)	Lipid	Long Chain Fatty Acid	M33971	LC/MS Neg	100001278	5558	267.3	29743-97-3	5312435	4471860
10-hydroxydecanoic acid	Lipid	Fatty Acid, Monohydroxy	M42492	LC/MS Neg	100004096	3561.7	187.2	1679-53-4	74300	66903	C02774		C02774
10-nonadecenoate (19:1n9)	Lipid	Long Chain Fatty Acid	M33972	LC/MS Neg	100001277	5775	295.4	73033-09-7	5312513	4471938		HMDB13622		HMDB13622
10-undecenoate (11:1n1)	Lipid	Medium Chain Fatty Acid	M32497	LC/MS Neg	100001197	5086	183.3	1333-28-4		10771160
12-HETE	Lipid	Eicosanoid	M37536	LC/MS Neg	100002167	5295	319.3	71030-37-0;73837-14-6	5312983	21509475		HMDB06111		HMDB06111
13-HODE + 9-HODE	Lipid	Fatty Acid, Monohydroxy	M37752	LC/MS Neg	100002196	5270	295.2		43013
15-methylpalmitate (isobar with 2-methylpalmitate)	Lipid	Fatty Acid, Branched	M38768	LC/MS Neg	100002945	5698	269.4		17903417
17-methylstearate	Lipid	Fatty Acid, Branched	M38296	LC/MS Neg	100002356	5987	297.4	2724-59-6	3083779	2340933
1-arachidonoylglycerophosphocholine (20:4n6)*	Lipid	Lysolipid	M33228	LC/MS Pos	100001551	5554	544.3			21403155	C05208		C05208
1-arachidonoylglycerophosphoethanolamine*	Lipid	Lysolipid	M35186	LC/MS Neg	100001571	5731	500.3		42607465	21403171		HMDB11517		HMDB11517
1-arachidonoylglycerophosphoinositol*	Lipid	Lysolipid	M34214	LC/MS Neg	100001654	5479	619.4
1-dihomo-linoleoylglycerophosphocholine (20:2n6)*	Lipid	Lysolipid	M33871	LC/MS Pos	100001553	5696	548.3			21403157
1-docosahexaenoylglycerophosphocholine (22:6n3)*	Lipid	Lysolipid	M33822	LC/MS Pos	100001566	5518	568.4			21403169
1-docosahexaenoylglycerophosphoethanolamine*	Lipid	Lysolipid	M44633	LC/MS Neg	100002060	5650	524.3
1-docosapentaenoylglycerophosphocholine (22:5n3)*	Lipid	Lysolipid	M37231	LC/MS Pos	100002063	5584	570.4
1-eicosapentaenoylglycerophosphocholine (20:5n3)*	Lipid	Lysolipid	M44563	LC/MS Pos	100005351	5519.6	542.4
1-eicosapentaenoylglycerophosphoethanolamine*	Lipid	Lysolipid	M44626	LC/MS Neg	100004552	5560.7	498.4
1-eicosatrienoylglycerophosphocholine (20:3)*	Lipid	Lysolipid	M33821	LC/MS Pos	100001552	5600	546.4			21403156
1-eicosatrienoylglycerophosphoethanolamine*	Lipid	Lysolipid	M44630	LC/MS Neg	100005371	5777	502.3
1-eicosenoylglycerophosphocholine (20:1n9)*	Lipid	Lysolipid	M44560	LC/MS Pos	100005352	5882.7	550.5
1-linolenoylglycerophosphocholine (18:3n3)*	Lipid	Lysolipid	M44562	LC/MS Pos	100005350	5527.9	518.4
1-linoleoylglycerophosphocholine (18:2n6)	Lipid	Lysolipid	M34419	LC/MS Pos	100001395	5574	520.4		11988421	10160888	C04100		C04100
1-linoleoylglycerophosphoethanolamine*	Lipid	Lysolipid	M32635	LC/MS Neg	100001570	5725	476.3		52925130	21403170		HMDB11507		HMDB11507
1-margaroylglycerophosphocholine (17:0)	Lipid	Lysolipid	M33957	LC/MS Pos	100001264	5750	510.4	50930-23-9	24779463		C04230	HMDB12108	C04230	HMDB12108
1-methyl-2-piperidinecarboxylic acid	Xenobiotics	Chemical	M47101	LC/MS Pos	100005383	1142	144.2	41447-17-0	11862129;11286529	9461516
1-methylurate	Xenobiotics	Xanthine Metabolism	M34395	LC/MS Neg	100001400	1157	181.1	708-79-2	69726	62926	C16359	HMDB03099	C16359	HMDB03099
1-myristoylglycerophosphocholine (14:0)	Lipid	Lysolipid	M45453	LC/MS Pos	100001383	5481	468.3	20559-16-4	460604	405289	C04230	HMDB10379	C04230	HMDB10379
1-oleoylglycerol (1-monoolein)	Lipid	Monoacylglycerol	M21184	LC/MS Pos	100000924	5821	374.1	111-03-5	5283468	4446588		HMDB11567		HMDB11567
1-oleoylglycerophosphocholine (18:1)	Lipid	Lysolipid	M33960	LC/MS Pos	100001272	5700	522.4	19420-56-5	16081932	17240641
1-oleoylglycerophosphoethanolamine	Lipid	Lysolipid	M35628	LC/MS Neg	100001569	5928	478.3	89576-29-4	9547071	7826021		HMDB11506		HMDB11506
1-oleoylglycerophosphoinositol*	Lipid	Lysolipid	M36602	LC/MS Neg	100001777	5577	597.4
1-oleoylplasmenylethanolamine*	Lipid	Lysolipid	M44621	LC/MS Neg	100005372	6105.2	462.5
1-palmitoleoylglycerophosphocholine (16:1)*	Lipid	Lysolipid	M33230	LC/MS Pos	100001511	5524	494.3		24779461	21403152
1-palmitoylglycerol (1-monopalmitin)	Lipid	Monoacylglycerol	M21127	LC/MS Pos	100000827	5741	348	542-44-9	14900	14201		HMDB31074		HMDB31074
1-palmitoylglycerophosphate	Lipid	Lysolipid	M34428	LC/MS Neg	100001445	5752	409.3	17618-08-5	6419701	4925335	C04036	HMDB00327	C04036	HMDB00327
1-palmitoylglycerophosphocholine (16:0)	Lipid	Lysolipid	M33955	LC/MS Pos	100001263	5671	496.4	17364-16-8	86554	78064
1-palmitoylglycerophosphoethanolamine	Lipid	Lysolipid	M35631	LC/MS Neg	100001567	5940	452.3		9547069	7826019		HMDB11503		HMDB11503
1-palmitoylglycerophosphoinositol*	Lipid	Lysolipid	M35305	LC/MS Neg	100001655	5573	571.3
1-pentadecanoylglycerophosphocholine (15:0)*	Lipid	Lysolipid	M37418	LC/MS Pos	100002173	5563	482.3
1-stearoylglycerophosphocholine (18:0)	Lipid	Lysolipid	M33961	LC/MS Pos	100001271	5844	524.4	19420-57-6	497299	435389
1-stearoylglycerophosphoethanolamine	Lipid	Lysolipid	M34416	LC/MS Pos	100001461	5842	482.3	69747-55-3	9547068	7826018		HMDB11130		HMDB11130
2,3-dihydroxyisovalerate	Xenobiotics	Food Component/Plant	M38276	LC/MS Neg	100002417	841	133.2	1756-18-9	677	657	C04039	HMDB12141	C04039	HMDB12141
21-hydroxypregnenolone disulfate	Lipid	Steroid	M37173	LC/MS Neg	100001999	3931	245.3	1164-98-3	134595	118625	C05485	HMDB04026	C05485	HMDB04026
2-aminobutyrate	Amino Acid	Methionine, Cysteine, SAM and Taurine Metabolism	M32348	LC/MS Pos	1128	758	104.1	1492-24-6	439691	388757	C02261	HMDB00650	C02261	HMDB00650
2-aminoheptanoate	Lipid	Fatty Acid, Amino	M43761	LC/MS Pos	100004542	2524.2	146.2	1115-90-8	227939	198338
2-aminooctanoate	Lipid	Fatty Acid, Amino	M43343	LC/MS Pos	100004227	3384	160.1	644-90-6	69522	62727		HMDB00991		HMDB00991
2-aminophenol sulfate	Xenobiotics	Chemical	M43266	LC/MS Neg	100004322	1670.8	188		181670	158022		HMDB61116		HMDB61116
2-arachidonoylglycerophosphocholine*	Lipid	Lysolipid	M35256	LC/MS Pos	100001554	5524	544.3			21403158
2-arachidonoylglycerophosphoethanolamine*	Lipid	Lysolipid	M32815	LC/MS Neg	100001674	5674	500.3
2'-deoxycytidine 5'-monophosphate	Nucleotide	Pyrimidine Metabolism, Cytidine containing	M533	LC/MS Pos	298	1132	307.9	1032-65-1	13945	5414501	C00239	HMDB01202	C00239	HMDB01202
2'-deoxyguanosine	Nucleotide	Purine Metabolism, Guanine containing	M1411	LC/MS Neg	348	1759	266.2	961-07-9	187790	163230	C00330	HMDB00085	C00330	HMDB00085
2'-deoxyinosine	Nucleotide	Purine Metabolism, (Hypo)Xanthine/Inosine containing	M15076	LC/MS Neg	100000135	1700	251.1	890-38-0	65058	58569	C05512	HMDB00071	C05512	HMDB00071
2-docosahexaenoylglycerophosphoethanolamine*	Lipid	Lysolipid	M34258	LC/MS Neg	100002061	5600	524.3
2-ethylhexanoate (isobar with 2-propylpentanoate)	Xenobiotics	Chemical	M35490	LC/MS Neg	100002977	3909	143.1		4072356
2-hydroxy-3-methylvalerate	Amino Acid	Leucine, Isoleucine and Valine Metabolism	M36746	LC/MS Neg	100001541	1787	131.1	488-15-3	164623	144317		HMDB00317		HMDB00317
2-hydroxyacetaminophen sulfate*	Xenobiotics	Drug	M33173	LC/MS Neg	100001791	1703	246.1
2-hydroxydecanoate	Lipid	Fatty Acid, Monohydroxy	M42489	LC/MS Neg	100004089	4826	187.2	5393-81-7	21488	20195
2-hydroxyglutarate	Lipid	Fatty Acid, Dicarboxylate	M37254	LC/MS Neg	100002070	616	147	40951-21-1	43	42	C02630	HMDB00606	C02630	HMDB00606
2-hydroxyhippurate (salicylurate)	Xenobiotics	Benzoate Metabolism	M18281	LC/MS Neg	1869	2252	194.1	487-54-7	10253	9835	C07588	HMDB00840	C07588	HMDB00840
2-hydroxyibuprofen	Xenobiotics	Drug	M43330	LC/MS Pos	100004169	4470.7	240.1	51146-55-5
2-hydroxypalmitate	Lipid	Fatty Acid, Monohydroxy	M35675	LC/MS Neg	100001579	5508	271.3	764-67-0	92836	83805		HMDB31057		HMDB31057
2-hydroxystearate	Lipid	Fatty Acid, Monohydroxy	M17945	LC/MS Neg	1239	5705	299.4	629-22-1	69417	62625	C03045		C03045
2-linoleoylglycerophosphocholine*	Lipid	Lysolipid	M35257	LC/MS Pos	100001557	5544	520.4			21403160
2-linoleoylglycerophosphoethanolamine*	Lipid	Lysolipid	M36593	LC/MS Neg	100001776	5650	476.4
2-methoxyacetaminophen glucuronide*	Xenobiotics	Drug	M33161	LC/MS Pos	100001795	2069	375
2-methoxyacetaminophen sulfate*	Xenobiotics	Drug	M33178	LC/MS Neg	100001793	1977	260.1
2-methylbutyrylcarnitine (C5)	Amino Acid	Leucine, Isoleucine and Valine Metabolism	M35431	LC/MS Pos	100001509	2439	246.1	31023-25-3	6426901	4932320		HMDB00378		HMDB00378
2-myristoylglycerophosphocholine*	Lipid	Lysolipid	M35626	LC/MS Pos	100001563	5450	468.3			21403166
2-oleoylglycerophosphocholine*	Lipid	Lysolipid	M35254	LC/MS Pos	100001556	5640	522.4			21403159
2-oleoylglycerophosphoethanolamine*	Lipid	Lysolipid	M35687	LC/MS Neg	100001651	5848	478.3
2-palmitoleoylglycerophosphocholine*	Lipid	Lysolipid	M35819	LC/MS Pos	100001561	5482	494.3			21403164
2-palmitoylglycerophosphocholine*	Lipid	Lysolipid	M35253	LC/MS Pos	100001562	5604	496.3		15061532	21403165
2-palmitoylglycerophosphoethanolamine*	Lipid	Lysolipid	M35688	LC/MS Neg	100001652	5790	452.3
2-piperidinone	Xenobiotics	Food Component/Plant	M43400	LC/MS Pos	100004295	2034	100.1	675-20-7	12665	12144
2-stearoylglycerophosphocholine*	Lipid	Lysolipid	M35255	LC/MS Pos	100001555	5780	524.4		10208382	8383879
3-(4-hydroxyphenyl)lactate	Amino Acid	Phenylalanine and Tyrosine Metabolism	M32197	LC/MS Neg	240	1395	181.1	6482-98-0	9378	9010	C03672	HMDB00755	C03672	HMDB00755
3-(4-hydroxyphenyl)propionate	Amino Acid	Phenylalanine and Tyrosine Metabolism	M39587	LC/MS Neg	100002914	1658	165.1	501-97-3	10394	9965	C01744	HMDB02199	C01744	HMDB02199
3-(cystein-S-yl)acetaminophen*	Xenobiotics	Drug	M34365	LC/MS Pos	100001797	1960	271.2		5233914	4403253
3-(N-acetyl-L-cystein-S-yl) acetaminophen*	Xenobiotics	Drug	M18299	LC/MS Pos	2048	2622	313.1	52372-86-8	83967	75765
3-[3-(sulfooxy)phenyl]propanoic acid	Amino Acid	Phenylalanine and Tyrosine Metabolism	M45415	LC/MS Neg	100005391	1291.9	245.1	86321-32-6	187488	162993
3-carboxy-4-methyl-5-propyl-2-furanpropanoate (CMPF)	Lipid	Fatty Acid, Dicarboxylate	M33402	LC/MS Pos	100001178	5007	241.1	86879-39-2	123979	110498		HMDB61112		HMDB61112
3-dehydrocarnitine*	Lipid	Carnitine Metabolism	M32654	LC/MS Pos	100001508	1020	160.2	10457-99-5	6991982	5360148	C02636	HMDB12154	C02636	HMDB12154
3-hydroxybutyrate (BHBA)	Lipid	Ketone Bodies	M542	LC/MS Pos	254	1626	105.1	625-72-9	441	428	C01089	HMDB00357	C01089	HMDB00357
3-hydroxycotinine glucuronide	Xenobiotics	Tobacco Metabolite	M43470	LC/MS Pos	100004494	1274.4	369.2	132929-88-5	183115	159230
3-hydroxydecanoate	Lipid	Fatty Acid, Monohydroxy	M22053	LC/MS Neg	100000997	4681	187.2	5561-87-5	26612	24790		HMDB02203		HMDB02203
3-hydroxyhippurate	Xenobiotics	Benzoate Metabolism	M39600	LC/MS Neg	100002122	1670	194.1	1637-75-8	450268	396603		HMDB06116		HMDB06116
3-hydroxyisobutyrate	Amino Acid	Leucine, Isoleucine and Valine Metabolism	M1549	LC/MS Pos	111	1708	105	2068-83-9	87	10140307	C06001	HMDB00336	C06001	HMDB00336
3-hydroxyoctanoate	Lipid	Fatty Acid, Monohydroxy	M22001	LC/MS Neg	100000773	3463	159.2	88930-08-9	26613	24791		HMDB01954		HMDB01954
3-hydroxypyridine sulfate	Xenobiotics	Chemical	M48448	LC/MS Neg	100006098	1572	173.987	1955-23-3		16232314
3-indoxyl sulfate	Amino Acid	Tryptophan Metabolism	M27672	LC/MS Neg	100000467	2258	212	2642-37-7	10258	9840		HMDB00682		HMDB00682
3-methoxytyrosine	Amino Acid	Phenylalanine and Tyrosine Metabolism	M12017	LC/MS Pos	1342	1765	212.1	300-48-1	1670	8948		HMDB01434		HMDB01434
3-methyl catechol sulfate (1)	Xenobiotics	Benzoate Metabolism	M42494	LC/MS Neg	100004112	2779.2	203
3-methyl-2-oxobutyrate	Amino Acid	Leucine, Isoleucine and Valine Metabolism	M21047	LC/MS Neg	100000936	1489	115.1	3715-29-5	49	48	C00141	HMDB00019	C00141	HMDB00019
3-methyl-2-oxovalerate	Amino Acid	Leucine, Isoleucine and Valine Metabolism	M15676	LC/MS Neg	100000036	2106	129.2	1460-34-0;51829-07-3	47	46	C00671	HMDB03736	C00671	HMDB03736
3-methylglutarylcarnitine (C6)	Amino Acid	Leucine, Isoleucine and Valine Metabolism	M37060	LC/MS Pos	100001742	1900	290.1	102673-95-0	128145	113619		HMDB00552		HMDB00552
3-methylhistidine	Amino Acid	Histidine Metabolism	M15677	LC/MS Neg	100000042	911	168.1	368-16-1	64969	58494	C01152	HMDB00479	C01152	HMDB00479
3-methylsulfinylpropyl-glucosinolate	Xenobiotics	Food Component/Plant	M42987	LC/MS Neg	100003827	966	422.1	554-88-1
3-methylxanthine	Xenobiotics	Xanthine Metabolism	M32445	LC/MS Pos	100001108	1866	167.1	1076-22-8	70639	63805	C16357	HMDB01886	C16357	HMDB01886
3-phenylpropionate (hydrocinnamate)	Amino Acid	Phenylalanine and Tyrosine Metabolism	M15749	LC/MS Neg	100000010	2830	149.1	501-52-0	107	10181339	C05629	HMDB00764	C05629	HMDB00764
3-phosphoglycerate (isobar with 2-phosphoglycerate)	Carbohydrate	Glycolysis, Gluconeogenesis, and Pyruvate Metabolism	M35717	LC/MS Neg	100002194	600	185
4-acetamidobutanoate	Amino Acid	Polyamine Metabolism	M1558	LC/MS Pos	1113	1724	146.1	3025-96-5	18189	17180	C02946	HMDB03681	C02946	HMDB03681
4-acetamidophenol	Xenobiotics	Drug	M12032	LC/MS Pos	1383	2238	152.1	103-90-2	1983	1906	C06804	HMDB01859	C06804	HMDB01859
4-acetamidophenylglucuronide	Xenobiotics	Drug	M33423	LC/MS Neg	100000043	1377	326.1	120595-80-4	83944	3239926		HMDB10316		HMDB10316
4-acetaminophen sulfate	Xenobiotics	Drug	M37475	LC/MS Neg	2049	1779	230.1	10066-90-7;32113-41-0	83939	75741	C06804	HMDB59911	C06804	HMDB59911
4-androsten-3beta,17beta-diol disulfate (1)*	Lipid	Steroid	M37202	LC/MS Neg	100001992	3735	224.3		10634		C04295	HMDB03818	C04295	HMDB03818
4-androsten-3beta,17beta-diol disulfate (2)*	Lipid	Steroid	M37203	LC/MS Neg	100001994	4073	224.3		10634		C04295	HMDB03818	C04295	HMDB03818
4-ethylphenylsulfate	Xenobiotics	Benzoate Metabolism	M36099	LC/MS Neg	100001756	3570	201.1	123-07-9			C13637		C13637
4-hydroxybutyrate (GHB)	Lipid	Fatty Acid, Monohydroxy	M34585	LC/MS Pos	100001507	1464	105	502-85-2	10413	9984	C00989	HMDB00710	C00989	HMDB00710
4-hydroxyhippurate	Xenobiotics	Benzoate Metabolism	M35527	LC/MS Neg	100001423	1439	194	2482-25-9	151012	133104		HMDB13678		HMDB13678
4-hydroxyphenylacetate	Amino Acid	Phenylalanine and Tyrosine Metabolism	M541	LC/MS Neg	144	1388	151.1	156-38-7	127	3881560	C00642	HMDB00020	C00642	HMDB00020
4-hydroxyphenylpyruvate	Amino Acid	Phenylalanine and Tyrosine Metabolism	M1669	LC/MS Neg	1141	1716	179.1	156-39-8	979	954	C01179	HMDB00707	C01179	HMDB00707
4-methoxycinnamic acid	Xenobiotics	Chemical	M42992	LC/MS Pos	100004254	4410	179.2	830-09-1	699414	609479		HMDB02040		HMDB02040
4-methyl-2-oxopentanoate	Amino Acid	Leucine, Isoleucine and Valine Metabolism	M22116	LC/MS Neg	100000551	2200	129.2	816-66-0	70	69	C00233	HMDB00695	C00233	HMDB00695
4-methylcatechol sulfate	Xenobiotics	Benzoate Metabolism	M42493	LC/MS Neg	100004111	2666.4	203
4-vinylphenol sulfate	Xenobiotics	Benzoate Metabolism	M36098	LC/MS Neg	100001755	3323	199.1	2628-17-3	6426766	4932200	C05627	HMDB04072	C05627	HMDB04072
5alpha-androstan-3alpha,17beta-diol disulfate	Lipid	Steroid	M37184	LC/MS Neg	100002017	4240	225.3
5alpha-androstan-3beta,17alpha-diol disulfate	Lipid	Steroid	M37187	LC/MS Neg	100002021	4207	225.3
5alpha-androstan-3beta,17beta-diol disulfate	Lipid	Steroid	M37190	LC/MS Neg	100001987	3872	225.2	571-20-0	242332		C12525	HMDB00493	C12525	HMDB00493
5alpha-pregnan-3beta,20alpha-diol disulfate	Lipid	Steroid	M37198	LC/MS Neg	100001988	3962	239.3
5-aminovalerate	Amino Acid	Lysine Metabolism	M18319	LC/MS Pos	100000454	860	118.1	660-88-8	138	135	C00431	HMDB03355	C00431	HMDB03355
5-dodecenoate (12:1n7)	Lipid	Medium Chain Fatty Acid	M33968	LC/MS Neg	100001232	5206	197.2	2430-94-6	5312378	4471803		HMDB00529		HMDB00529
5-hydroxymethyl-2-furoic acid	Amino Acid	Phenylalanine and Tyrosine Metabolism	M42040	LC/MS Neg	100003954	975	141.1	6338-41-6	80642	72827	C20448	HMDB02432	C20448	HMDB02432
5-hydroxymethylfurfural	Xenobiotics	Food Component/Plant	M37429	LC/MS Pos	100002057	1992	127.1	67-47-0	237332	207215	C11101	HMDB34355	C11101	HMDB34355
5-methyluridine (ribothymidine)	Nucleotide	Pyrimidine Metabolism, Uracil containing	M35136	LC/MS Neg	100001446	1774	257.1	1463-10-1	445408	393058		HMDB00884		HMDB00884
5-oxoproline	Amino Acid	Glutathione Metabolism	M1494	LC/MS Pos	1021	1446	130.1	98-79-3	7405	7127	C01879	HMDB00267	C01879	HMDB00267
7-alpha-hydroxy-3-oxo-4-cholestenoate (7-Hoca)	Lipid	Sterol	M36776	LC/MS Neg	100001609	5268	429.4	115538-85-7	3081085	2338765	C17337	HMDB12458	C17337	HMDB12458
7-methylxanthine	Xenobiotics	Xanthine Metabolism	M34390	LC/MS Pos	100001396	1778	167.1	552-62-5	68374	61660	C16353	HMDB01991	C16353	HMDB01991
8-hydroxyoctanoate	Lipid	Fatty Acid, Monohydroxy	M21239	LC/MS Neg	100000956	2323	159.1	764-89-6	69820	63018		HMDB00711		HMDB00711
acetylcarnitine	Lipid	Fatty Acid Metabolism(Acyl Carnitine)	M32198	LC/MS Pos	100000802	1203	204.2	5080-50-2	1	5406074	C02571	HMDB00201	C02571	HMDB00201
acetylsalicylate	Xenobiotics	Drug	M37493	LC/MS Neg	100001953	2037	179	50-78-2	2244	2157	D00109,C01405	HMDB01879	D00109,C01405	HMDB01879
acisoga	Amino Acid	Polyamine Metabolism	M43258	LC/MS Pos	100004541	2317.9	185.3	106692-36-8	129397	114601
adenine	Nucleotide	Purine Metabolism, Adenine containing	M554	LC/MS Pos	880	1003	136.1	73-24-5	190	185	C00147	HMDB00034	C00147	HMDB00034
adenosine	Nucleotide	Purine Metabolism, Adenine containing	M555	LC/MS Neg	798	2053	266.1	58-61-7	60961	54923	C00212	HMDB00050	C00212	HMDB00050
adenosine 2'-monophosphate (2'-AMP)	Nucleotide	Purine Metabolism, Adenine containing	M36815	LC/MS Neg	100001694	1497	346.1	130-49-4	94136		C00946	HMDB11617	C00946	HMDB11617
adenosine 5'-monophosphate (AMP)	Nucleotide	Purine Metabolism, Adenine containing	M32342	LC/MS Pos	209	1210	348.1	149022-20-8	6083	10239183	C00020	HMDB00045	C00020	HMDB00045
adenosine-2',3'-cyclic monophosphate	Nucleotide	Purine Metabolism, Adenine containing	M37467	LC/MS Neg	72	1781	328.2	37063-35-7	2024	1947	C02353	HMDB11616	C02353	HMDB11616
adrenate (22:4n6)	Lipid	Polyunsaturated Fatty Acid (n3 and n6)	M32980	LC/MS Neg	100001193	5684	331.3	2091-25-0	5497181	4445971	C16527	HMDB02226	C16527	HMDB02226
alanine	Amino Acid	Alanine and Aspartate Metabolism	M1126	LC/MS Pos	811	650	90.1	56-41-7	5950	5735	C00041	HMDB00161	C00041	HMDB00161
allopurinol riboside	Xenobiotics	Drug	M38321	LC/MS Neg	100002454	1662	267.2	16220-07-8
alpha-CEHC glucuronide*	Cofactors and Vitamins	Tocopherol Metabolism	M39346	LC/MS Neg	100003101	2623.1	453.2
alpha-hydroxyisocaproate	Amino Acid	Leucine, Isoleucine and Valine Metabolism	M22132	LC/MS Neg	100000706	1854	131.2	10303-64-7	83697	75520	C03264	HMDB00746	C03264	HMDB00746
alpha-hydroxyisovalerate	Amino Acid	Leucine, Isoleucine and Valine Metabolism	M33937	LC/MS Neg	100001300	1142	117.1	600-37-3	99823	90190		HMDB00407		HMDB00407
amitriptyline	Xenobiotics	Drug	M42131	LC/MS Pos	100004087	4528	278.2	50-48-6	2160	2075	C06824		C06824
andro steroid monosulfate 2*	Lipid	Steroid	M32792	LC/MS Neg	100002068	4240	383.2				C04555	HMDB02759	C04555	HMDB02759
androsterone sulfate	Lipid	Steroid	M31591	LC/MS Neg	100001073	5011	369.2	2479-86-9	159663	19988780		HMDB02759		HMDB02759
anserine	Peptide	Dipeptide Derivative	M15747	LC/MS Neg	100000044	1126	239.2	10030-52-1	112072	100482	C01262	HMDB00194	C01262	HMDB00194
arachidate (20:0)	Lipid	Long Chain Fatty Acid	M44679	LC/MS Neg	893	6282	311.3	506-30-9	10467	10035	C06425	HMDB02212	C06425	HMDB02212
arachidonate (20:4n6)	Lipid	Polyunsaturated Fatty Acid (n3 and n6)	M1110	LC/MS Neg	229	5525	303.4	506-32-1	444899	392692	C00219	HMDB01043	C00219	HMDB01043
arginine	Amino Acid	Urea cycle; Arginine and Proline Metabolism	M1638	LC/MS Pos	231	650	175.2	1119-34-2	232	227	C00062	HMDB00517	C00062	HMDB00517
asmol	Xenobiotics	Drug	M42588	LC/MS Pos	100003966	1984	240.1	18559-94-9	2083	1999	D02147	HMDB01937	D02147	HMDB01937
aspartame	Xenobiotics	Food Component/Plant	M18361	LC/MS Pos	100000479	3069	295.2	22839-47-0	134601	118630	C11045	HMDB01894	C11045	HMDB01894
aspartate	Amino Acid	Alanine and Aspartate Metabolism	M443	LC/MS Pos	234	675	134.1	56-84-8	5960	5745	C00049	HMDB00191	C00049	HMDB00191
atenolol	Xenobiotics	Drug	M38658	LC/MS Pos	100002726	1988	267.2	29122-68-7	2249	2162	D00235	HMDB01924	D00235	HMDB01924
azelate (nonanedioate)	Lipid	Fatty Acid, Dicarboxylate	M18362	LC/MS Neg	2029	1322	187.2	123-99-9	2266	2179	C08261	HMDB00784	C08261	HMDB00784
benzoylecgonine	Xenobiotics	Drug	M39678	LC/MS Pos	100002928	3100.7	290.2	519-09-5	442997	391300	C10847		C10847
beta-hydroxyisovalerate	Amino Acid	Leucine, Isoleucine and Valine Metabolism	M12129	LC/MS Neg	1442	1043	117.1	625-08-1	69362	62571		HMDB00754		HMDB00754
betaine	Amino Acid	Glycine, Serine and Threonine Metabolism	M3141	LC/MS Pos	799	721	118.2	107-43-7	247	24219951173	C00719	HMDB00043	C00719	HMDB00043
bilirubin (E,E)*	Cofactors and Vitamins	Hemoglobin and Porphyrin Metabolism	M32586	LC/MS Pos	100001950	4625	585.2	114-25-0	5315454	4474753
bilirubin (Z,Z)	Cofactors and Vitamins	Hemoglobin and Porphyrin Metabolism	M27716	LC/MS Neg	1090	4812	583.2	635-65-4	5280352	4444055	C00486	HMDB00054	C00486	HMDB00054
biliverdin	Cofactors and Vitamins	Hemoglobin and Porphyrin Metabolism	M2137	LC/MS Neg	250	4671	581.2	55482-27-4;55482-27-4	5353439	10628548	C00500	HMDB01008	C00500	HMDB01008
bradykinin	Peptide	Polypeptide	M22154	LC/MS Pos	100000967	2990	531	58-82-2	439201	388341	C00306	HMDB04246	C00306	HMDB04246
bradykinin, des-arg(9)	Peptide	Polypeptide	M34420	LC/MS Pos	100001292	3516	453	15958-92-6	105044	94778	C00306	HMDB04246	C00306	HMDB04246
bradykinin, hydroxy-pro(3)	Peptide	Polypeptide	M33962	LC/MS Pos	100001237	2850	539.1	37642-65-2	169947	148618		HMDB11728		HMDB11728
butyrylcarnitine	Lipid	Fatty Acid Metabolism (also BCAA Metabolism)	M32412	LC/MS Pos	100001054	2007	232.2	25576-40-3	439829	184820	C02862	HDMB02013	C02862	HDMB02013
caffeate	Xenobiotics	Food Component/Plant	M21177	LC/MS Neg	100000914	1237	179.1	331-39-5	689043	600426	C01197	HMDB01964	C01197	HMDB01964
caffeine	Xenobiotics	Xanthine Metabolism	M569	LC/MS Pos	849	2820	195.1	58-08-2	2519	2424	C07481	HMDB01847	C07481	HMDB01847
caprate (10:0)	Lipid	Medium Chain Fatty Acid	M1642	LC/MS Neg	888	5092	171.2	112-37-8	2969	2863	C01571	HMDB00511	C01571	HMDB00511
caproate (6:0)	Lipid	Medium Chain Fatty Acid	M32489	LC/MS Neg	926	2766	115.2	142-62-1	8892	8552	C01585	HMDB00535	C01585	HMDB00535
caprylate (8:0)	Lipid	Medium Chain Fatty Acid	M32492	LC/MS Neg	932	4367	143.2	124-07-2	379	370	C06423	HMDB00482	C06423	HMDB00482
carbamazepine 10,11-epoxide*	Xenobiotics	Drug	M37020	LC/MS Pos	100002321	3969	253	36507-30-9	2555	2458	C07496		C07496
carbamazepine glucuronide*	Xenobiotics	Drug	M37056	LC/MS Pos	100002322	4209	413.1
carbamazepine*	Xenobiotics	Drug	M37033	LC/MS Pos	100001933	4515	237.2	298-46-4	2554	2457	D00252	HMDB14704	D00252	HMDB14704
carboxyibuprofen	Xenobiotics	Drug	M43333	LC/MS Pos	100004171	4475.4	254.1	15935-54-3	10444113	8619532
carnitine	Lipid	Carnitine Metabolism	M15500	LC/MS Pos	100000007	702	162.2	461-05-2	10917	10455	C00318	HMDB00062	C00318	HMDB00062
catechol sulfate	Xenobiotics	Benzoate Metabolism	M35320	LC/MS Neg	100001605	1928	188.9	120-80-9	3083879	2341024	C00090	HMDB59724	C00090	HMDB59724
C-glycosyltryptophan*	Amino Acid	Tryptophan Metabolism	M32675	LC/MS Pos	100001949	1912	367.1			13218203
chlorogenate	Xenobiotics	Food Component/Plant	M34120	LC/MS Neg	100001349	1728	353.1	6001-76-9	5315832	4475041
cholate	Lipid	Primary Bile Acid Metabolism	M22842	LC/MS Neg	136	5148	407.4	81-25-4	221493		C00695	HMDB00619	C00695	HMDB00619
choline	Lipid	Phospholipid Metabolism	M15506	LC/MS Pos	1256	674	104.2	67-48-1	305	149278	C00114	HMDB00097	C00114	HMDB00097
choline phosphate	Lipid	Phospholipid Metabolism	M34396	LC/MS Pos	267	695	184.1	72556-74-2	1014	119298	C00588	HMDB01565	C00588	HMDB01565
cinnamoylglycine	Xenobiotics	Food Component/Plant	M38637	LC/MS Neg	100002253	3139	204.1	16534-24-0	709625	618829		HMDB11621		HMDB11621
cis, cis-muconic acid	Xenobiotics	Benzoate Metabolism	M22155	LC/MS Pos	100000927	1689	143	1119-72-8	5280518	4512358	C02480	HMDB06331	C02480	HMDB06331
cis-4-decenoyl carnitine	Lipid	Fatty Acid Metabolism(Acyl Carnitine)	M38178	LC/MS Pos	100002259	4404	314.3	98930-66-6
citalopram	Xenobiotics	Drug	M38651	LC/MS Pos	100002810	3771.8	325.2	21986-53-7	2771	2669	C07572	HMDB05038	C07572	HMDB05038
citrate	Energy	TCA Cycle	M1564	LC/MS Neg	1124	591	191.1	77-92-9	311	305	C00158	HMDB00094	C00158	HMDB00094
citrulline	Amino Acid	Urea cycle; Arginine and Proline Metabolism	M2132	LC/MS Pos	391	715	176.1	372-75-8	9750	810	C00327	HMDB00904	C00327	HMDB00904
cortisol	Lipid	Steroid	M1712	LC/MS Pos	356	4573	363.2	50-23-7	5754		C00735	HMDB00063	C00735	HMDB00063
cortisone	Lipid	Steroid	M1769	LC/MS Pos	273	4420	361.2	53-06-5	222786	361685	C00762	HMDB02802	C00762	HMDB02802
cotinine	Xenobiotics	Tobacco Metabolite	M553	LC/MS Pos	848	1493	177.1	486-56-6	854019	746405		HMDB01046		HMDB01046
coumaroylquinate	Xenobiotics	Food Component/Plant	M43524	LC/MS Neg	100004373	2395	337.2	93451-44-6			C10441		C10441
creatine	Amino Acid	Creatine Metabolism	M27718	LC/MS Pos	1221	758	132.1	57-00-1	586	566	C00300	HMDB00064	C00300	HMDB00064
creatinine	Amino Acid	Creatine Metabolism	M513	LC/MS Pos	275	730	114.1	60-27-5	588	568	C00791	HMDB00562	C00791	HMDB00562
cryptochlorogenic acid	Xenobiotics	Food Component/Plant	M41924	LC/MS Neg	100003802	1989	353.1	905-99-7	5315599	4474874
cyclo(leu-pro)	Peptide	Dipeptide	M37104	LC/MS Pos	100001925	3445	211.1	2873-36-1	7074739	5428292
cys-gly, oxidized	Amino Acid	Glutathione Metabolism	M18368	LC/MS Neg	1224	955	353.1	7729-20-6	333293	295316
cytidine	Nucleotide	Pyrimidine Metabolism, Cytidine containing	M514	LC/MS Pos	827	1065	244	65-46-3	6175	5940	C00475	HMDB00089	C00475	HMDB00089
cytosine-2',3'-cyclic monophosphate	Nucleotide	Pyrimidine Metabolism, Cytidine containing	M37465	LC/MS Neg	73	957	304.1	15718-51-1	417654	369711	C02354	HMDB11691	C02354	HMDB11691
decanoyl sulfate	Xenobiotics	Chemical	M44882	LC/MS Neg	100004571	5190	237.1	142-87-0	8904	8564
decanoylcarnitine	Lipid	Fatty Acid Metabolism(Acyl Carnitine)	M33941	LC/MS Pos	100001251	4700	316.3	1492-27-9	10245190	8420677		HMDB00651		HMDB00651
dehydroisoandrosterone sulfate (DHEA-S)	Lipid	Steroid	M32425	LC/MS Neg	100000792	4771	367.2	651-48-9	12594	12074	C04555	HMDB01032	C04555	HMDB01032
deoxycarnitine	Lipid	Carnitine Metabolism	M36747	LC/MS Pos	100001662	759	146.1	6249-56-5	134	705	C01181	HMDB01161	C01181	HMDB01161
dexamethasone	Xenobiotics	Drug	M42618	LC/MS Pos	100004014	4776	393.1	50-02-2	5743	5541	D00292	HMDB15364	D00292	HMDB15364
dexpanthenol	Xenobiotics	Chemical	M38314	LC/MS Pos	100002376	2293	206.2	16485-10-2	4678	4516	D03726	HMDB04231	D03726	HMDB04231
dihomo-linoleate (20:2n6)	Lipid	Polyunsaturated Fatty Acid (n3 and n6)	M17805	LC/MS Neg	1231	5722	307.3	2091-39-6	6439848	4944228	C16525	HMDB05060	C16525	HMDB05060
dihomo-linolenate (20:3n3 or n6)	Lipid	Polyunsaturated Fatty Acid (n3 and n6)	M35718	LC/MS Neg	100001739	5600	305.4	17046-59-2	5280581	4471954	C03242	HMDB02925	C03242	HMDB02925
dihydroferulic acid	Xenobiotics	Food Component/Plant	M40481	LC/MS Neg	100003432	1929	195.1	1135-23-5	14340	13701
dimethyl sulfone	Xenobiotics	Chemical	M43424	LC/MS Pos	100004284	1024.3	95	67-71-0	6213	5978	C11142	HMDB04983	C11142	HMDB04983
docosadienoate (22:2n6)	Lipid	Polyunsaturated Fatty Acid (n3 and n6)	M32415	LC/MS Neg	100001182	6017	335.4	7370-49-2	5282807	4445934	C16533		C16533
docosadioate	Lipid	Fatty Acid, Dicarboxylate	M39837	LC/MS Neg	100002952	5283.5	369.4	505-56-6	244872	214170
docosahexaenoate (DHA; 22:6n3)	Lipid	Polyunsaturated Fatty Acid (n3 and n6)	M19323	LC/MS Neg	100000665	5518	327.3	6217-54-5	445580	393183	C06429	HMDB02183	C06429	HMDB02183
docosapentaenoate (n3 DPA; 22:5n3)	Lipid	Polyunsaturated Fatty Acid (n3 and n6)	M32504	LC/MS Neg	100001181	5574	329.4	2234-74-4	6441454		C16513	HMDB01976	C16513	HMDB01976
docosapentaenoate (n6 DPA; 22:5n6)	Lipid	Polyunsaturated Fatty Acid (n3 and n6)	M37478	LC/MS Neg	100001580	5625	329.4	25182-74-5	6441454	4945614	C16513	HMDB13123	C16513	HMDB13123
dodecanedioate	Lipid	Fatty Acid, Dicarboxylate	M32388	LC/MS Neg	100001102	2990	229.2	693-23-2	12736	12213	C02678	HMDB00623	C02678	HMDB00623
doxycycline	Xenobiotics	Drug	M39273	LC/MS Pos	100003009	3900	445.3	24390-14-5
DSGEGDFXAEGGGVR*	Peptide	Fibrinogen Cleavage Peptide	M31548	LC/MS Pos	100001323	3379	733.5			21403111
D-urobilin	Cofactors and Vitamins	Hemoglobin and Porphyrin Metabolism	M40084	LC/MS Pos	100002569	4621	589.3	3947-38-4	6276321		C05795	HMDB04161	C05795	HMDB04161
EDTA	Xenobiotics	Chemical	M32511	LC/MS Neg	100001002	611	291.1	60-00-4	6049	5826	C00284	HMDB15109	C00284	HMDB15109
eicosapentaenoate (EPA; 20:5n3)	Lipid	Polyunsaturated Fatty Acid (n3 and n6)	M18467	LC/MS Neg	2050	5442	301.3	10-2005-9;10417-94-4	446284	393682	C06428	HMDB01999	C06428	HMDB01999
eicosenoate (20:1n9 or 11)	Lipid	Long Chain Fatty Acid	M33587	LC/MS Neg	100001335	5955	309.4		5282768	4445895
epiandrosterone sulfate	Lipid	Steroid	M33973	LC/MS Neg	100001287	4838	369.3	22229-22-7		21403101	C07635	HMDB00365	C07635	HMDB00365
ergothioneine	Xenobiotics	Food Component/Plant	M37459	LC/MS Pos	100002154	847	230.2	58511-63-0	3032311	2297320	C05570	HMDB03045	C05570	HMDB03045
erucate (22:1n9)	Lipid	Long Chain Fatty Acid	M1552	LC/MS Neg	1087	6273.3	337.4	112-86-7	5281116	7924	C08316	HMDB02068	C08316	HMDB02068
ethyl glucuronide	Xenobiotics	Chemical	M39603	LC/MS Pos	100002849	1574.1	240	17685-04-0	152226	134174
fucose	Carbohydrate	Pentose Metabolism	M15587	LC/MS Pos	918	913	182.1	2438-80-4	19466	2299091	C01018	HMDB00174	C01018	HMDB00174
furosemide	Xenobiotics	Drug	M43009	LC/MS Neg	100004241	3516	329.1	54-31-9	3440	3322	D00331	HMDB01933	D00331	HMDB01933
gabapentin	Xenobiotics	Drug	M38686	LC/MS Pos	100002806	2482	172.2	60142-96-3	3446;6919078	3328	D00332	HMDB05015	D00332	HMDB05015
gamma-CEHC glucuronide*	Cofactors and Vitamins	Tocopherol Metabolism	M42381	LC/MS Neg	100004243	2540	439.2
gamma-glutamylisoleucine*	Peptide	Gamma-glutamyl Amino Acid	M34456	LC/MS Pos	100001485	2644	261.2		14253342	21403145		HMDB11170		HMDB11170
gamma-glutamylleucine	Peptide	Gamma-glutamyl Amino Acid	M18369	LC/MS Pos	1268	2744	261.2	2566-39-4	151023	133115		HMDB11171		HMDB11171
gamma-glutamylmethionine	Peptide	Gamma-glutamyl Amino Acid	M37539	LC/MS Pos	100001313	1993	279.2	17663-87-5	7009567	5373147
gamma-glutamylphenylalanine	Peptide	Gamma-glutamyl Amino Acid	M33422	LC/MS Pos	100000491	2846	295.1	7432-24-8	111299	99868		HMDB00594		HMDB00594
gamma-glutamylthreonine*	Peptide	Gamma-glutamyl Amino Acid	M33364	LC/MS Pos	100001314	977	249.1	5652-48-2		21403107
gamma-glutamyltyrosine	Peptide	Gamma-glutamyl Amino Acid	M2734	LC/MS Pos	1102	2073	311.2	7432-23-7	94340	85142		HMDB11741		HMDB11741
gamma-glutamylvaline	Peptide	Gamma-glutamyl Amino Acid	M32393	LC/MS Pos	100001126	2040	247.2	2746-34-1	7015683			HMDB11172		HMDB11172
glutamate	Amino Acid	Glutamate Metabolism	M57	LC/MS Pos	561	700	148.1	56-86-0	611	591	C00025	HMDB00148	C00025	HMDB00148
glutamine	Amino Acid	Glutamate Metabolism	M53	LC/MS Pos	563	684	147.2	56-85-9	5961	5746	C00064	HMDB00641	C00064	HMDB00641
glutarate (pentanedioate)	Amino Acid	Lysine Metabolism	M396	LC/MS Neg	339	621	131.1	110-94-1	743	3618533	C00489	HMDB00661	C00489	HMDB00661
glutarylcarnitine (C5)	Amino Acid	Lysine Metabolism	M35439	LC/MS Pos	100001593	1565	276.1	102636-82-8	71464488	21403175		HMDB13130		HMDB13130
glutathione, oxidized (GSSG)	Amino Acid	Glutathione Metabolism	M38783	LC/MS Pos	448	1535	307.3	103239-24-3	65359	58835	C00127	HMDB03337	C00127	HMDB03337
glycerophosphorylcholine (GPC)	Lipid	Phospholipid Metabolism	M15990	LC/MS Pos	100000269	694	258.1	28319-77-9	71920	571409	C00670	HMDB00086	C00670	HMDB00086
glycochenodeoxycholate	Lipid	Primary Bile Acid Metabolism	M32346	LC/MS Pos	1628	5320	450.1	16564-43-5	12544		C05466	HMDB00637	C05466	HMDB00637
glycocholate	Lipid	Primary Bile Acid Metabolism	M18476	LC/MS Pos	342	5213	466.2	475-31-0;863-57-0	10140	9734	C01921	HMDB00138	C01921	HMDB00138
glycocholenate sulfate*	Lipid	Secondary Bile Acid Metabolism	M32599	LC/MS Neg	100001989	4763	254.8
glycodeoxycholate	Lipid	Secondary Bile Acid Metabolism	M18477	LC/MS Pos	100000436	5341	450.1	360-65-6	3035026		C05464	HMDB00631	C05464	HMDB00631
glycohyocholate	Lipid	Secondary Bile Acid Metabolism	M42574	LC/MS Neg	100004083	5010	464.3
glycolithocholate sulfate*	Lipid	Secondary Bile Acid Metabolism	M32620	LC/MS Neg	100001657	5015	512.3	15324-64-8	72222	65188	C11301	HMDB02639	C11301	HMDB02639
glycoursodeoxycholate	Lipid	Secondary Bile Acid Metabolism	M39379	LC/MS Neg	100002911	5018.1	448.4	64480-66-6	12310288	19973534		HMDB00708		HMDB00708
glycylisoleucine	Peptide	Dipeptide	M36659	LC/MS Pos	100001790	2080	189.1	19461-38-2	88079	19972556
glycylleucine	Peptide	Dipeptide	M34398	LC/MS Pos	100001258	2236	189.1	869-19-2	92843	83812	C02155	HMDB00759	C02155	HMDB00759
guanine	Nucleotide	Purine Metabolism, Guanine containing	M32352	LC/MS Pos	172	1022	152.1	73-40-5	764	744	C00242	HMDB00132	C00242	HMDB00132
guanosine	Nucleotide	Purine Metabolism, Guanine containing	M1573	LC/MS Pos	1099	1676	284	118-00-3	6802	6544	C00387	HMDB00133	C00387	HMDB00133
guanosine-2',3'-cyclic monophosphate	Nucleotide	Purine Metabolism, Guanine containing	M37139	LC/MS Neg	74	1454	343.9	15718-49-7	92823	369712	C06194	HMDB11629	C06194	HMDB11629
heme	Cofactors and Vitamins	Hemoglobin and Porphyrin Metabolism	M41754	LC/MS Pos	100001386	5057	616.2	14875-96-8	26945
heptanoate (7:0)	Lipid	Medium Chain Fatty Acid	M1644	LC/MS Neg	925	3695	129.2	111-14-8	8094	7803	C17714	HMDB00666	C17714	HMDB00666
hexadecanedioate	Lipid	Fatty Acid, Dicarboxylate	M35678	LC/MS Neg	100001614	4650	285.2	505-54-4	10459	10027	C19615	HMDB00672	C19615	HMDB00672
hexanoylcarnitine	Lipid	Fatty Acid Metabolism(Acyl Carnitine)	M32328	LC/MS Pos	100000781	3174	260.2	6920-35-0	6426853	4932273		HMDB00705		HMDB00705
hippurate	Xenobiotics	Benzoate Metabolism	M15753	LC/MS Neg	100000014	2136	178.1	495-69-2	464	451	C01586	HMDB00714	C01586	HMDB00714
histamine	Amino Acid	Histidine Metabolism	M1574	LC/MS Pos	354	570	112.2	51-45-6	774	753	C00388	HMDB00870	C00388	HMDB00870
histidine	Amino Acid	Histidine Metabolism	M59	LC/MS Neg	355	757	154.1	5934-29-2	6274	752	C00135	HMDB00177	C00135	HMDB00177
histidyltryptophan	Peptide	Dipeptide	M41912	LC/MS Pos	100003549	1961	342.2	23403-90-9	6539217	5021683
homocitrulline	Amino Acid	Urea cycle; Arginine and Proline Metabolism	M22138	LC/MS Pos	100000963	832	190.1	1190-49-4	65072	58582	C02427	HMDB00679	C02427	HMDB00679
homostachydrine*	Xenobiotics	Food Component/Plant	M33009	LC/MS Pos	100001550	1199	158.2	1195-94-4	441447	390180	C08283	HMDB33433	C08283	HMDB33433
homoveratric acid	Xenobiotics	Drug	M43508	LC/MS Neg	100004189	2348	195	93-40-3	7139	6872		HMDB00434		HMDB00434
HWESASLLR	Peptide	Polypeptide	M33964	LC/MS Pos	100001281	3050	550.1			21403099
HWESASXX*	Peptide	Polypeptide	M32836	LC/MS Neg	100001327	3780.6	940.4			21403115
HXGXA*	Peptide	Polypeptide	M31534	LC/MS Pos	100001330	2754	510.2			21403116
hydrochlorothiazide	Xenobiotics	Drug	M39625	LC/MS Neg	100002734	2041.6	296.1	58-93-5	3639	3513	C07041	HMDB01928	C07041	HMDB01928
hydroquinone sulfate	Xenobiotics	Drug	M35322	LC/MS Neg	100001604	1383	189	123-31-9	161220	141624	C00530	HMDB02434	C00530	HMDB02434
hydroxybupropion*	Xenobiotics	Drug	M32882	LC/MS Pos	100001309	3285	256.1		446	21403106		HMDB12235		HMDB12235
hydroxybutyrylcarnitine*	Lipid	Fatty Acid Metabolism(Acyl Carnitine)	M43264	LC/MS Pos	100003926	1475	248.2		53481617			HMDB13127		HMDB13127
hydroxycotinine	Xenobiotics	Tobacco Metabolite	M38661	LC/MS Pos	100002717	1284.7	193.2	34834-67-8	10219774	8395266		HMDB01390		HMDB01390
hypoxanthine	Nucleotide	Purine Metabolism, (Hypo)Xanthine/Inosine containing	M3127	LC/MS Neg	171	1313	135.1	68-94-0	790	768	C00262	HMDB00157	C00262	HMDB00157
ibuprofen	Xenobiotics	Drug	M17799	LC/MS Neg	1487	4951	205.1	15687-27-1	3672	3544	D00126	HMDB01925	D00126	HMDB01925
ibuprofen acyl glucuronide	Xenobiotics	Drug	M38326	LC/MS Neg	100002406	4969	381.2	115075-59-7	163959	143793
imidazole propionate	Amino Acid	Histidine Metabolism	M40730	LC/MS Pos	100003434	1011.7	141.1	1074-59-5	70630	63798		HMDB02271		HMDB02271
indoleacetate	Amino Acid	Tryptophan Metabolism	M27513	LC/MS Pos	100001034	3760	176.1	6505-45-9	802	780	C00954	HMDB00197	C00954	HMDB00197
indoleacetylglutamine	Amino Acid	Tryptophan Metabolism	M42087	LC/MS Neg	100001731	2530	302.2		25200879			HMDB13240		HMDB13240
indolelactate	Amino Acid	Tryptophan Metabolism	M18349	LC/MS Pos	100000463	3519	206.1	832-97-3	92904	83867	C02043	HMDB00671	C02043	HMDB00671
indolepropionate	Amino Acid	Tryptophan Metabolism	M32405	LC/MS Neg	100001083	2795	188.2	830-96-6	3744	3613		HMDB02302		HMDB02302
inosine	Nucleotide	Purine Metabolism, (Hypo)Xanthine/Inosine containing	M1123	LC/MS Neg	361	1600	267.2	58-63-9	6021	21241953	C00294	HMDB00195	C00294	HMDB00195
Isobar: glucose, fructose, mannose, galactose, allose, altrose, etc.	Carbohydrate	Fructose, Mannose and Galactose Metabolism	M32999	LC/MS Neg	100004490	708	179.2
isobutyrylcarnitine	Amino Acid	Leucine, Isoleucine and Valine Metabolism	M33441	LC/MS Pos	100001055	1941	232.2	25518-49-4	168379			HMDB00736		HMDB00736
isocaproate	Lipid	Fatty Acid, Branched	M22273	LC/MS Neg	100000806	2605	115.1	646-07-1	12587	12067		HMDB00689		HMDB00689
isoleucine	Amino Acid	Leucine, Isoleucine and Valine Metabolism	M1125	LC/MS Pos	376	1614	132.1	73-32-5	6306	769	C00407	HMDB00172	C00407	HMDB00172
isoleucylglycine	Peptide	Dipeptide	M40008	LC/MS Pos	100003169	1732	189.2	868-28-0	342532	303621
isovalerate	Amino Acid	Leucine, Isoleucine and Valine Metabolism	M34732	LC/MS Neg	100000708	1623	101.2	503-74-2	10430	10001	C08262	HMDB00718	C08262	HMDB00718
isovalerylcarnitine	Amino Acid	Leucine, Isoleucine and Valine Metabolism	M34407	LC/MS Pos	100001393	2533	246.2	31023-24-2	6426851	4932271		HMDB00688		HMDB00688
I-urobilinogen	Cofactors and Vitamins	Hemoglobin and Porphyrin Metabolism	M32426	LC/MS Neg	100001226	4181	591.3	14684-37-8	26818	24980	C05790	HMDB04157	C05790	HMDB04157
kynurenate	Amino Acid	Tryptophan Metabolism	M1417	LC/MS Neg	98	2243	188.1	492-27-3	3845	3712	C01717	HMDB00715	C01717	HMDB00715
kynurenine	Amino Acid	Tryptophan Metabolism	M15140	LC/MS Pos	100000265	1902	209.1	2922-83-0	161166	141580	C00328	HMDB00684	C00328	HMDB00684
lactate	Carbohydrate	Glycolysis, Gluconeogenesis, and Pyruvate Metabolism	M33830	LC/MS Neg	482	670	89.1	79-33-4	612	592	C00186	HMDB00190	C00186	HMDB00190
laurate (12:0)	Lipid	Medium Chain Fatty Acid	M1645	LC/MS Neg	181	5288	199.3	143-07-7	3893	3756	C02679	HMDB00638	C02679	HMDB00638
lauryl sulfate	Xenobiotics	Chemical	M43446	LC/MS Neg	100004287	5336	265.2	151-21-3	8778	8448	D01045		D01045
laurylcarnitine	Lipid	Fatty Acid Metabolism(Acyl Carnitine)	M34534	LC/MS Pos	100001392	5066	344.3	25518-54-1	10427569	8602997		HMDB02250		HMDB02250
leucine	Amino Acid	Leucine, Isoleucine and Valine Metabolism	M60	LC/MS Pos	397	1674	132.2	61-90-5	6106	5880	C00123	HMDB00687	C00123	HMDB00687
leucylalanine	Peptide	Dipeptide	M40010	LC/MS Pos	100003179	1760	203.2	7298-84-2	259321	227625
leucylglycine	Peptide	Dipeptide	M40045	LC/MS Pos	100003185	1800	189.2	686-50-0	79070	71402
leukotriene B4	Lipid	Eicosanoid	M37530	LC/MS Neg	399	5153	335.3	71160-24-2	5280492	4472397	C02165	HMDB01085	C02165	HMDB01085
levulinate (4-oxovalerate)	Xenobiotics	Food Component/Plant	M22177	LC/MS Pos	100000765	1867	117	123-76-2	11579	11091		HMDB00720		HMDB00720
Lewis X trisaccharide	Carbohydrate	Disaccharides and Oligosaccharides	M39900	LC/MS Pos	100002933	833.3	530	71208-06-5	4571095	3764047		HMDB06568		HMDB06568
linoleate (18:2n6)	Lipid	Polyunsaturated Fatty Acid (n3 and n6)	M1105	LC/MS Neg	180	5533	279.3	60-33-3	5280450	4444105	C01595	HMDB00673	C01595	HMDB00673
linolenate [alpha or gamma; (18:3n3 or 6)]	Lipid	Polyunsaturated Fatty Acid (n3 and n6)	M34035	LC/MS Neg	100001337	5450	277.3		5280934	4444437	C06427		C06427
L-methyldopa	Amino Acid	Phenylalanine and Tyrosine Metabolism	M1560	LC/MS Pos	1089	1627	212.1	555-30-6	38853	35562	C07194	HMDB11754	C07194	HMDB11754
loratadine	Xenobiotics	Drug	M38643	LC/MS Pos	100002800	5168	383.2	79794-75-5	3957	3820	D00364	HMDB05000	D00364	HMDB05000
L-urobilin	Cofactors and Vitamins	Hemoglobin and Porphyrin Metabolism	M40173	LC/MS Pos	100002568	4091	595.4	34217-90-8	5280818	4444369	C05793	HMDB04159	C05793	HMDB04159
lysine	Amino Acid	Lysine Metabolism	M1301	LC/MS Pos	407	603	147.2	56-87-1	5962	5747	C00047	HMDB00182	C00047	HMDB00182
malate	Energy	TCA Cycle	M1303	LC/MS Neg	409	603	133.1	6915-15-7	525	510	C00149	HMDB00156	C00149	HMDB00156
maltotetraose	Carbohydrate	Glycogen Metabolism	M15910	LC/MS Neg	100000275	965	665.1	34612-38-9	446495	393830	C02052	HMDB01296	C02052	HMDB01296
margarate (17:0)	Lipid	Long Chain Fatty Acid	M1121	LC/MS Neg	891	5733	269.3	506-12-7	10465	10033		HMDB02259		HMDB02259
methionine	Amino Acid	Methionine, Cysteine, SAM and Taurine Metabolism	M1302	LC/MS Pos	415	1252	150.1	63-68-3	6137	5907	C00073	HMDB00696	C00073	HMDB00696
methyl-beta-glucopyranoside	Carbohydrate	Fructose, Mannose and Galactose Metabolism	M40480	LC/MS Pos	100003693	1094.3	212.1	709-50-2	2108	2024
metoprolol	Xenobiotics	Drug	M18037	LC/MS Pos	2028	3205	268.2	56392-17-7	4171	4027	D02358	HMDB01932	D02358	HMDB01932
metoprolol acid metabolite*	Xenobiotics	Drug	M34109	LC/MS Pos	100001385	2535	268.2	56392-14-4	62936	56653
mevalonate	Lipid	Mevalonate Metabolism	M39583	LC/MS Pos	30	1621.3	149	96949-03-0	439230	388367	C02104	HMDB00227	C02104	HMDB00227
mirtazapine	Xenobiotics	Drug	M40437	LC/MS Pos	100003450	3140	266.2	61337-67-5	4205	4060	C07570,D00563		C07570,D00563
myristate (14:0)	Lipid	Long Chain Fatty Acid	M1365	LC/MS Neg	519	5439	227.3	544-63-8	11005	10539	C06424	HMDB00806	C06424	HMDB00806
myristoleate (14:1n5)	Lipid	Long Chain Fatty Acid	M32418	LC/MS Neg	100001198	5338	225.3	544-64-9	5281119	4444564	C08322	HMDB02000	C08322	HMDB02000
N-(2-furoyl)glycine	Xenobiotics	Food Component/Plant	M31536	LC/MS Pos	100001086	2076	170.1	5657-19-2;5657-19-2	21863	20549		HMDB00439		HMDB00439
N1-Methyl-2-pyridone-5-carboxamide	Cofactors and Vitamins	Nicotinate and Nicotinamide Metabolism	M40469	LC/MS Pos	100001468	1707.3	153.2	701-44-0	69698	62899	C05842	HMDB04193	C05842	HMDB04193
N1-methyladenosine	Nucleotide	Purine Metabolism, Adenine containing	M15650	LC/MS Pos	1242	1356	282.1	15763-06-1	27476	4573813	C02494	HMDB03331	C02494	HMDB03331
N2,N2-dimethylguanosine	Nucleotide	Purine Metabolism, Guanine containing	M35137	LC/MS Pos	100001412	2157	312.1	2140-67-2	92919	83878		HMDB04824		HMDB04824
N4-acetylcytidine	Nucleotide	Pyrimidine Metabolism, Cytidine containing	M35130	LC/MS Pos	100001413	2030	286.1	3768-18-1	107461	96702		HMDB05923		HMDB05923
N6-acetyllysine	Amino Acid	Lysine Metabolism	M36752	LC/MS Pos	100001734	1134	189.1	692-04-6	92832	83801	C02727	HMDB00206	C02727	HMDB00206
N6-carbamoylthreonyladenosine	Nucleotide	Purine Metabolism, Adenine containing	M35157	LC/MS Pos	100001415	2656	413	24719-82-2	161466	141829		HMDB41623		HMDB41623
N-acetyl-1-methylhistidine*	Amino Acid	Histidine Metabolism	M43255	LC/MS Pos	100004299	1019	212.1
N-acetyl-3-methylhistidine*	Amino Acid	Histidine Metabolism	M43256	LC/MS Pos	100002204	935	212.1	37841-04-6	193270	19993498
N-acetylalanine	Amino Acid	Alanine and Aspartate Metabolism	M1585	LC/MS Neg	1110	882	130.1	97-69-8	88064	79449	C02847	HMDB00766	C02847	HMDB00766
N-acetylaspartate (NAA)	Amino Acid	Alanine and Aspartate Metabolism	M22185	LC/MS Pos	100000787	1222	176.1	997-55-7;997-55-7	65065	58576	C01042	HMDB00812	C01042	HMDB00812
N-acetyl-beta-alanine	Nucleotide	Pyrimidine Metabolism, Uracil containing	M37432	LC/MS Pos	100002102	1460	132.1	3025-95-4	76406	68881	C01073		C01073
N-acetylcarnosine	Peptide	Dipeptide Derivative	M43488	LC/MS Neg	100004046	1214	267.2	56353-15-2	9903482	8079136		HMDB12881		HMDB12881
N-acetylglutamate	Amino Acid	Glutamate Metabolism	M15720	LC/MS Pos	100000282	1492	190.1	1430871	70914	1266066	C00624	HMDB01138	C00624	HMDB01138
N-acetylisoleucine	Amino Acid	Leucine, Isoleucine and Valine Metabolism	M33967	LC/MS Pos	100001276	3370	174.1	3077-46-1	2802421	2081100
N-acetylleucine	Amino Acid	Leucine, Isoleucine and Valine Metabolism	M1587	LC/MS Pos	1082	3444	174.1	1188-21-2	70912	64075	C02710	HMDB11756	C02710	HMDB11756
N-acetylmethionine	Amino Acid	Methionine, Cysteine, SAM and Taurine Metabolism	M1589	LC/MS Neg	1083	1805	190.1	65-82-7	448580	395338	C02712	HMDB11745	C02712	HMDB11745
N-acetylneuraminate	Carbohydrate	Aminosugar Metabolism	M32377	LC/MS Neg	1162	695	308.1	131-48-6	439197	10292217	C00270	HMDB00230	C00270	HMDB00230
N-acetylphenylalanine	Amino Acid	Phenylalanine and Tyrosine Metabolism	M33950	LC/MS Pos	100001256	3563	208.1	2018-61-3	74839	67404	C03519	HMDB00512	C03519	HMDB00512
N-acetylserine	Amino Acid	Glycine, Serine and Threonine Metabolism	M37076	LC/MS Pos	100001851	1012	148	97-14-3	65249	58744		HMDB02931		HMDB02931
N-acetylthreonine	Amino Acid	Glycine, Serine and Threonine Metabolism	M33939	LC/MS Neg	100001274	846	160.1	17093-74-2	152204	3841173	C01118		C01118
N-acetyltryptophan	Amino Acid	Tryptophan Metabolism	M33959	LC/MS Neg	100001254	2650	245.2	1218-34-4	700653	610602	C03137	HMDB13713	C03137	HMDB13713
N-acetylvaline	Amino Acid	Leucine, Isoleucine and Valine Metabolism	M1591	LC/MS Pos	1084	2654	160.1	96-81-1	66789	60154		HMDB11757		HMDB11757
naproxen	Xenobiotics	Drug	M12122	LC/MS Neg	1384	4168	228.9	22204-53-1	156391	137720	C01517	HMDB01923	C01517	HMDB01923
N-delta-acetylornithine*	Amino Acid	Urea cycle; Arginine and Proline Metabolism	M43249	LC/MS Pos	100004523	836.2	175.1		9920500	8096135
N-formylmethionine	Amino Acid	Methionine, Cysteine, SAM and Taurine Metabolism	M2829	LC/MS Neg	194	1541	176.1	4289-98-9	439750	388809	C03145	HMDB01015	C03145	HMDB01015
N-formylphenylalanine	Amino Acid	Phenylalanine and Tyrosine Metabolism	M48433	LC/MS Pos	100006056	3422	194.081	13200-85-6	759256	663938
nicotinamide	Cofactors and Vitamins	Nicotinate and Nicotinamide Metabolism	M594	LC/MS Pos	432	1267	123.1	98-92-0	936	911	C00153	HMDB01406	C00153	HMDB01406
nicotinamide adenine dinucleotide (NAD+)	Cofactors and Vitamins	Nicotinate and Nicotinamide Metabolism	M5278	LC/MS Pos	1310	1370	664	53-84-9	5893	5681	C00003	HMDB00902	C00003	HMDB00902
nicotinamide ribonucleotide (NMN)	Cofactors and Vitamins	Nicotinate and Nicotinamide Metabolism	M22152	LC/MS Pos	1312	886	335.1	1094-61-7	14180	13553	C00455	HMDB00229	C00455	HMDB00229
nicotinate	Cofactors and Vitamins	Nicotinate and Nicotinamide Metabolism	M1504	LC/MS Pos	567	1241	124.1	59-67-6	938	913	C00253	HMDB01488	C00253	HMDB01488
nicotinate ribonucleoside*	Cofactors and Vitamins	Nicotinate and Nicotinamide Metabolism	M33471	LC/MS Pos	100001316	1105	256	2625-49-2	161234	141635	C05841	HMDB06809	C05841	HMDB06809
nicotine	Xenobiotics	Drug	M38666	LC/MS Pos	100002736	1284.8	163.2	54-11-5	89594	80863	C00745	HMDB01934	C00745	HMDB01934
N-methyl proline	Amino Acid	Urea cycle; Arginine and Proline Metabolism	M37431	LC/MS Pos	100001956	833	130.1	475-11-6	557	541
nonadecanoate (19:0)	Lipid	Long Chain Fatty Acid	M1356	LC/MS Neg	892	6073	297.3	646-30-0	12591	12071	C16535	HMDB00772	C16535	HMDB00772
O-acetylhomoserine	Amino Acid	Glycine, Serine and Threonine Metabolism	M31539	LC/MS Pos	100001129	990	162	7540-67-2	439389	388506	C01077		C01077
o-cresol sulfate	Amino Acid	Phenylalanine and Tyrosine Metabolism	M36845	LC/MS Neg	100001806	2821	187		11615528	9790277
octanoylcarnitine	Lipid	Fatty Acid Metabolism(Acyl Carnitine)	M33936	LC/MS Pos	100001247	4100	288.3	3671-77-0	123701	110274	C02838	HMDB00791	C02838	HMDB00791
O-desmethylvenlafaxine	Xenobiotics	Drug	M43334	LC/MS Pos	100004173	3120	264.2	300827-87-6
ofloxacin	Xenobiotics	Drug	M21320	LC/MS Pos	100000673	2608	362.1	82419-36-1	4583	4422	C07321	HMDB01929	C07321	HMDB01929
olanzapine	Xenobiotics	Drug	M35971	LC/MS Pos	100001716	2278	313.2	132539-06-1	4585	10442212	C07322	HMDB05012	C07322	HMDB05012
oleate (18:1n9)	Lipid	Long Chain Fatty Acid	M1359	LC/MS Neg	442	5660	281.3	112-80-1	445639	393217	C00712	HMDB00207	C00712	HMDB00207
oleoylcarnitine	Lipid	Fatty Acid Metabolism(Acyl Carnitine)	M35160	LC/MS Pos	100001501	5202	426.4	38677-66-6	6441392;53477789	21403150		HMDB05065		HMDB05065
omeprazole	Xenobiotics	Drug	M38600	LC/MS Neg	100002725	4643.8	344.1	73590-58-6	4594	4433	C07324	HMDB01913	C07324	HMDB01913
O-sulfo-L-tyrosine	Xenobiotics	Chemical	M45413	LC/MS Neg	100005384	1006.1	260.1		514186	448617
oxypurinol	Xenobiotics	Drug	M41725	LC/MS Pos	100002489	1530.5	153	2465-59-0	4644	4483	D02365	HMDB00786	D02365	HMDB00786
p-acetamidophenylglucuronide	Xenobiotics	Drug	M33423	LC/MS Neg	100000043	1377	326.1	120595-80-4	83944	3239926		HMDB10316		HMDB10316
palmitate (16:0)	Lipid	Long Chain Fatty Acid	M1336	LC/MS Neg	424	5619	255.3	57-10-3	985	960	C00249	HMDB00220	C00249	HMDB00220
palmitoleate (16:1n7)	Lipid	Long Chain Fatty Acid	M33447	LC/MS Neg	452	5477	253.3	373-49-9	445638	393216	C08362	HMDB03229	C08362	HMDB03229
palmitoylcarnitine	Lipid	Fatty Acid Metabolism(Acyl Carnitine)	M22189	LC/MS Pos	100000776	5179	400.4	6865-14-1	461	448	C02990	HMDB00222	C02990	HMDB00222
pantoprazole	Xenobiotics	Drug	M38609	LC/MS Neg	100002808	4401.1	382.1	102625-70-7	4679	4517	C11806	HMDB05017	C11806	HMDB05017
pantothenate	Cofactors and Vitamins	Pantothenate and CoA Metabolism	M1508	LC/MS Pos	1024	2218	220.1	137-08-6	6613	6361	C00864	HMDB00210	C00864	HMDB00210
paraxanthine	Xenobiotics	Xanthine Metabolism	M18254	LC/MS Pos	100000453	2444	181.2	611-59-6	4687	4525	C13747	HMDB01860	C13747	HMDB01860
p-cresol sulfate	Amino Acid	Phenylalanine and Tyrosine Metabolism	M36103	LC/MS Neg	100001315	2896	187.1	3233-57-7	4615423	3806480	C01468	HMDB11635	C01468	HMDB11635
pelargonate (9:0)	Lipid	Medium Chain Fatty Acid	M12035	LC/MS Neg	437	4847	157.2	112-05-0	8158	4574394	C01601	HMDB00847	C01601	HMDB00847
penicillin G	Xenobiotics	Drug	M37468	LC/MS Pos	100002155	3314	335.2	69-57-8	5904	2259	C05551	HMDB15186	C05551	HMDB15186
phenol sulfate	Amino Acid	Phenylalanine and Tyrosine Metabolism	M32553	LC/MS Neg	100001510	2150	173.1	937-34-8	74426	67018	C02180	HMDB60015	C02180	HMDB60015
phenolphthalein beta-D-glucuronide	Xenobiotics	Chemical	M32396	LC/MS Pos	100001139	3885	495	6820-54-8	3032634	2297558
phenylacetate	Amino Acid	Phenylalanine and Tyrosine Metabolism	M15958	LC/MS Neg	100000011	2127	135.1	103-82-2	999	10181341	C07086	HMDB00209	C07086	HMDB00209
phenylacetylglutamine	Amino Acid	Phenylalanine and Tyrosine Metabolism	M35126	LC/MS Pos	100001417	2868	265.2	28047-15-6	92258	270643	C04148	HMDB06344	C04148	HMDB06344
phenylalanine	Amino Acid	Phenylalanine and Tyrosine Metabolism	M64	LC/MS Pos	460	2056	166.1	63-91-2	6140	5910	C00079	HMDB00159	C00079	HMDB00159
phenylalanylalanine	Peptide	Dipeptide	M41374	LC/MS Neg	100003589	2696.9	235.2	3918-87-4	6993123;5488196	4589716
phenylalanylglycine	Peptide	Dipeptide	M41370	LC/MS Neg	100003588	2460.8	221.1	721-90-4	98207	88678
phenylalanylphenylalanine	Peptide	Dipeptide	M38150	LC/MS Pos	100002293	3317	313.2	2577-40-4	6993090;6993089	5361193
phenylalanyltryptophan	Peptide	Dipeptide	M41377	LC/MS Pos	100003594	3349	352.2	24587-41-5		10443429
phenyllactate (PLA)	Amino Acid	Phenylalanine and Tyrosine Metabolism	M22130	LC/MS Neg	100000774	2237	165.1	828-01-3	3848	3715	C05607	HMDB00779	C05607	HMDB00779
phosphate	Energy	Oxidative Phosphorylation	M34425	LC/MS Neg	461	627	97.1	7664-38-2	1061	1032	C00009	HMDB01429	C00009	HMDB01429
phosphoethanolamine	Lipid	Phospholipid Metabolism	M1600	LC/MS Neg	1026	644	140.1	1071-23-4	1015	990	C00346	HMDB00224	C00346	HMDB00224
picolinate	Amino Acid	Tryptophan Metabolism	M1512	LC/MS Neg	1022	1158	122.1	98-98-6	1018	993	C10164	HMDB02243	C10164	HMDB02243
pipecolate	Amino Acid	Lysine Metabolism	M1444	LC/MS Pos	1025	1120	130.1	4043-87-2	849	826	C00408	HMDB00070	C00408	HMDB00070
piperine	Xenobiotics	Food Component/Plant	M33935	LC/MS Pos	100001267	5136	286.2	94-62-2	638024	553590	C03882	HMDB29377	C03882	HMDB29377
pregn steroid monosulfate*	Lipid	Steroid	M32619	LC/MS Neg	100002067	4998	397.3	1247-64-9		13465233
pregnanediol-3-glucuronide	Lipid	Steroid	M40708	LC/MS Neg	100003470	5136.9	495.4	1852-49-9	123796	110346
pregnen-diol disulfate*	Lipid	Steroid	M32562	LC/MS Neg	100001993	3886	238.3
pregnenolone sulfate	Lipid	Steroid	M38170	LC/MS Neg	100002129	5089	395.3	1247-64-9	105074	94802		HMDB00774		HMDB00774
pro-hydroxy-pro	Amino Acid	Urea cycle; Arginine and Proline Metabolism	M35127	LC/MS Pos	100001167	960	229.2	18684-24-7	11673055	9847785		HMDB06695		HMDB06695
proline	Amino Acid	Urea cycle; Arginine and Proline Metabolism	M1898	LC/MS Pos	480	796	116.1	147-85-3	145742	128566	C00148	HMDB00162	C00148	HMDB00162
prolylglycine	Peptide	Dipeptide	M40703	LC/MS Pos	100003674	875	173.1	2578-57-6	7408076;6426709	4932143
propionylcarnitine	Lipid	Fatty Acid Metabolism (also BCAA Metabolism)	M32452	LC/MS Pos	100001162	1589	218.2	17298-37-2	107738	96904	C03017	HMDB00824	C03017	HMDB00824
pseudouridine	Nucleotide	Pyrimidine Metabolism, Uracil containing	M33442	LC/MS Neg	821	1104	243.1	1445-07-4	15047	21403010	C02067	HMDB00767	C02067	HMDB00767
putrescine	Amino Acid	Polyamine Metabolism	M42101	LC/MS Pos	49	525.6	89.1	110-60-1	1045	13837702	C00134	HMDB01414	C00134	HMDB01414
pyridoxate	Cofactors and Vitamins	Vitamin B6 Metabolism	M31555	LC/MS Neg	100001121	2210	182.1	82-82-6	6723	6467	C00847	HMDB00017	C00847	HMDB00017
pyroglutamine*	Amino Acid	Glutamate Metabolism	M32672	LC/MS Pos	100001540	764	129.2	2353-44-8	134508	118562
pyruvate	Carbohydrate	Glycolysis, Gluconeogenesis, and Pyruvate Metabolism	M42582	LC/MS Neg	823	727	87.1	127-17-3	1060	96901	C00022	HMDB00243	C00022	HMDB00243
quetiapine	Xenobiotics	Drug	M39787	LC/MS Pos	100002809	4005.9	384.3	111974-69-7	5002	4827	C07397,C00458	HMDB05021	C07397,C00458	HMDB05021
quinate	Xenobiotics	Food Component/Plant	M18335	LC/MS Pos	100000442	812	193	77-95-2	6508	10246715	C00296	HMDB03072	C00296	HMDB03072
quinine	Xenobiotics	Drug	M39767	LC/MS Pos	100002968	2877.2	325.3	130-95-0	2728270	2010267
ranitidine	Xenobiotics	Drug	M38595	LC/MS Pos	100002735	1967	315.1	66357-59-3	3001055	2272523	D00422	HMDB01930	D00422	HMDB01930
S-(3-hydroxypropyl)mercapturic acid (HPMA)	Xenobiotics	Chemical	M44552	LC/MS Neg	100004568	1552.3	220.1	23127-40-4	3371179	2616726
saccharin	Xenobiotics	Food Component/Plant	M21151	LC/MS Neg	100000870	2013	182.1	81-07-2	5143	4959	D01085	HMDB29723	D01085	HMDB29723
salicylate	Xenobiotics	Drug	M1515	LC/MS Neg	501	2226	137.1	69-72-7	338	331	C00805	HMDB01895	C00805	HMDB01895
salicyluric glucuronide*	Xenobiotics	Drug	M33384	LC/MS Neg	100001332	1463	370.1			21403117
sebacate (decanedioate)	Lipid	Fatty Acid, Dicarboxylate	M32398	LC/MS Neg	100001211	1778	201.2	111-20-6	5192	5004	C08277	HMDB00792	C08277	HMDB00792
serotonin (5HT)	Amino Acid	Tryptophan Metabolism	M2342	LC/MS Pos	504	1660	177.1	153-98-0	5202	5013	C00780	HMDB00259	C00780	HMDB00259
S-methylcysteine	Amino Acid	Methionine, Cysteine, SAM and Taurine Metabolism	M39592	LC/MS Pos	100002749	869.1	136	1187-84-4	24417	22826		HMDB02108		HMDB02108
sorbate	Xenobiotics	Food Component/Plant	M41502	LC/MS Pos	100003790	3892.8	113	110-44-1	643460	558605	D02411	HMDB29581	D02411	HMDB29581
spermidine	Amino Acid	Polyamine Metabolism	M485	LC/MS Pos	50	533	146.2	124-20-9	1102	1071	C00315	HMDB01257	C00315	HMDB01257
sphinganine	Lipid	Sphingolipid Metabolism	M17769	LC/MS Pos	313	5175	302.3	3102-56-5	3126	3014	C00836	HMDB00269	C00836	HMDB00269
sphingosine	Lipid	Sphingolipid Metabolism	M17747	LC/MS Pos	297	5197	300.2	123-78-4	5353955	4510275	C00319	HMDB00252	C00319	HMDB00252
stachydrine	Xenobiotics	Food Component/Plant	M34384	LC/MS Pos	100001296	860	144.1	4136-37-2	115244	103115	C10172	HMDB04827	C10172	HMDB04827
stearate (18:0)	Lipid	Long Chain Fatty Acid	M1358	LC/MS Neg	439	5886	283.4	57-11-4	5281	5091	C01530	HMDB00827	C01530	HMDB00827
stearoylcarnitine	Lipid	Fatty Acid Metabolism(Acyl Carnitine)	M34409	LC/MS Pos	100001391	5300	428.4	18822-91-8	6426855	21233653		HMDB00848		HMDB00848
succinate	Energy	TCA Cycle	M1437	LC/MS Neg	252	618	117.1	110-15-6	1110	1078	C00042	HMDB00254	C00042	HMDB00254
succinylcarnitine	Energy	TCA Cycle	M37058	LC/MS Pos	100001948	1401	262.1
sucralose	Xenobiotics	Food Component/Plant	M36649	LC/MS Neg	100001789	3116	395	56038-13-2	71485		C12285	HMDB31554	C12285	HMDB31554
sucrose	Carbohydrate	Disaccharides and Oligosaccharides	M1519	LC/MS Neg	935	875	341.2	57-50-1	5988	5768	C00089	HMDB00258	C00089	HMDB00258
tartarate	Xenobiotics	Food Component/Plant	M15336	LC/MS Neg	100000295	604	149.1	87-69-4;6106-24-7	444305	852	C00898	HMDB00956	C00898	HMDB00956
taurochenodeoxycholate	Lipid	Primary Bile Acid Metabolism	M18494	LC/MS Neg	1629	5218	498.3	6009-98-9	387316	343282	C05465	HMDB00951	C05465	HMDB00951
taurocholate	Lipid	Primary Bile Acid Metabolism	M18497	LC/MS Neg	1648	5122	514.3	145-42-6	6675		C05122	HMDB00036	C05122	HMDB00036
taurocholenate sulfate*	Lipid	Secondary Bile Acid Metabolism	M32807	LC/MS Neg	100001990	4762	279.8
taurodeoxycholate	Lipid	Secondary Bile Acid Metabolism	M12261	LC/MS Neg	1668	5243	498.3	207737-97-1	2733768	2015539	C05463	HMDB00896	C05463	HMDB00896
taurolithocholate 3-sulfate	Lipid	Secondary Bile Acid Metabolism	M36850	LC/MS Neg	100001658	5002	280.8	64936-83-0	440071	389078	C03642	HMDB02580	C03642	HMDB02580
tauroursodeoxycholate	Lipid	Secondary Bile Acid Metabolism	M39378	LC/MS Neg	100002912	5002.6	498.4	14605-22-2	9848818	24539842		HMDB00874		HMDB00874
tetradecanedioate	Lipid	Fatty Acid, Dicarboxylate	M35669	LC/MS Neg	100001613	3970	257.2	821-38-5	13185	12630		HMDB00872		HMDB00872
theobromine	Xenobiotics	Xanthine Metabolism	M18392	LC/MS Pos	100000445	2136	181.1	83-67-0	5429	5236	C07480	HMDB02825	C07480	HMDB02825
theophylline	Xenobiotics	Xanthine Metabolism	M18394	LC/MS Neg	100000437	2361	179.1	58-55-9	2153	2068	C07130	HMDB01889	C07130	HMDB01889
threonine	Amino Acid	Glycine, Serine and Threonine Metabolism	M1284	LC/MS Pos	564	713	120.1	72-19-5	6288	6051	C00188	HMDB00167	C00188	HMDB00167
threonylphenylalanine	Peptide	Dipeptide	M31530	LC/MS Pos	100001125	2500	267.2	16875-27-7	4099799;4099798	3313819
thymidine	Nucleotide	Pyrimidine Metabolism, Thymine containing	M2183	LC/MS Neg	872	1935	241.1	50-89-5	5789	5585	C00214	HMDB00273	C00214	HMDB00273
thymidine 5'-monophosphate	Nucleotide	Pyrimidine Metabolism, Thymine containing	M12023	LC/MS Neg	1248	924	321.1	33430-62-5	9700	10239189	C00364	HMDB01227	C00364	HMDB01227
thymine	Nucleotide	Pyrimidine Metabolism, Thymine containing	M604	LC/MS Neg	882	1651	125.1	65-71-4	1135	1103	C00178	HMDB00262	C00178	HMDB00262
thymol sulfate	Xenobiotics	Food Component/Plant	M36095	LC/MS Neg	100001757	4395	229.1	89-83-8		10709958	C09908	HMDB01878	C09908	HMDB01878
tigloylglycine	Amino Acid	Leucine, Isoleucine and Valine Metabolism	M1598	LC/MS Pos	1161	2523	158.1	35842-45-6	6441567	4945715		HMDB00959		HMDB00959
tiglyl carnitine	Amino Acid	Leucine, Isoleucine and Valine Metabolism	M35428	LC/MS Pos	100001597	2317	244.1	64191-86-2	22833596	17216200		HMDB02366		HMDB02366
topiramate	Xenobiotics	Drug	M2772	LC/MS Pos	1388	3920	357	97240-79-4	5284627	4447672	C07502	HMDB05034	C07502	HMDB05034
trans-4-hydroxyproline	Amino Acid	Urea cycle; Arginine and Proline Metabolism	M32306	LC/MS Pos	1001	705	132.1	51-35-4	5810	5605	C01157	HMDB00725	C01157	HMDB00725
trans-urocanate	Amino Acid	Histidine Metabolism	M607	LC/MS Pos	537	1119	139.1	104-98-3	736715	643824	C00785	HMDB00301	C00785	HMDB00301
traumatic acid	Xenobiotics	Food Component/Plant	M42964	LC/MS Neg	100004226	2877	227.2	6402-36-4	5283028	4446155	C16308	HMDB00933	C16308	HMDB00933
triethanolamine	Xenobiotics	Chemical	M22202	LC/MS Pos	100000989	654	150.1	102-71-6	7618	13835630	C06771	HMDB32538	C06771	HMDB32538
trigonelline (N'-methylnicotinate)	Cofactors and Vitamins	Nicotinate and Nicotinamide Metabolism	M32401	LC/MS Pos	100001092	757	138.1	535-83-1	5570	5369	C01004	HMDB00875	C01004	HMDB00875
tryptophan	Amino Acid	Tryptophan Metabolism	M54	LC/MS Pos	565	2445	205.1	73-22-3	6305	6066	C00078	HMDB00929	C00078	HMDB00929
tryptophan betaine	Amino Acid	Tryptophan Metabolism	M37097	LC/MS Pos	100001743	2464	247.1	20671-76-5	442106	390633	C09213	HMDB61115	C09213	HMDB61115
tryptophylasparagine	Peptide	Dipeptide	M40661	LC/MS Pos	100003620	1963	319.2	175027-11-9		16568398
tyramine	Amino Acid	Phenylalanine and Tyrosine Metabolism	M1603	LC/MS Pos	1133	1503	138.1	60-19-5	5610	5408	C00483	HMDB00306	C00483	HMDB00306
tyrosine	Amino Acid	Phenylalanine and Tyrosine Metabolism	M1299	LC/MS Pos	815	1516	182.1	60-18-4	6057	5833	C00082	HMDB00158	C00082	HMDB00158
undecanedioate	Lipid	Fatty Acid, Dicarboxylate	M35671	LC/MS Neg	100001617	2376	215.1	1852-04-6	15816	15037		HMDB00888		HMDB00888
uracil	Nucleotide	Pyrimidine Metabolism, Uracil containing	M605	LC/MS Neg	825	1075	111.1	66-22-8	1174	1141	C00106	HMDB00300	C00106	HMDB00300
urate	Nucleotide	Purine Metabolism, (Hypo)Xanthine/Inosine containing	M1604	LC/MS Neg	1134	769	167.1	69-93-2;120K5305	1175		C00366	HMDB00289	C00366	HMDB00289
urea	Amino Acid	Urea cycle; Arginine and Proline Metabolism	M32623	LC/MS Pos	533	716	121.2	57-13-6	1176	1143	C00086	HMDB00294	C00086	HMDB00294
uridine	Nucleotide	Pyrimidine Metabolism, Uracil containing	M606	LC/MS Neg	535	1430	243.1	58-96-8	6029	5807	C00299	HMDB00296	C00299	HMDB00296
valerate	Lipid	Short Chain Fatty Acid	M33443	LC/MS Neg	1136	1774	101.2	109-52-4	7991	7701	C00803	HMDB00892	C00803	HMDB00892
valine	Amino Acid	Leucine, Isoleucine and Valine Metabolism	M1649	LC/MS Pos	566	1040	118.1	72-18-4	6287	6050	C00183	HMDB00883	C00183	HMDB00883
valsartan	Xenobiotics	Drug	M48566	LC/MS Neg	100006232	4235	434.3	137862-53-4	5650	5448
vancomycin	Xenobiotics	Drug	M39798	LC/MS Pos	100002992	2153.1	724.9	123409-00-7	14969	14253
vanillin	Xenobiotics	Food Component/Plant	M37442	LC/MS Neg	100002051	2320	151.1	121-33-5	1183	13860434	C00755	HMDB12308	C00755	HMDB12308
venlafaxine	Xenobiotics	Drug	M38623	LC/MS Pos	100002807	3700	278.2	93413-69-5	5656	5454	C07187	HMDB05016	C07187	HMDB05016
X - 01911			M32735	LC/MS Pos	0	4275	464.1
X - 02249			M32587	LC/MS Neg	0	4025	267.2
X - 02269			M32549	LC/MS Neg	0	1551	255.1
X - 07765			M32560	LC/MS Neg	0	3705	245.1
X - 09789			M32753	LC/MS Neg	0	2613	153.1
X - 10346			M33782	LC/MS Neg	0	3989	259.1
X - 10593			M33066	LC/MS Pos	0	1256	172.2
X - 11299			M32616	LC/MS Neg	0	4893	507.2
X - 11308			M32625	LC/MS Neg	0	5163	365.3
X - 11315			M32632	LC/MS Pos	0	1210	130.2
X - 11334			M32651	LC/MS Pos	0	982	259.1
X - 11372			M32689	LC/MS Neg	0	5303	467.4
X - 11378			M32695	LC/MS Neg	0	5325	445.4
X - 11381			M32698	LC/MS Pos	0	1126	186.2
X - 11429			M32746	LC/MS Neg	0	1151	245.1
X - 11437			M32754	LC/MS Neg	0	2888	231
X - 11438			M32755	LC/MS Neg	0	3092	241.2
X - 11440			M32757	LC/MS Neg	0	3571	246.3
X - 11441			M32758	LC/MS Neg	0	3773	331.1
X - 11442			M32759	LC/MS Neg	0	3902	331.1
X - 11444			M32761	LC/MS Neg	0	3983	541.2
X - 11452			M32769	LC/MS Neg	0	4109	352.1
X - 11469			M32786	LC/MS Pos	0	3874	239.1
X - 11470			M32787	LC/MS Neg	0	4151	525.2
X - 11476			M32793	LC/MS Pos	0	4525	189.1
X - 11478			M32795	LC/MS Neg	0	4286	165.2
X - 11483			M32800	LC/MS Neg	0	4443	505.2
X - 11491			M32808	LC/MS Neg	0	4846	567.3
X - 11508			M32825	LC/MS Neg		2987	173.2
X - 11521			M32838	LC/MS Pos	0	3650	286.2
X - 11529			M32846	LC/MS Neg	0	4845	624.3
X - 11530			M32847	LC/MS Neg	0	4866	313.2
X - 11538			M32855	LC/MS Neg	0	4920	311.3
X - 11564			M32881	LC/MS Neg	0	1188	177.1
X - 11593			M32910	LC/MS Neg	0	790	189.2
X - 11606			M32923	LC/MS Neg		1306	364.2
X - 11607			M32924	LC/MS Neg		1231	350.1
X - 11611			M32928	LC/MS Neg		1632	429.1
X - 11612			M32974	LC/MS Pos	0	1835	285
X - 11662			M33269	LC/MS Pos	0	3172	251.1
X - 11684			M33026	LC/MS Pos		2992	328
X - 11687			M37676	LC/MS Neg	0	1038	382.1
X - 11727			M33072	LC/MS Pos	0	709	241
X - 11736			M33081	LC/MS Pos	0	2639	379.4
X - 11787			M33132	LC/MS Pos	0	1126	148.1
X - 11790			M33135	LC/MS Pos	0	3472	823.3
X - 11792			M33137	LC/MS Pos	0	3630	989.8
X - 11793			M33138	LC/MS Pos	0	3634	601.1
X - 11795			M33140	LC/MS Pos	0	1457	148.1
X - 11799			M33144	LC/MS Pos	0	1572	226
X - 11802			M33147	LC/MS Pos	0	4706	940.7
X - 11827			M33172	LC/MS Neg	0	1575	312.1
X - 11832			M33177	LC/MS Neg	0	1962	216.1
X - 11837			M33248	LC/MS Neg	0	2484	283.1
X - 11838			M33183	LC/MS Neg	0	2314	276
X - 11843			M33188	LC/MS Neg	0	2710	230.1
X - 11849			M33194	LC/MS Neg	0	3229	266.2
X - 11850			M33195	LC/MS Neg	0	3228	226.1
X - 11854			M33199	LC/MS Pos		3973	345.1
X - 11858			M33203	LC/MS Neg	0	4400	437.1
X - 11880			M33225	LC/MS Neg	0	5378	537.4
X - 11904			M33249	LC/MS Neg	0	3612	226
X - 11945			M33290	LC/MS Pos	0	1896	283.1
X - 11977			M33323	LC/MS Pos	0	3287	270.1
X - 12007			M33353	LC/MS Neg	0	1376	223
X - 12013			M33359	LC/MS Neg		2094	242.1
X - 12015			M33361	LC/MS Neg	0	1318	216.2
X - 12039			M33390	LC/MS Neg	0	1617	174
X - 12040			M33391	LC/MS Neg	0	942	259
X - 12048			M33399	LC/MS Pos		2485	171.2
X - 12056			M33408	LC/MS Pos	0	1129	156.2
X - 12071			M33431	LC/MS Neg	0	4924	294
X - 12095			M33510	LC/MS Pos	0	1638	153.1
X - 12096			M33511	LC/MS Pos	0	1578	174.2
X - 12097			M33512	LC/MS Pos	0	1526	174.2
X - 12100			M33515	LC/MS Pos	0	1793	221.1
X - 12101			M33516	LC/MS Pos	0	1646	164.1
X - 12104			M33519	LC/MS Pos	0	1755	271.1
X - 12113			M33528	LC/MS Pos	0	1728	321
X - 12116			M33531	LC/MS Pos	0	1640	286.1
X - 12117			M33532	LC/MS Pos	0	1486	204.2
X - 12126			M33541	LC/MS Pos	0	1651	326.1
X - 12128			M33543	LC/MS Pos	0	1725	162.1
X - 12170			M34330	LC/MS Neg	0	1865	179.1
X - 12195			M33616	LC/MS Neg	0	3369	333
X - 12199			M33620	LC/MS Pos	0	3038	263.1
X - 12206			M33627	LC/MS Neg	0	654	255.1
X - 12212			M33633	LC/MS Neg	0	3607	229.1
X - 12216			M33637	LC/MS Neg	0	1701	228.1
X - 12225			M33646	LC/MS Pos	0	1009	143.2
X - 12231			M33653	LC/MS Neg	0	4186	352.1
X - 12234			M33656	LC/MS Pos	0	1921	297.2
X - 12237			M33659	LC/MS Neg		865	117.2
X - 12254			M33676	LC/MS Neg		2604	240
X - 12259			M33681	LC/MS Neg		724	133.2
X - 12261			M33683	LC/MS Neg	0	1850	258.1
X - 12263			M33685	LC/MS Neg	0	1369	275.1
X - 12283			M33705	LC/MS Pos	0	3597	245.1
X - 12293			M33715	LC/MS Neg	0	1626	258.1
X - 12329			M33751	LC/MS Neg	0	1867	188.1
X - 12335			M33760	LC/MS Pos	0	2691	288.1
X - 12386			M33814	LC/MS Neg	0	1001	216.3
X - 12407			M33835	LC/MS Neg	0	1902	205.1
X - 12410			M33838	LC/MS Neg	0	2130	274.1
X - 12419			M33847	LC/MS Pos	0	4575	376
X - 12511			M34524	LC/MS Neg	0	3937	200.2
X - 12543			M34103	LC/MS Neg	0	1451	181.1
X - 12544			M34112	LC/MS Pos	0	4360	211.2
X - 12565			M34132	LC/MS Pos		1724	254.2
X - 12609			M34203	LC/MS Neg	0	2218	485.3
X - 12686			M34295	LC/MS Pos	0	1101	181.1
X - 12689			M34298	LC/MS Pos	0	1183	278.2
X - 12700			M34310	LC/MS Neg	0	1060	227.1
X - 12704			M34314	LC/MS Neg	0	1252	274
X - 12705			M34315	LC/MS Neg	0	1245	324.1
X - 12714			M40107	LC/MS Pos	0	2325	305.1
X - 12715			M34325	LC/MS Neg	0	1700	279.1
X - 12718			M34328	LC/MS Neg	0	1750	324.1
X - 12719			M34329	LC/MS Neg	0	1760	300.1
X - 12738			M34348	LC/MS Neg	0	2422	231.1
X - 12740			M34350	LC/MS Neg	0	2499	287.1
X - 12741			M34351	LC/MS Neg	0	2485	294.1
X - 12742			M34352	LC/MS Neg	0	2534	241.2
X - 12748			M37939	LC/MS Neg	0	558	320.1
X - 12753			M34363	LC/MS Pos	0	1884	220.1
X - 12776			M34453	LC/MS Neg	0	665	119.1
X - 12798			M34481	LC/MS Pos	0	1860	240.1
X - 12800			M34483	LC/MS Pos		2263	417.3
X - 12803			M34486	LC/MS Pos		2735	284.1
X - 12805			M34488	LC/MS Pos		3259	358.2
X - 12812			M34495	LC/MS Neg	0	2443	208.1
X - 12814			M34497	LC/MS Neg	0	2597	405.2
X - 12816			M34499	LC/MS Neg	0	2676	495.3
X - 12822			M34505	LC/MS Neg	0	2786	389.1
X - 12824			M34507	LC/MS Neg	0	2803	243.2
X - 12830			M34513	LC/MS Neg	0	3182	372.2
X - 12833			M34516	LC/MS Neg	0	3337	229.1
X - 12844			M34527	LC/MS Neg	0	4168	539.3
X - 12846			M34529	LC/MS Neg	0	4218	481.3
X - 12850			M34533	LC/MS Neg	0	4847	263.8
X - 12851			M34535	LC/MS Neg	0	4886	624.4
X - 12855			M34539	LC/MS Pos	0	1404	248.2
X - 12889			M34573	LC/MS Neg		1376	274.2
X - 12944			M34628	LC/MS Pos		1483	230.2
X - 13007			M34692	LC/MS Neg		4584	329.3
X - 13075			M34767	LC/MS Neg		4302	327.3
X - 13205			M34902	LC/MS Pos		3795	343.2
X - 13206			M34903	LC/MS Neg		1402	161.1
X - 13230			M34927	LC/MS Neg		674	161
X - 13255			M34953	LC/MS Neg		2239	367.1
X - 13285			M34985	LC/MS Neg		2075	241.2
X - 13429			M35187	LC/MS Neg	0	4880	263.7
X - 13435			M35193	LC/MS Pos	0	4640	314.3
X - 13462			M35225	LC/MS Neg	0	1594	289.1
X - 13528			M35302	LC/MS Neg		875	217
X - 13529			M35303	LC/MS Neg		2014	188.1
X - 13537			M35314	LC/MS Neg		5292	295.3
X - 13543			M35321	LC/MS Pos		1096	484.1
X - 13553			M35331	LC/MS Neg	0	1406	263
X - 13579			M35357	LC/MS Neg		5594	355.4
X - 13671			M35464	LC/MS Neg		5226	315.3
X - 13691			M35500	LC/MS Neg	0	4482	483.2
X - 13703			M35512	LC/MS Neg	0	2172	367.1
X - 13706			M35515	LC/MS Neg		2588	367.1
X - 13726			M35536	LC/MS Neg		1523	379
X - 13728			M35538	LC/MS Neg	0	1574	197.1
X - 13837			M35496	LC/MS Pos	0	2524	301.1
X - 13838			M35733	LC/MS Neg		1012	173.1
X - 13844			M35739	LC/MS Neg		1425	209.1
X - 13848			M35743	LC/MS Neg	0	1600	162
X - 13879			M35774	LC/MS Neg		2028	243.1
X - 13891			M35786	LC/MS Neg		2716	227.1
X - 14081			M36004	LC/MS Pos		3886	346.2
X - 14105			M36029	LC/MS Neg		1244	284.2
X - 14141			M36067	LC/MS Neg		1337	259.1
X - 14196			M36122	LC/MS Neg		1735	291.1
X - 14261			M36187	LC/MS Pos		2134	441.2
X - 14302			M36228	LC/MS Neg		2240	241.1
X - 14352			M36278	LC/MS Pos	0	2635	247.2
X - 14364			M36290	LC/MS Neg		2590	275.1
X - 14384			M36310	LC/MS Neg		2732	265.2
X - 14465			M36391	LC/MS Pos	0	3306	211.2
X - 14473			M36399	LC/MS Pos	0	3363	211.2
X - 14588			M36515	LC/MS Neg	0	648	151
X - 14662			M36589	LC/MS Neg	0	4327	263.9
X - 14734			M36662	LC/MS Pos		2555	339
X - 14904			M36931	LC/MS Neg		4516	329.3
X - 14939			M36966	LC/MS Neg	0	4355	165.2
X - 14950			M36977	LC/MS Pos		944	256.1
X - 14952			M36979	LC/MS Pos		853	708
X - 14987			M37014	LC/MS Pos	0	4576	360.9
X - 15160			M37301	LC/MS Pos		1468	283.1
X - 15375			M37622	LC/MS Pos	0	2502	328
X - 15455			M37703	LC/MS Pos	0	1484	462.2
X - 15461			M37709	LC/MS Pos	0	2125	160.1
X - 15484			M37732	LC/MS Pos	0	2506	271
X - 15486			M37734	LC/MS Neg	0	3638	269.2
X - 15492			M37740	LC/MS Neg		4698	541.3
X - 15494			M37742	LC/MS Neg		2038	572.2
X - 15577			M37826	LC/MS Pos		3298	416.2
X - 15578			M37827	LC/MS Pos		3334	652.2
X - 15580			M37829	LC/MS Pos		3525	504.2
X - 15581			M37830	LC/MS Pos	0	3527	446.2
X - 15594			M37843	LC/MS Neg		1929	341.1
X - 15595			M37844	LC/MS Neg		2124	343
X - 15605			M37854	LC/MS Neg		3119	270
X - 15608			M37857	LC/MS Neg		3605	330.2
X - 15664			M37913	LC/MS Neg	0	3695	469.2
X - 15667			M37916	LC/MS Pos	0	2330	202.2
X - 15668			M37917	LC/MS Pos	0	3471	412.2
X - 15675			M37924	LC/MS Neg	0	5116	311.2
X - 15678			M37927	LC/MS Pos	0	1742	249.1
X - 15689			M37938	LC/MS Pos		4467	523.6
X - 15733			M37982	LC/MS Pos		2888	270.1
X - 15735			M37984	LC/MS Pos	0	3092	314.2
X - 15743			M37997	LC/MS Pos	0	4926	274.3
X - 15783			M38038	LC/MS Neg		2183	353.1
X - 15812			M38067	LC/MS Pos	0	1716	375.1
X - 15824			M38081	LC/MS Pos	0	3114	254.1
X - 15907			M38256	LC/MS Pos		2606	316.2
X - 16044			M38486	LC/MS Pos	0	3472	428.2
X - 16071			M38514	LC/MS Pos	0	3616	146.2
X - 16103			M38546	LC/MS Neg	0	659.1	99.3
X - 16121			M38568	LC/MS Neg	0	2152.3	807
X - 16124			M38571	LC/MS Neg	0	2575.1	203
X - 16125			M38572	LC/MS Neg	0	2637.1	413.2
X - 16128			M38575	LC/MS Pos	0	1386.6	677.1
X - 16129			M38576	LC/MS Pos	0	1455.1	287.7
X - 16130			M38577	LC/MS Pos	0	1693.6	289.1
X - 16133			M38580	LC/MS Pos	0	2640.8	453.3
X - 16134			M38581	LC/MS Pos	0	3151.9	603.9
X - 16135			M38582	LC/MS Pos	0	3201.2	510.9
X - 16136			M38583	LC/MS Pos	0	3293.6	749.2
X - 16137			M38584	LC/MS Pos	0	3311.8	460.9
X - 16206			M38772	LC/MS Neg	0	670.7	177
X - 16271			M38840	LC/MS Neg		3176.5	149.2
X - 16394			M38963	LC/MS Pos	0	1719	229.2
X - 16397			M38966	LC/MS Pos	0	2200.8	248.1
X - 16480			M39053	LC/MS Neg	0	4685.5	309.3
X - 16580			M39153	LC/MS Pos	0	1681.8	222
X - 16612			M39185	LC/MS Pos		5124.1	447.1
X - 16626			M39199	LC/MS Pos		4348.4	464.4
X - 16674			M39250	LC/MS Neg		1361.5	217.2
X - 16820			M39401	LC/MS Neg		1378.2	899.4
X - 16932			M39515	LC/MS Neg	0	3959.3	469.2
X - 16934			M39517	LC/MS Neg	0	4488.8	631.1
X - 16938			M39521	LC/MS Neg	0	2008.8	233.1
X - 16940			M39523	LC/MS Neg	0	1694.1	204.9
X - 16946			M39529	LC/MS Neg	0	3262.3	317.1
X - 16990			M39576	LC/MS Neg		2342.4	170.2
X - 17137			M39800	LC/MS Neg	0	3465.5	449.2
X - 17146			M40248	LC/MS Pos	0	4659.9	394.2
X - 17150			M39814	LC/MS Neg	0	3166.4	315.4
X - 17153			M39817	LC/MS Pos	0	2777.4	246.1
X - 17185			M39855	LC/MS Neg	0	3069.1	215.2
X - 17186			M39856	LC/MS Pos		2727.9	233.2
X - 17189			M39859	LC/MS Pos	0	4067.5	619.9
X - 17191			M39861	LC/MS Pos	0	3541.9	773.5
X - 17192			M39862	LC/MS Pos	0	3839.2	603.2
X - 17246			M39949	LC/MS Neg		1223.1	362.1
X - 17256			M39964	LC/MS Pos	0	5281.8	666.5
X - 17269			M39979	LC/MS Neg	0	4530.2	155.1
X - 17277			M39987	LC/MS Pos	0	4640.4	282.1
X - 17306			M40104	LC/MS Pos	0	2202.6	290.2
X - 17307			M40105	LC/MS Pos	0	2258.5	162.1
X - 17308			M40106	LC/MS Pos	0	2289.6	271
X - 17320			M40118	LC/MS Pos	0	2715.6	184.1
X - 17323			M40121	LC/MS Pos	0	3126.7	272.2
X - 17327			M40125	LC/MS Pos	0	3601.2	257.2
X - 17340			M40803	LC/MS Neg	0	4691.3	539.3
X - 17341			M40139	LC/MS Pos	0	4846.4	560.2
X - 17343			M40142	LC/MS Neg		1312.5	191.1
X - 17346			M40153	LC/MS Neg	0	1742.8	253.2
X - 17348			M40155	LC/MS Neg	0	2524	247.2
X - 17350			M40157	LC/MS Neg	0	2728.5	345.3
X - 17351			M40127	LC/MS Pos	0	3914.4	245.1
X - 17352			M40160	LC/MS Neg	0	3398.6	495.3
X - 17353			M40161	LC/MS Neg	0	3435	507.3
X - 17354			M40162	LC/MS Neg	0	3505.9	473.2
X - 17355			M40163	LC/MS Neg	0	3799.5	474.2
X - 17357			M40165	LC/MS Neg	0	4095	541.3
X - 17359			M40167	LC/MS Neg	0	4607.5	541.4
X - 17360			M40168	LC/MS Neg	0	4656.6	407.4
X - 17365			M40185	LC/MS Neg	0	1810.9	282.1
X - 17366			M40186	LC/MS Neg	0	2290	336.1
X - 17371			M40191	LC/MS Neg	0	3784.8	452.3
X - 17393			M40218	LC/MS Neg	0	1968.3	308.2
X - 17398			M40223	LC/MS Neg	0	1778.6	391.1
X - 17441			M40270	LC/MS Neg	0	2719.3	758
X - 17445			M40274	LC/MS Neg	0	4515.2	327.8
X - 17453			M40282	LC/MS Pos	0	4000.6	591.3
X - 17455			M40284	LC/MS Pos	0	4560.4	452.1
X - 17457			M40286	LC/MS Neg	0	2621.9	464.2
X - 17462			M40291	LC/MS Neg	0	4243.6	434.3
X - 17612			M40553	LC/MS Neg	0	4298.5	567.4
X - 17626			M40567	LC/MS Neg	0	2803.2	229.2
X - 17628			M40569	LC/MS Neg	0	680.8	164.3
X - 17629			M40570	LC/MS Neg	0	680.6	351.1
X - 17674			M40771	LC/MS Neg	0	1439	193
X - 17676			M40773	LC/MS Neg	0	1509.5	167.1
X - 17677			M40774	LC/MS Neg		1552.2	205
X - 17690			M40787	LC/MS Neg	0	2882.4	245.1
X - 17694			M40791	LC/MS Neg	0	3178.7	447.1
X - 17739			M40841	LC/MS Neg	0	1432.3	225.2
X - 17762			M40864	LC/MS Neg		1130.1	209
X - 17775			M40877	LC/MS Neg		1519.7	129.3
X - 18039			M41141	LC/MS Pos	0	2211.4	399.3
X - 18111			M41213	LC/MS Pos		4250	577.4
X - 18113			M41215	LC/MS Pos		4290.6	599.5
X - 18140			M41243	LC/MS Pos	0	1931.1	125.2
X - 18165			M41268	LC/MS Neg		1775	281.1
X - 18256			M41360	LC/MS Pos	0	2873.1	360
X - 18262			M41409	LC/MS Neg		1335.7	330.1
X - 18271			M41418	LC/MS Neg	0	2466.7	529.3
X - 18275			M41423	LC/MS Neg	0	2751.6	617.3
X - 18278			M41427	LC/MS Neg		3078.1	316.2
X - 18280			M41429	LC/MS Neg	0	3146	559.3
X - 18307			M41484	LC/MS Pos	0	3525.1	578.2
X - 18330			M41548	LC/MS Pos		1766.5	310
X - 18333			M41551	LC/MS Pos		2394	294
X - 18410			M41635	LC/MS Neg		1520	305.2
X - 18449			M41675	LC/MS Neg		1433	785.6
X - 18485			M41712	LC/MS Pos	0	997.5	132.1
X - 18487			M41714	LC/MS Pos	0	1269.6	273.1
X - 18513			M41742	LC/MS Pos	0	3045	350.1
X - 18527			M41756	LC/MS Neg		2324.9	367
X - 18554			M41783	LC/MS Pos		2452.8	270
X - 18672			M41921	LC/MS Neg		2814.9	261.2
X - 18769			M42134	LC/MS Neg	0	3229.5	307.1
X - 18808			M42193	LC/MS Pos		2446.8	256.1
X - 18853			M42238	LC/MS Neg		1474.6	477.2
X - 18887			M42272	LC/MS Neg	0	2269.3	328.2
X - 18901			M42286	LC/MS Neg	0	3820.5	211.1
X - 18908			M42293	LC/MS Neg	0	4044.1	295.2
X - 18921			M42306	LC/MS Neg	0	4887	193.2
X - 18928			M42313	LC/MS Pos	0	3349.3	675.4
X - 18929			M42314	LC/MS Pos	0	3881.1	319.2
X - 18935			M42322	LC/MS Neg	0	1932.1	228.1
X - 18937			M42324	LC/MS Neg	0	2284.4	151.1
X - 18943			M42330	LC/MS Neg	0	2624.9	279.1
X - 18964			M42351	LC/MS Neg	0	4494.7	287.7
X - 18968			M42355	LC/MS Neg	0	4543.9	287.7
X - 18978			M42376	LC/MS Pos		1797.7	182
X - 18981			M42379	LC/MS Pos	0	2445.2	284.1
X - 18983			M42383	LC/MS Pos		5071.1	315.3
X - 19098			M42505	LC/MS Neg		1109.6	323.2
X - 19099			M42506	LC/MS Neg		1295.2	485.2
X - 19132			M42539	LC/MS Neg	0	1908.6	495.3
X - 19133			M42540	LC/MS Neg	0	2383.2	381.2
X - 19134			M42541	LC/MS Neg	0	2754.8	509.3
X - 19141			M42548	LC/MS Neg	0	3641	415.3
X - 19144			M42551	LC/MS Neg	0	4062.4	509.3
X - 19145			M42552	LC/MS Neg	0	4170.5	417.2
X - 19157			M42630	LC/MS Neg		4129.5	319.3
X - 19174			M42650	LC/MS Pos	0	1911.5	284.1
X - 19265			M42741	LC/MS Pos		1045.3	784.1
X - 19364			M42840	LC/MS Neg		1694	549.2
X - 19366			M42842	LC/MS Neg		1780	588.2
X - 19373			M42849	LC/MS Neg		1938	571.3
X - 19430			M42906	LC/MS Neg	0	2969	862.5
X - 19432			M42908	LC/MS Neg	0	4121.4	527.5
X - 19434			M42910	LC/MS Neg	0	4538	583.4
X - 19440			M42916	LC/MS Neg	0	2295.1	600.4
X - 19441			M42917	LC/MS Neg	0	2576.2	226.1
X - 19489			M43042	LC/MS Neg		2432.9	195.2
X - 19496			M43049	LC/MS Neg		3626.9	171.3
X - 19522			M43075	LC/MS Pos	0	4151.7	284.2
X - 19532			M43085	LC/MS Neg	0	2280.7	307.2
X - 19555			M43111	LC/MS Pos		3781.7	357.3
X - 19572			M43128	LC/MS Neg		3761.2	431.3
X - 19703			M43292	LC/MS Pos		3975.2	406.5
X - 19807			M43558	LC/MS Neg	0	656.2	93
X - 19808			M43559	LC/MS Neg	0	656.2	95
X - 19831			M43603	LC/MS Neg		1224.3	440.3
X - 19835			M43607	LC/MS Neg		1549.7	308.2
X - 19836			M43608	LC/MS Neg		1497	427.3
X - 19839			M43611	LC/MS Neg		1621.5	455.3
X - 19841			M43613	LC/MS Neg		1742.7	493.3
X - 19843			M43615	LC/MS Neg		1928.1	484.3
X - 19845			M43617	LC/MS Neg		1939.9	893.4
X - 19846			M43618	LC/MS Neg		2042.2	708.4
X - 19847			M43619	LC/MS Neg		2312	872.5
X - 19848			M43620	LC/MS Neg		2437.5	522.2
X - 19849			M43621	LC/MS Neg		2383.7	686.4
X - 19852			M43624	LC/MS Neg		2582.4	969.5
X - 19853			M43625	LC/MS Neg		2922.4	685.3
X - 19854			M43626	LC/MS Neg		3617.7	490.3
X - 19861			M43633	LC/MS Neg		4501.8	477.3
X - 19862			M43634	LC/MS Neg		4615.7	677.4
X - 19866			M43638	LC/MS Pos		1386.1	301.2
X - 19867			M43639	LC/MS Pos		1468	264.3
X - 19869			M43641	LC/MS Pos		1459	600.2
X - 19870			M43642	LC/MS Pos		1647	491.6
X - 19900			M43673	LC/MS Pos	0	1036.3	286.1
X - 19959			M43734	LC/MS Neg		1583	548.1
X - 19960			M43735	LC/MS Neg		1644.3	548.1
X - 20180			M44763	LC/MS Pos	0	2724.6	241.1
X - 20327			M44922	LC/MS Pos	0	1805.7	270
X - 20571			M45172	LC/MS Pos	0	2395.8	161.1
X - 20581			M45182	LC/MS Pos	0	1768.5	334.1
X - 20587			M45188	LC/MS Pos	0	2223.2	279.2
X - 20588			M45189	LC/MS Pos	0	2263.9	274.2
X - 20590			M45191	LC/MS Pos	0	2559.5	189.1
X - 20595			M45196	LC/MS Pos	0	2978.9	252.1
X - 20597			M45198	LC/MS Pos	0	3108.9	401
X - 20615			M45216	LC/MS Neg	0	1385	305.1
X - 20617			M45218	LC/MS Neg	0	1852.7	289.1
X - 20620			M45221	LC/MS Neg	0	1874	231.1
X - 20631			M45232	LC/MS Neg	0	2726.3	399.3
X - 20634			M45235	LC/MS Neg	0	2971.9	281.2
X - 20716			M45317	LC/MS Neg		2431	284.2
X - 20725			M45326	LC/MS Neg		2622.1	412.3
X - 20844			M45462	LC/MS Pos	0	2628.3	890.4
X - 20845			M45463	LC/MS Pos	0	3193.6	884.7
X - 20846			M45464	LC/MS Pos	0	3494.5	714.8
X - 20848			M45466	LC/MS Pos	0	3735.3	792.2
X - 20849			M45467	LC/MS Pos		3906.7	392.9
X - 20953			M45809	LC/MS Neg		1543.9	547.2
X - 21031			M45887	LC/MS Neg	0	1455.5	279.1
X - 21204			M46194	LC/MS Neg	0	3037.3	589.3
X - 21222			M46217	LC/MS Pos	0	3261.4	675.9
X - 21223			M46218	LC/MS Pos	0	3349.4	284.2
X - 21365			M48167	LC/MS Pos		1020	160.2
X - 21484			M46536	LC/MS Pos	0	808	118.2
X - 21688			M46794	LC/MS Neg		2176.1	216.1
xanthine	Nucleotide	Purine Metabolism, (Hypo)Xanthine/Inosine containing	M3147	LC/MS Neg	1004	909	151.1	69-89-6	1188	1151	C00385	HMDB00292	C00385	HMDB00292
xanthosine	Nucleotide	Purine Metabolism, (Hypo)Xanthine/Inosine containing	M15136	LC/MS Pos	100000299	1785	285	146-80-5	64959	58484	C01762	HMDB00299	C01762	HMDB00299

## Sheet: Overlap across fluids
Comparison of measured metabolites in the three bodyfluids
45 were measured in all three bodyfluids, 135 in two, and 592 in only one of the fluids.

## Sheet: Urine dilution factor
Urine estimated dilution factor	Urine measured creatinine
1.45972	18.05
0.354706	2.62
0.695906	6.51
1.23938	13.79
0.525891	2.74
1.56567	16.83
1.37663	18.88
1.22694	15.94
1.15005	15.72
1.04233	15.03
1.34838	12.17
1.02923	12.83
1.36613	9.62
0.843947	5.02
0.883866	6.17
0.32959	1.69
0.840519	7.31
0.940686	7.73
0.746836	11.43
1.64916	20.88
0.491682	5.37
0.519313	4.11
1.27909	10.46
1.01769	15.34
1.13999	7.77
0.321212	3.19
1.36372	17.26
0.954262	10.66
0.267486	2.05
0.884231	7.62
0.720449	5.94
0.560358	3.07
1.00388	11.11
1.73018	19.42
0.72376	9.39
1.1384	13.46
1.04128	19.22
0.769115	10.32
0.918939	4.91
0.663048	4.47
0.823321	5.09
0.714453	5.31
0.597494	5.04
1.24366	18.31
1.21128	9.41
1.33725	13.76
1.31507	25.99
1.40238	16.83
0.849993	6.4
1.38395	14.87
0.502037	3.23
0.360549	1.58
0.440272	3.75
0.815283	6.55
0.790874	7.27
0.311284	2.33
2.93685	65.54
0.327023	1.57
0.816535	14.88
0.352437	2.84
0.711729	3.75
1.34751	14.94
1.04959	13.66
1.07523	10.88
0.484522	4.99
0.886201	8.28
1.22581	2
1.42237	17.61
1.25299	10.01
1.088	16.75
0.581964	6.19
0.909516	8.69
1.11354	10.63
0.5448	4.94
0.689403	5.41
1.47572	15.34
0.476994	2.58
0.655572	4.23
0.88196	10.57
0.978885	10.21
1.02613	12.06
0.625877	7.46
1.05998	17.17
1.68757	21.48
1.26617	15.09
0.804778	8.41
0.85692	8.14
0.562357	3.41
0.520762	4.67
0.740374	6.34
0.564997	4.66
1.81018	17.52
0.47083	3.25
0.915271	8.67
0.289269	1.16
0.5002	4.59
0.764953	5.97
1.03133	10.6
1.38137	12.74
0.749463	5.49
0.936178	7
0.259776	0.94
0.517606	4.88
1.0022	9.99
1.40621	17.29
1.73574	21.68
1.03282	8.41
0.897546	9.34
1.26655	14.52
0.306119	1.99
0.576409	4.06
0.688895	6.84
1.31691	10.75
0.357118	1.34
1.46187	22.83
0.519992	2.33
0.587461	4.19
1.79024	27.42
0.648833	4.93
0.710409	6.49
1.72526	20.11
0.393164	2.49
0.430288	3.94
0.607541	6.93
0.472529	4.53
1.24608	13.32
0.521887	3.23
0.336931	1.98
0.655831	4.58
2.69214	37.1
0.514255	4.45
0.77136	7.14
1.32803	16.08
0.833094	8.26
1.33142	13.62
1.31999	18.41
0.643521	3.72
1.06776	15.71
1.75248	18.39
0.935655	10.05
1.54304	25.02
1.57101	14.9
0.403037	2.93
0.76172	5.87
0.379002	3.04
1.14815	14.12
0.706033	4.31
1.28174	17.93
0.715543	6.47
0.374544	2.96
0.786617	4.85
0.713189	5.49
1.04994	15.92
0.426009	3.51
0.321486	3.72
1.07428	12.59
0.867023	9.12
0.375133	2.64
0.969256	16.97
0.390714	3.13
2.26078	34.22
1.16501	16.96
1.39573	16.89
1.36648	15.8
1.30381	14.31
0.864035	7.85
0.893349	7.66
0.291237	2.22
0.512886	3.37
1.08653	8.87
1.51104	16.8
1.07353	9.25
0.578082	4.74
0.852678	10.86
0.869139	4.95
0.905787	10.06
0.373415	1.97
0.480552	3.1
0.462336	3.85
1.11242	17.48
0.463379	2.25
1.18314	12.96
1.26898	13.1
0.919072	11.02
0.696499	3.94
0.953421	10.3
0.648191	4.71
0.461846	2.87
0.660967	4.4
0.525893	5.77
1.4227	14.33
0.781767	6.62
0.558006	3.02
1.02839	9.59
1.51271	14.54
1.21899	10.99
0.417511	2.83
1.22965	11.45
0.897941	5.69
0.43246	5.12
1.70198	21.59
0.488509	4.4
1.45876	13.19
1.70385	26.66
2.27074	26.68
0.407702	2.11
1.42435	17.29
0.946169	15.25
1.01655	12.72
0.693707	5.59
0.897921	6.46
0.652552	3.95
0.595495	6.41
1.74967	16.57
0.974556	8.96
1.0625	11.03
1.30287	13.34
1.36759	17.94
0.28412	1.86
0.568421	5.12
0.274916	1.16
0.784315	9.1
0.456414	2.19
1.30979	17.9
0.95615	6.23
0.951125	12.22
1.80914	27.63
0.482211	2.96
1.42195	13.77
1.24759	16.7
0.504893	5.15
1.585	29.7
0.966405	13.84
0.900936	11.07
0.401175	1.87
1.09484	17.16
0.45467	3.34
0.724997	7.95
0.274488	1.37
0.437419	1.73
0.96008	9.88
0.557999	4.26
0.977183	9
1.15105	17.22
1.06062	13.36
0.668416	7.28
0.298862	2.68
0.425622	4.83
1.14725	11.65
0.827043	7.81
1.66223	21.02
0.840519	3.87
0.374557	2.22
1.05292	11.17
0.703701	7.13
1.32478	15.78
0.722835	7.06
0.9026	8.61
0.658506	3.43
0.991581	14.56
1.18747	11.3
1.64259	16.17
0.834549	10.07
1.1114	11.84
0.788302	8.17
1.43694	14.56
0.400042	2.27
0.387779	2.24
0.499263	3.08
0.532874	7.03
1.48464	16.37
1.66985	19.5
1.10317	11.84
1.07273	11.17
0.498089	4.21
1.28716	13.84
1.01045	10.5
0.512315	5.11
1.77584	22.43
0.796946	6.64
0.986348	9.11
1.02216	12.31
0.882001	8.2
0.840526	6.46
0.52834	4.04
0.513915	4.1
0.948391	10.72
1.38636	11.62
1.15036	16.35
0.688392	6.24
0.975626	11.57
0.500185	2.44
1.68804	30.22
0.821954	12.04
0.672673	5.91
0.985254	10.73
0.417461	3.72
1.37583	19.32
1.16252	16.19
0.812737	7.02
0.176674	1.4
1.31588	17.44
0.693751	6.42
0.319118	2.55
0.797956	7.24
1.37565	17.98
0.583569	2.87
0.329403	1.99
0.436789	3.73
1.15564	16.92
0.958925	8.61
1.01609	16.15
0.585742	4.02
1.22301	10.95
0.651157	5.64
1.95061	19.1
0.454431	2.48
0.353464	1.82
0.478901	3.99
0.48011	4.39
0.942748	8.52
0.945407	11.58
1.82774	16.72
0.739816	5.02
0.499693	2.49
0.786938	8.28
1.26297	13.63
0.393894	2.31
0.86087	6.13
1.31388	18.1
0.769813	5.59
0.620378	4.59
0.393567	5.58
1.81445	37.5
0.199812	1.52
1.14604	12.45
0.547	3.19
1.32142	16.03
0.971814	10.52
0.523368	3.03
1.08748	15.8
1.18339	17.55
1.03085	11.91
0.550175	5.48
0.987324	11.14
1.36591	13.78
0.636346	4.53
0.431294	9.99
1.37733	16.79
0.849993	6.51
1.55017	18.8
0.357619	3.54
1.44094	11.66
0.382081	3.25
0.838618	7.39
0.618991	5
0.610907	5.12
1.49891	16.64
0.226425	1.5
1.2369	13.91
1.1558	9
1.17982	11.1
1.068	11.72
0.416685	2.68
1.16459	12.05
0.681535	6.15
1.10569	12.95
0.737195	8.03
0.46217	5.02
0.458014	2.95
0.78659	4.62
0.616941	4.49
0.463115	3.83
0.621243	4.39
1.32865	12.76
1.85615	24.65
0.347873	2.28
1.87969	25.71
1.0846	10.44
0.319535	1.32
1.48229	16.65
1.38533	16.85
1.37158	15.84
0.838758	8.14
1.01996	6.71
0.623002	5.97
0.733713	6.16
1.22719	17.26
0.621288	4.97
0.483859	3.93
0.730645	7.34
0.654371	6.17
1.01205	11.09
1.63294	17.44
1.59778	24.04
0.988745	11.28
1.3745	15.88
0.284662	1.65
0.458113	3.11
0.963606	11.31
0.978476	8.9
1.3761	21.12
1.11921	12.36
1.51397	18.5
0.367041	3.1
0.625177	4.84
1.10902	15.36
0.278224	2.14
1.30217	15.88
0.835971	5.91
0.917709	8.06
0.266219	2.21
0.74773	5.44
0.739606	7.96
1.17733	16.86
0.635451	5.11
0.925635	8.27
0.664907	4.77
0.446558	2.26
1.3153	14.78
1.30283	14.37
0.685319	8.59
0.463238	2.91
0.415175	3.12
1.07943	12.43
0.578586	3.4
0.668005	4.08
1.18121	17.04
0.906976	9.63
0.72048	3.92
0.368209	1.95
0.458691	3.08
0.617235	3.88
0.35168	2.63
0.237531	1.51
0.774989	7.38
0.592715	5.42
1.2698	12.87
2.19481	49.67
1.087	10.32
0.496726	4.1
1.3596	18.1
1.46461	16.71
1.47703	16.7
1.32671	9.82
1.22672	10.41
1.02004	11.51
1.58347	26.65
0.955423	10.5
0.881374	7.19
0.305765	2.27
0.451502	4.51
0.688181	5.95
1.87505	29.44
0.947761	16.65
0.709303	5.47
1.77196	17.66
1.36931	17.47
0.684718	6.08
0.820544	6.96
0.967154	13.94
0.772111	8.17
0.750804	6.15
1.41188	17.45
0.438965	2.7
0.964936	8.85
0.333929	1.71
0.722997	5.27
1.3965	19.73
0.941658	11.28
0.54218	4.71
0.709083	6.9
0.66521	4.84
1.32477	21.82
0.87764	11.61
0.650563	4.04
0.900088	9
0.717837	5.98
0.520302	2.54
1.06625	12.82
0.657779	3.6
0.553248	3.43
0.337419	3.18
0.540618	3.47
1.14071	8.04
1.57834	15.9
0.848456	9.03
0.724423	5.78
0.39133	2.67
1.63157	15.07
0.908859	10.06
0.422178	3.26
0.898714	6.85
0.772121	5.65
0.747618	3.41
0.794237	8.67
1.36133	13.27
1.85825	43.23
1.104	14.25
0.998367	8.92
1.55115	25.66
1.37214	16.05
0.889955	7.76
0.504267	3.97
1.32217	17.58
0.31501	3
1.26508	10.2
1.13523	10.7
1.31448	9.18
1.09267	14.4
0.426323	3.05
0.743375	5.11
1.72521	21.71
0.936687	10.39
1.82872	17.04
1.29905	13.36
1.39232	11.31
1.10278	13.24
0.742164	8.16
1.25666	13.34
1.23998	15.76
1.16944	15.9
0.427094	2.55
1.56511	15.56
0.715685	5.46
1.18098	8.83
1.08346	12.83
0.65259	4.12
0.530507	4.63
0.908744	10.89
0.485672	3.29
0.712319	4.71
1.03465	15.99
1.37248	23.96
1.14053	7.98
1.62617	17.69
0.873028	6.46
0.572803	4.01
0.693	4.01
0.899013	7.95
1.79452	19.36
1.07193	8.27
0.517125	3.02
1.38906	13.06
0.659708	6.48
1.39275	24.27
1.87734	23.92
0.627934	4.12
0.651576	6.76
0.852322	8.06
0.45061	3.1
1.35283	16.55
1.30446	14.17
2.00872	28.12
0.690941	4.94
0.504647	5.42
0.425682	3.86
1.60182	28.51
1.49985	19.73
1.57145	14.88
0.670242	3.32
1.41721	18.87
0.58958	5.95
0.566788	4.16
0.692566	7.38
0.325084	1.37
0.540559	3.4
0.758131	7.56
0.397436	3.99
0.578166	5.53
1.64586	15.72
1.23949	8.75
0.598863	3.25
0.84379	10.05
1.18336	20.26
0.501228	3.92
0.528349	3.71
1.17009	10.24
2.06592	28.77
0.383211	2.43
0.698886	5.04
1.53855	15.65
0.983795	13.18
0.48168	3.6
0.907104	10.44
0.575819	3
0.787293	7.41
0.230216	1.01
0.463345	2.8
1.24842	18.09
1.26322	15.17
0.677879	9.52
1.66233	15.67
0.512205	3.56
1.15177	10.97
1.23527	12.64
0.365929	2.08
0.640231	3.76
1.01248	13.55
0.641423	8.69
0.783508	10.29
1.45291	12.91
2.04771	16.94
0.487328	5.28
0.739715	4.52
0.667841	4.86
0.864831	9.39
0.957448	10.85
1.11379	13.49
0.970382	9.72
0.44697	2.37
0.69856	6.49
0.878595	7.41
1.31339	16.58
1.48184	15.7
0.644815	5.39
0.816195	7.53
0.393131	2.39
0.647834	4.34
0.929691	7.62
1.27433	15
0.856314	5.44
0.840894	8.51
1.29249	13.63
0.643077	4.49
1.38381	14.03
0.847169	7.71
1.52685	24.65
1.40526	20.82
0.243222	1.53
0.726949	6.27
0.599475	7.07
1.70734	18.4
0.316781	1.3
0.470911	3.22
1.37424	17.29
1.15908	16.85
1.18454	16.06
0.925952	9.85
0.664444	5.73
0.389913	3.09
1.37383	20.7
0.300276	1.49
1.50658	17.51
0.902568	10.24
0.816902	8.61
2.09805	14.84
0.725506	7.37
0.228118	1.47
0.938353	9.54
1.2501	12.87
0.664017	3.23
1.60188	19.77
0.393291	3.22
1.40794	23.27
1.17498	10.77
1.09448	11.32
0.549498	3.57
0.381004	2.54
1.22562	12.8
0.743256	8.29
0.555967	5.28
0.334935	1.93
0.447409	4.21
1.56177	23.58
0.966884	3.86
0.272789	2.36
0.884751	13.27
1.25999	10.46
0.77437	7.94
1.02896	12.46
0.812224	4.53
0.589815	4.83
0.510403	2.92
0.502216	3.58
1.16933	14.77
0.652769	3.7
0.274914	1.31
0.5305	3.11
0.696615	7.38
1.03589	10.59
0.862713	8.89
1.61923	15.38
0.32375	1.76
1.19368	17.2
0.936687	8.87
0.853242	7.96
1.23428	17.84
0.802957	5.89
0.796493	6.86
1.65734	17.55
0.331563	2.11
0.614407	4.72
0.873503	6.05
0.778211	6.16
1.48657	14.12
0.336294	2.2
0.286531	1.45
0.856308	12.35
0.924072	11.19
1.60354	19.63
1.2684	14.57
2.03239	24.95
1.26887	13
0.329687	1.92
1.42937	17.54
2.24382	23.89
1.32829	16.47
1.5902	22.6
1.1502	12.72
0.562357	4.75
0.574494	5.49
0.605379	2.53
0.460767	3.31
0.37565	3.38
0.17949	0.63
1.39021	17.3
1.47755	10.11
1.17304	13.27
0.588985	5.42
0.902568	11.46
0.627572	7.42
1.14825	17.1
0.212812	0.95
1.23724	11.65
0.834238	5.13
0.971191	11.52
0.731741	7.1
0.367583	2.61
0.485607	NA
1.42895	16.9
0.645572	5.81
0.612531	3.89
0.706745	7.55
0.458693	2
1.07047	13.44
0.979406	10.22
0.954238	8.52
0.675812	6.72
0.453192	3.66
0.546071	4.93
1.57681	18.11
1.27787	15.84
0.858502	7.24
0.869598	6.8
1.13087	13.82
1.25834	16.23
1.06486	17.96
0.674867	5.84
0.937814	8.47
0.679802	3
0.879605	9.25
1.12715	13.45
0.481578	2.81
0.430914	1.8
1.09961	11.55
0.374996	2.68
0.298156	1.65
1.1567	10.17
0.894994	8.19
0.632703	5.29
1.00029	10.51
0.777629	6.43
1.27597	12.84
0.387055	3.37
1.08013	8.96
0.436491	2.49
0.341389	2.79
0.556071	3.64
1.48946	18.62
1.47975	16.5
1.01013	12.34
3.76775	48.86
1.09851	9.87
0.601734	4.16
0.712918	4.93
1.05789	13.78
1.36172	18.76
0.50937	2.97
0.778545	6.96
0.942235	10.48
0.725318	6.28
2.24187	24.72
1.30782	17
0.993137	14.9
0.464874	2.57
1.35378	17.36
0.421541	3.52
0.948215	9.3
1.17695	15.77
0.590293	3.92
1.20055	12.42
0.791062	9.19
0.83334	9.04
1.51886	17.21
1.76443	24.94
0.709234	5.87
0.559092	3.65
0.345331	2.3
0.560333	3.82
0.918817	9.7
0.6896	5.14
0.674559	5.27
1.07023	9.4
0.802976	7.58
1.08144	8.44
1.39532	17.02
0.883382	9.74
1.88075	17.15
1.58518	26.09
0.801924	6.17
1.29296	14.34
1.80569	17.52
0.64143	5.12
0.412821	4.3
0.979531	11.56
0.627666	5.04
1.04959	13.58
0.973014	7.12
1.11266	11.48
0.420465	2.3
1.4384	17.65
1.51097	15.44
0.456984	2.38
1.14775	9.61
0.888865	6.17
0.44235	3.21
1.48232	13.81
1.35033	15.32
0.759705	8.37
1.57043	17.2
1.14017	16.92
2.09856	30.05
0.569903	7.32
1.52305	12.63
0.422037	2.54
0.623197	6.89
0.994092	10.83
0.629271	4.37
0.687974	8.13
0.750741	7.95
0.949288	8.61
1.76601	26.88
0.356084	2.3
1.08522	10.09
1.53733	21.31
0.748858	6.47
0.742875	5.32
1.81411	28.18
0.771328	8.39
0.77828	8.22
0.839963	6.04
1.32118	14.1
0.399367	3.57
0.995345	10.96
0.853311	9.16
0.556061	4.36
0.687912	4.83
1.60767	16.66
0.430047	3.36
1.12823	13.62
1.009	14.52
0.596442	4.46
0.519915	3.68
1.04373	9.25
0.485289	1.73
1.53792	26.31
0.801988	5.64
0.807989	6.37
0.319564	2.47
2.54664	29.05
0.928647	8.27
1.40083	20.58
0.609796	6.3
0.707653	5.24
1.53074	16.6
0.576459	6.65
0.705691	5.72
0.73481	6.94
1.10027	13.67
1.29319	17.69
2.00604	45.16
0.882721	9.41
0.718775	5.35
0.531781	3.26
0.80233	6.87
0.276063	1.66
1.67461	22.18
1.19337	22.26
1.64312	26.92
1.23205	11.73
0.42519	3.27
0.515531	5.2
0.387231	2.43
1.11618	15.03
1.2818	16.22
0.915848	8.88
0.320213	1.56
0.97659	14.58
0.853712	8.84
1.37865	17.43
1.16421	9.6
0.652531	4.46
0.233706	1.5
0.486166	1.92
1.34963	16.46
0.755415	7.8
0.798633	4.21
0.645567	5.62
0.803038	6.8
1.28174	15.67
0.621856	5.34
0.881599	5.97
0.652258	6.43
0.295207	2.4
1.00784	11.47
0.665666	5.44
0.903744	7.21
0.528017	4
0.550857	3.85
0.737257	5.65
0.633955	7.43
0.40788	2.68
0.464751	3.83
1.90174	27.11
1.60461	21.32
0.851672	8.96
0.953029	8.25
0.958492	10.38
1.5413	30.25
0.869182	8.4
0.69101	4.15
0.531863	3.64
0.30511	1.47
0.521031	3.07
0.892441	8.26
0.536583	4.47
1.05809	11.48
0.18939	0.81
0.414811	2.85
1.84297	16.61
1.23909	13.88
0.750466	7.83
0.495716	3.91
0.411696	2.86
0.68162	5.83
0.637568	6.57
0.427474	3.53
1.27569	17.94
1.17435	15.62
0.677624	5.9
1.99809	27.35
1.37753	12.76
1.32211	13.31
0.250574	1.95
1.34279	16.57
2.43772	23.26
1.34365	16.71
0.697577	4.86
1.14338	13.51
1.1486	11.1
0.519375	4.33
0.507033	4.9
1.6658	21.7
0.851826	13.52
0.535749	3.11
0.456133	2.32
0.91576	11.27
1.05759	15.97
1.2047	12.4
0.687762	4.25
0.772702	8.63
0.780911	6.19
0.814199	9.91
1.08709	17.22
0.672541	5
0.430882	3.38
0.828176	6.07
0.525271	3.75
1.73219	18.71
0.527809	3.84
2.25553	16.62
0.671166	6.28
0.779998	8.39
1.09026	16.08
0.199781	1.57
1.75634	37.16
1.71619	14.3
1.84663	18.15
0.979364	10.01
0.90607	11.09
0.485614	2.44
0.70889	5.39
0.524834	4.78
0.530632	3.34
0.275591	1.16
0.790874	8.04
0.922503	7.48
0.460823	2.4
0.646178	3.87
