# Supplementary material for: Phenotype-driven identification of modules in a hierarchical map of multifluid metabolic correlations
Source: NPJ Syst Biol Appl. 2017 Sep 21;3:28. doi: 10.1038/s41540-017-0029-9 (PMC5608949; doi:10.1038/s41540-017-0029-9)
Supplement: Supplementary file 1 — Supplementary Material [file 41540_2017_29_MOESM1_ESM.zip › Supplement_onlineVersion/SupportingInformation_S3_Hierarchical map/SupportingInformation_S3_Metabolite network.graphml]

<?xml version="1.0" encoding="UTF-8" standalone="no"?>
<graphml xmlns="http://graphml.graphdrawing.org/xmlns" xmlns:xsi="http://www.w3.org/2001/XMLSchema-instance" xmlns:y="http://www.yworks.com/xml/graphml" xmlns:yed="http://www.yworks.com/xml/yed/3" xsi:schemaLocation="http://graphml.graphdrawing.org/xmlns http://www.yworks.com/xml/schema/graphml/1.1/ygraphml.xsd">
  <!--Created by yEd 3.12.2-->
  <key for="graphml" id="d0" yfiles.type="resources"/>
  <key for="port" id="d1" yfiles.type="portgraphics"/>
  <key for="port" id="d2" yfiles.type="portgeometry"/>
  <key for="port" id="d3" yfiles.type="portuserdata"/>
  <key attr.name="url" attr.type="string" for="node" id="d4"/>
  <key attr.name="description" attr.type="string" for="node" id="d5"/>
  <key for="node" id="d6" yfiles.type="nodegraphics"/>
  <key attr.name="url" attr.type="string" for="edge" id="d7"/>
  <key attr.name="description" attr.type="string" for="edge" id="d8"/>
  <key for="edge" id="d9" yfiles.type="edgegraphics"/>
  <graph edgedefault="directed" id="G">
    <node id="n0" yfiles.foldertype="group">
      <data key="d6">
        <y:ProxyAutoBoundsNode>
          <y:Realizers active="0">
            <y:GroupNode>
              <y:Geometry height="247.61222073299086" width="465.3388671875" x="9002.838995152379" y="4679.712526910623"/>
              <y:Fill color="#F7E2E2" transparent="false"/>
              <y:BorderStyle color="#000000" type="dashed" width="1.0"/>
              <y:NodeLabel alignment="right" autoSizePolicy="node_width" backgroundColor="#EBEBEB" borderDistance="0.0" fontFamily="Dialog" fontSize="12" fontStyle="plain" hasLineColor="false" height="18.701171875" modelName="internal" modelPosition="t" textColor="#000000" visible="true" width="465.3388671875" x="0.0" y="0.0">P_Carbohydrate</y:NodeLabel>
              <y:Shape type="roundrectangle"/>
              <y:State closed="false" closedHeight="80.0" closedWidth="100.0" innerGraphDisplayEnabled="false"/>
              <y:Insets bottom="15" bottomF="15.0" left="15" leftF="15.0" right="15" rightF="15.0" top="15" topF="15.0"/>
              <y:BorderInsets bottom="0" bottomF="0.0" left="0" leftF="0.0" right="0" rightF="0.0" top="0" topF="0.0"/>
            </y:GroupNode>
            <y:GroupNode>
              <y:Geometry height="1000.0" width="1000.0" x="-400.0" y="-400.0"/>
              <y:Fill color="#BECBFF" transparent="false"/>
              <y:BorderStyle color="#000000" type="dashed" width="1.0"/>
              <y:NodeLabel alignment="right" autoSizePolicy="node_width" backgroundColor="#EBEBEB" borderDistance="0.0" fontFamily="Dialog" fontSize="12" fontStyle="plain" hasLineColor="false" height="18.701171875" modelName="internal" modelPosition="t" textColor="#000000" visible="true" width="1000.0" x="0.0" y="0.0">P_Carbohydrate</y:NodeLabel>
              <y:Shape type="roundrectangle"/>
              <y:State closed="true" closedHeight="1000.0" closedWidth="1000.0" innerGraphDisplayEnabled="false"/>
              <y:Insets bottom="15" bottomF="15.0" left="15" leftF="15.0" right="15" rightF="15.0" top="15" topF="15.0"/>
              <y:BorderInsets bottom="0" bottomF="0.0" left="0" leftF="0.0" right="0" rightF="0.0" top="0" topF="0.0"/>
            </y:GroupNode>
          </y:Realizers>
        </y:ProxyAutoBoundsNode>
      </data>
      <graph edgedefault="directed" id="n0:">
        <node id="n0::n0" yfiles.foldertype="group">
          <data key="d6">
            <y:ProxyAutoBoundsNode>
              <y:Realizers active="0">
                <y:GroupNode>
                  <y:Geometry height="135.701171875" width="152.365234375" x="9219.921026402379" y="4776.623575768614"/>
                  <y:Fill color="#CCCCCC" transparent="false"/>
                  <y:BorderStyle color="#000000" type="line" width="1.0"/>
                  <y:NodeLabel alignment="right" autoSizePolicy="node_width" backgroundColor="#333333" borderDistance="0.0" fontFamily="Dialog" fontSize="12" fontStyle="plain" hasLineColor="false" height="18.701171875" modelName="internal" modelPosition="t" textColor="#FFFFFF" visible="true" width="314.1484375" x="-80.8916015625" y="0.0">P_Glycolysis, Gluconeogenesis, and Pyruvate Metabolism</y:NodeLabel>
                  <y:Shape type="roundrectangle"/>
                  <y:State closed="false" closedHeight="80.0" closedWidth="100.0" innerGraphDisplayEnabled="false"/>
                  <y:Insets bottom="15" bottomF="15.0" left="15" leftF="15.0" right="15" rightF="15.0" top="15" topF="15.0"/>
                  <y:BorderInsets bottom="0" bottomF="0.0" left="0" leftF="0.0" right="0" rightF="0.0" top="0" topF="0.0"/>
                </y:GroupNode>
                <y:GroupNode>
                  <y:Geometry height="500.0" width="500.0" x="-150.0" y="-150.0"/>
                  <y:Fill color="#FFFFFF" transparent="false"/>
                  <y:BorderStyle color="#000000" type="line" width="1.0"/>
                  <y:NodeLabel alignment="right" autoSizePolicy="node_width" backgroundColor="#333333" borderDistance="0.0" fontFamily="Dialog" fontSize="12" fontStyle="plain" hasLineColor="false" height="18.701171875" modelName="internal" modelPosition="t" textColor="#FFFFFF" visible="true" width="500.0" x="0.0" y="0.0">P_Glycolysis, Gluconeogenesis, and Pyruvate Metabolism</y:NodeLabel>
                  <y:Shape type="roundrectangle"/>
                  <y:State closed="true" closedHeight="500.0" closedWidth="500.0" innerGraphDisplayEnabled="false"/>
                  <y:Insets bottom="15" bottomF="15.0" left="15" leftF="15.0" right="15" rightF="15.0" top="15" topF="15.0"/>
                  <y:BorderInsets bottom="0" bottomF="0.0" left="0" leftF="0.0" right="0" rightF="0.0" top="0" topF="0.0"/>
                </y:GroupNode>
              </y:Realizers>
            </y:ProxyAutoBoundsNode>
          </data>
          <graph edgedefault="directed" id="n0::n0:">
            <node id="n0::n0::n0">
              <data key="d6">
                <y:ShapeNode>
                  <y:Geometry height="30.0" width="30.0" x="9318.603643589879" y="4837.324747643614"/>
                  <y:Fill color="#999999" transparent="false"/>
                  <y:BorderStyle color="#000000" type="line" width="1.0"/>
                  <y:NodeLabel alignment="center" autoSizePolicy="content" fontFamily="c" fontSize="12" fontStyle="plain" hasBackgroundColor="false" hasLineColor="false" height="18.701171875" modelName="internal" modelPosition="c" textColor="#000000" visible="true" width="47.365234375" x="-8.6826171875" y="5.6494140625">M20675</y:NodeLabel>
                  <y:Shape type="ellipse"/>
                </y:ShapeNode>
              </data>
            </node>
            <node id="n0::n0::n1">
              <data key="d6">
                <y:ShapeNode>
                  <y:Geometry height="30.0" width="30.0" x="9258.603643589879" y="4867.324747643614"/>
                  <y:Fill color="#999999" transparent="false"/>
                  <y:BorderStyle color="#000000" type="line" width="1.0"/>
                  <y:NodeLabel alignment="center" autoSizePolicy="content" fontFamily="c" fontSize="12" fontStyle="plain" hasBackgroundColor="false" hasLineColor="false" height="18.701171875" modelName="internal" modelPosition="c" textColor="#000000" visible="true" width="47.365234375" x="-8.6826171875" y="5.6494140625">M33830</y:NodeLabel>
                  <y:Shape type="ellipse"/>
                </y:ShapeNode>
              </data>
            </node>
            <node id="n0::n0::n2">
              <data key="d6">
                <y:ShapeNode>
                  <y:Geometry height="30.0" width="30.0" x="9243.603643589879" y="4810.324747643614"/>
                  <y:Fill color="#999999" transparent="false"/>
                  <y:BorderStyle color="#000000" type="line" width="1.0"/>
                  <y:NodeLabel alignment="center" autoSizePolicy="content" fontFamily="c" fontSize="12" fontStyle="plain" hasBackgroundColor="false" hasLineColor="false" height="18.701171875" modelName="internal" modelPosition="c" textColor="#000000" visible="true" width="47.365234375" x="-8.6826171875" y="5.6494140625">M42582</y:NodeLabel>
                  <y:Shape type="ellipse"/>
                </y:ShapeNode>
              </data>
            </node>
          </graph>
        </node>
        <node id="n0::n1" yfiles.foldertype="group">
          <data key="d6">
            <y:ProxyAutoBoundsNode>
              <y:Realizers active="0">
                <y:GroupNode>
                  <y:Geometry height="78.701171875" width="77.365234375" x="9112.555792027379" y="4713.413698785623"/>
                  <y:Fill color="#CCCCCC" transparent="false"/>
                  <y:BorderStyle color="#000000" type="line" width="1.0"/>
                  <y:NodeLabel alignment="right" autoSizePolicy="node_width" backgroundColor="#333333" borderDistance="0.0" fontFamily="Dialog" fontSize="12" fontStyle="plain" hasLineColor="false" height="18.701171875" modelName="internal" modelPosition="t" textColor="#FFFFFF" visible="true" width="266.798828125" x="-94.716796875" y="0.0">P_Fructose, Mannose and Galactose Metabolism</y:NodeLabel>
                  <y:Shape type="roundrectangle"/>
                  <y:State closed="false" closedHeight="80.0" closedWidth="100.0" innerGraphDisplayEnabled="false"/>
                  <y:Insets bottom="15" bottomF="15.0" left="15" leftF="15.0" right="15" rightF="15.0" top="15" topF="15.0"/>
                  <y:BorderInsets bottom="0" bottomF="0.0" left="0" leftF="0.0" right="0" rightF="0.0" top="0" topF="0.0"/>
                </y:GroupNode>
                <y:GroupNode>
                  <y:Geometry height="500.0" width="500.0" x="-150.0" y="-150.0"/>
                  <y:Fill color="#FFFFFF" transparent="false"/>
                  <y:BorderStyle color="#000000" type="line" width="1.0"/>
                  <y:NodeLabel alignment="right" autoSizePolicy="node_width" backgroundColor="#333333" borderDistance="0.0" fontFamily="Dialog" fontSize="12" fontStyle="plain" hasLineColor="false" height="18.701171875" modelName="internal" modelPosition="t" textColor="#FFFFFF" visible="true" width="500.0" x="0.0" y="0.0">P_Fructose, Mannose and Galactose Metabolism</y:NodeLabel>
                  <y:Shape type="roundrectangle"/>
                  <y:State closed="true" closedHeight="500.0" closedWidth="500.0" innerGraphDisplayEnabled="false"/>
                  <y:Insets bottom="15" bottomF="15.0" left="15" leftF="15.0" right="15" rightF="15.0" top="15" topF="15.0"/>
                  <y:BorderInsets bottom="0" bottomF="0.0" left="0" leftF="0.0" right="0" rightF="0.0" top="0" topF="0.0"/>
                </y:GroupNode>
              </y:Realizers>
            </y:ProxyAutoBoundsNode>
          </data>
          <graph edgedefault="directed" id="n0::n1:">
            <node id="n0::n1::n0">
              <data key="d6">
                <y:ShapeNode>
                  <y:Geometry height="30.0" width="30.0" x="9136.238409214879" y="4747.114870660623"/>
                  <y:Fill color="#999999" transparent="false"/>
                  <y:BorderStyle color="#000000" type="line" width="1.0"/>
                  <y:NodeLabel alignment="center" autoSizePolicy="content" fontFamily="c" fontSize="12" fontStyle="plain" hasBackgroundColor="false" hasLineColor="false" height="18.701171875" modelName="internal" modelPosition="c" textColor="#000000" visible="true" width="47.365234375" x="-8.6826171875" y="5.6494140625">M32999</y:NodeLabel>
                  <y:Shape type="ellipse"/>
                </y:ShapeNode>
              </data>
            </node>
          </graph>
        </node>
      </graph>
    </node>
    <node id="n1" yfiles.foldertype="group">
      <data key="d6">
        <y:ProxyAutoBoundsNode>
          <y:Realizers active="0">
            <y:GroupNode>
              <y:Geometry height="549.5826211237024" width="528.8076286721116" x="7545.304113495562" y="-1019.7435040853695"/>
              <y:Fill color="#F7E2E2" transparent="false"/>
              <y:BorderStyle color="#000000" type="dashed" width="1.0"/>
              <y:NodeLabel alignment="right" autoSizePolicy="node_width" backgroundColor="#EBEBEB" borderDistance="0.0" fontFamily="Dialog" fontSize="12" fontStyle="plain" hasLineColor="false" height="18.701171875" modelName="internal" modelPosition="t" textColor="#000000" visible="true" width="528.8076286721116" x="0.0" y="0.0">P_Xenobiotics</y:NodeLabel>
              <y:Shape type="roundrectangle"/>
              <y:State closed="false" closedHeight="80.0" closedWidth="100.0" innerGraphDisplayEnabled="false"/>
              <y:Insets bottom="15" bottomF="15.0" left="15" leftF="15.0" right="15" rightF="15.0" top="15" topF="15.0"/>
              <y:BorderInsets bottom="0" bottomF="0.0" left="0" leftF="0.0" right="7" rightF="7.0" top="0" topF="0.0"/>
            </y:GroupNode>
            <y:GroupNode>
              <y:Geometry height="1000.0" width="1000.0" x="-400.0" y="-400.0"/>
              <y:Fill color="#BECBFF" transparent="false"/>
              <y:BorderStyle color="#000000" type="dashed" width="1.0"/>
              <y:NodeLabel alignment="right" autoSizePolicy="node_width" backgroundColor="#EBEBEB" borderDistance="0.0" fontFamily="Dialog" fontSize="12" fontStyle="plain" hasLineColor="false" height="18.701171875" modelName="internal" modelPosition="t" textColor="#000000" visible="true" width="1000.0" x="0.0" y="0.0">P_Xenobiotics</y:NodeLabel>
              <y:Shape type="roundrectangle"/>
              <y:State closed="true" closedHeight="1000.0" closedWidth="1000.0" innerGraphDisplayEnabled="false"/>
              <y:Insets bottom="15" bottomF="15.0" left="15" leftF="15.0" right="15" rightF="15.0" top="15" topF="15.0"/>
              <y:BorderInsets bottom="0" bottomF="0.0" left="0" leftF="0.0" right="0" rightF="0.0" top="0" topF="0.0"/>
            </y:GroupNode>
          </y:Realizers>
        </y:ProxyAutoBoundsNode>
      </data>
      <graph edgedefault="directed" id="n1:">
        <node id="n1::n0" yfiles.foldertype="group">
          <data key="d6">
            <y:ProxyAutoBoundsNode>
              <y:Realizers active="0">
                <y:GroupNode>
                  <y:Geometry height="202.701171875" width="234.365234375" x="7799.246507792674" y="-986.0423322103695"/>
                  <y:Fill color="#CCCCCC" transparent="false"/>
                  <y:BorderStyle color="#000000" type="line" width="1.0"/>
                  <y:NodeLabel alignment="right" autoSizePolicy="node_width" backgroundColor="#333333" borderDistance="0.0" fontFamily="Dialog" fontSize="12" fontStyle="plain" hasLineColor="false" height="18.701171875" modelName="internal" modelPosition="t" textColor="#FFFFFF" visible="true" width="234.365234375" x="0.0" y="0.0">P_Xanthine Metabolism</y:NodeLabel>
                  <y:Shape type="roundrectangle"/>
                  <y:State closed="false" closedHeight="80.0" closedWidth="100.0" innerGraphDisplayEnabled="false"/>
                  <y:Insets bottom="15" bottomF="15.0" left="15" leftF="15.0" right="15" rightF="15.0" top="15" topF="15.0"/>
                  <y:BorderInsets bottom="0" bottomF="0.0" left="0" leftF="0.0" right="0" rightF="0.0" top="0" topF="0.0"/>
                </y:GroupNode>
                <y:GroupNode>
                  <y:Geometry height="500.0" width="500.0" x="-150.0" y="-150.0"/>
                  <y:Fill color="#FFFFFF" transparent="false"/>
                  <y:BorderStyle color="#000000" type="line" width="1.0"/>
                  <y:NodeLabel alignment="right" autoSizePolicy="node_width" backgroundColor="#333333" borderDistance="0.0" fontFamily="Dialog" fontSize="12" fontStyle="plain" hasLineColor="false" height="18.701171875" modelName="internal" modelPosition="t" textColor="#FFFFFF" visible="true" width="500.0" x="0.0" y="0.0">P_Xanthine Metabolism</y:NodeLabel>
                  <y:Shape type="roundrectangle"/>
                  <y:State closed="true" closedHeight="500.0" closedWidth="500.0" innerGraphDisplayEnabled="false"/>
                  <y:Insets bottom="15" bottomF="15.0" left="15" leftF="15.0" right="15" rightF="15.0" top="15" topF="15.0"/>
                  <y:BorderInsets bottom="0" bottomF="0.0" left="0" leftF="0.0" right="0" rightF="0.0" top="0" topF="0.0"/>
                </y:GroupNode>
              </y:Realizers>
            </y:ProxyAutoBoundsNode>
          </data>
          <graph edgedefault="directed" id="n1::n0:">
            <node id="n1::n0::n0">
              <data key="d6">
                <y:ShapeNode>
                  <y:Geometry height="30.0" width="30.0" x="7822.929124980174" y="-952.3411603353695"/>
                  <y:Fill color="#999999" transparent="false"/>
                  <y:BorderStyle color="#000000" type="line" width="1.0"/>
                  <y:NodeLabel alignment="center" autoSizePolicy="content" fontFamily="c" fontSize="12" fontStyle="plain" hasBackgroundColor="false" hasLineColor="false" height="18.701171875" modelName="internal" modelPosition="c" textColor="#000000" visible="true" width="47.365234375" x="-8.6826171875" y="5.6494140625">M34400</y:NodeLabel>
                  <y:Shape type="ellipse"/>
                </y:ShapeNode>
              </data>
            </node>
            <node id="n1::n0::n1">
              <data key="d6">
                <y:ShapeNode>
                  <y:Geometry height="30.0" width="30.0" x="7858.929124980174" y="-894.3411603353695"/>
                  <y:Fill color="#999999" transparent="false"/>
                  <y:BorderStyle color="#000000" type="line" width="1.0"/>
                  <y:NodeLabel alignment="center" autoSizePolicy="content" fontFamily="c" fontSize="12" fontStyle="plain" hasBackgroundColor="false" hasLineColor="false" height="18.701171875" modelName="internal" modelPosition="c" textColor="#000000" visible="true" width="47.365234375" x="-8.6826171875" y="5.6494140625">M32445</y:NodeLabel>
                  <y:Shape type="ellipse"/>
                </y:ShapeNode>
              </data>
            </node>
            <node id="n1::n0::n2">
              <data key="d6">
                <y:ShapeNode>
                  <y:Geometry height="30.0" width="30.0" x="7905.929124980174" y="-891.3411603353695"/>
                  <y:Fill color="#999999" transparent="false"/>
                  <y:BorderStyle color="#000000" type="line" width="1.0"/>
                  <y:NodeLabel alignment="center" autoSizePolicy="content" fontFamily="c" fontSize="12" fontStyle="plain" hasBackgroundColor="false" hasLineColor="false" height="18.701171875" modelName="internal" modelPosition="c" textColor="#000000" visible="true" width="47.365234375" x="-8.6826171875" y="5.6494140625">M34390</y:NodeLabel>
                  <y:Shape type="ellipse"/>
                </y:ShapeNode>
              </data>
            </node>
            <node id="n1::n0::n3">
              <data key="d6">
                <y:ShapeNode>
                  <y:Geometry height="30.0" width="30.0" x="7921.929124980174" y="-844.3411603353695"/>
                  <y:Fill color="#999999" transparent="false"/>
                  <y:BorderStyle color="#000000" type="line" width="1.0"/>
                  <y:NodeLabel alignment="center" autoSizePolicy="content" fontFamily="c" fontSize="12" fontStyle="plain" hasBackgroundColor="false" hasLineColor="false" height="18.701171875" modelName="internal" modelPosition="c" textColor="#000000" visible="true" width="34.017578125" x="-2.0087890625" y="5.6494140625">M569</y:NodeLabel>
                  <y:Shape type="ellipse"/>
                </y:ShapeNode>
              </data>
            </node>
            <node id="n1::n0::n4">
              <data key="d6">
                <y:ShapeNode>
                  <y:Geometry height="30.0" width="30.0" x="7856.929124980174" y="-828.3411603353695"/>
                  <y:Fill color="#999999" transparent="false"/>
                  <y:BorderStyle color="#000000" type="line" width="1.0"/>
                  <y:NodeLabel alignment="center" autoSizePolicy="content" fontFamily="c" fontSize="12" fontStyle="plain" hasBackgroundColor="false" hasLineColor="false" height="18.701171875" modelName="internal" modelPosition="c" textColor="#000000" visible="true" width="47.365234375" x="-8.6826171875" y="5.6494140625">M18254</y:NodeLabel>
                  <y:Shape type="ellipse"/>
                </y:ShapeNode>
              </data>
            </node>
            <node id="n1::n0::n5">
              <data key="d6">
                <y:ShapeNode>
                  <y:Geometry height="30.0" width="30.0" x="7979.929124980174" y="-872.3411603353695"/>
                  <y:Fill color="#999999" transparent="false"/>
                  <y:BorderStyle color="#000000" type="line" width="1.0"/>
                  <y:NodeLabel alignment="center" autoSizePolicy="content" fontFamily="c" fontSize="12" fontStyle="plain" hasBackgroundColor="false" hasLineColor="false" height="18.701171875" modelName="internal" modelPosition="c" textColor="#000000" visible="true" width="47.365234375" x="-8.6826171875" y="5.6494140625">M18392</y:NodeLabel>
                  <y:Shape type="ellipse"/>
                </y:ShapeNode>
              </data>
            </node>
            <node id="n1::n0::n6">
              <data key="d6">
                <y:ShapeNode>
                  <y:Geometry height="30.0" width="30.0" x="7926.929124980174" y="-927.3411603353695"/>
                  <y:Fill color="#999999" transparent="false"/>
                  <y:BorderStyle color="#000000" type="line" width="1.0"/>
                  <y:NodeLabel alignment="center" autoSizePolicy="content" fontFamily="c" fontSize="12" fontStyle="plain" hasBackgroundColor="false" hasLineColor="false" height="18.701171875" modelName="internal" modelPosition="c" textColor="#000000" visible="true" width="47.365234375" x="-8.6826171875" y="5.6494140625">M18394</y:NodeLabel>
                  <y:Shape type="ellipse"/>
                </y:ShapeNode>
              </data>
            </node>
          </graph>
        </node>
        <node id="n1::n1" yfiles.foldertype="group">
          <data key="d6">
            <y:ProxyAutoBoundsNode>
              <y:Realizers active="0">
                <y:GroupNode>
                  <y:Geometry height="201.701171875" width="137.365234375" x="7560.304113495562" y="-686.8620548366671"/>
                  <y:Fill color="#CCCCCC" transparent="false"/>
                  <y:BorderStyle color="#000000" type="line" width="1.0"/>
                  <y:NodeLabel alignment="right" autoSizePolicy="node_width" backgroundColor="#333333" borderDistance="0.0" fontFamily="Dialog" fontSize="12" fontStyle="plain" hasLineColor="false" height="18.701171875" modelName="internal" modelPosition="t" textColor="#FFFFFF" visible="true" width="137.365234375" x="0.0" y="0.0">P_Chemical</y:NodeLabel>
                  <y:Shape type="roundrectangle"/>
                  <y:State closed="false" closedHeight="80.0" closedWidth="100.0" innerGraphDisplayEnabled="false"/>
                  <y:Insets bottom="15" bottomF="15.0" left="15" leftF="15.0" right="15" rightF="15.0" top="15" topF="15.0"/>
                  <y:BorderInsets bottom="0" bottomF="0.0" left="0" leftF="0.0" right="0" rightF="0.0" top="4" topF="4.0"/>
                </y:GroupNode>
                <y:GroupNode>
                  <y:Geometry height="500.0" width="500.0" x="-150.0" y="-150.0"/>
                  <y:Fill color="#FFFFFF" transparent="false"/>
                  <y:BorderStyle color="#000000" type="line" width="1.0"/>
                  <y:NodeLabel alignment="right" autoSizePolicy="node_width" backgroundColor="#333333" borderDistance="0.0" fontFamily="Dialog" fontSize="12" fontStyle="plain" hasLineColor="false" height="18.701171875" modelName="internal" modelPosition="t" textColor="#FFFFFF" visible="true" width="500.0" x="0.0" y="0.0">P_Chemical</y:NodeLabel>
                  <y:Shape type="roundrectangle"/>
                  <y:State closed="true" closedHeight="500.0" closedWidth="500.0" innerGraphDisplayEnabled="false"/>
                  <y:Insets bottom="15" bottomF="15.0" left="15" leftF="15.0" right="15" rightF="15.0" top="15" topF="15.0"/>
                  <y:BorderInsets bottom="0" bottomF="0.0" left="0" leftF="0.0" right="0" rightF="0.0" top="0" topF="0.0"/>
                </y:GroupNode>
              </y:Realizers>
            </y:ProxyAutoBoundsNode>
          </data>
          <graph edgedefault="directed" id="n1::n1:">
            <node id="n1::n1::n0">
              <data key="d6">
                <y:ShapeNode>
                  <y:Geometry height="30.0" width="30.0" x="7583.986730683062" y="-574.1608829616671"/>
                  <y:Fill color="#999999" transparent="false"/>
                  <y:BorderStyle color="#000000" type="line" width="1.0"/>
                  <y:NodeLabel alignment="center" autoSizePolicy="content" fontFamily="c" fontSize="12" fontStyle="plain" hasBackgroundColor="false" hasLineColor="false" height="18.701171875" modelName="internal" modelPosition="c" textColor="#000000" visible="true" width="47.365234375" x="-8.6826171875" y="5.6494140625">M47101</y:NodeLabel>
                  <y:Shape type="ellipse"/>
                </y:ShapeNode>
              </data>
            </node>
            <node id="n1::n1::n1">
              <data key="d6">
                <y:ShapeNode>
                  <y:Geometry height="30.0" width="30.0" x="7643.986730683062" y="-589.6608829616671"/>
                  <y:Fill color="#999999" transparent="false"/>
                  <y:BorderStyle color="#000000" type="line" width="1.0"/>
                  <y:NodeLabel alignment="center" autoSizePolicy="content" fontFamily="c" fontSize="12" fontStyle="plain" hasBackgroundColor="false" hasLineColor="false" height="18.701171875" modelName="internal" modelPosition="c" textColor="#000000" visible="true" width="47.365234375" x="-8.6826171875" y="5.6494140625">M35490</y:NodeLabel>
                  <y:Shape type="ellipse"/>
                </y:ShapeNode>
              </data>
            </node>
            <node id="n1::n1::n2">
              <data key="d6">
                <y:ShapeNode>
                  <y:Geometry height="30.0" width="30.0" x="7618.986730683062" y="-530.1608829616671"/>
                  <y:Fill color="#999999" transparent="false"/>
                  <y:BorderStyle color="#000000" type="line" width="1.0"/>
                  <y:NodeLabel alignment="center" autoSizePolicy="content" fontFamily="c" fontSize="12" fontStyle="plain" hasBackgroundColor="false" hasLineColor="false" height="18.701171875" modelName="internal" modelPosition="c" textColor="#000000" visible="true" width="47.365234375" x="-8.6826171875" y="5.6494140625">M32511</y:NodeLabel>
                  <y:Shape type="ellipse"/>
                </y:ShapeNode>
              </data>
            </node>
            <node id="n1::n1::n3">
              <data key="d6">
                <y:ShapeNode>
                  <y:Geometry height="30.0" width="30.0" x="7627.986730683062" y="-649.1608829616671"/>
                  <y:Fill color="#999999" transparent="false"/>
                  <y:BorderStyle color="#000000" type="line" width="1.0"/>
                  <y:NodeLabel alignment="center" autoSizePolicy="content" fontFamily="c" fontSize="12" fontStyle="plain" hasBackgroundColor="false" hasLineColor="false" height="18.701171875" modelName="internal" modelPosition="c" textColor="#000000" visible="true" width="47.365234375" x="-8.6826171875" y="5.6494140625">M45413</y:NodeLabel>
                  <y:Shape type="ellipse"/>
                </y:ShapeNode>
              </data>
            </node>
          </graph>
        </node>
        <node id="n1::n2" yfiles.foldertype="group">
          <data key="d6">
            <y:ProxyAutoBoundsNode>
              <y:Realizers active="0">
                <y:GroupNode>
                  <y:Geometry height="227.8616655871408" width="137.365234375" x="7627.986730683062" y="-961.0423322103695"/>
                  <y:Fill color="#CCCCCC" transparent="false"/>
                  <y:BorderStyle color="#000000" type="line" width="1.0"/>
                  <y:NodeLabel alignment="right" autoSizePolicy="node_width" backgroundColor="#333333" borderDistance="0.0" fontFamily="Dialog" fontSize="12" fontStyle="plain" hasLineColor="false" height="18.701171875" modelName="internal" modelPosition="t" textColor="#FFFFFF" visible="true" width="142.087890625" x="-2.361328125" y="0.0">P_Food Component/Plant</y:NodeLabel>
                  <y:Shape type="roundrectangle"/>
                  <y:State closed="false" closedHeight="80.0" closedWidth="100.0" innerGraphDisplayEnabled="false"/>
                  <y:Insets bottom="15" bottomF="15.0" left="15" leftF="15.0" right="15" rightF="15.0" top="15" topF="15.0"/>
                  <y:BorderInsets bottom="0" bottomF="0.0" left="0" leftF="0.0" right="0" rightF="0.0" top="0" topF="0.0"/>
                </y:GroupNode>
                <y:GroupNode>
                  <y:Geometry height="500.0" width="500.0" x="-150.0" y="-150.0"/>
                  <y:Fill color="#FFFFFF" transparent="false"/>
                  <y:BorderStyle color="#000000" type="line" width="1.0"/>
                  <y:NodeLabel alignment="right" autoSizePolicy="node_width" backgroundColor="#333333" borderDistance="0.0" fontFamily="Dialog" fontSize="12" fontStyle="plain" hasLineColor="false" height="18.701171875" modelName="internal" modelPosition="t" textColor="#FFFFFF" visible="true" width="500.0" x="0.0" y="0.0">P_Food Component/Plant</y:NodeLabel>
                  <y:Shape type="roundrectangle"/>
                  <y:State closed="true" closedHeight="500.0" closedWidth="500.0" innerGraphDisplayEnabled="false"/>
                  <y:Insets bottom="15" bottomF="15.0" left="15" leftF="15.0" right="15" rightF="15.0" top="15" topF="15.0"/>
                  <y:BorderInsets bottom="0" bottomF="0.0" left="0" leftF="0.0" right="0" rightF="0.0" top="0" topF="0.0"/>
                </y:GroupNode>
              </y:Realizers>
            </y:ProxyAutoBoundsNode>
          </data>
          <graph edgedefault="directed" id="n1::n2:">
            <node id="n1::n2::n0">
              <data key="d6">
                <y:ShapeNode>
                  <y:Geometry height="30.0" width="30.0" x="7711.669347870562" y="-787.3411603353695"/>
                  <y:Fill color="#999999" transparent="false"/>
                  <y:BorderStyle color="#000000" type="line" width="1.0"/>
                  <y:NodeLabel alignment="center" autoSizePolicy="content" fontFamily="c" fontSize="12" fontStyle="plain" hasBackgroundColor="false" hasLineColor="false" height="18.701171875" modelName="internal" modelPosition="c" textColor="#000000" visible="true" width="47.365234375" x="-8.6826171875" y="5.6494140625">M43400</y:NodeLabel>
                  <y:Shape type="ellipse"/>
                </y:ShapeNode>
              </data>
            </node>
            <node id="n1::n2::n1">
              <data key="d6">
                <y:ShapeNode>
                  <y:Geometry height="30.0" width="30.0" x="7691.832927831618" y="-847.3411603353695"/>
                  <y:Fill color="#999999" transparent="false"/>
                  <y:BorderStyle color="#000000" type="line" width="1.0"/>
                  <y:NodeLabel alignment="center" autoSizePolicy="content" fontFamily="c" fontSize="12" fontStyle="plain" hasBackgroundColor="false" hasLineColor="false" height="18.701171875" modelName="internal" modelPosition="c" textColor="#000000" visible="true" width="47.365234375" x="-8.6826171875" y="5.6494140625">M33009</y:NodeLabel>
                  <y:Shape type="ellipse"/>
                </y:ShapeNode>
              </data>
            </node>
            <node id="n1::n2::n2">
              <data key="d6">
                <y:ShapeNode>
                  <y:Geometry height="30.0" width="30.0" x="7651.669347870562" y="-778.1806666232287"/>
                  <y:Fill color="#999999" transparent="false"/>
                  <y:BorderStyle color="#000000" type="line" width="1.0"/>
                  <y:NodeLabel alignment="center" autoSizePolicy="content" fontFamily="c" fontSize="12" fontStyle="plain" hasBackgroundColor="false" hasLineColor="false" height="18.701171875" modelName="internal" modelPosition="c" textColor="#000000" visible="true" width="47.365234375" x="-8.6826171875" y="5.6494140625">M33935</y:NodeLabel>
                  <y:Shape type="ellipse"/>
                </y:ShapeNode>
              </data>
            </node>
            <node id="n1::n2::n3">
              <data key="d6">
                <y:ShapeNode>
                  <y:Geometry height="30.0" width="30.0" x="7686.832927831618" y="-927.3411603353695"/>
                  <y:Fill color="#999999" transparent="false"/>
                  <y:BorderStyle color="#000000" type="line" width="1.0"/>
                  <y:NodeLabel alignment="center" autoSizePolicy="content" fontFamily="c" fontSize="12" fontStyle="plain" hasBackgroundColor="false" hasLineColor="false" height="18.701171875" modelName="internal" modelPosition="c" textColor="#000000" visible="true" width="47.365234375" x="-8.6826171875" y="5.6494140625">M34384</y:NodeLabel>
                  <y:Shape type="ellipse"/>
                </y:ShapeNode>
              </data>
            </node>
          </graph>
        </node>
        <node id="n1::n3" yfiles.foldertype="group">
          <data key="d6">
            <y:ProxyAutoBoundsNode>
              <y:Realizers active="0">
                <y:GroupNode>
                  <y:Geometry height="212.701171875" width="233.365234375" x="7818.746507792674" y="-740.5114688991671"/>
                  <y:Fill color="#CCCCCC" transparent="false"/>
                  <y:BorderStyle color="#000000" type="line" width="1.0"/>
                  <y:NodeLabel alignment="right" autoSizePolicy="node_width" backgroundColor="#333333" borderDistance="0.0" fontFamily="Dialog" fontSize="12" fontStyle="plain" hasLineColor="false" height="18.701171875" modelName="internal" modelPosition="t" textColor="#FFFFFF" visible="true" width="233.365234375" x="0.0" y="0.0">P_Benzoate Metabolism</y:NodeLabel>
                  <y:Shape type="roundrectangle"/>
                  <y:State closed="false" closedHeight="80.0" closedWidth="100.0" innerGraphDisplayEnabled="false"/>
                  <y:Insets bottom="15" bottomF="15.0" left="15" leftF="15.0" right="15" rightF="15.0" top="15" topF="15.0"/>
                  <y:BorderInsets bottom="0" bottomF="0.0" left="0" leftF="0.0" right="0" rightF="0.0" top="0" topF="0.0"/>
                </y:GroupNode>
                <y:GroupNode>
                  <y:Geometry height="500.0" width="500.0" x="-150.0" y="-150.0"/>
                  <y:Fill color="#FFFFFF" transparent="false"/>
                  <y:BorderStyle color="#000000" type="line" width="1.0"/>
                  <y:NodeLabel alignment="right" autoSizePolicy="node_width" backgroundColor="#333333" borderDistance="0.0" fontFamily="Dialog" fontSize="12" fontStyle="plain" hasLineColor="false" height="18.701171875" modelName="internal" modelPosition="t" textColor="#FFFFFF" visible="true" width="500.0" x="0.0" y="0.0">P_Benzoate Metabolism</y:NodeLabel>
                  <y:Shape type="roundrectangle"/>
                  <y:State closed="true" closedHeight="500.0" closedWidth="500.0" innerGraphDisplayEnabled="false"/>
                  <y:Insets bottom="15" bottomF="15.0" left="15" leftF="15.0" right="15" rightF="15.0" top="15" topF="15.0"/>
                  <y:BorderInsets bottom="0" bottomF="0.0" left="0" leftF="0.0" right="0" rightF="0.0" top="0" topF="0.0"/>
                </y:GroupNode>
              </y:Realizers>
            </y:ProxyAutoBoundsNode>
          </data>
          <graph edgedefault="directed" id="n1::n3:">
            <node id="n1::n3::n0">
              <data key="d6">
                <y:ShapeNode>
                  <y:Geometry height="30.0" width="30.0" x="7958.429124980174" y="-572.8102970241671"/>
                  <y:Fill color="#999999" transparent="false"/>
                  <y:BorderStyle color="#000000" type="line" width="1.0"/>
                  <y:NodeLabel alignment="center" autoSizePolicy="content" fontFamily="c" fontSize="12" fontStyle="plain" hasBackgroundColor="false" hasLineColor="false" height="18.701171875" modelName="internal" modelPosition="c" textColor="#000000" visible="true" width="47.365234375" x="-8.6826171875" y="5.6494140625">M39600</y:NodeLabel>
                  <y:Shape type="ellipse"/>
                </y:ShapeNode>
              </data>
            </node>
            <node id="n1::n3::n1">
              <data key="d6">
                <y:ShapeNode>
                  <y:Geometry height="30.0" width="30.0" x="7984.429124980174" y="-616.8102970241671"/>
                  <y:Fill color="#999999" transparent="false"/>
                  <y:BorderStyle color="#000000" type="line" width="1.0"/>
                  <y:NodeLabel alignment="center" autoSizePolicy="content" fontFamily="c" fontSize="12" fontStyle="plain" hasBackgroundColor="false" hasLineColor="false" height="18.701171875" modelName="internal" modelPosition="c" textColor="#000000" visible="true" width="47.365234375" x="-8.6826171875" y="5.6494140625">M35527</y:NodeLabel>
                  <y:Shape type="ellipse"/>
                </y:ShapeNode>
              </data>
            </node>
            <node id="n1::n3::n2">
              <data key="d6">
                <y:ShapeNode>
                  <y:Geometry height="30.0" width="30.0" x="7842.429124980174" y="-586.8102970241671"/>
                  <y:Fill color="#999999" transparent="false"/>
                  <y:BorderStyle color="#000000" type="line" width="1.0"/>
                  <y:NodeLabel alignment="center" autoSizePolicy="content" fontFamily="c" fontSize="12" fontStyle="plain" hasBackgroundColor="false" hasLineColor="false" height="18.701171875" modelName="internal" modelPosition="c" textColor="#000000" visible="true" width="47.365234375" x="-8.6826171875" y="5.6494140625">M42493</y:NodeLabel>
                  <y:Shape type="ellipse"/>
                </y:ShapeNode>
              </data>
            </node>
            <node id="n1::n3::n3">
              <data key="d6">
                <y:ShapeNode>
                  <y:Geometry height="30.0" width="30.0" x="7901.429124980174" y="-575.8102970241671"/>
                  <y:Fill color="#999999" transparent="false"/>
                  <y:BorderStyle color="#000000" type="line" width="1.0"/>
                  <y:NodeLabel alignment="center" autoSizePolicy="content" fontFamily="c" fontSize="12" fontStyle="plain" hasBackgroundColor="false" hasLineColor="false" height="18.701171875" modelName="internal" modelPosition="c" textColor="#000000" visible="true" width="47.365234375" x="-8.6826171875" y="5.6494140625">M36098</y:NodeLabel>
                  <y:Shape type="ellipse"/>
                </y:ShapeNode>
              </data>
            </node>
            <node id="n1::n3::n4">
              <data key="d6">
                <y:ShapeNode>
                  <y:Geometry height="30.0" width="30.0" x="7998.429124980174" y="-676.8102970241671"/>
                  <y:Fill color="#999999" transparent="false"/>
                  <y:BorderStyle color="#000000" type="line" width="1.0"/>
                  <y:NodeLabel alignment="center" autoSizePolicy="content" fontFamily="c" fontSize="12" fontStyle="plain" hasBackgroundColor="false" hasLineColor="false" height="18.701171875" modelName="internal" modelPosition="c" textColor="#000000" visible="true" width="47.365234375" x="-8.6826171875" y="5.6494140625">M35320</y:NodeLabel>
                  <y:Shape type="ellipse"/>
                </y:ShapeNode>
              </data>
            </node>
            <node id="n1::n3::n5">
              <data key="d6">
                <y:ShapeNode>
                  <y:Geometry height="30.0" width="30.0" x="7938.429124980174" y="-706.8102970241671"/>
                  <y:Fill color="#999999" transparent="false"/>
                  <y:BorderStyle color="#000000" type="line" width="1.0"/>
                  <y:NodeLabel alignment="center" autoSizePolicy="content" fontFamily="c" fontSize="12" fontStyle="plain" hasBackgroundColor="false" hasLineColor="false" height="18.701171875" modelName="internal" modelPosition="c" textColor="#000000" visible="true" width="47.365234375" x="-8.6826171875" y="5.6494140625">M15753</y:NodeLabel>
                  <y:Shape type="ellipse"/>
                </y:ShapeNode>
              </data>
            </node>
          </graph>
        </node>
      </graph>
    </node>
    <node id="n2" yfiles.foldertype="group">
      <data key="d6">
        <y:ProxyAutoBoundsNode>
          <y:Realizers active="0">
            <y:GroupNode>
              <y:Geometry height="1371.9290299670088" width="2151.200799005681" x="6686.352748124873" y="949.9726624784466"/>
              <y:Fill color="#F7E2E2" transparent="false"/>
              <y:BorderStyle color="#000000" type="dashed" width="1.0"/>
              <y:NodeLabel alignment="right" autoSizePolicy="node_width" backgroundColor="#EBEBEB" borderDistance="0.0" fontFamily="Dialog" fontSize="12" fontStyle="plain" hasLineColor="false" height="18.701171875" modelName="internal" modelPosition="t" textColor="#000000" visible="true" width="2151.200799005681" x="0.0" y="0.0">P_Lipid</y:NodeLabel>
              <y:Shape type="roundrectangle"/>
              <y:State closed="false" closedHeight="80.0" closedWidth="100.0" innerGraphDisplayEnabled="false"/>
              <y:Insets bottom="15" bottomF="15.0" left="15" leftF="15.0" right="15" rightF="15.0" top="15" topF="15.0"/>
              <y:BorderInsets bottom="0" bottomF="0.0" left="0" leftF="0.0" right="0" rightF="0.0" top="1" topF="0.5347576677054349"/>
            </y:GroupNode>
            <y:GroupNode>
              <y:Geometry height="1000.0" width="1000.0" x="-400.0" y="-400.0"/>
              <y:Fill color="#BECBFF" transparent="false"/>
              <y:BorderStyle color="#000000" type="dashed" width="1.0"/>
              <y:NodeLabel alignment="right" autoSizePolicy="node_width" backgroundColor="#EBEBEB" borderDistance="0.0" fontFamily="Dialog" fontSize="12" fontStyle="plain" hasLineColor="false" height="18.701171875" modelName="internal" modelPosition="t" textColor="#000000" visible="true" width="1000.0" x="0.0" y="0.0">P_Lipid</y:NodeLabel>
              <y:Shape type="roundrectangle"/>
              <y:State closed="true" closedHeight="1000.0" closedWidth="1000.0" innerGraphDisplayEnabled="false"/>
              <y:Insets bottom="15" bottomF="15.0" left="15" leftF="15.0" right="15" rightF="15.0" top="15" topF="15.0"/>
              <y:BorderInsets bottom="0" bottomF="0.0" left="0" leftF="0.0" right="0" rightF="0.0" top="0" topF="0.0"/>
            </y:GroupNode>
          </y:Realizers>
        </y:ProxyAutoBoundsNode>
      </data>
      <graph edgedefault="directed" id="n2:">
        <node id="n2::n0" yfiles.foldertype="group">
          <data key="d6">
            <y:ProxyAutoBoundsNode>
              <y:Realizers active="0">
                <y:GroupNode>
                  <y:Geometry height="549.701171875" width="453.365234375" x="8369.188312755554" y="1270.3232484159466"/>
                  <y:Fill color="#CCCCCC" transparent="false"/>
                  <y:BorderStyle color="#000000" type="line" width="1.0"/>
                  <y:NodeLabel alignment="right" autoSizePolicy="node_width" backgroundColor="#333333" borderDistance="0.0" fontFamily="Dialog" fontSize="12" fontStyle="plain" hasLineColor="false" height="18.701171875" modelName="internal" modelPosition="t" textColor="#FFFFFF" visible="true" width="453.365234375" x="0.0" y="0.0">P_Lysolipid</y:NodeLabel>
                  <y:Shape type="roundrectangle"/>
                  <y:State closed="false" closedHeight="80.0" closedWidth="100.0" innerGraphDisplayEnabled="false"/>
                  <y:Insets bottom="15" bottomF="15.0" left="15" leftF="15.0" right="15" rightF="15.0" top="15" topF="15.0"/>
                  <y:BorderInsets bottom="0" bottomF="0.0" left="0" leftF="0.0" right="0" rightF="0.0" top="0" topF="0.0"/>
                </y:GroupNode>
                <y:GroupNode>
                  <y:Geometry height="500.0" width="500.0" x="-150.0" y="-150.0"/>
                  <y:Fill color="#FFFFFF" transparent="false"/>
                  <y:BorderStyle color="#000000" type="line" width="1.0"/>
                  <y:NodeLabel alignment="right" autoSizePolicy="node_width" backgroundColor="#333333" borderDistance="0.0" fontFamily="Dialog" fontSize="12" fontStyle="plain" hasLineColor="false" height="18.701171875" modelName="internal" modelPosition="t" textColor="#FFFFFF" visible="true" width="500.0" x="0.0" y="0.0">P_Lysolipid</y:NodeLabel>
                  <y:Shape type="roundrectangle"/>
                  <y:State closed="true" closedHeight="500.0" closedWidth="500.0" innerGraphDisplayEnabled="false"/>
                  <y:Insets bottom="15" bottomF="15.0" left="15" leftF="15.0" right="15" rightF="15.0" top="15" topF="15.0"/>
                  <y:BorderInsets bottom="0" bottomF="0.0" left="0" leftF="0.0" right="0" rightF="0.0" top="0" topF="0.0"/>
                </y:GroupNode>
              </y:Realizers>
            </y:ProxyAutoBoundsNode>
          </data>
          <graph edgedefault="directed" id="n2::n0:">
            <node id="n2::n0::n0">
              <data key="d6">
                <y:ShapeNode>
                  <y:Geometry height="30.0" width="30.0" x="8546.870929943054" y="1409.0244202909466"/>
                  <y:Fill color="#999999" transparent="false"/>
                  <y:BorderStyle color="#000000" type="line" width="1.0"/>
                  <y:NodeLabel alignment="center" autoSizePolicy="content" fontFamily="c" fontSize="12" fontStyle="plain" hasBackgroundColor="false" hasLineColor="false" height="18.701171875" modelName="internal" modelPosition="c" textColor="#000000" visible="true" width="47.365234375" x="-8.6826171875" y="5.6494140625">M33228</y:NodeLabel>
                  <y:Shape type="ellipse"/>
                </y:ShapeNode>
              </data>
            </node>
            <node id="n2::n0::n1">
              <data key="d6">
                <y:ShapeNode>
                  <y:Geometry height="30.0" width="30.0" x="8465.870929943054" y="1411.0244202909466"/>
                  <y:Fill color="#999999" transparent="false"/>
                  <y:BorderStyle color="#000000" type="line" width="1.0"/>
                  <y:NodeLabel alignment="center" autoSizePolicy="content" fontFamily="c" fontSize="12" fontStyle="plain" hasBackgroundColor="false" hasLineColor="false" height="18.701171875" modelName="internal" modelPosition="c" textColor="#000000" visible="true" width="47.365234375" x="-8.6826171875" y="5.6494140625">M35186</y:NodeLabel>
                  <y:Shape type="ellipse"/>
                </y:ShapeNode>
              </data>
            </node>
            <node id="n2::n0::n2">
              <data key="d6">
                <y:ShapeNode>
                  <y:Geometry height="30.0" width="30.0" x="8751.870929943054" y="1338.0244202909466"/>
                  <y:Fill color="#999999" transparent="false"/>
                  <y:BorderStyle color="#000000" type="line" width="1.0"/>
                  <y:NodeLabel alignment="center" autoSizePolicy="content" fontFamily="c" fontSize="12" fontStyle="plain" hasBackgroundColor="false" hasLineColor="false" height="18.701171875" modelName="internal" modelPosition="c" textColor="#000000" visible="true" width="47.365234375" x="-8.6826171875" y="5.6494140625">M34214</y:NodeLabel>
                  <y:Shape type="ellipse"/>
                </y:ShapeNode>
              </data>
            </node>
            <node id="n2::n0::n3">
              <data key="d6">
                <y:ShapeNode>
                  <y:Geometry height="30.0" width="30.0" x="8613.870929943054" y="1775.0244202909466"/>
                  <y:Fill color="#999999" transparent="false"/>
                  <y:BorderStyle color="#000000" type="line" width="1.0"/>
                  <y:NodeLabel alignment="center" autoSizePolicy="content" fontFamily="c" fontSize="12" fontStyle="plain" hasBackgroundColor="false" hasLineColor="false" height="18.701171875" modelName="internal" modelPosition="c" textColor="#000000" visible="true" width="47.365234375" x="-8.6826171875" y="5.6494140625">M33871</y:NodeLabel>
                  <y:Shape type="ellipse"/>
                </y:ShapeNode>
              </data>
            </node>
            <node id="n2::n0::n4">
              <data key="d6">
                <y:ShapeNode>
                  <y:Geometry height="30.0" width="30.0" x="8580.870929943054" y="1352.0244202909466"/>
                  <y:Fill color="#999999" transparent="false"/>
                  <y:BorderStyle color="#000000" type="line" width="1.0"/>
                  <y:NodeLabel alignment="center" autoSizePolicy="content" fontFamily="c" fontSize="12" fontStyle="plain" hasBackgroundColor="false" hasLineColor="false" height="18.701171875" modelName="internal" modelPosition="c" textColor="#000000" visible="true" width="47.365234375" x="-8.6826171875" y="5.6494140625">M33822</y:NodeLabel>
                  <y:Shape type="ellipse"/>
                </y:ShapeNode>
              </data>
            </node>
            <node id="n2::n0::n5">
              <data key="d6">
                <y:ShapeNode>
                  <y:Geometry height="30.0" width="30.0" x="8510.870929943054" y="1360.0244202909466"/>
                  <y:Fill color="#999999" transparent="false"/>
                  <y:BorderStyle color="#000000" type="line" width="1.0"/>
                  <y:NodeLabel alignment="center" autoSizePolicy="content" fontFamily="c" fontSize="12" fontStyle="plain" hasBackgroundColor="false" hasLineColor="false" height="18.701171875" modelName="internal" modelPosition="c" textColor="#000000" visible="true" width="47.365234375" x="-8.6826171875" y="5.6494140625">M44633</y:NodeLabel>
                  <y:Shape type="ellipse"/>
                </y:ShapeNode>
              </data>
            </node>
            <node id="n2::n0::n6">
              <data key="d6">
                <y:ShapeNode>
                  <y:Geometry height="30.0" width="30.0" x="8501.870929943054" y="1495.0244202909466"/>
                  <y:Fill color="#999999" transparent="false"/>
                  <y:BorderStyle color="#000000" type="line" width="1.0"/>
                  <y:NodeLabel alignment="center" autoSizePolicy="content" fontFamily="c" fontSize="12" fontStyle="plain" hasBackgroundColor="false" hasLineColor="false" height="18.701171875" modelName="internal" modelPosition="c" textColor="#000000" visible="true" width="47.365234375" x="-8.6826171875" y="5.6494140625">M37231</y:NodeLabel>
                  <y:Shape type="ellipse"/>
                </y:ShapeNode>
              </data>
            </node>
            <node id="n2::n0::n7">
              <data key="d6">
                <y:ShapeNode>
                  <y:Geometry height="30.0" width="30.0" x="8633.870929943054" y="1304.0244202909466"/>
                  <y:Fill color="#999999" transparent="false"/>
                  <y:BorderStyle color="#000000" type="line" width="1.0"/>
                  <y:NodeLabel alignment="center" autoSizePolicy="content" fontFamily="c" fontSize="12" fontStyle="plain" hasBackgroundColor="false" hasLineColor="false" height="18.701171875" modelName="internal" modelPosition="c" textColor="#000000" visible="true" width="47.365234375" x="-8.6826171875" y="5.6494140625">M44563</y:NodeLabel>
                  <y:Shape type="ellipse"/>
                </y:ShapeNode>
              </data>
            </node>
            <node id="n2::n0::n8">
              <data key="d6">
                <y:ShapeNode>
                  <y:Geometry height="30.0" width="30.0" x="8545.870929943054" y="1304.0244202909466"/>
                  <y:Fill color="#999999" transparent="false"/>
                  <y:BorderStyle color="#000000" type="line" width="1.0"/>
                  <y:NodeLabel alignment="center" autoSizePolicy="content" fontFamily="c" fontSize="12" fontStyle="plain" hasBackgroundColor="false" hasLineColor="false" height="18.701171875" modelName="internal" modelPosition="c" textColor="#000000" visible="true" width="47.365234375" x="-8.6826171875" y="5.6494140625">M44626</y:NodeLabel>
                  <y:Shape type="ellipse"/>
                </y:ShapeNode>
              </data>
            </node>
            <node id="n2::n0::n9">
              <data key="d6">
                <y:ShapeNode>
                  <y:Geometry height="30.0" width="30.0" x="8522.870929943054" y="1557.0244202909466"/>
                  <y:Fill color="#999999" transparent="false"/>
                  <y:BorderStyle color="#000000" type="line" width="1.0"/>
                  <y:NodeLabel alignment="center" autoSizePolicy="content" fontFamily="c" fontSize="12" fontStyle="plain" hasBackgroundColor="false" hasLineColor="false" height="18.701171875" modelName="internal" modelPosition="c" textColor="#000000" visible="true" width="47.365234375" x="-8.6826171875" y="5.6494140625">M33821</y:NodeLabel>
                  <y:Shape type="ellipse"/>
                </y:ShapeNode>
              </data>
            </node>
            <node id="n2::n0::n10">
              <data key="d6">
                <y:ShapeNode>
                  <y:Geometry height="30.0" width="30.0" x="8635.870929943054" y="1572.0244202909466"/>
                  <y:Fill color="#999999" transparent="false"/>
                  <y:BorderStyle color="#000000" type="line" width="1.0"/>
                  <y:NodeLabel alignment="center" autoSizePolicy="content" fontFamily="c" fontSize="12" fontStyle="plain" hasBackgroundColor="false" hasLineColor="false" height="18.701171875" modelName="internal" modelPosition="c" textColor="#000000" visible="true" width="47.365234375" x="-8.6826171875" y="5.6494140625">M44630</y:NodeLabel>
                  <y:Shape type="ellipse"/>
                </y:ShapeNode>
              </data>
            </node>
            <node id="n2::n0::n11">
              <data key="d6">
                <y:ShapeNode>
                  <y:Geometry height="30.0" width="30.0" x="8400.870929943054" y="1543.0244202909466"/>
                  <y:Fill color="#999999" transparent="false"/>
                  <y:BorderStyle color="#000000" type="line" width="1.0"/>
                  <y:NodeLabel alignment="center" autoSizePolicy="content" fontFamily="c" fontSize="12" fontStyle="plain" hasBackgroundColor="false" hasLineColor="false" height="18.701171875" modelName="internal" modelPosition="c" textColor="#000000" visible="true" width="47.365234375" x="-8.6826171875" y="5.6494140625">M44560</y:NodeLabel>
                  <y:Shape type="ellipse"/>
                </y:ShapeNode>
              </data>
            </node>
            <node id="n2::n0::n12">
              <data key="d6">
                <y:ShapeNode>
                  <y:Geometry height="30.0" width="30.0" x="8665.870929943054" y="1340.0244202909466"/>
                  <y:Fill color="#999999" transparent="false"/>
                  <y:BorderStyle color="#000000" type="line" width="1.0"/>
                  <y:NodeLabel alignment="center" autoSizePolicy="content" fontFamily="c" fontSize="12" fontStyle="plain" hasBackgroundColor="false" hasLineColor="false" height="18.701171875" modelName="internal" modelPosition="c" textColor="#000000" visible="true" width="47.365234375" x="-8.6826171875" y="5.6494140625">M44562</y:NodeLabel>
                  <y:Shape type="ellipse"/>
                </y:ShapeNode>
              </data>
            </node>
            <node id="n2::n0::n13">
              <data key="d6">
                <y:ShapeNode>
                  <y:Geometry height="30.0" width="30.0" x="8599.870929943054" y="1456.0244202909466"/>
                  <y:Fill color="#999999" transparent="false"/>
                  <y:BorderStyle color="#000000" type="line" width="1.0"/>
                  <y:NodeLabel alignment="center" autoSizePolicy="content" fontFamily="c" fontSize="12" fontStyle="plain" hasBackgroundColor="false" hasLineColor="false" height="18.701171875" modelName="internal" modelPosition="c" textColor="#000000" visible="true" width="47.365234375" x="-8.6826171875" y="5.6494140625">M34419</y:NodeLabel>
                  <y:Shape type="ellipse"/>
                </y:ShapeNode>
              </data>
            </node>
            <node id="n2::n0::n14">
              <data key="d6">
                <y:ShapeNode>
                  <y:Geometry height="30.0" width="30.0" x="8548.870929943054" y="1467.0244202909466"/>
                  <y:Fill color="#999999" transparent="false"/>
                  <y:BorderStyle color="#000000" type="line" width="1.0"/>
                  <y:NodeLabel alignment="center" autoSizePolicy="content" fontFamily="c" fontSize="12" fontStyle="plain" hasBackgroundColor="false" hasLineColor="false" height="18.701171875" modelName="internal" modelPosition="c" textColor="#000000" visible="true" width="47.365234375" x="-8.6826171875" y="5.6494140625">M32635</y:NodeLabel>
                  <y:Shape type="ellipse"/>
                </y:ShapeNode>
              </data>
            </node>
            <node id="n2::n0::n15">
              <data key="d6">
                <y:ShapeNode>
                  <y:Geometry height="30.0" width="30.0" x="8532.870929943054" y="1771.0244202909466"/>
                  <y:Fill color="#999999" transparent="false"/>
                  <y:BorderStyle color="#000000" type="line" width="1.0"/>
                  <y:NodeLabel alignment="center" autoSizePolicy="content" fontFamily="c" fontSize="12" fontStyle="plain" hasBackgroundColor="false" hasLineColor="false" height="18.701171875" modelName="internal" modelPosition="c" textColor="#000000" visible="true" width="47.365234375" x="-8.6826171875" y="5.6494140625">M33957</y:NodeLabel>
                  <y:Shape type="ellipse"/>
                </y:ShapeNode>
              </data>
            </node>
            <node id="n2::n0::n16">
              <data key="d6">
                <y:ShapeNode>
                  <y:Geometry height="30.0" width="30.0" x="8717.870929943054" y="1413.0244202909466"/>
                  <y:Fill color="#999999" transparent="false"/>
                  <y:BorderStyle color="#000000" type="line" width="1.0"/>
                  <y:NodeLabel alignment="center" autoSizePolicy="content" fontFamily="c" fontSize="12" fontStyle="plain" hasBackgroundColor="false" hasLineColor="false" height="18.701171875" modelName="internal" modelPosition="c" textColor="#000000" visible="true" width="47.365234375" x="-8.6826171875" y="5.6494140625">M45453</y:NodeLabel>
                  <y:Shape type="ellipse"/>
                </y:ShapeNode>
              </data>
            </node>
            <node id="n2::n0::n17">
              <data key="d6">
                <y:ShapeNode>
                  <y:Geometry height="30.0" width="30.0" x="8574.870929943054" y="1707.0244202909466"/>
                  <y:Fill color="#999999" transparent="false"/>
                  <y:BorderStyle color="#000000" type="line" width="1.0"/>
                  <y:NodeLabel alignment="center" autoSizePolicy="content" fontFamily="c" fontSize="12" fontStyle="plain" hasBackgroundColor="false" hasLineColor="false" height="18.701171875" modelName="internal" modelPosition="c" textColor="#000000" visible="true" width="47.365234375" x="-8.6826171875" y="5.6494140625">M33960</y:NodeLabel>
                  <y:Shape type="ellipse"/>
                </y:ShapeNode>
              </data>
            </node>
            <node id="n2::n0::n18">
              <data key="d6">
                <y:ShapeNode>
                  <y:Geometry height="30.0" width="30.0" x="8694.870929943054" y="1599.0244202909466"/>
                  <y:Fill color="#999999" transparent="false"/>
                  <y:BorderStyle color="#000000" type="line" width="1.0"/>
                  <y:NodeLabel alignment="center" autoSizePolicy="content" fontFamily="c" fontSize="12" fontStyle="plain" hasBackgroundColor="false" hasLineColor="false" height="18.701171875" modelName="internal" modelPosition="c" textColor="#000000" visible="true" width="47.365234375" x="-8.6826171875" y="5.6494140625">M35628</y:NodeLabel>
                  <y:Shape type="ellipse"/>
                </y:ShapeNode>
              </data>
            </node>
            <node id="n2::n0::n19">
              <data key="d6">
                <y:ShapeNode>
                  <y:Geometry height="30.0" width="30.0" x="8744.870929943054" y="1413.0244202909466"/>
                  <y:Fill color="#999999" transparent="false"/>
                  <y:BorderStyle color="#000000" type="line" width="1.0"/>
                  <y:NodeLabel alignment="center" autoSizePolicy="content" fontFamily="c" fontSize="12" fontStyle="plain" hasBackgroundColor="false" hasLineColor="false" height="18.701171875" modelName="internal" modelPosition="c" textColor="#000000" visible="true" width="47.365234375" x="-8.6826171875" y="5.6494140625">M36602</y:NodeLabel>
                  <y:Shape type="ellipse"/>
                </y:ShapeNode>
              </data>
            </node>
            <node id="n2::n0::n20">
              <data key="d6">
                <y:ShapeNode>
                  <y:Geometry height="30.0" width="30.0" x="8768.870929943054" y="1622.0244202909466"/>
                  <y:Fill color="#999999" transparent="false"/>
                  <y:BorderStyle color="#000000" type="line" width="1.0"/>
                  <y:NodeLabel alignment="center" autoSizePolicy="content" fontFamily="c" fontSize="12" fontStyle="plain" hasBackgroundColor="false" hasLineColor="false" height="18.701171875" modelName="internal" modelPosition="c" textColor="#000000" visible="true" width="47.365234375" x="-8.6826171875" y="5.6494140625">M44621</y:NodeLabel>
                  <y:Shape type="ellipse"/>
                </y:ShapeNode>
              </data>
            </node>
            <node id="n2::n0::n21">
              <data key="d6">
                <y:ShapeNode>
                  <y:Geometry height="30.0" width="30.0" x="8658.870929943054" y="1398.0244202909466"/>
                  <y:Fill color="#999999" transparent="false"/>
                  <y:BorderStyle color="#000000" type="line" width="1.0"/>
                  <y:NodeLabel alignment="center" autoSizePolicy="content" fontFamily="c" fontSize="12" fontStyle="plain" hasBackgroundColor="false" hasLineColor="false" height="18.701171875" modelName="internal" modelPosition="c" textColor="#000000" visible="true" width="47.365234375" x="-8.6826171875" y="5.6494140625">M33230</y:NodeLabel>
                  <y:Shape type="ellipse"/>
                </y:ShapeNode>
              </data>
            </node>
            <node id="n2::n0::n22">
              <data key="d6">
                <y:ShapeNode>
                  <y:Geometry height="30.0" width="30.0" x="8738.870929943054" y="1559.0244202909466"/>
                  <y:Fill color="#999999" transparent="false"/>
                  <y:BorderStyle color="#000000" type="line" width="1.0"/>
                  <y:NodeLabel alignment="center" autoSizePolicy="content" fontFamily="c" fontSize="12" fontStyle="plain" hasBackgroundColor="false" hasLineColor="false" height="18.701171875" modelName="internal" modelPosition="c" textColor="#000000" visible="true" width="47.365234375" x="-8.6826171875" y="5.6494140625">M34428</y:NodeLabel>
                  <y:Shape type="ellipse"/>
                </y:ShapeNode>
              </data>
            </node>
            <node id="n2::n0::n23">
              <data key="d6">
                <y:ShapeNode>
                  <y:Geometry height="30.0" width="30.0" x="8590.870929943054" y="1630.0244202909466"/>
                  <y:Fill color="#999999" transparent="false"/>
                  <y:BorderStyle color="#000000" type="line" width="1.0"/>
                  <y:NodeLabel alignment="center" autoSizePolicy="content" fontFamily="c" fontSize="12" fontStyle="plain" hasBackgroundColor="false" hasLineColor="false" height="18.701171875" modelName="internal" modelPosition="c" textColor="#000000" visible="true" width="47.365234375" x="-8.6826171875" y="5.6494140625">M33955</y:NodeLabel>
                  <y:Shape type="ellipse"/>
                </y:ShapeNode>
              </data>
            </node>
            <node id="n2::n0::n24">
              <data key="d6">
                <y:ShapeNode>
                  <y:Geometry height="30.0" width="30.0" x="8581.870929943054" y="1584.0244202909466"/>
                  <y:Fill color="#999999" transparent="false"/>
                  <y:BorderStyle color="#000000" type="line" width="1.0"/>
                  <y:NodeLabel alignment="center" autoSizePolicy="content" fontFamily="c" fontSize="12" fontStyle="plain" hasBackgroundColor="false" hasLineColor="false" height="18.701171875" modelName="internal" modelPosition="c" textColor="#000000" visible="true" width="47.365234375" x="-8.6826171875" y="5.6494140625">M35631</y:NodeLabel>
                  <y:Shape type="ellipse"/>
                </y:ShapeNode>
              </data>
            </node>
            <node id="n2::n0::n25">
              <data key="d6">
                <y:ShapeNode>
                  <y:Geometry height="30.0" width="30.0" x="8763.870929943054" y="1486.0244202909466"/>
                  <y:Fill color="#999999" transparent="false"/>
                  <y:BorderStyle color="#000000" type="line" width="1.0"/>
                  <y:NodeLabel alignment="center" autoSizePolicy="content" fontFamily="c" fontSize="12" fontStyle="plain" hasBackgroundColor="false" hasLineColor="false" height="18.701171875" modelName="internal" modelPosition="c" textColor="#000000" visible="true" width="47.365234375" x="-8.6826171875" y="5.6494140625">M35305</y:NodeLabel>
                  <y:Shape type="ellipse"/>
                </y:ShapeNode>
              </data>
            </node>
            <node id="n2::n0::n26">
              <data key="d6">
                <y:ShapeNode>
                  <y:Geometry height="30.0" width="30.0" x="8682.870929943054" y="1489.0244202909466"/>
                  <y:Fill color="#999999" transparent="false"/>
                  <y:BorderStyle color="#000000" type="line" width="1.0"/>
                  <y:NodeLabel alignment="center" autoSizePolicy="content" fontFamily="c" fontSize="12" fontStyle="plain" hasBackgroundColor="false" hasLineColor="false" height="18.701171875" modelName="internal" modelPosition="c" textColor="#000000" visible="true" width="47.365234375" x="-8.6826171875" y="5.6494140625">M37418</y:NodeLabel>
                  <y:Shape type="ellipse"/>
                </y:ShapeNode>
              </data>
            </node>
            <node id="n2::n0::n27">
              <data key="d6">
                <y:ShapeNode>
                  <y:Geometry height="30.0" width="30.0" x="8392.870929943054" y="1625.0244202909466"/>
                  <y:Fill color="#999999" transparent="false"/>
                  <y:BorderStyle color="#000000" type="line" width="1.0"/>
                  <y:NodeLabel alignment="center" autoSizePolicy="content" fontFamily="c" fontSize="12" fontStyle="plain" hasBackgroundColor="false" hasLineColor="false" height="18.701171875" modelName="internal" modelPosition="c" textColor="#000000" visible="true" width="47.365234375" x="-8.6826171875" y="5.6494140625">M33961</y:NodeLabel>
                  <y:Shape type="ellipse"/>
                </y:ShapeNode>
              </data>
            </node>
            <node id="n2::n0::n28">
              <data key="d6">
                <y:ShapeNode>
                  <y:Geometry height="30.0" width="30.0" x="8461.870929943054" y="1605.0244202909466"/>
                  <y:Fill color="#999999" transparent="false"/>
                  <y:BorderStyle color="#000000" type="line" width="1.0"/>
                  <y:NodeLabel alignment="center" autoSizePolicy="content" fontFamily="c" fontSize="12" fontStyle="plain" hasBackgroundColor="false" hasLineColor="false" height="18.701171875" modelName="internal" modelPosition="c" textColor="#000000" visible="true" width="47.365234375" x="-8.6826171875" y="5.6494140625">M34416</y:NodeLabel>
                  <y:Shape type="ellipse"/>
                </y:ShapeNode>
              </data>
            </node>
            <node id="n2::n0::n29">
              <data key="d6">
                <y:ShapeNode>
                  <y:Geometry height="30.0" width="30.0" x="8717.870929943054" y="1652.0244202909466"/>
                  <y:Fill color="#999999" transparent="false"/>
                  <y:BorderStyle color="#000000" type="line" width="1.0"/>
                  <y:NodeLabel alignment="center" autoSizePolicy="content" fontFamily="c" fontSize="12" fontStyle="plain" hasBackgroundColor="false" hasLineColor="false" height="18.701171875" modelName="internal" modelPosition="c" textColor="#000000" visible="true" width="47.365234375" x="-8.6826171875" y="5.6494140625">M35256</y:NodeLabel>
                  <y:Shape type="ellipse"/>
                </y:ShapeNode>
              </data>
            </node>
            <node id="n2::n0::n30">
              <data key="d6">
                <y:ShapeNode>
                  <y:Geometry height="30.0" width="30.0" x="8423.870929943054" y="1469.0244202909466"/>
                  <y:Fill color="#999999" transparent="false"/>
                  <y:BorderStyle color="#000000" type="line" width="1.0"/>
                  <y:NodeLabel alignment="center" autoSizePolicy="content" fontFamily="c" fontSize="12" fontStyle="plain" hasBackgroundColor="false" hasLineColor="false" height="18.701171875" modelName="internal" modelPosition="c" textColor="#000000" visible="true" width="47.365234375" x="-8.6826171875" y="5.6494140625">M32815</y:NodeLabel>
                  <y:Shape type="ellipse"/>
                </y:ShapeNode>
              </data>
            </node>
            <node id="n2::n0::n31">
              <data key="d6">
                <y:ShapeNode>
                  <y:Geometry height="30.0" width="30.0" x="8609.870929943054" y="1405.0244202909466"/>
                  <y:Fill color="#999999" transparent="false"/>
                  <y:BorderStyle color="#000000" type="line" width="1.0"/>
                  <y:NodeLabel alignment="center" autoSizePolicy="content" fontFamily="c" fontSize="12" fontStyle="plain" hasBackgroundColor="false" hasLineColor="false" height="18.701171875" modelName="internal" modelPosition="c" textColor="#000000" visible="true" width="47.365234375" x="-8.6826171875" y="5.6494140625">M35257</y:NodeLabel>
                  <y:Shape type="ellipse"/>
                </y:ShapeNode>
              </data>
            </node>
            <node id="n2::n0::n32">
              <data key="d6">
                <y:ShapeNode>
                  <y:Geometry height="30.0" width="30.0" x="8628.870929943054" y="1503.0244202909466"/>
                  <y:Fill color="#999999" transparent="false"/>
                  <y:BorderStyle color="#000000" type="line" width="1.0"/>
                  <y:NodeLabel alignment="center" autoSizePolicy="content" fontFamily="c" fontSize="12" fontStyle="plain" hasBackgroundColor="false" hasLineColor="false" height="18.701171875" modelName="internal" modelPosition="c" textColor="#000000" visible="true" width="47.365234375" x="-8.6826171875" y="5.6494140625">M36593</y:NodeLabel>
                  <y:Shape type="ellipse"/>
                </y:ShapeNode>
              </data>
            </node>
            <node id="n2::n0::n33">
              <data key="d6">
                <y:ShapeNode>
                  <y:Geometry height="30.0" width="30.0" x="8725.870929943054" y="1314.0244202909466"/>
                  <y:Fill color="#999999" transparent="false"/>
                  <y:BorderStyle color="#000000" type="line" width="1.0"/>
                  <y:NodeLabel alignment="center" autoSizePolicy="content" fontFamily="c" fontSize="12" fontStyle="plain" hasBackgroundColor="false" hasLineColor="false" height="18.701171875" modelName="internal" modelPosition="c" textColor="#000000" visible="true" width="47.365234375" x="-8.6826171875" y="5.6494140625">M35626</y:NodeLabel>
                  <y:Shape type="ellipse"/>
                </y:ShapeNode>
              </data>
            </node>
            <node id="n2::n0::n34">
              <data key="d6">
                <y:ShapeNode>
                  <y:Geometry height="30.0" width="30.0" x="8530.870929943054" y="1632.0244202909466"/>
                  <y:Fill color="#999999" transparent="false"/>
                  <y:BorderStyle color="#000000" type="line" width="1.0"/>
                  <y:NodeLabel alignment="center" autoSizePolicy="content" fontFamily="c" fontSize="12" fontStyle="plain" hasBackgroundColor="false" hasLineColor="false" height="18.701171875" modelName="internal" modelPosition="c" textColor="#000000" visible="true" width="47.365234375" x="-8.6826171875" y="5.6494140625">M35254</y:NodeLabel>
                  <y:Shape type="ellipse"/>
                </y:ShapeNode>
              </data>
            </node>
            <node id="n2::n0::n35">
              <data key="d6">
                <y:ShapeNode>
                  <y:Geometry height="30.0" width="30.0" x="8766.870929943054" y="1374.0244202909466"/>
                  <y:Fill color="#999999" transparent="false"/>
                  <y:BorderStyle color="#000000" type="line" width="1.0"/>
                  <y:NodeLabel alignment="center" autoSizePolicy="content" fontFamily="c" fontSize="12" fontStyle="plain" hasBackgroundColor="false" hasLineColor="false" height="18.701171875" modelName="internal" modelPosition="c" textColor="#000000" visible="true" width="47.365234375" x="-8.6826171875" y="5.6494140625">M35819</y:NodeLabel>
                  <y:Shape type="ellipse"/>
                </y:ShapeNode>
              </data>
            </node>
            <node id="n2::n0::n36">
              <data key="d6">
                <y:ShapeNode>
                  <y:Geometry height="30.0" width="30.0" x="8582.870929943054" y="1536.0244202909466"/>
                  <y:Fill color="#999999" transparent="false"/>
                  <y:BorderStyle color="#000000" type="line" width="1.0"/>
                  <y:NodeLabel alignment="center" autoSizePolicy="content" fontFamily="c" fontSize="12" fontStyle="plain" hasBackgroundColor="false" hasLineColor="false" height="18.701171875" modelName="internal" modelPosition="c" textColor="#000000" visible="true" width="47.365234375" x="-8.6826171875" y="5.6494140625">M35253</y:NodeLabel>
                  <y:Shape type="ellipse"/>
                </y:ShapeNode>
              </data>
            </node>
            <node id="n2::n0::n37">
              <data key="d6">
                <y:ShapeNode>
                  <y:Geometry height="30.0" width="30.0" x="8652.870929943054" y="1661.0244202909466"/>
                  <y:Fill color="#999999" transparent="false"/>
                  <y:BorderStyle color="#000000" type="line" width="1.0"/>
                  <y:NodeLabel alignment="center" autoSizePolicy="content" fontFamily="c" fontSize="12" fontStyle="plain" hasBackgroundColor="false" hasLineColor="false" height="18.701171875" modelName="internal" modelPosition="c" textColor="#000000" visible="true" width="47.365234375" x="-8.6826171875" y="5.6494140625">M35688</y:NodeLabel>
                  <y:Shape type="ellipse"/>
                </y:ShapeNode>
              </data>
            </node>
            <node id="n2::n0::n38">
              <data key="d6">
                <y:ShapeNode>
                  <y:Geometry height="30.0" width="30.0" x="8445.870929943054" y="1754.0244202909466"/>
                  <y:Fill color="#999999" transparent="false"/>
                  <y:BorderStyle color="#000000" type="line" width="1.0"/>
                  <y:NodeLabel alignment="center" autoSizePolicy="content" fontFamily="c" fontSize="12" fontStyle="plain" hasBackgroundColor="false" hasLineColor="false" height="18.701171875" modelName="internal" modelPosition="c" textColor="#000000" visible="true" width="47.365234375" x="-8.6826171875" y="5.6494140625">M35255</y:NodeLabel>
                  <y:Shape type="ellipse"/>
                </y:ShapeNode>
              </data>
            </node>
          </graph>
        </node>
        <node id="n2::n1" yfiles.foldertype="group">
          <data key="d6">
            <y:ProxyAutoBoundsNode>
              <y:Realizers active="0">
                <y:GroupNode>
                  <y:Geometry height="154.701171875" width="90.365234375" x="8230.025226818054" y="1656.1738343534466"/>
                  <y:Fill color="#CCCCCC" transparent="false"/>
                  <y:BorderStyle color="#000000" type="line" width="1.0"/>
                  <y:NodeLabel alignment="right" autoSizePolicy="node_width" backgroundColor="#333333" borderDistance="0.0" fontFamily="Dialog" fontSize="12" fontStyle="plain" hasLineColor="false" height="18.701171875" modelName="internal" modelPosition="t" textColor="#FFFFFF" visible="true" width="111.384765625" x="-10.509765625" y="0.0">P_Monoacylglycerol</y:NodeLabel>
                  <y:Shape type="roundrectangle"/>
                  <y:State closed="false" closedHeight="80.0" closedWidth="100.0" innerGraphDisplayEnabled="false"/>
                  <y:Insets bottom="15" bottomF="15.0" left="15" leftF="15.0" right="15" rightF="15.0" top="15" topF="15.0"/>
                  <y:BorderInsets bottom="0" bottomF="0.0" left="0" leftF="0.0" right="0" rightF="0.0" top="0" topF="0.0"/>
                </y:GroupNode>
                <y:GroupNode>
                  <y:Geometry height="500.0" width="500.0" x="-150.0" y="-150.0"/>
                  <y:Fill color="#FFFFFF" transparent="false"/>
                  <y:BorderStyle color="#000000" type="line" width="1.0"/>
                  <y:NodeLabel alignment="right" autoSizePolicy="node_width" backgroundColor="#333333" borderDistance="0.0" fontFamily="Dialog" fontSize="12" fontStyle="plain" hasLineColor="false" height="18.701171875" modelName="internal" modelPosition="t" textColor="#FFFFFF" visible="true" width="500.0" x="0.0" y="0.0">P_Monoacylglycerol</y:NodeLabel>
                  <y:Shape type="roundrectangle"/>
                  <y:State closed="true" closedHeight="500.0" closedWidth="500.0" innerGraphDisplayEnabled="false"/>
                  <y:Insets bottom="15" bottomF="15.0" left="15" leftF="15.0" right="15" rightF="15.0" top="15" topF="15.0"/>
                  <y:BorderInsets bottom="0" bottomF="0.0" left="0" leftF="0.0" right="0" rightF="0.0" top="0" topF="0.0"/>
                </y:GroupNode>
              </y:Realizers>
            </y:ProxyAutoBoundsNode>
          </data>
          <graph edgedefault="directed" id="n2::n1:">
            <node id="n2::n1::n0">
              <data key="d6">
                <y:ShapeNode>
                  <y:Geometry height="30.0" width="30.0" x="8253.707844005554" y="1689.8750062284466"/>
                  <y:Fill color="#999999" transparent="false"/>
                  <y:BorderStyle color="#000000" type="line" width="1.0"/>
                  <y:NodeLabel alignment="center" autoSizePolicy="content" fontFamily="c" fontSize="12" fontStyle="plain" hasBackgroundColor="false" hasLineColor="false" height="18.701171875" modelName="internal" modelPosition="c" textColor="#000000" visible="true" width="47.365234375" x="-8.6826171875" y="5.6494140625">M21184</y:NodeLabel>
                  <y:Shape type="ellipse"/>
                </y:ShapeNode>
              </data>
            </node>
            <node id="n2::n1::n1">
              <data key="d6">
                <y:ShapeNode>
                  <y:Geometry height="30.0" width="30.0" x="8266.707844005554" y="1765.8750062284466"/>
                  <y:Fill color="#999999" transparent="false"/>
                  <y:BorderStyle color="#000000" type="line" width="1.0"/>
                  <y:NodeLabel alignment="center" autoSizePolicy="content" fontFamily="c" fontSize="12" fontStyle="plain" hasBackgroundColor="false" hasLineColor="false" height="18.701171875" modelName="internal" modelPosition="c" textColor="#000000" visible="true" width="47.365234375" x="-8.6826171875" y="5.6494140625">M21127</y:NodeLabel>
                  <y:Shape type="ellipse"/>
                </y:ShapeNode>
              </data>
            </node>
          </graph>
        </node>
        <node id="n2::n2" yfiles.foldertype="group">
          <data key="d6">
            <y:ProxyAutoBoundsNode>
              <y:Realizers active="0">
                <y:GroupNode>
                  <y:Geometry height="267.701171875" width="322.365234375" x="8006.236164318054" y="1323.6738343534466"/>
                  <y:Fill color="#CCCCCC" transparent="false"/>
                  <y:BorderStyle color="#000000" type="line" width="1.0"/>
                  <y:NodeLabel alignment="right" autoSizePolicy="node_width" backgroundColor="#333333" borderDistance="0.0" fontFamily="Dialog" fontSize="12" fontStyle="plain" hasLineColor="false" height="18.701171875" modelName="internal" modelPosition="t" textColor="#FFFFFF" visible="true" width="322.365234375" x="0.0" y="0.0">P_Long Chain Fatty Acid</y:NodeLabel>
                  <y:Shape type="roundrectangle"/>
                  <y:State closed="false" closedHeight="80.0" closedWidth="100.0" innerGraphDisplayEnabled="false"/>
                  <y:Insets bottom="15" bottomF="15.0" left="15" leftF="15.0" right="15" rightF="15.0" top="15" topF="15.0"/>
                  <y:BorderInsets bottom="0" bottomF="0.0" left="0" leftF="0.0" right="0" rightF="0.0" top="0" topF="0.0"/>
                </y:GroupNode>
                <y:GroupNode>
                  <y:Geometry height="500.0" width="500.0" x="-150.0" y="-150.0"/>
                  <y:Fill color="#FFFFFF" transparent="false"/>
                  <y:BorderStyle color="#000000" type="line" width="1.0"/>
                  <y:NodeLabel alignment="right" autoSizePolicy="node_width" backgroundColor="#333333" borderDistance="0.0" fontFamily="Dialog" fontSize="12" fontStyle="plain" hasLineColor="false" height="18.701171875" modelName="internal" modelPosition="t" textColor="#FFFFFF" visible="true" width="500.0" x="0.0" y="0.0">P_Long Chain Fatty Acid</y:NodeLabel>
                  <y:Shape type="roundrectangle"/>
                  <y:State closed="true" closedHeight="500.0" closedWidth="500.0" innerGraphDisplayEnabled="false"/>
                  <y:Insets bottom="15" bottomF="15.0" left="15" leftF="15.0" right="15" rightF="15.0" top="15" topF="15.0"/>
                  <y:BorderInsets bottom="0" bottomF="0.0" left="0" leftF="0.0" right="0" rightF="0.0" top="0" topF="0.0"/>
                </y:GroupNode>
              </y:Realizers>
            </y:ProxyAutoBoundsNode>
          </data>
          <graph edgedefault="directed" id="n2::n2:">
            <node id="n2::n2::n0">
              <data key="d6">
                <y:ShapeNode>
                  <y:Geometry height="30.0" width="30.0" x="8090.918781505554" y="1546.3750062284466"/>
                  <y:Fill color="#999999" transparent="false"/>
                  <y:BorderStyle color="#000000" type="line" width="1.0"/>
                  <y:NodeLabel alignment="center" autoSizePolicy="content" fontFamily="c" fontSize="12" fontStyle="plain" hasBackgroundColor="false" hasLineColor="false" height="18.701171875" modelName="internal" modelPosition="c" textColor="#000000" visible="true" width="47.365234375" x="-8.6826171875" y="5.6494140625">M33971</y:NodeLabel>
                  <y:Shape type="ellipse"/>
                </y:ShapeNode>
              </data>
            </node>
            <node id="n2::n2::n1">
              <data key="d6">
                <y:ShapeNode>
                  <y:Geometry height="30.0" width="30.0" x="8127.918781505554" y="1357.3750062284466"/>
                  <y:Fill color="#999999" transparent="false"/>
                  <y:BorderStyle color="#000000" type="line" width="1.0"/>
                  <y:NodeLabel alignment="center" autoSizePolicy="content" fontFamily="c" fontSize="12" fontStyle="plain" hasBackgroundColor="false" hasLineColor="false" height="18.701171875" modelName="internal" modelPosition="c" textColor="#000000" visible="true" width="47.365234375" x="-8.6826171875" y="5.6494140625">M33972</y:NodeLabel>
                  <y:Shape type="ellipse"/>
                </y:ShapeNode>
              </data>
            </node>
            <node id="n2::n2::n2">
              <data key="d6">
                <y:ShapeNode>
                  <y:Geometry height="30.0" width="30.0" x="8127.918781505554" y="1483.3750062284466"/>
                  <y:Fill color="#999999" transparent="false"/>
                  <y:BorderStyle color="#000000" type="line" width="1.0"/>
                  <y:NodeLabel alignment="center" autoSizePolicy="content" fontFamily="c" fontSize="12" fontStyle="plain" hasBackgroundColor="false" hasLineColor="false" height="18.701171875" modelName="internal" modelPosition="c" textColor="#000000" visible="true" width="47.365234375" x="-8.6826171875" y="5.6494140625">M44679</y:NodeLabel>
                  <y:Shape type="ellipse"/>
                </y:ShapeNode>
              </data>
            </node>
            <node id="n2::n2::n3">
              <data key="d6">
                <y:ShapeNode>
                  <y:Geometry height="30.0" width="30.0" x="8274.918781505554" y="1412.3750062284466"/>
                  <y:Fill color="#999999" transparent="false"/>
                  <y:BorderStyle color="#000000" type="line" width="1.0"/>
                  <y:NodeLabel alignment="center" autoSizePolicy="content" fontFamily="c" fontSize="12" fontStyle="plain" hasBackgroundColor="false" hasLineColor="false" height="18.701171875" modelName="internal" modelPosition="c" textColor="#000000" visible="true" width="47.365234375" x="-8.6826171875" y="5.6494140625">M33587</y:NodeLabel>
                  <y:Shape type="ellipse"/>
                </y:ShapeNode>
              </data>
            </node>
            <node id="n2::n2::n4">
              <data key="d6">
                <y:ShapeNode>
                  <y:Geometry height="30.0" width="30.0" x="8204.918781505554" y="1526.3750062284466"/>
                  <y:Fill color="#999999" transparent="false"/>
                  <y:BorderStyle color="#000000" type="line" width="1.0"/>
                  <y:NodeLabel alignment="center" autoSizePolicy="content" fontFamily="c" fontSize="12" fontStyle="plain" hasBackgroundColor="false" hasLineColor="false" height="18.701171875" modelName="internal" modelPosition="c" textColor="#000000" visible="true" width="40.69140625" x="-5.345703125" y="5.6494140625">M1121</y:NodeLabel>
                  <y:Shape type="ellipse"/>
                </y:ShapeNode>
              </data>
            </node>
            <node id="n2::n2::n5">
              <data key="d6">
                <y:ShapeNode>
                  <y:Geometry height="30.0" width="30.0" x="8070.918781505554" y="1380.0244202909466"/>
                  <y:Fill color="#999999" transparent="false"/>
                  <y:BorderStyle color="#000000" type="line" width="1.0"/>
                  <y:NodeLabel alignment="center" autoSizePolicy="content" fontFamily="c" fontSize="12" fontStyle="plain" hasBackgroundColor="false" hasLineColor="false" height="18.701171875" modelName="internal" modelPosition="c" textColor="#000000" visible="true" width="40.69140625" x="-5.345703125" y="5.6494140625">M1365</y:NodeLabel>
                  <y:Shape type="ellipse"/>
                </y:ShapeNode>
              </data>
            </node>
            <node id="n2::n2::n6">
              <data key="d6">
                <y:ShapeNode>
                  <y:Geometry height="30.0" width="30.0" x="8029.918781505554" y="1438.0244202909466"/>
                  <y:Fill color="#999999" transparent="false"/>
                  <y:BorderStyle color="#000000" type="line" width="1.0"/>
                  <y:NodeLabel alignment="center" autoSizePolicy="content" fontFamily="c" fontSize="12" fontStyle="plain" hasBackgroundColor="false" hasLineColor="false" height="18.701171875" modelName="internal" modelPosition="c" textColor="#000000" visible="true" width="47.365234375" x="-8.6826171875" y="5.6494140625">M32418</y:NodeLabel>
                  <y:Shape type="ellipse"/>
                </y:ShapeNode>
              </data>
            </node>
            <node id="n2::n2::n7">
              <data key="d6">
                <y:ShapeNode>
                  <y:Geometry height="30.0" width="30.0" x="8229.918781505554" y="1438.3750062284466"/>
                  <y:Fill color="#999999" transparent="false"/>
                  <y:BorderStyle color="#000000" type="line" width="1.0"/>
                  <y:NodeLabel alignment="center" autoSizePolicy="content" fontFamily="c" fontSize="12" fontStyle="plain" hasBackgroundColor="false" hasLineColor="false" height="18.701171875" modelName="internal" modelPosition="c" textColor="#000000" visible="true" width="40.69140625" x="-5.345703125" y="5.6494140625">M1356</y:NodeLabel>
                  <y:Shape type="ellipse"/>
                </y:ShapeNode>
              </data>
            </node>
            <node id="n2::n2::n8">
              <data key="d6">
                <y:ShapeNode>
                  <y:Geometry height="30.0" width="30.0" x="8215.918781505554" y="1373.3750062284466"/>
                  <y:Fill color="#999999" transparent="false"/>
                  <y:BorderStyle color="#000000" type="line" width="1.0"/>
                  <y:NodeLabel alignment="center" autoSizePolicy="content" fontFamily="c" fontSize="12" fontStyle="plain" hasBackgroundColor="false" hasLineColor="false" height="18.701171875" modelName="internal" modelPosition="c" textColor="#000000" visible="true" width="40.69140625" x="-5.345703125" y="5.6494140625">M1359</y:NodeLabel>
                  <y:Shape type="ellipse"/>
                </y:ShapeNode>
              </data>
            </node>
            <node id="n2::n2::n9">
              <data key="d6">
                <y:ShapeNode>
                  <y:Geometry height="30.0" width="30.0" x="8149.918781505554" y="1419.3750062284466"/>
                  <y:Fill color="#999999" transparent="false"/>
                  <y:BorderStyle color="#000000" type="line" width="1.0"/>
                  <y:NodeLabel alignment="center" autoSizePolicy="content" fontFamily="c" fontSize="12" fontStyle="plain" hasBackgroundColor="false" hasLineColor="false" height="18.701171875" modelName="internal" modelPosition="c" textColor="#000000" visible="true" width="40.69140625" x="-5.345703125" y="5.6494140625">M1336</y:NodeLabel>
                  <y:Shape type="ellipse"/>
                </y:ShapeNode>
              </data>
            </node>
            <node id="n2::n2::n10">
              <data key="d6">
                <y:ShapeNode>
                  <y:Geometry height="30.0" width="30.0" x="8104.918781505554" y="1448.0244202909466"/>
                  <y:Fill color="#999999" transparent="false"/>
                  <y:BorderStyle color="#000000" type="line" width="1.0"/>
                  <y:NodeLabel alignment="center" autoSizePolicy="content" fontFamily="c" fontSize="12" fontStyle="plain" hasBackgroundColor="false" hasLineColor="false" height="18.701171875" modelName="internal" modelPosition="c" textColor="#000000" visible="true" width="47.365234375" x="-8.6826171875" y="5.6494140625">M33447</y:NodeLabel>
                  <y:Shape type="ellipse"/>
                </y:ShapeNode>
              </data>
            </node>
            <node id="n2::n2::n11">
              <data key="d6">
                <y:ShapeNode>
                  <y:Geometry height="30.0" width="30.0" x="8182.918781505554" y="1474.3750062284466"/>
                  <y:Fill color="#999999" transparent="false"/>
                  <y:BorderStyle color="#000000" type="line" width="1.0"/>
                  <y:NodeLabel alignment="center" autoSizePolicy="content" fontFamily="c" fontSize="12" fontStyle="plain" hasBackgroundColor="false" hasLineColor="false" height="18.701171875" modelName="internal" modelPosition="c" textColor="#000000" visible="true" width="40.69140625" x="-5.345703125" y="5.6494140625">M1358</y:NodeLabel>
                  <y:Shape type="ellipse"/>
                </y:ShapeNode>
              </data>
            </node>
          </graph>
        </node>
        <node id="n2::n3" yfiles.foldertype="group">
          <data key="d6">
            <y:ProxyAutoBoundsNode>
              <y:Realizers active="0">
                <y:GroupNode>
                  <y:Geometry height="139.701171875" width="308.358154296875" x="7607.455158458679" y="1623.8232484159466"/>
                  <y:Fill color="#CCCCCC" transparent="false"/>
                  <y:BorderStyle color="#000000" type="line" width="1.0"/>
                  <y:NodeLabel alignment="right" autoSizePolicy="node_width" backgroundColor="#333333" borderDistance="0.0" fontFamily="Dialog" fontSize="12" fontStyle="plain" hasLineColor="false" height="18.701171875" modelName="internal" modelPosition="t" textColor="#FFFFFF" visible="true" width="308.358154296875" x="0.0" y="0.0">P_Medium Chain Fatty Acid</y:NodeLabel>
                  <y:Shape type="roundrectangle"/>
                  <y:State closed="false" closedHeight="80.0" closedWidth="100.0" innerGraphDisplayEnabled="false"/>
                  <y:Insets bottom="15" bottomF="15.0" left="15" leftF="15.0" right="15" rightF="15.0" top="15" topF="15.0"/>
                  <y:BorderInsets bottom="0" bottomF="0.0" left="0" leftF="0.0" right="0" rightF="0.0" top="0" topF="0.0"/>
                </y:GroupNode>
                <y:GroupNode>
                  <y:Geometry height="500.0" width="500.0" x="-150.0" y="-150.0"/>
                  <y:Fill color="#FFFFFF" transparent="false"/>
                  <y:BorderStyle color="#000000" type="line" width="1.0"/>
                  <y:NodeLabel alignment="right" autoSizePolicy="node_width" backgroundColor="#333333" borderDistance="0.0" fontFamily="Dialog" fontSize="12" fontStyle="plain" hasLineColor="false" height="18.701171875" modelName="internal" modelPosition="t" textColor="#FFFFFF" visible="true" width="500.0" x="0.0" y="0.0">P_Medium Chain Fatty Acid</y:NodeLabel>
                  <y:Shape type="roundrectangle"/>
                  <y:State closed="true" closedHeight="500.0" closedWidth="500.0" innerGraphDisplayEnabled="false"/>
                  <y:Insets bottom="15" bottomF="15.0" left="15" leftF="15.0" right="15" rightF="15.0" top="15" topF="15.0"/>
                  <y:BorderInsets bottom="0" bottomF="0.0" left="0" leftF="0.0" right="0" rightF="0.0" top="0" topF="0.0"/>
                </y:GroupNode>
              </y:Realizers>
            </y:ProxyAutoBoundsNode>
          </data>
          <graph edgedefault="directed" id="n2::n3:">
            <node id="n2::n3::n0">
              <data key="d6">
                <y:ShapeNode>
                  <y:Geometry height="30.0" width="30.0" x="7631.137775646179" y="1697.5244202909466"/>
                  <y:Fill color="#999999" transparent="false"/>
                  <y:BorderStyle color="#000000" type="line" width="1.0"/>
                  <y:NodeLabel alignment="center" autoSizePolicy="content" fontFamily="c" fontSize="12" fontStyle="plain" hasBackgroundColor="false" hasLineColor="false" height="18.701171875" modelName="internal" modelPosition="c" textColor="#000000" visible="true" width="47.365234375" x="-8.6826171875" y="5.6494140625">M32497</y:NodeLabel>
                  <y:Shape type="ellipse"/>
                </y:ShapeNode>
              </data>
            </node>
            <node id="n2::n3::n1">
              <data key="d6">
                <y:ShapeNode>
                  <y:Geometry height="30.0" width="30.0" x="7862.130695568054" y="1709.5244202909466"/>
                  <y:Fill color="#999999" transparent="false"/>
                  <y:BorderStyle color="#000000" type="line" width="1.0"/>
                  <y:NodeLabel alignment="center" autoSizePolicy="content" fontFamily="c" fontSize="12" fontStyle="plain" hasBackgroundColor="false" hasLineColor="false" height="18.701171875" modelName="internal" modelPosition="c" textColor="#000000" visible="true" width="47.365234375" x="-8.6826171875" y="5.6494140625">M33968</y:NodeLabel>
                  <y:Shape type="ellipse"/>
                </y:ShapeNode>
              </data>
            </node>
            <node id="n2::n3::n2">
              <data key="d6">
                <y:ShapeNode>
                  <y:Geometry height="30.0" width="30.0" x="7754.130695568054" y="1657.5244202909466"/>
                  <y:Fill color="#999999" transparent="false"/>
                  <y:BorderStyle color="#000000" type="line" width="1.0"/>
                  <y:NodeLabel alignment="center" autoSizePolicy="content" fontFamily="c" fontSize="12" fontStyle="plain" hasBackgroundColor="false" hasLineColor="false" height="18.701171875" modelName="internal" modelPosition="c" textColor="#000000" visible="true" width="40.69140625" x="-5.345703125" y="5.6494140625">M1642</y:NodeLabel>
                  <y:Shape type="ellipse"/>
                </y:ShapeNode>
              </data>
            </node>
            <node id="n2::n3::n3">
              <data key="d6">
                <y:ShapeNode>
                  <y:Geometry height="30.0" width="30.0" x="7770.130695568054" y="1718.5244202909466"/>
                  <y:Fill color="#999999" transparent="false"/>
                  <y:BorderStyle color="#000000" type="line" width="1.0"/>
                  <y:NodeLabel alignment="center" autoSizePolicy="content" fontFamily="c" fontSize="12" fontStyle="plain" hasBackgroundColor="false" hasLineColor="false" height="18.701171875" modelName="internal" modelPosition="c" textColor="#000000" visible="true" width="47.365234375" x="-8.6826171875" y="5.6494140625">M32489</y:NodeLabel>
                  <y:Shape type="ellipse"/>
                </y:ShapeNode>
              </data>
            </node>
            <node id="n2::n3::n4">
              <data key="d6">
                <y:ShapeNode>
                  <y:Geometry height="30.0" width="30.0" x="7656.130695568054" y="1667.5244202909466"/>
                  <y:Fill color="#999999" transparent="false"/>
                  <y:BorderStyle color="#000000" type="line" width="1.0"/>
                  <y:NodeLabel alignment="center" autoSizePolicy="content" fontFamily="c" fontSize="12" fontStyle="plain" hasBackgroundColor="false" hasLineColor="false" height="18.701171875" modelName="internal" modelPosition="c" textColor="#000000" visible="true" width="47.365234375" x="-8.6826171875" y="5.6494140625">M32492</y:NodeLabel>
                  <y:Shape type="ellipse"/>
                </y:ShapeNode>
              </data>
            </node>
            <node id="n2::n3::n5">
              <data key="d6">
                <y:ShapeNode>
                  <y:Geometry height="30.0" width="30.0" x="7831.130695568054" y="1657.5244202909466"/>
                  <y:Fill color="#999999" transparent="false"/>
                  <y:BorderStyle color="#000000" type="line" width="1.0"/>
                  <y:NodeLabel alignment="center" autoSizePolicy="content" fontFamily="c" fontSize="12" fontStyle="plain" hasBackgroundColor="false" hasLineColor="false" height="18.701171875" modelName="internal" modelPosition="c" textColor="#000000" visible="true" width="40.69140625" x="-5.345703125" y="5.6494140625">M1645</y:NodeLabel>
                  <y:Shape type="ellipse"/>
                </y:ShapeNode>
              </data>
            </node>
            <node id="n2::n3::n6">
              <data key="d6">
                <y:ShapeNode>
                  <y:Geometry height="30.0" width="30.0" x="7706.130695568054" y="1698.5244202909466"/>
                  <y:Fill color="#999999" transparent="false"/>
                  <y:BorderStyle color="#000000" type="line" width="1.0"/>
                  <y:NodeLabel alignment="center" autoSizePolicy="content" fontFamily="c" fontSize="12" fontStyle="plain" hasBackgroundColor="false" hasLineColor="false" height="18.701171875" modelName="internal" modelPosition="c" textColor="#000000" visible="true" width="47.365234375" x="-8.6826171875" y="5.6494140625">M12035</y:NodeLabel>
                  <y:Shape type="ellipse"/>
                </y:ShapeNode>
              </data>
            </node>
          </graph>
        </node>
        <node id="n2::n4" yfiles.foldertype="group">
          <data key="d6">
            <y:ProxyAutoBoundsNode>
              <y:Realizers active="0">
                <y:GroupNode>
                  <y:Geometry height="185.701171875" width="193.365234375" x="6868.352748124873" y="1324.3232484159466"/>
                  <y:Fill color="#CCCCCC" transparent="false"/>
                  <y:BorderStyle color="#000000" type="line" width="1.0"/>
                  <y:NodeLabel alignment="right" autoSizePolicy="node_width" backgroundColor="#333333" borderDistance="0.0" fontFamily="Dialog" fontSize="12" fontStyle="plain" hasLineColor="false" height="18.701171875" modelName="internal" modelPosition="t" textColor="#FFFFFF" visible="true" width="193.365234375" x="0.0" y="0.0">P_Fatty Acid, Monohydroxy</y:NodeLabel>
                  <y:Shape type="roundrectangle"/>
                  <y:State closed="false" closedHeight="80.0" closedWidth="100.0" innerGraphDisplayEnabled="false"/>
                  <y:Insets bottom="15" bottomF="15.0" left="15" leftF="15.0" right="15" rightF="15.0" top="15" topF="15.0"/>
                  <y:BorderInsets bottom="0" bottomF="0.0" left="0" leftF="0.0" right="0" rightF="0.0" top="0" topF="0.0"/>
                </y:GroupNode>
                <y:GroupNode>
                  <y:Geometry height="500.0" width="500.0" x="-150.0" y="-150.0"/>
                  <y:Fill color="#FFFFFF" transparent="false"/>
                  <y:BorderStyle color="#000000" type="line" width="1.0"/>
                  <y:NodeLabel alignment="right" autoSizePolicy="node_width" backgroundColor="#333333" borderDistance="0.0" fontFamily="Dialog" fontSize="12" fontStyle="plain" hasLineColor="false" height="18.701171875" modelName="internal" modelPosition="t" textColor="#FFFFFF" visible="true" width="500.0" x="0.0" y="0.0">P_Fatty Acid, Monohydroxy</y:NodeLabel>
                  <y:Shape type="roundrectangle"/>
                  <y:State closed="true" closedHeight="500.0" closedWidth="500.0" innerGraphDisplayEnabled="false"/>
                  <y:Insets bottom="15" bottomF="15.0" left="15" leftF="15.0" right="15" rightF="15.0" top="15" topF="15.0"/>
                  <y:BorderInsets bottom="0" bottomF="0.0" left="0" leftF="0.0" right="0" rightF="0.0" top="0" topF="0.0"/>
                </y:GroupNode>
              </y:Realizers>
            </y:ProxyAutoBoundsNode>
          </data>
          <graph edgedefault="directed" id="n2::n4:">
            <node id="n2::n4::n0">
              <data key="d6">
                <y:ShapeNode>
                  <y:Geometry height="30.0" width="30.0" x="7008.035365312373" y="1465.0244202909466"/>
                  <y:Fill color="#999999" transparent="false"/>
                  <y:BorderStyle color="#000000" type="line" width="1.0"/>
                  <y:NodeLabel alignment="center" autoSizePolicy="content" fontFamily="c" fontSize="12" fontStyle="plain" hasBackgroundColor="false" hasLineColor="false" height="18.701171875" modelName="internal" modelPosition="c" textColor="#000000" visible="true" width="47.365234375" x="-8.6826171875" y="5.6494140625">M37752</y:NodeLabel>
                  <y:Shape type="ellipse"/>
                </y:ShapeNode>
              </data>
            </node>
            <node id="n2::n4::n1">
              <data key="d6">
                <y:ShapeNode>
                  <y:Geometry height="30.0" width="30.0" x="6892.035365312373" y="1439.7255921659466"/>
                  <y:Fill color="#999999" transparent="false"/>
                  <y:BorderStyle color="#000000" type="line" width="1.0"/>
                  <y:NodeLabel alignment="center" autoSizePolicy="content" fontFamily="c" fontSize="12" fontStyle="plain" hasBackgroundColor="false" hasLineColor="false" height="18.701171875" modelName="internal" modelPosition="c" textColor="#000000" visible="true" width="47.365234375" x="-8.6826171875" y="5.6494140625">M42489</y:NodeLabel>
                  <y:Shape type="ellipse"/>
                </y:ShapeNode>
              </data>
            </node>
            <node id="n2::n4::n2">
              <data key="d6">
                <y:ShapeNode>
                  <y:Geometry height="30.0" width="30.0" x="6923.035365312373" y="1358.0244202909466"/>
                  <y:Fill color="#999999" transparent="false"/>
                  <y:BorderStyle color="#000000" type="line" width="1.0"/>
                  <y:NodeLabel alignment="center" autoSizePolicy="content" fontFamily="c" fontSize="12" fontStyle="plain" hasBackgroundColor="false" hasLineColor="false" height="18.701171875" modelName="internal" modelPosition="c" textColor="#000000" visible="true" width="47.365234375" x="-8.6826171875" y="5.6494140625">M35675</y:NodeLabel>
                  <y:Shape type="ellipse"/>
                </y:ShapeNode>
              </data>
            </node>
            <node id="n2::n4::n3">
              <data key="d6">
                <y:ShapeNode>
                  <y:Geometry height="30.0" width="30.0" x="6986.035365312373" y="1405.0244202909466"/>
                  <y:Fill color="#999999" transparent="false"/>
                  <y:BorderStyle color="#000000" type="line" width="1.0"/>
                  <y:NodeLabel alignment="center" autoSizePolicy="content" fontFamily="c" fontSize="12" fontStyle="plain" hasBackgroundColor="false" hasLineColor="false" height="18.701171875" modelName="internal" modelPosition="c" textColor="#000000" visible="true" width="47.365234375" x="-8.6826171875" y="5.6494140625">M17945</y:NodeLabel>
                  <y:Shape type="ellipse"/>
                </y:ShapeNode>
              </data>
            </node>
            <node id="n2::n4::n4">
              <data key="d6">
                <y:ShapeNode>
                  <y:Geometry height="30.0" width="30.0" x="6931.035365312373" y="1421.0244202909466"/>
                  <y:Fill color="#999999" transparent="false"/>
                  <y:BorderStyle color="#000000" type="line" width="1.0"/>
                  <y:NodeLabel alignment="center" autoSizePolicy="content" fontFamily="c" fontSize="12" fontStyle="plain" hasBackgroundColor="false" hasLineColor="false" height="18.701171875" modelName="internal" modelPosition="c" textColor="#000000" visible="true" width="47.365234375" x="-8.6826171875" y="5.6494140625">M22053</y:NodeLabel>
                  <y:Shape type="ellipse"/>
                </y:ShapeNode>
              </data>
            </node>
          </graph>
        </node>
        <node id="n2::n5" yfiles.foldertype="group">
          <data key="d6">
            <y:ProxyAutoBoundsNode>
              <y:Realizers active="0">
                <y:GroupNode>
                  <y:Geometry height="121.701171875" width="143.365234375" x="7832.870929943054" y="1263.5244202909466"/>
                  <y:Fill color="#CCCCCC" transparent="false"/>
                  <y:BorderStyle color="#000000" type="line" width="1.0"/>
                  <y:NodeLabel alignment="right" autoSizePolicy="node_width" backgroundColor="#333333" borderDistance="0.0" fontFamily="Dialog" fontSize="12" fontStyle="plain" hasLineColor="false" height="18.701171875" modelName="internal" modelPosition="t" textColor="#FFFFFF" visible="true" width="143.365234375" x="0.0" y="0.0">P_Fatty Acid, Branched</y:NodeLabel>
                  <y:Shape type="roundrectangle"/>
                  <y:State closed="false" closedHeight="80.0" closedWidth="100.0" innerGraphDisplayEnabled="false"/>
                  <y:Insets bottom="15" bottomF="15.0" left="15" leftF="15.0" right="15" rightF="15.0" top="15" topF="15.0"/>
                  <y:BorderInsets bottom="0" bottomF="0.0" left="0" leftF="0.0" right="0" rightF="0.0" top="0" topF="0.0"/>
                </y:GroupNode>
                <y:GroupNode>
                  <y:Geometry height="500.0" width="500.0" x="-150.0" y="-150.0"/>
                  <y:Fill color="#FFFFFF" transparent="false"/>
                  <y:BorderStyle color="#000000" type="line" width="1.0"/>
                  <y:NodeLabel alignment="right" autoSizePolicy="node_width" backgroundColor="#333333" borderDistance="0.0" fontFamily="Dialog" fontSize="12" fontStyle="plain" hasLineColor="false" height="18.701171875" modelName="internal" modelPosition="t" textColor="#FFFFFF" visible="true" width="500.0" x="0.0" y="0.0">P_Fatty Acid, Branched</y:NodeLabel>
                  <y:Shape type="roundrectangle"/>
                  <y:State closed="true" closedHeight="500.0" closedWidth="500.0" innerGraphDisplayEnabled="false"/>
                  <y:Insets bottom="15" bottomF="15.0" left="15" leftF="15.0" right="15" rightF="15.0" top="15" topF="15.0"/>
                  <y:BorderInsets bottom="0" bottomF="0.0" left="0" leftF="0.0" right="0" rightF="0.0" top="0" topF="0.0"/>
                </y:GroupNode>
              </y:Realizers>
            </y:ProxyAutoBoundsNode>
          </data>
          <graph edgedefault="directed" id="n2::n5:">
            <node id="n2::n5::n0">
              <data key="d6">
                <y:ShapeNode>
                  <y:Geometry height="30.0" width="30.0" x="7856.553547130554" y="1297.2255921659466"/>
                  <y:Fill color="#999999" transparent="false"/>
                  <y:BorderStyle color="#000000" type="line" width="1.0"/>
                  <y:NodeLabel alignment="center" autoSizePolicy="content" fontFamily="c" fontSize="12" fontStyle="plain" hasBackgroundColor="false" hasLineColor="false" height="18.701171875" modelName="internal" modelPosition="c" textColor="#000000" visible="true" width="47.365234375" x="-8.6826171875" y="5.6494140625">M38768</y:NodeLabel>
                  <y:Shape type="ellipse"/>
                </y:ShapeNode>
              </data>
            </node>
            <node id="n2::n5::n1">
              <data key="d6">
                <y:ShapeNode>
                  <y:Geometry height="30.0" width="30.0" x="7922.553547130554" y="1340.2255921659466"/>
                  <y:Fill color="#999999" transparent="false"/>
                  <y:BorderStyle color="#000000" type="line" width="1.0"/>
                  <y:NodeLabel alignment="center" autoSizePolicy="content" fontFamily="c" fontSize="12" fontStyle="plain" hasBackgroundColor="false" hasLineColor="false" height="18.701171875" modelName="internal" modelPosition="c" textColor="#000000" visible="true" width="47.365234375" x="-8.6826171875" y="5.6494140625">M38296</y:NodeLabel>
                  <y:Shape type="ellipse"/>
                </y:ShapeNode>
              </data>
            </node>
          </graph>
        </node>
        <node id="n2::n6" yfiles.foldertype="group">
          <data key="d6">
            <y:ProxyAutoBoundsNode>
              <y:Realizers active="0">
                <y:GroupNode>
                  <y:Geometry height="152.701171875" width="86.365234375" x="8478.188312755554" y="1014.5591779586521"/>
                  <y:Fill color="#CCCCCC" transparent="false"/>
                  <y:BorderStyle color="#000000" type="line" width="1.0"/>
                  <y:NodeLabel alignment="right" autoSizePolicy="node_width" backgroundColor="#333333" borderDistance="0.0" fontFamily="Dialog" fontSize="12" fontStyle="plain" hasLineColor="false" height="18.701171875" modelName="internal" modelPosition="t" textColor="#FFFFFF" visible="true" width="112.708984375" x="-13.171875" y="0.0">P_Fatty Acid, Amino</y:NodeLabel>
                  <y:Shape type="roundrectangle"/>
                  <y:State closed="false" closedHeight="80.0" closedWidth="100.0" innerGraphDisplayEnabled="false"/>
                  <y:Insets bottom="15" bottomF="15.0" left="15" leftF="15.0" right="15" rightF="15.0" top="15" topF="15.0"/>
                  <y:BorderInsets bottom="0" bottomF="0.0" left="0" leftF="0.0" right="0" rightF="0.0" top="0" topF="0.0"/>
                </y:GroupNode>
                <y:GroupNode>
                  <y:Geometry height="500.0" width="500.0" x="-150.0" y="-150.0"/>
                  <y:Fill color="#FFFFFF" transparent="false"/>
                  <y:BorderStyle color="#000000" type="line" width="1.0"/>
                  <y:NodeLabel alignment="right" autoSizePolicy="node_width" backgroundColor="#333333" borderDistance="0.0" fontFamily="Dialog" fontSize="12" fontStyle="plain" hasLineColor="false" height="18.701171875" modelName="internal" modelPosition="t" textColor="#FFFFFF" visible="true" width="500.0" x="0.0" y="0.0">P_Fatty Acid, Amino</y:NodeLabel>
                  <y:Shape type="roundrectangle"/>
                  <y:State closed="true" closedHeight="500.0" closedWidth="500.0" innerGraphDisplayEnabled="false"/>
                  <y:Insets bottom="15" bottomF="15.0" left="15" leftF="15.0" right="15" rightF="15.0" top="15" topF="15.0"/>
                  <y:BorderInsets bottom="0" bottomF="0.0" left="0" leftF="0.0" right="0" rightF="0.0" top="0" topF="0.0"/>
                </y:GroupNode>
              </y:Realizers>
            </y:ProxyAutoBoundsNode>
          </data>
          <graph edgedefault="directed" id="n2::n6:">
            <node id="n2::n6::n0">
              <data key="d6">
                <y:ShapeNode>
                  <y:Geometry height="30.0" width="30.0" x="8501.870929943054" y="1122.260349833652"/>
                  <y:Fill color="#999999" transparent="false"/>
                  <y:BorderStyle color="#000000" type="line" width="1.0"/>
                  <y:NodeLabel alignment="center" autoSizePolicy="content" fontFamily="c" fontSize="12" fontStyle="plain" hasBackgroundColor="false" hasLineColor="false" height="18.701171875" modelName="internal" modelPosition="c" textColor="#000000" visible="true" width="47.365234375" x="-8.6826171875" y="5.6494140625">M43761</y:NodeLabel>
                  <y:Shape type="ellipse"/>
                </y:ShapeNode>
              </data>
            </node>
            <node id="n2::n6::n1">
              <data key="d6">
                <y:ShapeNode>
                  <y:Geometry height="30.0" width="30.0" x="8510.870929943054" y="1048.260349833652"/>
                  <y:Fill color="#999999" transparent="false"/>
                  <y:BorderStyle color="#000000" type="line" width="1.0"/>
                  <y:NodeLabel alignment="center" autoSizePolicy="content" fontFamily="c" fontSize="12" fontStyle="plain" hasBackgroundColor="false" hasLineColor="false" height="18.701171875" modelName="internal" modelPosition="c" textColor="#000000" visible="true" width="47.365234375" x="-8.6826171875" y="5.6494140625">M43343</y:NodeLabel>
                  <y:Shape type="ellipse"/>
                </y:ShapeNode>
              </data>
            </node>
          </graph>
        </node>
        <node id="n2::n7" yfiles.foldertype="group">
          <data key="d6">
            <y:ProxyAutoBoundsNode>
              <y:Realizers active="0">
                <y:GroupNode>
                  <y:Geometry height="310.701171875" width="293.365234375" x="6701.352748124873" y="1996.2005205704554"/>
                  <y:Fill color="#CCCCCC" transparent="false"/>
                  <y:BorderStyle color="#000000" type="line" width="1.0"/>
                  <y:NodeLabel alignment="right" autoSizePolicy="node_width" backgroundColor="#333333" borderDistance="0.0" fontFamily="Dialog" fontSize="12" fontStyle="plain" hasLineColor="false" height="18.701171875" modelName="internal" modelPosition="t" textColor="#FFFFFF" visible="true" width="293.365234375" x="0.0" y="0.0">P_Steroid</y:NodeLabel>
                  <y:Shape type="roundrectangle"/>
                  <y:State closed="false" closedHeight="80.0" closedWidth="100.0" innerGraphDisplayEnabled="false"/>
                  <y:Insets bottom="15" bottomF="15.0" left="15" leftF="15.0" right="15" rightF="15.0" top="15" topF="15.0"/>
                  <y:BorderInsets bottom="0" bottomF="0.0" left="0" leftF="0.0" right="0" rightF="0.0" top="0" topF="0.0"/>
                </y:GroupNode>
                <y:GroupNode>
                  <y:Geometry height="500.0" width="500.0" x="-150.0" y="-150.0"/>
                  <y:Fill color="#FFFFFF" transparent="false"/>
                  <y:BorderStyle color="#000000" type="line" width="1.0"/>
                  <y:NodeLabel alignment="right" autoSizePolicy="node_width" backgroundColor="#333333" borderDistance="0.0" fontFamily="Dialog" fontSize="12" fontStyle="plain" hasLineColor="false" height="18.701171875" modelName="internal" modelPosition="t" textColor="#FFFFFF" visible="true" width="500.0" x="0.0" y="0.0">P_Steroid</y:NodeLabel>
                  <y:Shape type="roundrectangle"/>
                  <y:State closed="true" closedHeight="500.0" closedWidth="500.0" innerGraphDisplayEnabled="false"/>
                  <y:Insets bottom="15" bottomF="15.0" left="15" leftF="15.0" right="15" rightF="15.0" top="15" topF="15.0"/>
                  <y:BorderInsets bottom="0" bottomF="0.0" left="0" leftF="0.0" right="0" rightF="0.0" top="0" topF="0.0"/>
                </y:GroupNode>
              </y:Realizers>
            </y:ProxyAutoBoundsNode>
          </data>
          <graph edgedefault="directed" id="n2::n7:">
            <node id="n2::n7::n0">
              <data key="d6">
                <y:ShapeNode>
                  <y:Geometry height="30.0" width="30.0" x="6923.035365312373" y="2089.9016924454554"/>
                  <y:Fill color="#999999" transparent="false"/>
                  <y:BorderStyle color="#000000" type="line" width="1.0"/>
                  <y:NodeLabel alignment="center" autoSizePolicy="content" fontFamily="c" fontSize="12" fontStyle="plain" hasBackgroundColor="false" hasLineColor="false" height="18.701171875" modelName="internal" modelPosition="c" textColor="#000000" visible="true" width="47.365234375" x="-8.6826171875" y="5.6494140625">M37173</y:NodeLabel>
                  <y:Shape type="ellipse"/>
                </y:ShapeNode>
              </data>
            </node>
            <node id="n2::n7::n1">
              <data key="d6">
                <y:ShapeNode>
                  <y:Geometry height="30.0" width="30.0" x="6819.035365312373" y="2123.9016924454554"/>
                  <y:Fill color="#999999" transparent="false"/>
                  <y:BorderStyle color="#000000" type="line" width="1.0"/>
                  <y:NodeLabel alignment="center" autoSizePolicy="content" fontFamily="c" fontSize="12" fontStyle="plain" hasBackgroundColor="false" hasLineColor="false" height="18.701171875" modelName="internal" modelPosition="c" textColor="#000000" visible="true" width="47.365234375" x="-8.6826171875" y="5.6494140625">M37202</y:NodeLabel>
                  <y:Shape type="ellipse"/>
                </y:ShapeNode>
              </data>
            </node>
            <node id="n2::n7::n2">
              <data key="d6">
                <y:ShapeNode>
                  <y:Geometry height="30.0" width="30.0" x="6805.035365312373" y="2202.9016924454554"/>
                  <y:Fill color="#999999" transparent="false"/>
                  <y:BorderStyle color="#000000" type="line" width="1.0"/>
                  <y:NodeLabel alignment="center" autoSizePolicy="content" fontFamily="c" fontSize="12" fontStyle="plain" hasBackgroundColor="false" hasLineColor="false" height="18.701171875" modelName="internal" modelPosition="c" textColor="#000000" visible="true" width="47.365234375" x="-8.6826171875" y="5.6494140625">M37203</y:NodeLabel>
                  <y:Shape type="ellipse"/>
                </y:ShapeNode>
              </data>
            </node>
            <node id="n2::n7::n3">
              <data key="d6">
                <y:ShapeNode>
                  <y:Geometry height="30.0" width="30.0" x="6913.035365312373" y="2133.9016924454554"/>
                  <y:Fill color="#999999" transparent="false"/>
                  <y:BorderStyle color="#000000" type="line" width="1.0"/>
                  <y:NodeLabel alignment="center" autoSizePolicy="content" fontFamily="c" fontSize="12" fontStyle="plain" hasBackgroundColor="false" hasLineColor="false" height="18.701171875" modelName="internal" modelPosition="c" textColor="#000000" visible="true" width="47.365234375" x="-8.6826171875" y="5.6494140625">M37190</y:NodeLabel>
                  <y:Shape type="ellipse"/>
                </y:ShapeNode>
              </data>
            </node>
            <node id="n2::n7::n4">
              <data key="d6">
                <y:ShapeNode>
                  <y:Geometry height="30.0" width="30.0" x="6867.035365312373" y="2085.9016924454554"/>
                  <y:Fill color="#999999" transparent="false"/>
                  <y:BorderStyle color="#000000" type="line" width="1.0"/>
                  <y:NodeLabel alignment="center" autoSizePolicy="content" fontFamily="c" fontSize="12" fontStyle="plain" hasBackgroundColor="false" hasLineColor="false" height="18.701171875" modelName="internal" modelPosition="c" textColor="#000000" visible="true" width="47.365234375" x="-8.6826171875" y="5.6494140625">M37198</y:NodeLabel>
                  <y:Shape type="ellipse"/>
                </y:ShapeNode>
              </data>
            </node>
            <node id="n2::n7::n5">
              <data key="d6">
                <y:ShapeNode>
                  <y:Geometry height="30.0" width="30.0" x="6823.035365312373" y="2261.9016924454554"/>
                  <y:Fill color="#999999" transparent="false"/>
                  <y:BorderStyle color="#000000" type="line" width="1.0"/>
                  <y:NodeLabel alignment="center" autoSizePolicy="content" fontFamily="c" fontSize="12" fontStyle="plain" hasBackgroundColor="false" hasLineColor="false" height="18.701171875" modelName="internal" modelPosition="c" textColor="#000000" visible="true" width="47.365234375" x="-8.6826171875" y="5.6494140625">M32792</y:NodeLabel>
                  <y:Shape type="ellipse"/>
                </y:ShapeNode>
              </data>
            </node>
            <node id="n2::n7::n6">
              <data key="d6">
                <y:ShapeNode>
                  <y:Geometry height="30.0" width="30.0" x="6842.035365312373" y="2168.9016924454554"/>
                  <y:Fill color="#999999" transparent="false"/>
                  <y:BorderStyle color="#000000" type="line" width="1.0"/>
                  <y:NodeLabel alignment="center" autoSizePolicy="content" fontFamily="c" fontSize="12" fontStyle="plain" hasBackgroundColor="false" hasLineColor="false" height="18.701171875" modelName="internal" modelPosition="c" textColor="#000000" visible="true" width="47.365234375" x="-8.6826171875" y="5.6494140625">M31591</y:NodeLabel>
                  <y:Shape type="ellipse"/>
                </y:ShapeNode>
              </data>
            </node>
            <node id="n2::n7::n7">
              <data key="d6">
                <y:ShapeNode>
                  <y:Geometry height="30.0" width="30.0" x="6806.035365312373" y="2063.9016924454554"/>
                  <y:Fill color="#999999" transparent="false"/>
                  <y:BorderStyle color="#000000" type="line" width="1.0"/>
                  <y:NodeLabel alignment="center" autoSizePolicy="content" fontFamily="c" fontSize="12" fontStyle="plain" hasBackgroundColor="false" hasLineColor="false" height="18.701171875" modelName="internal" modelPosition="c" textColor="#000000" visible="true" width="40.69140625" x="-5.345703125" y="5.6494140625">M1712</y:NodeLabel>
                  <y:Shape type="ellipse"/>
                </y:ShapeNode>
              </data>
            </node>
            <node id="n2::n7::n8">
              <data key="d6">
                <y:ShapeNode>
                  <y:Geometry height="30.0" width="30.0" x="6863.035365312373" y="2029.9016924454554"/>
                  <y:Fill color="#999999" transparent="false"/>
                  <y:BorderStyle color="#000000" type="line" width="1.0"/>
                  <y:NodeLabel alignment="center" autoSizePolicy="content" fontFamily="c" fontSize="12" fontStyle="plain" hasBackgroundColor="false" hasLineColor="false" height="18.701171875" modelName="internal" modelPosition="c" textColor="#000000" visible="true" width="40.69140625" x="-5.345703125" y="5.6494140625">M1769</y:NodeLabel>
                  <y:Shape type="ellipse"/>
                </y:ShapeNode>
              </data>
            </node>
            <node id="n2::n7::n9">
              <data key="d6">
                <y:ShapeNode>
                  <y:Geometry height="30.0" width="30.0" x="6881.035365312373" y="2200.9016924454554"/>
                  <y:Fill color="#999999" transparent="false"/>
                  <y:BorderStyle color="#000000" type="line" width="1.0"/>
                  <y:NodeLabel alignment="center" autoSizePolicy="content" fontFamily="c" fontSize="12" fontStyle="plain" hasBackgroundColor="false" hasLineColor="false" height="18.701171875" modelName="internal" modelPosition="c" textColor="#000000" visible="true" width="47.365234375" x="-8.6826171875" y="5.6494140625">M32425</y:NodeLabel>
                  <y:Shape type="ellipse"/>
                </y:ShapeNode>
              </data>
            </node>
            <node id="n2::n7::n10">
              <data key="d6">
                <y:ShapeNode>
                  <y:Geometry height="30.0" width="30.0" x="6941.035365312373" y="2177.9016924454554"/>
                  <y:Fill color="#999999" transparent="false"/>
                  <y:BorderStyle color="#000000" type="line" width="1.0"/>
                  <y:NodeLabel alignment="center" autoSizePolicy="content" fontFamily="c" fontSize="12" fontStyle="plain" hasBackgroundColor="false" hasLineColor="false" height="18.701171875" modelName="internal" modelPosition="c" textColor="#000000" visible="true" width="47.365234375" x="-8.6826171875" y="5.6494140625">M33973</y:NodeLabel>
                  <y:Shape type="ellipse"/>
                </y:ShapeNode>
              </data>
            </node>
            <node id="n2::n7::n11">
              <data key="d6">
                <y:ShapeNode>
                  <y:Geometry height="30.0" width="30.0" x="6866.035365312373" y="2116.9016924454554"/>
                  <y:Fill color="#999999" transparent="false"/>
                  <y:BorderStyle color="#000000" type="line" width="1.0"/>
                  <y:NodeLabel alignment="center" autoSizePolicy="content" fontFamily="c" fontSize="12" fontStyle="plain" hasBackgroundColor="false" hasLineColor="false" height="18.701171875" modelName="internal" modelPosition="c" textColor="#000000" visible="true" width="47.365234375" x="-8.6826171875" y="5.6494140625">M32619</y:NodeLabel>
                  <y:Shape type="ellipse"/>
                </y:ShapeNode>
              </data>
            </node>
            <node id="n2::n7::n12">
              <data key="d6">
                <y:ShapeNode>
                  <y:Geometry height="30.0" width="30.0" x="6904.035365312373" y="2029.9016924454554"/>
                  <y:Fill color="#999999" transparent="false"/>
                  <y:BorderStyle color="#000000" type="line" width="1.0"/>
                  <y:NodeLabel alignment="center" autoSizePolicy="content" fontFamily="c" fontSize="12" fontStyle="plain" hasBackgroundColor="false" hasLineColor="false" height="18.701171875" modelName="internal" modelPosition="c" textColor="#000000" visible="true" width="47.365234375" x="-8.6826171875" y="5.6494140625">M40708</y:NodeLabel>
                  <y:Shape type="ellipse"/>
                </y:ShapeNode>
              </data>
            </node>
            <node id="n2::n7::n13">
              <data key="d6">
                <y:ShapeNode>
                  <y:Geometry height="30.0" width="30.0" x="6772.035365312373" y="2145.9016924454554"/>
                  <y:Fill color="#999999" transparent="false"/>
                  <y:BorderStyle color="#000000" type="line" width="1.0"/>
                  <y:NodeLabel alignment="center" autoSizePolicy="content" fontFamily="c" fontSize="12" fontStyle="plain" hasBackgroundColor="false" hasLineColor="false" height="18.701171875" modelName="internal" modelPosition="c" textColor="#000000" visible="true" width="47.365234375" x="-8.6826171875" y="5.6494140625">M32562</y:NodeLabel>
                  <y:Shape type="ellipse"/>
                </y:ShapeNode>
              </data>
            </node>
            <node id="n2::n7::n14">
              <data key="d6">
                <y:ShapeNode>
                  <y:Geometry height="30.0" width="30.0" x="6725.035365312373" y="2132.9016924454554"/>
                  <y:Fill color="#999999" transparent="false"/>
                  <y:BorderStyle color="#000000" type="line" width="1.0"/>
                  <y:NodeLabel alignment="center" autoSizePolicy="content" fontFamily="c" fontSize="12" fontStyle="plain" hasBackgroundColor="false" hasLineColor="false" height="18.701171875" modelName="internal" modelPosition="c" textColor="#000000" visible="true" width="47.365234375" x="-8.6826171875" y="5.6494140625">M38170</y:NodeLabel>
                  <y:Shape type="ellipse"/>
                </y:ShapeNode>
              </data>
            </node>
          </graph>
        </node>
        <node id="n2::n8" yfiles.foldertype="group">
          <data key="d6">
            <y:ProxyAutoBoundsNode>
              <y:Realizers active="0">
                <y:GroupNode>
                  <y:Geometry height="166.701171875" width="139.865234375" x="7235.370929943054" y="1054.858006083652"/>
                  <y:Fill color="#CCCCCC" transparent="false"/>
                  <y:BorderStyle color="#000000" type="line" width="1.0"/>
                  <y:NodeLabel alignment="right" autoSizePolicy="node_width" backgroundColor="#333333" borderDistance="0.0" fontFamily="Dialog" fontSize="12" fontStyle="plain" hasLineColor="false" height="18.701171875" modelName="internal" modelPosition="t" textColor="#FFFFFF" visible="true" width="151.392578125" x="-5.763671875" y="0.0">P_Fatty Acid, Dicarboxylate</y:NodeLabel>
                  <y:Shape type="roundrectangle"/>
                  <y:State closed="false" closedHeight="80.0" closedWidth="100.0" innerGraphDisplayEnabled="false"/>
                  <y:Insets bottom="15" bottomF="15.0" left="15" leftF="15.0" right="15" rightF="15.0" top="15" topF="15.0"/>
                  <y:BorderInsets bottom="0" bottomF="0.0" left="0" leftF="0.0" right="0" rightF="0.0" top="12" topF="12.0"/>
                </y:GroupNode>
                <y:GroupNode>
                  <y:Geometry height="500.0" width="500.0" x="-150.0" y="-150.0"/>
                  <y:Fill color="#FFFFFF" transparent="false"/>
                  <y:BorderStyle color="#000000" type="line" width="1.0"/>
                  <y:NodeLabel alignment="right" autoSizePolicy="node_width" backgroundColor="#333333" borderDistance="0.0" fontFamily="Dialog" fontSize="12" fontStyle="plain" hasLineColor="false" height="18.701171875" modelName="internal" modelPosition="t" textColor="#FFFFFF" visible="true" width="500.0" x="0.0" y="0.0">P_Fatty Acid, Dicarboxylate</y:NodeLabel>
                  <y:Shape type="roundrectangle"/>
                  <y:State closed="true" closedHeight="500.0" closedWidth="500.0" innerGraphDisplayEnabled="false"/>
                  <y:Insets bottom="15" bottomF="15.0" left="15" leftF="15.0" right="15" rightF="15.0" top="15" topF="15.0"/>
                  <y:BorderInsets bottom="0" bottomF="0.0" left="0" leftF="0.0" right="0" rightF="0.0" top="0" topF="0.0"/>
                </y:GroupNode>
              </y:Realizers>
            </y:ProxyAutoBoundsNode>
          </data>
          <graph edgedefault="directed" id="n2::n8:">
            <node id="n2::n8::n0">
              <data key="d6">
                <y:ShapeNode>
                  <y:Geometry height="30.0" width="30.0" x="7304.053547130554" y="1176.559177958652"/>
                  <y:Fill color="#999999" transparent="false"/>
                  <y:BorderStyle color="#000000" type="line" width="1.0"/>
                  <y:NodeLabel alignment="center" autoSizePolicy="content" fontFamily="c" fontSize="12" fontStyle="plain" hasBackgroundColor="false" hasLineColor="false" height="18.701171875" modelName="internal" modelPosition="c" textColor="#000000" visible="true" width="47.365234375" x="-8.6826171875" y="5.6494140625">M33402</y:NodeLabel>
                  <y:Shape type="ellipse"/>
                </y:ShapeNode>
              </data>
            </node>
            <node id="n2::n8::n1">
              <data key="d6">
                <y:ShapeNode>
                  <y:Geometry height="30.0" width="30.0" x="7321.553547130554" y="1100.559177958652"/>
                  <y:Fill color="#999999" transparent="false"/>
                  <y:BorderStyle color="#000000" type="line" width="1.0"/>
                  <y:NodeLabel alignment="center" autoSizePolicy="content" fontFamily="c" fontSize="12" fontStyle="plain" hasBackgroundColor="false" hasLineColor="false" height="18.701171875" modelName="internal" modelPosition="c" textColor="#000000" visible="true" width="47.365234375" x="-8.6826171875" y="5.6494140625">M18362</y:NodeLabel>
                  <y:Shape type="ellipse"/>
                </y:ShapeNode>
              </data>
            </node>
            <node id="n2::n8::n2">
              <data key="d6">
                <y:ShapeNode>
                  <y:Geometry height="30.0" width="30.0" x="7259.053547130554" y="1130.559177958652"/>
                  <y:Fill color="#999999" transparent="false"/>
                  <y:BorderStyle color="#000000" type="line" width="1.0"/>
                  <y:NodeLabel alignment="center" autoSizePolicy="content" fontFamily="c" fontSize="12" fontStyle="plain" hasBackgroundColor="false" hasLineColor="false" height="18.701171875" modelName="internal" modelPosition="c" textColor="#000000" visible="true" width="47.365234375" x="-8.6826171875" y="5.6494140625">M35678</y:NodeLabel>
                  <y:Shape type="ellipse"/>
                </y:ShapeNode>
              </data>
            </node>
          </graph>
        </node>
        <node id="n2::n9" yfiles.foldertype="group">
          <data key="d6">
            <y:ProxyAutoBoundsNode>
              <y:Realizers active="0">
                <y:GroupNode>
                  <y:Geometry height="110.701171875" width="230.365234375" x="7460.851928887336" y="1034.858006083652"/>
                  <y:Fill color="#CCCCCC" transparent="false"/>
                  <y:BorderStyle color="#000000" type="line" width="1.0"/>
                  <y:NodeLabel alignment="right" autoSizePolicy="node_width" backgroundColor="#333333" borderDistance="0.0" fontFamily="Dialog" fontSize="12" fontStyle="plain" hasLineColor="false" height="18.701171875" modelName="internal" modelPosition="t" textColor="#FFFFFF" visible="true" width="230.365234375" x="0.0" y="0.0">P_Carnitine Metabolism</y:NodeLabel>
                  <y:Shape type="roundrectangle"/>
                  <y:State closed="false" closedHeight="80.0" closedWidth="100.0" innerGraphDisplayEnabled="false"/>
                  <y:Insets bottom="15" bottomF="15.0" left="15" leftF="15.0" right="15" rightF="15.0" top="15" topF="15.0"/>
                  <y:BorderInsets bottom="0" bottomF="0.0" left="0" leftF="0.0" right="0" rightF="0.0" top="0" topF="0.0"/>
                </y:GroupNode>
                <y:GroupNode>
                  <y:Geometry height="500.0" width="500.0" x="-150.0" y="-150.0"/>
                  <y:Fill color="#FFFFFF" transparent="false"/>
                  <y:BorderStyle color="#000000" type="line" width="1.0"/>
                  <y:NodeLabel alignment="right" autoSizePolicy="node_width" backgroundColor="#333333" borderDistance="0.0" fontFamily="Dialog" fontSize="12" fontStyle="plain" hasLineColor="false" height="18.701171875" modelName="internal" modelPosition="t" textColor="#FFFFFF" visible="true" width="500.0" x="0.0" y="0.0">P_Carnitine Metabolism</y:NodeLabel>
                  <y:Shape type="roundrectangle"/>
                  <y:State closed="true" closedHeight="500.0" closedWidth="500.0" innerGraphDisplayEnabled="false"/>
                  <y:Insets bottom="15" bottomF="15.0" left="15" leftF="15.0" right="15" rightF="15.0" top="15" topF="15.0"/>
                  <y:BorderInsets bottom="0" bottomF="0.0" left="0" leftF="0.0" right="0" rightF="0.0" top="0" topF="0.0"/>
                </y:GroupNode>
              </y:Realizers>
            </y:ProxyAutoBoundsNode>
          </data>
          <graph edgedefault="directed" id="n2::n9:">
            <node id="n2::n9::n0">
              <data key="d6">
                <y:ShapeNode>
                  <y:Geometry height="30.0" width="30.0" x="7550.534546074836" y="1086.858006083652"/>
                  <y:Fill color="#999999" transparent="false"/>
                  <y:BorderStyle color="#000000" type="line" width="1.0"/>
                  <y:NodeLabel alignment="center" autoSizePolicy="content" fontFamily="c" fontSize="12" fontStyle="plain" hasBackgroundColor="false" hasLineColor="false" height="18.701171875" modelName="internal" modelPosition="c" textColor="#000000" visible="true" width="47.365234375" x="-8.6826171875" y="5.6494140625">M32654</y:NodeLabel>
                  <y:Shape type="ellipse"/>
                </y:ShapeNode>
              </data>
            </node>
            <node id="n2::n9::n1">
              <data key="d6">
                <y:ShapeNode>
                  <y:Geometry height="30.0" width="30.0" x="7637.534546074836" y="1068.559177958652"/>
                  <y:Fill color="#999999" transparent="false"/>
                  <y:BorderStyle color="#000000" type="line" width="1.0"/>
                  <y:NodeLabel alignment="center" autoSizePolicy="content" fontFamily="c" fontSize="12" fontStyle="plain" hasBackgroundColor="false" hasLineColor="false" height="18.701171875" modelName="internal" modelPosition="c" textColor="#000000" visible="true" width="47.365234375" x="-8.6826171875" y="5.6494140625">M15500</y:NodeLabel>
                  <y:Shape type="ellipse"/>
                </y:ShapeNode>
              </data>
            </node>
            <node id="n2::n9::n2">
              <data key="d6">
                <y:ShapeNode>
                  <y:Geometry height="30.0" width="30.0" x="7484.534546074836" y="1100.559177958652"/>
                  <y:Fill color="#999999" transparent="false"/>
                  <y:BorderStyle color="#000000" type="line" width="1.0"/>
                  <y:NodeLabel alignment="center" autoSizePolicy="content" fontFamily="c" fontSize="12" fontStyle="plain" hasBackgroundColor="false" hasLineColor="false" height="18.701171875" modelName="internal" modelPosition="c" textColor="#000000" visible="true" width="47.365234375" x="-8.6826171875" y="5.6494140625">M36747</y:NodeLabel>
                  <y:Shape type="ellipse"/>
                </y:ShapeNode>
              </data>
            </node>
          </graph>
        </node>
        <node id="n2::n10" yfiles.foldertype="group">
          <data key="d6">
            <y:ProxyAutoBoundsNode>
              <y:Realizers active="0">
                <y:GroupNode>
                  <y:Geometry height="78.701171875" width="64.017578125" x="7726.832927831618" y="1469.1390766857412"/>
                  <y:Fill color="#CCCCCC" transparent="false"/>
                  <y:BorderStyle color="#000000" type="line" width="1.0"/>
                  <y:NodeLabel alignment="right" autoSizePolicy="node_width" backgroundColor="#333333" borderDistance="0.0" fontFamily="Dialog" fontSize="12" fontStyle="plain" hasLineColor="false" height="18.701171875" modelName="internal" modelPosition="t" textColor="#FFFFFF" visible="true" width="96.736328125" x="-16.359375" y="0.0">P_Ketone Bodies</y:NodeLabel>
                  <y:Shape type="roundrectangle"/>
                  <y:State closed="false" closedHeight="80.0" closedWidth="100.0" innerGraphDisplayEnabled="false"/>
                  <y:Insets bottom="15" bottomF="15.0" left="15" leftF="15.0" right="15" rightF="15.0" top="15" topF="15.0"/>
                  <y:BorderInsets bottom="0" bottomF="0.0" left="0" leftF="0.0" right="0" rightF="0.0" top="0" topF="0.0"/>
                </y:GroupNode>
                <y:GroupNode>
                  <y:Geometry height="500.0" width="500.0" x="-150.0" y="-150.0"/>
                  <y:Fill color="#FFFFFF" transparent="false"/>
                  <y:BorderStyle color="#000000" type="line" width="1.0"/>
                  <y:NodeLabel alignment="right" autoSizePolicy="node_width" backgroundColor="#333333" borderDistance="0.0" fontFamily="Dialog" fontSize="12" fontStyle="plain" hasLineColor="false" height="18.701171875" modelName="internal" modelPosition="t" textColor="#FFFFFF" visible="true" width="500.0" x="0.0" y="0.0">P_Ketone Bodies</y:NodeLabel>
                  <y:Shape type="roundrectangle"/>
                  <y:State closed="true" closedHeight="500.0" closedWidth="500.0" innerGraphDisplayEnabled="false"/>
                  <y:Insets bottom="15" bottomF="15.0" left="15" leftF="15.0" right="15" rightF="15.0" top="15" topF="15.0"/>
                  <y:BorderInsets bottom="0" bottomF="0.0" left="0" leftF="0.0" right="0" rightF="0.0" top="0" topF="0.0"/>
                </y:GroupNode>
              </y:Realizers>
            </y:ProxyAutoBoundsNode>
          </data>
          <graph edgedefault="directed" id="n2::n10:">
            <node id="n2::n10::n0">
              <data key="d6">
                <y:ShapeNode>
                  <y:Geometry height="30.0" width="30.0" x="7743.841716894118" y="1502.8402485607412"/>
                  <y:Fill color="#999999" transparent="false"/>
                  <y:BorderStyle color="#000000" type="line" width="1.0"/>
                  <y:NodeLabel alignment="center" autoSizePolicy="content" fontFamily="c" fontSize="12" fontStyle="plain" hasBackgroundColor="false" hasLineColor="false" height="18.701171875" modelName="internal" modelPosition="c" textColor="#000000" visible="true" width="34.017578125" x="-2.0087890625" y="5.6494140625">M542</y:NodeLabel>
                  <y:Shape type="ellipse"/>
                </y:ShapeNode>
              </data>
            </node>
          </graph>
        </node>
        <node id="n2::n11" yfiles.foldertype="group">
          <data key="d6">
            <y:ProxyAutoBoundsNode>
              <y:Realizers active="0">
                <y:GroupNode>
                  <y:Geometry height="78.701171875" width="77.365234375" x="8626.95678361699" y="1088.559177958652"/>
                  <y:Fill color="#CCCCCC" transparent="false"/>
                  <y:BorderStyle color="#000000" type="line" width="1.0"/>
                  <y:NodeLabel alignment="right" autoSizePolicy="node_width" backgroundColor="#333333" borderDistance="0.0" fontFamily="Dialog" fontSize="12" fontStyle="plain" hasLineColor="false" height="18.701171875" modelName="internal" modelPosition="t" textColor="#FFFFFF" visible="true" width="77.365234375" x="0.0" y="0.0">P_Sterol</y:NodeLabel>
                  <y:Shape type="roundrectangle"/>
                  <y:State closed="false" closedHeight="80.0" closedWidth="100.0" innerGraphDisplayEnabled="false"/>
                  <y:Insets bottom="15" bottomF="15.0" left="15" leftF="15.0" right="15" rightF="15.0" top="15" topF="15.0"/>
                  <y:BorderInsets bottom="0" bottomF="0.0" left="0" leftF="0.0" right="0" rightF="0.0" top="0" topF="0.0"/>
                </y:GroupNode>
                <y:GroupNode>
                  <y:Geometry height="500.0" width="500.0" x="-150.0" y="-150.0"/>
                  <y:Fill color="#FFFFFF" transparent="false"/>
                  <y:BorderStyle color="#000000" type="line" width="1.0"/>
                  <y:NodeLabel alignment="right" autoSizePolicy="node_width" backgroundColor="#333333" borderDistance="0.0" fontFamily="Dialog" fontSize="12" fontStyle="plain" hasLineColor="false" height="18.701171875" modelName="internal" modelPosition="t" textColor="#FFFFFF" visible="true" width="500.0" x="0.0" y="0.0">P_Sterol</y:NodeLabel>
                  <y:Shape type="roundrectangle"/>
                  <y:State closed="true" closedHeight="500.0" closedWidth="500.0" innerGraphDisplayEnabled="false"/>
                  <y:Insets bottom="15" bottomF="15.0" left="15" leftF="15.0" right="15" rightF="15.0" top="15" topF="15.0"/>
                  <y:BorderInsets bottom="0" bottomF="0.0" left="0" leftF="0.0" right="0" rightF="0.0" top="0" topF="0.0"/>
                </y:GroupNode>
              </y:Realizers>
            </y:ProxyAutoBoundsNode>
          </data>
          <graph edgedefault="directed" id="n2::n11:">
            <node id="n2::n11::n0">
              <data key="d6">
                <y:ShapeNode>
                  <y:Geometry height="30.0" width="30.0" x="8650.63940080449" y="1122.260349833652"/>
                  <y:Fill color="#999999" transparent="false"/>
                  <y:BorderStyle color="#000000" type="line" width="1.0"/>
                  <y:NodeLabel alignment="center" autoSizePolicy="content" fontFamily="c" fontSize="12" fontStyle="plain" hasBackgroundColor="false" hasLineColor="false" height="18.701171875" modelName="internal" modelPosition="c" textColor="#000000" visible="true" width="47.365234375" x="-8.6826171875" y="5.6494140625">M36776</y:NodeLabel>
                  <y:Shape type="ellipse"/>
                </y:ShapeNode>
              </data>
            </node>
          </graph>
        </node>
        <node id="n2::n12" yfiles.foldertype="group">
          <data key="d6">
            <y:ProxyAutoBoundsNode>
              <y:Realizers active="0">
                <y:GroupNode>
                  <y:Geometry height="208.701171875" width="346.3740234375" x="7451.150310644118" y="1215.6738343534466"/>
                  <y:Fill color="#CCCCCC" transparent="false"/>
                  <y:BorderStyle color="#000000" type="line" width="1.0"/>
                  <y:NodeLabel alignment="right" autoSizePolicy="node_width" backgroundColor="#333333" borderDistance="0.0" fontFamily="Dialog" fontSize="12" fontStyle="plain" hasLineColor="false" height="18.701171875" modelName="internal" modelPosition="t" textColor="#FFFFFF" visible="true" width="346.3740234375" x="0.0" y="0.0">P_Fatty Acid Metabolism(Acyl Carnitine)</y:NodeLabel>
                  <y:Shape type="roundrectangle"/>
                  <y:State closed="false" closedHeight="80.0" closedWidth="100.0" innerGraphDisplayEnabled="false"/>
                  <y:Insets bottom="15" bottomF="15.0" left="15" leftF="15.0" right="15" rightF="15.0" top="15" topF="15.0"/>
                  <y:BorderInsets bottom="0" bottomF="0.0" left="0" leftF="0.0" right="0" rightF="0.0" top="0" topF="0.0"/>
                </y:GroupNode>
                <y:GroupNode>
                  <y:Geometry height="500.0" width="500.0" x="-150.0" y="-150.0"/>
                  <y:Fill color="#FFFFFF" transparent="false"/>
                  <y:BorderStyle color="#000000" type="line" width="1.0"/>
                  <y:NodeLabel alignment="right" autoSizePolicy="node_width" backgroundColor="#333333" borderDistance="0.0" fontFamily="Dialog" fontSize="12" fontStyle="plain" hasLineColor="false" height="18.701171875" modelName="internal" modelPosition="t" textColor="#FFFFFF" visible="true" width="500.0" x="0.0" y="0.0">P_Fatty Acid Metabolism(Acyl Carnitine)</y:NodeLabel>
                  <y:Shape type="roundrectangle"/>
                  <y:State closed="true" closedHeight="500.0" closedWidth="500.0" innerGraphDisplayEnabled="false"/>
                  <y:Insets bottom="15" bottomF="15.0" left="15" leftF="15.0" right="15" rightF="15.0" top="15" topF="15.0"/>
                  <y:BorderInsets bottom="0" bottomF="0.0" left="0" leftF="0.0" right="0" rightF="0.0" top="0" topF="0.0"/>
                </y:GroupNode>
              </y:Realizers>
            </y:ProxyAutoBoundsNode>
          </data>
          <graph edgedefault="directed" id="n2::n12:">
            <node id="n2::n12::n0">
              <data key="d6">
                <y:ShapeNode>
                  <y:Geometry height="30.0" width="30.0" x="7474.832927831618" y="1308.0244202909466"/>
                  <y:Fill color="#999999" transparent="false"/>
                  <y:BorderStyle color="#000000" type="line" width="1.0"/>
                  <y:NodeLabel alignment="center" autoSizePolicy="content" fontFamily="c" fontSize="12" fontStyle="plain" hasBackgroundColor="false" hasLineColor="false" height="18.701171875" modelName="internal" modelPosition="c" textColor="#000000" visible="true" width="47.365234375" x="-8.6826171875" y="5.6494140625">M32198</y:NodeLabel>
                  <y:Shape type="ellipse"/>
                </y:ShapeNode>
              </data>
            </node>
            <node id="n2::n12::n1">
              <data key="d6">
                <y:ShapeNode>
                  <y:Geometry height="30.0" width="30.0" x="7540.832927831618" y="1316.3750062284466"/>
                  <y:Fill color="#999999" transparent="false"/>
                  <y:BorderStyle color="#000000" type="line" width="1.0"/>
                  <y:NodeLabel alignment="center" autoSizePolicy="content" fontFamily="c" fontSize="12" fontStyle="plain" hasBackgroundColor="false" hasLineColor="false" height="18.701171875" modelName="internal" modelPosition="c" textColor="#000000" visible="true" width="47.365234375" x="-8.6826171875" y="5.6494140625">M38178</y:NodeLabel>
                  <y:Shape type="ellipse"/>
                </y:ShapeNode>
              </data>
            </node>
            <node id="n2::n12::n2">
              <data key="d6">
                <y:ShapeNode>
                  <y:Geometry height="30.0" width="30.0" x="7623.832927831618" y="1268.3750062284466"/>
                  <y:Fill color="#999999" transparent="false"/>
                  <y:BorderStyle color="#000000" type="line" width="1.0"/>
                  <y:NodeLabel alignment="center" autoSizePolicy="content" fontFamily="c" fontSize="12" fontStyle="plain" hasBackgroundColor="false" hasLineColor="false" height="18.701171875" modelName="internal" modelPosition="c" textColor="#000000" visible="true" width="47.365234375" x="-8.6826171875" y="5.6494140625">M33941</y:NodeLabel>
                  <y:Shape type="ellipse"/>
                </y:ShapeNode>
              </data>
            </node>
            <node id="n2::n12::n3">
              <data key="d6">
                <y:ShapeNode>
                  <y:Geometry height="30.0" width="30.0" x="7658.832927831618" y="1318.3750062284466"/>
                  <y:Fill color="#999999" transparent="false"/>
                  <y:BorderStyle color="#000000" type="line" width="1.0"/>
                  <y:NodeLabel alignment="center" autoSizePolicy="content" fontFamily="c" fontSize="12" fontStyle="plain" hasBackgroundColor="false" hasLineColor="false" height="18.701171875" modelName="internal" modelPosition="c" textColor="#000000" visible="true" width="47.365234375" x="-8.6826171875" y="5.6494140625">M32328</y:NodeLabel>
                  <y:Shape type="ellipse"/>
                </y:ShapeNode>
              </data>
            </node>
            <node id="n2::n12::n4">
              <data key="d6">
                <y:ShapeNode>
                  <y:Geometry height="30.0" width="30.0" x="7510.832927831618" y="1358.0244202909466"/>
                  <y:Fill color="#999999" transparent="false"/>
                  <y:BorderStyle color="#000000" type="line" width="1.0"/>
                  <y:NodeLabel alignment="center" autoSizePolicy="content" fontFamily="c" fontSize="12" fontStyle="plain" hasBackgroundColor="false" hasLineColor="false" height="18.701171875" modelName="internal" modelPosition="c" textColor="#000000" visible="true" width="47.365234375" x="-8.6826171875" y="5.6494140625">M43264</y:NodeLabel>
                  <y:Shape type="ellipse"/>
                </y:ShapeNode>
              </data>
            </node>
            <node id="n2::n12::n5">
              <data key="d6">
                <y:ShapeNode>
                  <y:Geometry height="30.0" width="30.0" x="7703.832927831618" y="1249.3750062284466"/>
                  <y:Fill color="#999999" transparent="false"/>
                  <y:BorderStyle color="#000000" type="line" width="1.0"/>
                  <y:NodeLabel alignment="center" autoSizePolicy="content" fontFamily="c" fontSize="12" fontStyle="plain" hasBackgroundColor="false" hasLineColor="false" height="18.701171875" modelName="internal" modelPosition="c" textColor="#000000" visible="true" width="47.365234375" x="-8.6826171875" y="5.6494140625">M34534</y:NodeLabel>
                  <y:Shape type="ellipse"/>
                </y:ShapeNode>
              </data>
            </node>
            <node id="n2::n12::n6">
              <data key="d6">
                <y:ShapeNode>
                  <y:Geometry height="30.0" width="30.0" x="7615.832927831618" y="1351.3750062284466"/>
                  <y:Fill color="#999999" transparent="false"/>
                  <y:BorderStyle color="#000000" type="line" width="1.0"/>
                  <y:NodeLabel alignment="center" autoSizePolicy="content" fontFamily="c" fontSize="12" fontStyle="plain" hasBackgroundColor="false" hasLineColor="false" height="18.701171875" modelName="internal" modelPosition="c" textColor="#000000" visible="true" width="47.365234375" x="-8.6826171875" y="5.6494140625">M33936</y:NodeLabel>
                  <y:Shape type="ellipse"/>
                </y:ShapeNode>
              </data>
            </node>
            <node id="n2::n12::n7">
              <data key="d6">
                <y:ShapeNode>
                  <y:Geometry height="30.0" width="30.0" x="7743.841716894118" y="1379.3750062284466"/>
                  <y:Fill color="#999999" transparent="false"/>
                  <y:BorderStyle color="#000000" type="line" width="1.0"/>
                  <y:NodeLabel alignment="center" autoSizePolicy="content" fontFamily="c" fontSize="12" fontStyle="plain" hasBackgroundColor="false" hasLineColor="false" height="18.701171875" modelName="internal" modelPosition="c" textColor="#000000" visible="true" width="47.365234375" x="-8.6826171875" y="5.6494140625">M35160</y:NodeLabel>
                  <y:Shape type="ellipse"/>
                </y:ShapeNode>
              </data>
            </node>
            <node id="n2::n12::n8">
              <data key="d6">
                <y:ShapeNode>
                  <y:Geometry height="30.0" width="30.0" x="7675.841716894118" y="1369.3750062284466"/>
                  <y:Fill color="#999999" transparent="false"/>
                  <y:BorderStyle color="#000000" type="line" width="1.0"/>
                  <y:NodeLabel alignment="center" autoSizePolicy="content" fontFamily="c" fontSize="12" fontStyle="plain" hasBackgroundColor="false" hasLineColor="false" height="18.701171875" modelName="internal" modelPosition="c" textColor="#000000" visible="true" width="47.365234375" x="-8.6826171875" y="5.6494140625">M22189</y:NodeLabel>
                  <y:Shape type="ellipse"/>
                </y:ShapeNode>
              </data>
            </node>
            <node id="n2::n12::n9">
              <data key="d6">
                <y:ShapeNode>
                  <y:Geometry height="30.0" width="30.0" x="7721.841716894118" y="1309.3750062284466"/>
                  <y:Fill color="#999999" transparent="false"/>
                  <y:BorderStyle color="#000000" type="line" width="1.0"/>
                  <y:NodeLabel alignment="center" autoSizePolicy="content" fontFamily="c" fontSize="12" fontStyle="plain" hasBackgroundColor="false" hasLineColor="false" height="18.701171875" modelName="internal" modelPosition="c" textColor="#000000" visible="true" width="47.365234375" x="-8.6826171875" y="5.6494140625">M34409</y:NodeLabel>
                  <y:Shape type="ellipse"/>
                </y:ShapeNode>
              </data>
            </node>
          </graph>
        </node>
        <node id="n2::n13" yfiles.foldertype="group">
          <data key="d6">
            <y:ProxyAutoBoundsNode>
              <y:Realizers active="0">
                <y:GroupNode>
                  <y:Geometry height="257.701171875" width="429.0283203125" x="7955.573078380554" y="984.2085920211521"/>
                  <y:Fill color="#CCCCCC" transparent="false"/>
                  <y:BorderStyle color="#000000" type="line" width="1.0"/>
                  <y:NodeLabel alignment="right" autoSizePolicy="node_width" backgroundColor="#333333" borderDistance="0.0" fontFamily="Dialog" fontSize="12" fontStyle="plain" hasLineColor="false" height="18.701171875" modelName="internal" modelPosition="t" textColor="#FFFFFF" visible="true" width="429.0283203125" x="0.0" y="0.0">P_Polyunsaturated Fatty Acid (n3 and n6)</y:NodeLabel>
                  <y:Shape type="roundrectangle"/>
                  <y:State closed="false" closedHeight="80.0" closedWidth="100.0" innerGraphDisplayEnabled="false"/>
                  <y:Insets bottom="15" bottomF="15.0" left="15" leftF="15.0" right="15" rightF="15.0" top="15" topF="15.0"/>
                  <y:BorderInsets bottom="0" bottomF="0.0" left="0" leftF="0.0" right="0" rightF="0.0" top="0" topF="0.0"/>
                </y:GroupNode>
                <y:GroupNode>
                  <y:Geometry height="500.0" width="500.0" x="-150.0" y="-150.0"/>
                  <y:Fill color="#FFFFFF" transparent="false"/>
                  <y:BorderStyle color="#000000" type="line" width="1.0"/>
                  <y:NodeLabel alignment="right" autoSizePolicy="node_width" backgroundColor="#333333" borderDistance="0.0" fontFamily="Dialog" fontSize="12" fontStyle="plain" hasLineColor="false" height="18.701171875" modelName="internal" modelPosition="t" textColor="#FFFFFF" visible="true" width="500.0" x="0.0" y="0.0">P_Polyunsaturated Fatty Acid (n3 and n6)</y:NodeLabel>
                  <y:Shape type="roundrectangle"/>
                  <y:State closed="true" closedHeight="500.0" closedWidth="500.0" innerGraphDisplayEnabled="false"/>
                  <y:Insets bottom="15" bottomF="15.0" left="15" leftF="15.0" right="15" rightF="15.0" top="15" topF="15.0"/>
                  <y:BorderInsets bottom="0" bottomF="0.0" left="0" leftF="0.0" right="0" rightF="0.0" top="0" topF="0.0"/>
                </y:GroupNode>
              </y:Realizers>
            </y:ProxyAutoBoundsNode>
          </data>
          <graph edgedefault="directed" id="n2::n13:">
            <node id="n2::n13::n0">
              <data key="d6">
                <y:ShapeNode>
                  <y:Geometry height="30.0" width="30.0" x="8155.918781505554" y="1102.909763896152"/>
                  <y:Fill color="#999999" transparent="false"/>
                  <y:BorderStyle color="#000000" type="line" width="1.0"/>
                  <y:NodeLabel alignment="center" autoSizePolicy="content" fontFamily="c" fontSize="12" fontStyle="plain" hasBackgroundColor="false" hasLineColor="false" height="18.701171875" modelName="internal" modelPosition="c" textColor="#000000" visible="true" width="47.365234375" x="-8.6826171875" y="5.6494140625">M32980</y:NodeLabel>
                  <y:Shape type="ellipse"/>
                </y:ShapeNode>
              </data>
            </node>
            <node id="n2::n13::n1">
              <data key="d6">
                <y:ShapeNode>
                  <y:Geometry height="30.0" width="30.0" x="8246.918781505554" y="1095.909763896152"/>
                  <y:Fill color="#999999" transparent="false"/>
                  <y:BorderStyle color="#000000" type="line" width="1.0"/>
                  <y:NodeLabel alignment="center" autoSizePolicy="content" fontFamily="c" fontSize="12" fontStyle="plain" hasBackgroundColor="false" hasLineColor="false" height="18.701171875" modelName="internal" modelPosition="c" textColor="#000000" visible="true" width="40.69140625" x="-5.345703125" y="5.6494140625">M1110</y:NodeLabel>
                  <y:Shape type="ellipse"/>
                </y:ShapeNode>
              </data>
            </node>
            <node id="n2::n13::n2">
              <data key="d6">
                <y:ShapeNode>
                  <y:Geometry height="30.0" width="30.0" x="8104.918781505554" y="1170.909763896152"/>
                  <y:Fill color="#999999" transparent="false"/>
                  <y:BorderStyle color="#000000" type="line" width="1.0"/>
                  <y:NodeLabel alignment="center" autoSizePolicy="content" fontFamily="c" fontSize="12" fontStyle="plain" hasBackgroundColor="false" hasLineColor="false" height="18.701171875" modelName="internal" modelPosition="c" textColor="#000000" visible="true" width="47.365234375" x="-8.6826171875" y="5.6494140625">M17805</y:NodeLabel>
                  <y:Shape type="ellipse"/>
                </y:ShapeNode>
              </data>
            </node>
            <node id="n2::n13::n3">
              <data key="d6">
                <y:ShapeNode>
                  <y:Geometry height="30.0" width="30.0" x="8206.918781505554" y="1169.909763896152"/>
                  <y:Fill color="#999999" transparent="false"/>
                  <y:BorderStyle color="#000000" type="line" width="1.0"/>
                  <y:NodeLabel alignment="center" autoSizePolicy="content" fontFamily="c" fontSize="12" fontStyle="plain" hasBackgroundColor="false" hasLineColor="false" height="18.701171875" modelName="internal" modelPosition="c" textColor="#000000" visible="true" width="47.365234375" x="-8.6826171875" y="5.6494140625">M35718</y:NodeLabel>
                  <y:Shape type="ellipse"/>
                </y:ShapeNode>
              </data>
            </node>
            <node id="n2::n13::n4">
              <data key="d6">
                <y:ShapeNode>
                  <y:Geometry height="30.0" width="30.0" x="8012.918781505554" y="1196.909763896152"/>
                  <y:Fill color="#999999" transparent="false"/>
                  <y:BorderStyle color="#000000" type="line" width="1.0"/>
                  <y:NodeLabel alignment="center" autoSizePolicy="content" fontFamily="c" fontSize="12" fontStyle="plain" hasBackgroundColor="false" hasLineColor="false" height="18.701171875" modelName="internal" modelPosition="c" textColor="#000000" visible="true" width="47.365234375" x="-8.6826171875" y="5.6494140625">M32415</y:NodeLabel>
                  <y:Shape type="ellipse"/>
                </y:ShapeNode>
              </data>
            </node>
            <node id="n2::n13::n5">
              <data key="d6">
                <y:ShapeNode>
                  <y:Geometry height="30.0" width="30.0" x="8309.918781505554" y="1075.909763896152"/>
                  <y:Fill color="#999999" transparent="false"/>
                  <y:BorderStyle color="#000000" type="line" width="1.0"/>
                  <y:NodeLabel alignment="center" autoSizePolicy="content" fontFamily="c" fontSize="12" fontStyle="plain" hasBackgroundColor="false" hasLineColor="false" height="18.701171875" modelName="internal" modelPosition="c" textColor="#000000" visible="true" width="47.365234375" x="-8.6826171875" y="5.6494140625">M19323</y:NodeLabel>
                  <y:Shape type="ellipse"/>
                </y:ShapeNode>
              </data>
            </node>
            <node id="n2::n13::n6">
              <data key="d6">
                <y:ShapeNode>
                  <y:Geometry height="30.0" width="30.0" x="8249.918781505554" y="1017.9097638961521"/>
                  <y:Fill color="#999999" transparent="false"/>
                  <y:BorderStyle color="#000000" type="line" width="1.0"/>
                  <y:NodeLabel alignment="center" autoSizePolicy="content" fontFamily="c" fontSize="12" fontStyle="plain" hasBackgroundColor="false" hasLineColor="false" height="18.701171875" modelName="internal" modelPosition="c" textColor="#000000" visible="true" width="47.365234375" x="-8.6826171875" y="5.6494140625">M32504</y:NodeLabel>
                  <y:Shape type="ellipse"/>
                </y:ShapeNode>
              </data>
            </node>
            <node id="n2::n13::n7">
              <data key="d6">
                <y:ShapeNode>
                  <y:Geometry height="30.0" width="30.0" x="8180.918781505554" y="1029.909763896152"/>
                  <y:Fill color="#999999" transparent="false"/>
                  <y:BorderStyle color="#000000" type="line" width="1.0"/>
                  <y:NodeLabel alignment="center" autoSizePolicy="content" fontFamily="c" fontSize="12" fontStyle="plain" hasBackgroundColor="false" hasLineColor="false" height="18.701171875" modelName="internal" modelPosition="c" textColor="#000000" visible="true" width="47.365234375" x="-8.6826171875" y="5.6494140625">M37478</y:NodeLabel>
                  <y:Shape type="ellipse"/>
                </y:ShapeNode>
              </data>
            </node>
            <node id="n2::n13::n8">
              <data key="d6">
                <y:ShapeNode>
                  <y:Geometry height="30.0" width="30.0" x="8330.918781505554" y="1018.9097638961521"/>
                  <y:Fill color="#999999" transparent="false"/>
                  <y:BorderStyle color="#000000" type="line" width="1.0"/>
                  <y:NodeLabel alignment="center" autoSizePolicy="content" fontFamily="c" fontSize="12" fontStyle="plain" hasBackgroundColor="false" hasLineColor="false" height="18.701171875" modelName="internal" modelPosition="c" textColor="#000000" visible="true" width="47.365234375" x="-8.6826171875" y="5.6494140625">M18467</y:NodeLabel>
                  <y:Shape type="ellipse"/>
                </y:ShapeNode>
              </data>
            </node>
            <node id="n2::n13::n9">
              <data key="d6">
                <y:ShapeNode>
                  <y:Geometry height="30.0" width="30.0" x="7975.918781505554" y="1117.909763896152"/>
                  <y:Fill color="#999999" transparent="false"/>
                  <y:BorderStyle color="#000000" type="line" width="1.0"/>
                  <y:NodeLabel alignment="center" autoSizePolicy="content" fontFamily="c" fontSize="12" fontStyle="plain" hasBackgroundColor="false" hasLineColor="false" height="18.701171875" modelName="internal" modelPosition="c" textColor="#000000" visible="true" width="40.69140625" x="-5.345703125" y="5.6494140625">M1105</y:NodeLabel>
                  <y:Shape type="ellipse"/>
                </y:ShapeNode>
              </data>
            </node>
            <node id="n2::n13::n10">
              <data key="d6">
                <y:ShapeNode>
                  <y:Geometry height="30.0" width="30.0" x="8042.918781505554" y="1059.909763896152"/>
                  <y:Fill color="#999999" transparent="false"/>
                  <y:BorderStyle color="#000000" type="line" width="1.0"/>
                  <y:NodeLabel alignment="center" autoSizePolicy="content" fontFamily="c" fontSize="12" fontStyle="plain" hasBackgroundColor="false" hasLineColor="false" height="18.701171875" modelName="internal" modelPosition="c" textColor="#000000" visible="true" width="47.365234375" x="-8.6826171875" y="5.6494140625">M34035</y:NodeLabel>
                  <y:Shape type="ellipse"/>
                </y:ShapeNode>
              </data>
            </node>
          </graph>
        </node>
        <node id="n2::n14" yfiles.foldertype="group">
          <data key="d6">
            <y:ProxyAutoBoundsNode>
              <y:Realizers active="0">
                <y:GroupNode>
                  <y:Geometry height="174.701171875" width="102.365234375" x="7776.832927831618" y="996.2085920211521"/>
                  <y:Fill color="#CCCCCC" transparent="false"/>
                  <y:BorderStyle color="#000000" type="line" width="1.0"/>
                  <y:NodeLabel alignment="right" autoSizePolicy="node_width" backgroundColor="#333333" borderDistance="0.0" fontFamily="Dialog" fontSize="12" fontStyle="plain" hasLineColor="false" height="18.701171875" modelName="internal" modelPosition="t" textColor="#FFFFFF" visible="true" width="270.75390625" x="-84.1943359375" y="0.0">P_Fatty Acid Metabolism (also BCAA Metabolism)</y:NodeLabel>
                  <y:Shape type="roundrectangle"/>
                  <y:State closed="false" closedHeight="80.0" closedWidth="100.0" innerGraphDisplayEnabled="false"/>
                  <y:Insets bottom="15" bottomF="15.0" left="15" leftF="15.0" right="15" rightF="15.0" top="15" topF="15.0"/>
                  <y:BorderInsets bottom="0" bottomF="0.0" left="0" leftF="0.0" right="0" rightF="0.0" top="0" topF="0.0"/>
                </y:GroupNode>
                <y:GroupNode>
                  <y:Geometry height="500.0" width="500.0" x="-150.0" y="-150.0"/>
                  <y:Fill color="#FFFFFF" transparent="false"/>
                  <y:BorderStyle color="#000000" type="line" width="1.0"/>
                  <y:NodeLabel alignment="right" autoSizePolicy="node_width" backgroundColor="#333333" borderDistance="0.0" fontFamily="Dialog" fontSize="12" fontStyle="plain" hasLineColor="false" height="18.701171875" modelName="internal" modelPosition="t" textColor="#FFFFFF" visible="true" width="500.0" x="0.0" y="0.0">P_Fatty Acid Metabolism (also BCAA Metabolism)</y:NodeLabel>
                  <y:Shape type="roundrectangle"/>
                  <y:State closed="true" closedHeight="500.0" closedWidth="500.0" innerGraphDisplayEnabled="false"/>
                  <y:Insets bottom="15" bottomF="15.0" left="15" leftF="15.0" right="15" rightF="15.0" top="15" topF="15.0"/>
                  <y:BorderInsets bottom="0" bottomF="0.0" left="0" leftF="0.0" right="0" rightF="0.0" top="0" topF="0.0"/>
                </y:GroupNode>
              </y:Realizers>
            </y:ProxyAutoBoundsNode>
          </data>
          <graph edgedefault="directed" id="n2::n14:">
            <node id="n2::n14::n0">
              <data key="d6">
                <y:ShapeNode>
                  <y:Geometry height="30.0" width="30.0" x="7825.515545019118" y="1029.909763896152"/>
                  <y:Fill color="#999999" transparent="false"/>
                  <y:BorderStyle color="#000000" type="line" width="1.0"/>
                  <y:NodeLabel alignment="center" autoSizePolicy="content" fontFamily="c" fontSize="12" fontStyle="plain" hasBackgroundColor="false" hasLineColor="false" height="18.701171875" modelName="internal" modelPosition="c" textColor="#000000" visible="true" width="47.365234375" x="-8.6826171875" y="5.6494140625">M32412</y:NodeLabel>
                  <y:Shape type="ellipse"/>
                </y:ShapeNode>
              </data>
            </node>
            <node id="n2::n14::n1">
              <data key="d6">
                <y:ShapeNode>
                  <y:Geometry height="30.0" width="30.0" x="7800.515545019118" y="1125.909763896152"/>
                  <y:Fill color="#999999" transparent="false"/>
                  <y:BorderStyle color="#000000" type="line" width="1.0"/>
                  <y:NodeLabel alignment="center" autoSizePolicy="content" fontFamily="c" fontSize="12" fontStyle="plain" hasBackgroundColor="false" hasLineColor="false" height="18.701171875" modelName="internal" modelPosition="c" textColor="#000000" visible="true" width="47.365234375" x="-8.6826171875" y="5.6494140625">M32452</y:NodeLabel>
                  <y:Shape type="ellipse"/>
                </y:ShapeNode>
              </data>
            </node>
          </graph>
        </node>
        <node id="n2::n15" yfiles.foldertype="group">
          <data key="d6">
            <y:ProxyAutoBoundsNode>
              <y:Realizers active="0">
                <y:GroupNode>
                  <y:Geometry height="138.701171875" width="132.365234375" x="7207.870929943054" y="1633.8232484159466"/>
                  <y:Fill color="#CCCCCC" transparent="false"/>
                  <y:BorderStyle color="#000000" type="line" width="1.0"/>
                  <y:NodeLabel alignment="right" autoSizePolicy="node_width" backgroundColor="#333333" borderDistance="0.0" fontFamily="Dialog" fontSize="12" fontStyle="plain" hasLineColor="false" height="18.701171875" modelName="internal" modelPosition="t" textColor="#FFFFFF" visible="true" width="174.71875" x="-21.1767578125" y="0.0">P_Primary Bile Acid Metabolism</y:NodeLabel>
                  <y:Shape type="roundrectangle"/>
                  <y:State closed="false" closedHeight="80.0" closedWidth="100.0" innerGraphDisplayEnabled="false"/>
                  <y:Insets bottom="15" bottomF="15.0" left="15" leftF="15.0" right="15" rightF="15.0" top="15" topF="15.0"/>
                  <y:BorderInsets bottom="0" bottomF="0.0" left="0" leftF="0.0" right="0" rightF="0.0" top="0" topF="0.0"/>
                </y:GroupNode>
                <y:GroupNode>
                  <y:Geometry height="500.0" width="500.0" x="-150.0" y="-150.0"/>
                  <y:Fill color="#FFFFFF" transparent="false"/>
                  <y:BorderStyle color="#000000" type="line" width="1.0"/>
                  <y:NodeLabel alignment="right" autoSizePolicy="node_width" backgroundColor="#333333" borderDistance="0.0" fontFamily="Dialog" fontSize="12" fontStyle="plain" hasLineColor="false" height="18.701171875" modelName="internal" modelPosition="t" textColor="#FFFFFF" visible="true" width="500.0" x="0.0" y="0.0">P_Primary Bile Acid Metabolism</y:NodeLabel>
                  <y:Shape type="roundrectangle"/>
                  <y:State closed="true" closedHeight="500.0" closedWidth="500.0" innerGraphDisplayEnabled="false"/>
                  <y:Insets bottom="15" bottomF="15.0" left="15" leftF="15.0" right="15" rightF="15.0" top="15" topF="15.0"/>
                  <y:BorderInsets bottom="0" bottomF="0.0" left="0" leftF="0.0" right="0" rightF="0.0" top="0" topF="0.0"/>
                </y:GroupNode>
              </y:Realizers>
            </y:ProxyAutoBoundsNode>
          </data>
          <graph edgedefault="directed" id="n2::n15:">
            <node id="n2::n15::n0">
              <data key="d6">
                <y:ShapeNode>
                  <y:Geometry height="30.0" width="30.0" x="7256.553547130554" y="1727.5244202909466"/>
                  <y:Fill color="#999999" transparent="false"/>
                  <y:BorderStyle color="#000000" type="line" width="1.0"/>
                  <y:NodeLabel alignment="center" autoSizePolicy="content" fontFamily="c" fontSize="12" fontStyle="plain" hasBackgroundColor="false" hasLineColor="false" height="18.701171875" modelName="internal" modelPosition="c" textColor="#000000" visible="true" width="47.365234375" x="-8.6826171875" y="5.6494140625">M22842</y:NodeLabel>
                  <y:Shape type="ellipse"/>
                </y:ShapeNode>
              </data>
            </node>
            <node id="n2::n15::n1">
              <data key="d6">
                <y:ShapeNode>
                  <y:Geometry height="30.0" width="30.0" x="7231.553547130554" y="1667.5244202909466"/>
                  <y:Fill color="#999999" transparent="false"/>
                  <y:BorderStyle color="#000000" type="line" width="1.0"/>
                  <y:NodeLabel alignment="center" autoSizePolicy="content" fontFamily="c" fontSize="12" fontStyle="plain" hasBackgroundColor="false" hasLineColor="false" height="18.701171875" modelName="internal" modelPosition="c" textColor="#000000" visible="true" width="47.365234375" x="-8.6826171875" y="5.6494140625">M32346</y:NodeLabel>
                  <y:Shape type="ellipse"/>
                </y:ShapeNode>
              </data>
            </node>
            <node id="n2::n15::n2">
              <data key="d6">
                <y:ShapeNode>
                  <y:Geometry height="30.0" width="30.0" x="7286.553547130554" y="1683.5244202909466"/>
                  <y:Fill color="#999999" transparent="false"/>
                  <y:BorderStyle color="#000000" type="line" width="1.0"/>
                  <y:NodeLabel alignment="center" autoSizePolicy="content" fontFamily="c" fontSize="12" fontStyle="plain" hasBackgroundColor="false" hasLineColor="false" height="18.701171875" modelName="internal" modelPosition="c" textColor="#000000" visible="true" width="47.365234375" x="-8.6826171875" y="5.6494140625">M18476</y:NodeLabel>
                  <y:Shape type="ellipse"/>
                </y:ShapeNode>
              </data>
            </node>
          </graph>
        </node>
        <node id="n2::n16" yfiles.foldertype="group">
          <data key="d6">
            <y:ProxyAutoBoundsNode>
              <y:Realizers active="0">
                <y:GroupNode>
                  <y:Geometry height="138.701171875" width="77.365234375" x="8006.236164318054" y="2055.5511065079554"/>
                  <y:Fill color="#CCCCCC" transparent="false"/>
                  <y:BorderStyle color="#000000" type="line" width="1.0"/>
                  <y:NodeLabel alignment="right" autoSizePolicy="node_width" backgroundColor="#333333" borderDistance="0.0" fontFamily="Dialog" fontSize="12" fontStyle="plain" hasLineColor="false" height="18.701171875" modelName="internal" modelPosition="t" textColor="#FFFFFF" visible="true" width="152.083984375" x="-37.359375" y="0.0">P_Phospholipid Metabolism</y:NodeLabel>
                  <y:Shape type="roundrectangle"/>
                  <y:State closed="false" closedHeight="80.0" closedWidth="100.0" innerGraphDisplayEnabled="false"/>
                  <y:Insets bottom="15" bottomF="15.0" left="15" leftF="15.0" right="15" rightF="15.0" top="15" topF="15.0"/>
                  <y:BorderInsets bottom="0" bottomF="0.0" left="0" leftF="0.0" right="0" rightF="0.0" top="0" topF="0.0"/>
                </y:GroupNode>
                <y:GroupNode>
                  <y:Geometry height="500.0" width="500.0" x="-150.0" y="-150.0"/>
                  <y:Fill color="#FFFFFF" transparent="false"/>
                  <y:BorderStyle color="#000000" type="line" width="1.0"/>
                  <y:NodeLabel alignment="right" autoSizePolicy="node_width" backgroundColor="#333333" borderDistance="0.0" fontFamily="Dialog" fontSize="12" fontStyle="plain" hasLineColor="false" height="18.701171875" modelName="internal" modelPosition="t" textColor="#FFFFFF" visible="true" width="500.0" x="0.0" y="0.0">P_Phospholipid Metabolism</y:NodeLabel>
                  <y:Shape type="roundrectangle"/>
                  <y:State closed="true" closedHeight="500.0" closedWidth="500.0" innerGraphDisplayEnabled="false"/>
                  <y:Insets bottom="15" bottomF="15.0" left="15" leftF="15.0" right="15" rightF="15.0" top="15" topF="15.0"/>
                  <y:BorderInsets bottom="0" bottomF="0.0" left="0" leftF="0.0" right="0" rightF="0.0" top="0" topF="0.0"/>
                </y:GroupNode>
              </y:Realizers>
            </y:ProxyAutoBoundsNode>
          </data>
          <graph edgedefault="directed" id="n2::n16:">
            <node id="n2::n16::n0">
              <data key="d6">
                <y:ShapeNode>
                  <y:Geometry height="30.0" width="30.0" x="8029.918781505554" y="2089.2522783829554"/>
                  <y:Fill color="#999999" transparent="false"/>
                  <y:BorderStyle color="#000000" type="line" width="1.0"/>
                  <y:NodeLabel alignment="center" autoSizePolicy="content" fontFamily="c" fontSize="12" fontStyle="plain" hasBackgroundColor="false" hasLineColor="false" height="18.701171875" modelName="internal" modelPosition="c" textColor="#000000" visible="true" width="47.365234375" x="-8.6826171875" y="5.6494140625">M15506</y:NodeLabel>
                  <y:Shape type="ellipse"/>
                </y:ShapeNode>
              </data>
            </node>
            <node id="n2::n16::n1">
              <data key="d6">
                <y:ShapeNode>
                  <y:Geometry height="30.0" width="30.0" x="8029.918781505554" y="2149.2522783829554"/>
                  <y:Fill color="#999999" transparent="false"/>
                  <y:BorderStyle color="#000000" type="line" width="1.0"/>
                  <y:NodeLabel alignment="center" autoSizePolicy="content" fontFamily="c" fontSize="12" fontStyle="plain" hasBackgroundColor="false" hasLineColor="false" height="18.701171875" modelName="internal" modelPosition="c" textColor="#000000" visible="true" width="47.365234375" x="-8.6826171875" y="5.6494140625">M15990</y:NodeLabel>
                  <y:Shape type="ellipse"/>
                </y:ShapeNode>
              </data>
            </node>
          </graph>
        </node>
        <node id="n2::n17" yfiles.foldertype="group">
          <data key="d6">
            <y:ProxyAutoBoundsNode>
              <y:Realizers active="0">
                <y:GroupNode>
                  <y:Geometry height="184.701171875" width="142.37939453125" x="7297.870929943054" y="1970.2005205704554"/>
                  <y:Fill color="#CCCCCC" transparent="false"/>
                  <y:BorderStyle color="#000000" type="line" width="1.0"/>
                  <y:NodeLabel alignment="right" autoSizePolicy="node_width" backgroundColor="#333333" borderDistance="0.0" fontFamily="Dialog" fontSize="12" fontStyle="plain" hasLineColor="false" height="18.701171875" modelName="internal" modelPosition="t" textColor="#FFFFFF" visible="true" width="190.755859375" x="-24.188232421875" y="0.0">P_Secondary Bile Acid Metabolism</y:NodeLabel>
                  <y:Shape type="roundrectangle"/>
                  <y:State closed="false" closedHeight="80.0" closedWidth="100.0" innerGraphDisplayEnabled="false"/>
                  <y:Insets bottom="15" bottomF="15.0" left="15" leftF="15.0" right="15" rightF="15.0" top="15" topF="15.0"/>
                  <y:BorderInsets bottom="0" bottomF="0.0" left="0" leftF="0.0" right="0" rightF="0.0" top="0" topF="0.0"/>
                </y:GroupNode>
                <y:GroupNode>
                  <y:Geometry height="500.0" width="500.0" x="-150.0" y="-150.0"/>
                  <y:Fill color="#FFFFFF" transparent="false"/>
                  <y:BorderStyle color="#000000" type="line" width="1.0"/>
                  <y:NodeLabel alignment="right" autoSizePolicy="node_width" backgroundColor="#333333" borderDistance="0.0" fontFamily="Dialog" fontSize="12" fontStyle="plain" hasLineColor="false" height="18.701171875" modelName="internal" modelPosition="t" textColor="#FFFFFF" visible="true" width="500.0" x="0.0" y="0.0">P_Secondary Bile Acid Metabolism</y:NodeLabel>
                  <y:Shape type="roundrectangle"/>
                  <y:State closed="true" closedHeight="500.0" closedWidth="500.0" innerGraphDisplayEnabled="false"/>
                  <y:Insets bottom="15" bottomF="15.0" left="15" leftF="15.0" right="15" rightF="15.0" top="15" topF="15.0"/>
                  <y:BorderInsets bottom="0" bottomF="0.0" left="0" leftF="0.0" right="0" rightF="0.0" top="0" topF="0.0"/>
                </y:GroupNode>
              </y:Realizers>
            </y:ProxyAutoBoundsNode>
          </data>
          <graph edgedefault="directed" id="n2::n17:">
            <node id="n2::n17::n0">
              <data key="d6">
                <y:ShapeNode>
                  <y:Geometry height="30.0" width="30.0" x="7326.567707286804" y="2018.9016924454554"/>
                  <y:Fill color="#999999" transparent="false"/>
                  <y:BorderStyle color="#000000" type="line" width="1.0"/>
                  <y:NodeLabel alignment="center" autoSizePolicy="content" fontFamily="c" fontSize="12" fontStyle="plain" hasBackgroundColor="false" hasLineColor="false" height="18.701171875" modelName="internal" modelPosition="c" textColor="#000000" visible="true" width="47.365234375" x="-8.6826171875" y="5.6494140625">M32599</y:NodeLabel>
                  <y:Shape type="ellipse"/>
                </y:ShapeNode>
              </data>
            </node>
            <node id="n2::n17::n1">
              <data key="d6">
                <y:ShapeNode>
                  <y:Geometry height="30.0" width="30.0" x="7321.553547130554" y="2109.9016924454554"/>
                  <y:Fill color="#999999" transparent="false"/>
                  <y:BorderStyle color="#000000" type="line" width="1.0"/>
                  <y:NodeLabel alignment="center" autoSizePolicy="content" fontFamily="c" fontSize="12" fontStyle="plain" hasBackgroundColor="false" hasLineColor="false" height="18.701171875" modelName="internal" modelPosition="c" textColor="#000000" visible="true" width="47.365234375" x="-8.6826171875" y="5.6494140625">M32620</y:NodeLabel>
                  <y:Shape type="ellipse"/>
                </y:ShapeNode>
              </data>
            </node>
            <node id="n2::n17::n2">
              <data key="d6">
                <y:ShapeNode>
                  <y:Geometry height="30.0" width="30.0" x="7386.567707286804" y="2003.9016924454554"/>
                  <y:Fill color="#999999" transparent="false"/>
                  <y:BorderStyle color="#000000" type="line" width="1.0"/>
                  <y:NodeLabel alignment="center" autoSizePolicy="content" fontFamily="c" fontSize="12" fontStyle="plain" hasBackgroundColor="false" hasLineColor="false" height="18.701171875" modelName="internal" modelPosition="c" textColor="#000000" visible="true" width="47.365234375" x="-8.6826171875" y="5.6494140625">M39379</y:NodeLabel>
                  <y:Shape type="ellipse"/>
                </y:ShapeNode>
              </data>
            </node>
            <node id="n2::n17::n3">
              <data key="d6">
                <y:ShapeNode>
                  <y:Geometry height="30.0" width="30.0" x="7368.553547130554" y="2063.9016924454554"/>
                  <y:Fill color="#999999" transparent="false"/>
                  <y:BorderStyle color="#000000" type="line" width="1.0"/>
                  <y:NodeLabel alignment="center" autoSizePolicy="content" fontFamily="c" fontSize="12" fontStyle="plain" hasBackgroundColor="false" hasLineColor="false" height="18.701171875" modelName="internal" modelPosition="c" textColor="#000000" visible="true" width="47.365234375" x="-8.6826171875" y="5.6494140625">M36850</y:NodeLabel>
                  <y:Shape type="ellipse"/>
                </y:ShapeNode>
              </data>
            </node>
          </graph>
        </node>
        <node id="n2::n18" yfiles.foldertype="group">
          <data key="d6">
            <y:ProxyAutoBoundsNode>
              <y:Realizers active="0">
                <y:GroupNode>
                  <y:Geometry height="78.701171875" width="77.365234375" x="7898.870929943054" y="1809.6738343534466"/>
                  <y:Fill color="#CCCCCC" transparent="false"/>
                  <y:BorderStyle color="#000000" type="line" width="1.0"/>
                  <y:NodeLabel alignment="right" autoSizePolicy="node_width" backgroundColor="#333333" borderDistance="0.0" fontFamily="Dialog" fontSize="12" fontStyle="plain" hasLineColor="false" height="18.701171875" modelName="internal" modelPosition="t" textColor="#FFFFFF" visible="true" width="148.75" x="-35.6923828125" y="0.0">P_Sphingolipid Metabolism</y:NodeLabel>
                  <y:Shape type="roundrectangle"/>
                  <y:State closed="false" closedHeight="80.0" closedWidth="100.0" innerGraphDisplayEnabled="false"/>
                  <y:Insets bottom="15" bottomF="15.0" left="15" leftF="15.0" right="15" rightF="15.0" top="15" topF="15.0"/>
                  <y:BorderInsets bottom="0" bottomF="0.0" left="0" leftF="0.0" right="0" rightF="0.0" top="0" topF="0.0"/>
                </y:GroupNode>
                <y:GroupNode>
                  <y:Geometry height="500.0" width="500.0" x="-150.0" y="-150.0"/>
                  <y:Fill color="#FFFFFF" transparent="false"/>
                  <y:BorderStyle color="#000000" type="line" width="1.0"/>
                  <y:NodeLabel alignment="right" autoSizePolicy="node_width" backgroundColor="#333333" borderDistance="0.0" fontFamily="Dialog" fontSize="12" fontStyle="plain" hasLineColor="false" height="18.701171875" modelName="internal" modelPosition="t" textColor="#FFFFFF" visible="true" width="500.0" x="0.0" y="0.0">P_Sphingolipid Metabolism</y:NodeLabel>
                  <y:Shape type="roundrectangle"/>
                  <y:State closed="true" closedHeight="500.0" closedWidth="500.0" innerGraphDisplayEnabled="false"/>
                  <y:Insets bottom="15" bottomF="15.0" left="15" leftF="15.0" right="15" rightF="15.0" top="15" topF="15.0"/>
                  <y:BorderInsets bottom="0" bottomF="0.0" left="0" leftF="0.0" right="0" rightF="0.0" top="0" topF="0.0"/>
                </y:GroupNode>
              </y:Realizers>
            </y:ProxyAutoBoundsNode>
          </data>
          <graph edgedefault="directed" id="n2::n18:">
            <node id="n2::n18::n0">
              <data key="d6">
                <y:ShapeNode>
                  <y:Geometry height="30.0" width="30.0" x="7922.553547130554" y="1843.3750062284466"/>
                  <y:Fill color="#999999" transparent="false"/>
                  <y:BorderStyle color="#000000" type="line" width="1.0"/>
                  <y:NodeLabel alignment="center" autoSizePolicy="content" fontFamily="c" fontSize="12" fontStyle="plain" hasBackgroundColor="false" hasLineColor="false" height="18.701171875" modelName="internal" modelPosition="c" textColor="#000000" visible="true" width="47.365234375" x="-8.6826171875" y="5.6494140625">M17747</y:NodeLabel>
                  <y:Shape type="ellipse"/>
                </y:ShapeNode>
              </data>
            </node>
          </graph>
        </node>
      </graph>
    </node>
    <node id="n3" yfiles.foldertype="group">
      <data key="d6">
        <y:ProxyAutoBoundsNode>
          <y:Realizers active="0">
            <y:GroupNode>
              <y:Geometry height="1389.5537807001465" width="1064.0788112942455" x="7465.091795916535" y="3191.8916464705835"/>
              <y:Fill color="#F7E2E2" transparent="false"/>
              <y:BorderStyle color="#000000" type="dashed" width="1.0"/>
              <y:NodeLabel alignment="right" autoSizePolicy="node_width" backgroundColor="#EBEBEB" borderDistance="0.0" fontFamily="Dialog" fontSize="12" fontStyle="plain" hasLineColor="false" height="18.701171875" modelName="internal" modelPosition="t" textColor="#000000" visible="true" width="1064.0788112942455" x="0.0" y="0.0">P_Amino acid</y:NodeLabel>
              <y:Shape type="roundrectangle"/>
              <y:State closed="false" closedHeight="80.0" closedWidth="100.0" innerGraphDisplayEnabled="false"/>
              <y:Insets bottom="15" bottomF="15.0" left="15" leftF="15.0" right="15" rightF="15.0" top="15" topF="15.0"/>
              <y:BorderInsets bottom="0" bottomF="0.0" left="0" leftF="0.0" right="0" rightF="0.0" top="23" topF="23.0"/>
            </y:GroupNode>
            <y:GroupNode>
              <y:Geometry height="1000.0" width="1000.0" x="-400.0" y="-400.0"/>
              <y:Fill color="#BECBFF" transparent="false"/>
              <y:BorderStyle color="#000000" type="dashed" width="1.0"/>
              <y:NodeLabel alignment="right" autoSizePolicy="node_width" backgroundColor="#EBEBEB" borderDistance="0.0" fontFamily="Dialog" fontSize="12" fontStyle="plain" hasLineColor="false" height="18.701171875" modelName="internal" modelPosition="t" textColor="#000000" visible="true" width="1000.0" x="0.0" y="0.0">P_Amino acid</y:NodeLabel>
              <y:Shape type="roundrectangle"/>
              <y:State closed="true" closedHeight="1000.0" closedWidth="1000.0" innerGraphDisplayEnabled="false"/>
              <y:Insets bottom="15" bottomF="15.0" left="15" leftF="15.0" right="15" rightF="15.0" top="15" topF="15.0"/>
              <y:BorderInsets bottom="0" bottomF="0.0" left="0" leftF="0.0" right="0" rightF="0.0" top="0" topF="0.0"/>
            </y:GroupNode>
          </y:Realizers>
        </y:ProxyAutoBoundsNode>
      </data>
      <graph edgedefault="directed" id="n3:">
        <node id="n3::n0" yfiles.foldertype="group">
          <data key="d6">
            <y:ProxyAutoBoundsNode>
              <y:Realizers active="0">
                <y:GroupNode>
                  <y:Geometry height="162.701171875" width="150.521240234375" x="7769.0713640467175" y="3717.5928183455835"/>
                  <y:Fill color="#CCCCCC" transparent="false"/>
                  <y:BorderStyle color="#000000" type="line" width="1.0"/>
                  <y:NodeLabel alignment="right" autoSizePolicy="node_width" backgroundColor="#333333" borderDistance="0.0" fontFamily="Dialog" fontSize="12" fontStyle="plain" hasLineColor="false" height="18.701171875" modelName="internal" modelPosition="t" textColor="#FFFFFF" visible="true" width="295.474609375" x="-72.4766845703125" y="0.0">P_Methionine, Cysteine, SAM and Taurine Metabolism</y:NodeLabel>
                  <y:Shape type="roundrectangle"/>
                  <y:State closed="false" closedHeight="80.0" closedWidth="100.0" innerGraphDisplayEnabled="false"/>
                  <y:Insets bottom="15" bottomF="15.0" left="15" leftF="15.0" right="15" rightF="15.0" top="15" topF="15.0"/>
                  <y:BorderInsets bottom="0" bottomF="0.0" left="0" leftF="0.0" right="13" rightF="12.5877685546875" top="0" topF="0.0"/>
                </y:GroupNode>
                <y:GroupNode>
                  <y:Geometry height="500.0" width="500.0" x="-150.0" y="-150.0"/>
                  <y:Fill color="#FFFFFF" transparent="false"/>
                  <y:BorderStyle color="#000000" type="line" width="1.0"/>
                  <y:NodeLabel alignment="right" autoSizePolicy="node_width" backgroundColor="#333333" borderDistance="0.0" fontFamily="Dialog" fontSize="12" fontStyle="plain" hasLineColor="false" height="18.701171875" modelName="internal" modelPosition="t" textColor="#FFFFFF" visible="true" width="500.0" x="0.0" y="0.0">P_Methionine, Cysteine, SAM and Taurine Metabolism</y:NodeLabel>
                  <y:Shape type="roundrectangle"/>
                  <y:State closed="true" closedHeight="500.0" closedWidth="500.0" innerGraphDisplayEnabled="false"/>
                  <y:Insets bottom="15" bottomF="15.0" left="15" leftF="15.0" right="15" rightF="15.0" top="15" topF="15.0"/>
                  <y:BorderInsets bottom="0" bottomF="0.0" left="0" leftF="0.0" right="0" rightF="0.0" top="0" topF="0.0"/>
                </y:GroupNode>
              </y:Realizers>
            </y:ProxyAutoBoundsNode>
          </data>
          <graph edgedefault="directed" id="n3::n0:">
            <node id="n3::n0::n0">
              <data key="d6">
                <y:ShapeNode>
                  <y:Geometry height="30.0" width="30.0" x="7847.2469011560925" y="3751.2939902205835"/>
                  <y:Fill color="#999999" transparent="false"/>
                  <y:BorderStyle color="#000000" type="line" width="1.0"/>
                  <y:NodeLabel alignment="center" autoSizePolicy="content" fontFamily="c" fontSize="12" fontStyle="plain" hasBackgroundColor="false" hasLineColor="false" height="18.701171875" modelName="internal" modelPosition="c" textColor="#000000" visible="true" width="47.365234375" x="-8.6826171875" y="5.6494140625">M32348</y:NodeLabel>
                  <y:Shape type="ellipse"/>
                </y:ShapeNode>
              </data>
            </node>
            <node id="n3::n0::n1">
              <data key="d6">
                <y:ShapeNode>
                  <y:Geometry height="30.0" width="30.0" x="7822.2469011560925" y="3835.2939902205835"/>
                  <y:Fill color="#999999" transparent="false"/>
                  <y:BorderStyle color="#000000" type="line" width="1.0"/>
                  <y:NodeLabel alignment="center" autoSizePolicy="content" fontFamily="c" fontSize="12" fontStyle="plain" hasBackgroundColor="false" hasLineColor="false" height="18.701171875" modelName="internal" modelPosition="c" textColor="#000000" visible="true" width="40.69140625" x="-5.345703125" y="5.6494140625">M1302</y:NodeLabel>
                  <y:Shape type="ellipse"/>
                </y:ShapeNode>
              </data>
            </node>
            <node id="n3::n0::n2">
              <data key="d6">
                <y:ShapeNode>
                  <y:Geometry height="30.0" width="30.0" x="7856.659132601405" y="3792.2939902205835"/>
                  <y:Fill color="#999999" transparent="false"/>
                  <y:BorderStyle color="#000000" type="line" width="1.0"/>
                  <y:NodeLabel alignment="center" autoSizePolicy="content" fontFamily="c" fontSize="12" fontStyle="plain" hasBackgroundColor="false" hasLineColor="false" height="18.701171875" modelName="internal" modelPosition="c" textColor="#000000" visible="true" width="40.69140625" x="-5.345703125" y="5.6494140625">M2829</y:NodeLabel>
                  <y:Shape type="ellipse"/>
                </y:ShapeNode>
              </data>
            </node>
            <node id="n3::n0::n3">
              <data key="d6">
                <y:ShapeNode>
                  <y:Geometry height="30.0" width="30.0" x="7792.7539812342175" y="3781.2939902205835"/>
                  <y:Fill color="#999999" transparent="false"/>
                  <y:BorderStyle color="#000000" type="line" width="1.0"/>
                  <y:NodeLabel alignment="center" autoSizePolicy="content" fontFamily="c" fontSize="12" fontStyle="plain" hasBackgroundColor="false" hasLineColor="false" height="18.701171875" modelName="internal" modelPosition="c" textColor="#000000" visible="true" width="47.365234375" x="-8.6826171875" y="5.6494140625">M39592</y:NodeLabel>
                  <y:Shape type="ellipse"/>
                </y:ShapeNode>
              </data>
            </node>
          </graph>
        </node>
        <node id="n3::n1" yfiles.foldertype="group">
          <data key="d6">
            <y:ProxyAutoBoundsNode>
              <y:Realizers active="0">
                <y:GroupNode>
                  <y:Geometry height="315.701171875" width="325.0283203125009" x="7971.649366976405" y="3546.5928183455835"/>
                  <y:Fill color="#CCCCCC" transparent="false"/>
                  <y:BorderStyle color="#000000" type="line" width="1.0"/>
                  <y:NodeLabel alignment="right" autoSizePolicy="node_width" backgroundColor="#333333" borderDistance="0.0" fontFamily="Dialog" fontSize="12" fontStyle="plain" hasLineColor="false" height="18.701171875" modelName="internal" modelPosition="t" textColor="#FFFFFF" visible="true" width="325.0283203125009" x="0.0" y="0.0">P_Leucine, Isoleucine and Valine Metabolism</y:NodeLabel>
                  <y:Shape type="roundrectangle"/>
                  <y:State closed="false" closedHeight="80.0" closedWidth="100.0" innerGraphDisplayEnabled="false"/>
                  <y:Insets bottom="15" bottomF="15.0" left="15" leftF="15.0" right="15" rightF="15.0" top="15" topF="15.0"/>
                  <y:BorderInsets bottom="0" bottomF="0.0" left="0" leftF="0.0" right="0" rightF="0.0" top="0" topF="0.0"/>
                </y:GroupNode>
                <y:GroupNode>
                  <y:Geometry height="500.0" width="500.0" x="-150.0" y="-150.0"/>
                  <y:Fill color="#FFFFFF" transparent="false"/>
                  <y:BorderStyle color="#000000" type="line" width="1.0"/>
                  <y:NodeLabel alignment="right" autoSizePolicy="node_width" backgroundColor="#333333" borderDistance="0.0" fontFamily="Dialog" fontSize="12" fontStyle="plain" hasLineColor="false" height="18.701171875" modelName="internal" modelPosition="t" textColor="#FFFFFF" visible="true" width="500.0" x="0.0" y="0.0">P_Leucine, Isoleucine and Valine Metabolism</y:NodeLabel>
                  <y:Shape type="roundrectangle"/>
                  <y:State closed="true" closedHeight="500.0" closedWidth="500.0" innerGraphDisplayEnabled="false"/>
                  <y:Insets bottom="15" bottomF="15.0" left="15" leftF="15.0" right="15" rightF="15.0" top="15" topF="15.0"/>
                  <y:BorderInsets bottom="0" bottomF="0.0" left="0" leftF="0.0" right="0" rightF="0.0" top="0" topF="0.0"/>
                </y:GroupNode>
              </y:Realizers>
            </y:ProxyAutoBoundsNode>
          </data>
          <graph edgedefault="directed" id="n3::n1:">
            <node id="n3::n1::n0">
              <data key="d6">
                <y:ShapeNode>
                  <y:Geometry height="30.0" width="30.0" x="8177.331984163905" y="3580.2939902205835"/>
                  <y:Fill color="#999999" transparent="false"/>
                  <y:BorderStyle color="#000000" type="line" width="1.0"/>
                  <y:NodeLabel alignment="center" autoSizePolicy="content" fontFamily="c" fontSize="12" fontStyle="plain" hasBackgroundColor="false" hasLineColor="false" height="18.701171875" modelName="internal" modelPosition="c" textColor="#000000" visible="true" width="47.365234375" x="-8.6826171875" y="5.6494140625">M36746</y:NodeLabel>
                  <y:Shape type="ellipse"/>
                </y:ShapeNode>
              </data>
            </node>
            <node id="n3::n1::n1">
              <data key="d6">
                <y:ShapeNode>
                  <y:Geometry height="30.0" width="30.0" x="8183.331984163905" y="3817.2939902205835"/>
                  <y:Fill color="#999999" transparent="false"/>
                  <y:BorderStyle color="#000000" type="line" width="1.0"/>
                  <y:NodeLabel alignment="center" autoSizePolicy="content" fontFamily="c" fontSize="12" fontStyle="plain" hasBackgroundColor="false" hasLineColor="false" height="18.701171875" modelName="internal" modelPosition="c" textColor="#000000" visible="true" width="47.365234375" x="-8.6826171875" y="5.6494140625">M35431</y:NodeLabel>
                  <y:Shape type="ellipse"/>
                </y:ShapeNode>
              </data>
            </node>
            <node id="n3::n1::n2">
              <data key="d6">
                <y:ShapeNode>
                  <y:Geometry height="30.0" width="30.0" x="8246.331984163906" y="3663.2939902205835"/>
                  <y:Fill color="#999999" transparent="false"/>
                  <y:BorderStyle color="#000000" type="line" width="1.0"/>
                  <y:NodeLabel alignment="center" autoSizePolicy="content" fontFamily="c" fontSize="12" fontStyle="plain" hasBackgroundColor="false" hasLineColor="false" height="18.701171875" modelName="internal" modelPosition="c" textColor="#000000" visible="true" width="40.69140625" x="-5.345703125" y="5.6494140625">M1549</y:NodeLabel>
                  <y:Shape type="ellipse"/>
                </y:ShapeNode>
              </data>
            </node>
            <node id="n3::n1::n3">
              <data key="d6">
                <y:ShapeNode>
                  <y:Geometry height="30.0" width="30.0" x="8019.331984163905" y="3735.2939902205835"/>
                  <y:Fill color="#999999" transparent="false"/>
                  <y:BorderStyle color="#000000" type="line" width="1.0"/>
                  <y:NodeLabel alignment="center" autoSizePolicy="content" fontFamily="c" fontSize="12" fontStyle="plain" hasBackgroundColor="false" hasLineColor="false" height="18.701171875" modelName="internal" modelPosition="c" textColor="#000000" visible="true" width="47.365234375" x="-8.6826171875" y="5.6494140625">M21047</y:NodeLabel>
                  <y:Shape type="ellipse"/>
                </y:ShapeNode>
              </data>
            </node>
            <node id="n3::n1::n4">
              <data key="d6">
                <y:ShapeNode>
                  <y:Geometry height="30.0" width="30.0" x="8082.331984163905" y="3696.2939902205835"/>
                  <y:Fill color="#999999" transparent="false"/>
                  <y:BorderStyle color="#000000" type="line" width="1.0"/>
                  <y:NodeLabel alignment="center" autoSizePolicy="content" fontFamily="c" fontSize="12" fontStyle="plain" hasBackgroundColor="false" hasLineColor="false" height="18.701171875" modelName="internal" modelPosition="c" textColor="#000000" visible="true" width="47.365234375" x="-8.6826171875" y="5.6494140625">M15676</y:NodeLabel>
                  <y:Shape type="ellipse"/>
                </y:ShapeNode>
              </data>
            </node>
            <node id="n3::n1::n5">
              <data key="d6">
                <y:ShapeNode>
                  <y:Geometry height="30.0" width="30.0" x="7995.331984163905" y="3652.3631255940973"/>
                  <y:Fill color="#999999" transparent="false"/>
                  <y:BorderStyle color="#000000" type="line" width="1.0"/>
                  <y:NodeLabel alignment="center" autoSizePolicy="content" fontFamily="c" fontSize="12" fontStyle="plain" hasBackgroundColor="false" hasLineColor="false" height="18.701171875" modelName="internal" modelPosition="c" textColor="#000000" visible="true" width="47.365234375" x="-8.6826171875" y="5.6494140625">M37060</y:NodeLabel>
                  <y:Shape type="ellipse"/>
                </y:ShapeNode>
              </data>
            </node>
            <node id="n3::n1::n6">
              <data key="d6">
                <y:ShapeNode>
                  <y:Geometry height="30.0" width="30.0" x="8048.331984163905" y="3641.2939902205835"/>
                  <y:Fill color="#999999" transparent="false"/>
                  <y:BorderStyle color="#000000" type="line" width="1.0"/>
                  <y:NodeLabel alignment="center" autoSizePolicy="content" fontFamily="c" fontSize="12" fontStyle="plain" hasBackgroundColor="false" hasLineColor="false" height="18.701171875" modelName="internal" modelPosition="c" textColor="#000000" visible="true" width="47.365234375" x="-8.6826171875" y="5.6494140625">M22116</y:NodeLabel>
                  <y:Shape type="ellipse"/>
                </y:ShapeNode>
              </data>
            </node>
            <node id="n3::n1::n7">
              <data key="d6">
                <y:ShapeNode>
                  <y:Geometry height="30.0" width="30.0" x="8113.331984163905" y="3596.2939902205835"/>
                  <y:Fill color="#999999" transparent="false"/>
                  <y:BorderStyle color="#000000" type="line" width="1.0"/>
                  <y:NodeLabel alignment="center" autoSizePolicy="content" fontFamily="c" fontSize="12" fontStyle="plain" hasBackgroundColor="false" hasLineColor="false" height="18.701171875" modelName="internal" modelPosition="c" textColor="#000000" visible="true" width="47.365234375" x="-8.6826171875" y="5.6494140625">M22132</y:NodeLabel>
                  <y:Shape type="ellipse"/>
                </y:ShapeNode>
              </data>
            </node>
            <node id="n3::n1::n8">
              <data key="d6">
                <y:ShapeNode>
                  <y:Geometry height="30.0" width="30.0" x="8166.331984163905" y="3638.2939902205835"/>
                  <y:Fill color="#999999" transparent="false"/>
                  <y:BorderStyle color="#000000" type="line" width="1.0"/>
                  <y:NodeLabel alignment="center" autoSizePolicy="content" fontFamily="c" fontSize="12" fontStyle="plain" hasBackgroundColor="false" hasLineColor="false" height="18.701171875" modelName="internal" modelPosition="c" textColor="#000000" visible="true" width="47.365234375" x="-8.6826171875" y="5.6494140625">M33937</y:NodeLabel>
                  <y:Shape type="ellipse"/>
                </y:ShapeNode>
              </data>
            </node>
            <node id="n3::n1::n9">
              <data key="d6">
                <y:ShapeNode>
                  <y:Geometry height="30.0" width="30.0" x="8213.331984163906" y="3777.2939902205835"/>
                  <y:Fill color="#999999" transparent="false"/>
                  <y:BorderStyle color="#000000" type="line" width="1.0"/>
                  <y:NodeLabel alignment="center" autoSizePolicy="content" fontFamily="c" fontSize="12" fontStyle="plain" hasBackgroundColor="false" hasLineColor="false" height="18.701171875" modelName="internal" modelPosition="c" textColor="#000000" visible="true" width="47.365234375" x="-8.6826171875" y="5.6494140625">M12129</y:NodeLabel>
                  <y:Shape type="ellipse"/>
                </y:ShapeNode>
              </data>
            </node>
            <node id="n3::n1::n10">
              <data key="d6">
                <y:ShapeNode>
                  <y:Geometry height="30.0" width="30.0" x="8231.48799002328" y="3817.2939902205835"/>
                  <y:Fill color="#999999" transparent="false"/>
                  <y:BorderStyle color="#000000" type="line" width="1.0"/>
                  <y:NodeLabel alignment="center" autoSizePolicy="content" fontFamily="c" fontSize="12" fontStyle="plain" hasBackgroundColor="false" hasLineColor="false" height="18.701171875" modelName="internal" modelPosition="c" textColor="#000000" visible="true" width="47.365234375" x="-8.6826171875" y="5.6494140625">M33441</y:NodeLabel>
                  <y:Shape type="ellipse"/>
                </y:ShapeNode>
              </data>
            </node>
            <node id="n3::n1::n11">
              <data key="d6">
                <y:ShapeNode>
                  <y:Geometry height="30.0" width="30.0" x="8120.331984163905" y="3665.2939902205835"/>
                  <y:Fill color="#999999" transparent="false"/>
                  <y:BorderStyle color="#000000" type="line" width="1.0"/>
                  <y:NodeLabel alignment="center" autoSizePolicy="content" fontFamily="c" fontSize="12" fontStyle="plain" hasBackgroundColor="false" hasLineColor="false" height="18.701171875" modelName="internal" modelPosition="c" textColor="#000000" visible="true" width="40.69140625" x="-5.345703125" y="5.6494140625">M1125</y:NodeLabel>
                  <y:Shape type="ellipse"/>
                </y:ShapeNode>
              </data>
            </node>
            <node id="n3::n1::n12">
              <data key="d6">
                <y:ShapeNode>
                  <y:Geometry height="30.0" width="30.0" x="8049.331984163905" y="3792.2939902205835"/>
                  <y:Fill color="#999999" transparent="false"/>
                  <y:BorderStyle color="#000000" type="line" width="1.0"/>
                  <y:NodeLabel alignment="center" autoSizePolicy="content" fontFamily="c" fontSize="12" fontStyle="plain" hasBackgroundColor="false" hasLineColor="false" height="18.701171875" modelName="internal" modelPosition="c" textColor="#000000" visible="true" width="47.365234375" x="-8.6826171875" y="5.6494140625">M34732</y:NodeLabel>
                  <y:Shape type="ellipse"/>
                </y:ShapeNode>
              </data>
            </node>
            <node id="n3::n1::n13">
              <data key="d6">
                <y:ShapeNode>
                  <y:Geometry height="30.0" width="30.0" x="8158.331984163905" y="3763.2939902205835"/>
                  <y:Fill color="#999999" transparent="false"/>
                  <y:BorderStyle color="#000000" type="line" width="1.0"/>
                  <y:NodeLabel alignment="center" autoSizePolicy="content" fontFamily="c" fontSize="12" fontStyle="plain" hasBackgroundColor="false" hasLineColor="false" height="18.701171875" modelName="internal" modelPosition="c" textColor="#000000" visible="true" width="47.365234375" x="-8.6826171875" y="5.6494140625">M34407</y:NodeLabel>
                  <y:Shape type="ellipse"/>
                </y:ShapeNode>
              </data>
            </node>
            <node id="n3::n1::n14">
              <data key="d6">
                <y:ShapeNode>
                  <y:Geometry height="30.0" width="30.0" x="8108.331984163905" y="3741.2939902205835"/>
                  <y:Fill color="#999999" transparent="false"/>
                  <y:BorderStyle color="#000000" type="line" width="1.0"/>
                  <y:NodeLabel alignment="center" autoSizePolicy="content" fontFamily="c" fontSize="12" fontStyle="plain" hasBackgroundColor="false" hasLineColor="false" height="18.701171875" modelName="internal" modelPosition="c" textColor="#000000" visible="true" width="27.34375" x="1.328125" y="5.6494140625">M60</y:NodeLabel>
                  <y:Shape type="ellipse"/>
                </y:ShapeNode>
              </data>
            </node>
            <node id="n3::n1::n15">
              <data key="d6">
                <y:ShapeNode>
                  <y:Geometry height="30.0" width="30.0" x="8106.331984163905" y="3803.2939902205835"/>
                  <y:Fill color="#999999" transparent="false"/>
                  <y:BorderStyle color="#000000" type="line" width="1.0"/>
                  <y:NodeLabel alignment="center" autoSizePolicy="content" fontFamily="c" fontSize="12" fontStyle="plain" hasBackgroundColor="false" hasLineColor="false" height="18.701171875" modelName="internal" modelPosition="c" textColor="#000000" visible="true" width="47.365234375" x="-8.6826171875" y="5.6494140625">M35428</y:NodeLabel>
                  <y:Shape type="ellipse"/>
                </y:ShapeNode>
              </data>
            </node>
            <node id="n3::n1::n16">
              <data key="d6">
                <y:ShapeNode>
                  <y:Geometry height="30.0" width="30.0" x="8169.331984163905" y="3699.2939902205835"/>
                  <y:Fill color="#999999" transparent="false"/>
                  <y:BorderStyle color="#000000" type="line" width="1.0"/>
                  <y:NodeLabel alignment="center" autoSizePolicy="content" fontFamily="c" fontSize="12" fontStyle="plain" hasBackgroundColor="false" hasLineColor="false" height="18.701171875" modelName="internal" modelPosition="c" textColor="#000000" visible="true" width="40.69140625" x="-5.345703125" y="5.6494140625">M1649</y:NodeLabel>
                  <y:Shape type="ellipse"/>
                </y:ShapeNode>
              </data>
            </node>
          </graph>
        </node>
        <node id="n3::n2" yfiles.foldertype="group">
          <data key="d6">
            <y:ProxyAutoBoundsNode>
              <y:Realizers active="0">
                <y:GroupNode>
                  <y:Geometry height="220.701171875" width="351.365234375" x="8162.805372835781" y="4345.74425529573"/>
                  <y:Fill color="#CCCCCC" transparent="false"/>
                  <y:BorderStyle color="#000000" type="line" width="1.0"/>
                  <y:NodeLabel alignment="right" autoSizePolicy="node_width" backgroundColor="#333333" borderDistance="0.0" fontFamily="Dialog" fontSize="12" fontStyle="plain" hasLineColor="false" height="18.701171875" modelName="internal" modelPosition="t" textColor="#FFFFFF" visible="true" width="351.365234375" x="0.0" y="0.0">P_Phenylalanine and Tyrosine Metabolism</y:NodeLabel>
                  <y:Shape type="roundrectangle"/>
                  <y:State closed="false" closedHeight="80.0" closedWidth="100.0" innerGraphDisplayEnabled="false"/>
                  <y:Insets bottom="15" bottomF="15.0" left="15" leftF="15.0" right="15" rightF="15.0" top="15" topF="15.0"/>
                  <y:BorderInsets bottom="0" bottomF="0.0" left="45" leftF="45.0" right="0" rightF="0.0" top="0" topF="0.0"/>
                </y:GroupNode>
                <y:GroupNode>
                  <y:Geometry height="500.0" width="500.0" x="-150.0" y="-150.0"/>
                  <y:Fill color="#FFFFFF" transparent="false"/>
                  <y:BorderStyle color="#000000" type="line" width="1.0"/>
                  <y:NodeLabel alignment="right" autoSizePolicy="node_width" backgroundColor="#333333" borderDistance="0.0" fontFamily="Dialog" fontSize="12" fontStyle="plain" hasLineColor="false" height="18.701171875" modelName="internal" modelPosition="t" textColor="#FFFFFF" visible="true" width="500.0" x="0.0" y="0.0">P_Phenylalanine and Tyrosine Metabolism</y:NodeLabel>
                  <y:Shape type="roundrectangle"/>
                  <y:State closed="true" closedHeight="500.0" closedWidth="500.0" innerGraphDisplayEnabled="false"/>
                  <y:Insets bottom="15" bottomF="15.0" left="15" leftF="15.0" right="15" rightF="15.0" top="15" topF="15.0"/>
                  <y:BorderInsets bottom="0" bottomF="0.0" left="0" leftF="0.0" right="0" rightF="0.0" top="0" topF="0.0"/>
                </y:GroupNode>
              </y:Realizers>
            </y:ProxyAutoBoundsNode>
          </data>
          <graph edgedefault="directed" id="n3::n2:">
            <node id="n3::n2::n0">
              <data key="d6">
                <y:ShapeNode>
                  <y:Geometry height="30.0" width="30.0" x="8373.48799002328" y="4379.44542717073"/>
                  <y:Fill color="#999999" transparent="false"/>
                  <y:BorderStyle color="#000000" type="line" width="1.0"/>
                  <y:NodeLabel alignment="center" autoSizePolicy="content" fontFamily="c" fontSize="12" fontStyle="plain" hasBackgroundColor="false" hasLineColor="false" height="18.701171875" modelName="internal" modelPosition="c" textColor="#000000" visible="true" width="47.365234375" x="-8.6826171875" y="5.6494140625">M32197</y:NodeLabel>
                  <y:Shape type="ellipse"/>
                </y:ShapeNode>
              </data>
            </node>
            <node id="n3::n2::n1">
              <data key="d6">
                <y:ShapeNode>
                  <y:Geometry height="30.0" width="30.0" x="8291.48799002328" y="4521.44542717073"/>
                  <y:Fill color="#999999" transparent="false"/>
                  <y:BorderStyle color="#000000" type="line" width="1.0"/>
                  <y:NodeLabel alignment="center" autoSizePolicy="content" fontFamily="c" fontSize="12" fontStyle="plain" hasBackgroundColor="false" hasLineColor="false" height="18.701171875" modelName="internal" modelPosition="c" textColor="#000000" visible="true" width="47.365234375" x="-8.6826171875" y="5.6494140625">M12017</y:NodeLabel>
                  <y:Shape type="ellipse"/>
                </y:ShapeNode>
              </data>
            </node>
            <node id="n3::n2::n2">
              <data key="d6">
                <y:ShapeNode>
                  <y:Geometry height="30.0" width="30.0" x="8304.48799002328" y="4470.44542717073"/>
                  <y:Fill color="#999999" transparent="false"/>
                  <y:BorderStyle color="#000000" type="line" width="1.0"/>
                  <y:NodeLabel alignment="center" autoSizePolicy="content" fontFamily="c" fontSize="12" fontStyle="plain" hasBackgroundColor="false" hasLineColor="false" height="18.701171875" modelName="internal" modelPosition="c" textColor="#000000" visible="true" width="47.365234375" x="-8.6826171875" y="5.6494140625">M15749</y:NodeLabel>
                  <y:Shape type="ellipse"/>
                </y:ShapeNode>
              </data>
            </node>
            <node id="n3::n2::n3">
              <data key="d6">
                <y:ShapeNode>
                  <y:Geometry height="30.0" width="30.0" x="8403.48799002328" y="4497.44542717073"/>
                  <y:Fill color="#999999" transparent="false"/>
                  <y:BorderStyle color="#000000" type="line" width="1.0"/>
                  <y:NodeLabel alignment="center" autoSizePolicy="content" fontFamily="c" fontSize="12" fontStyle="plain" hasBackgroundColor="false" hasLineColor="false" height="18.701171875" modelName="internal" modelPosition="c" textColor="#000000" visible="true" width="47.365234375" x="-8.6826171875" y="5.6494140625">M33950</y:NodeLabel>
                  <y:Shape type="ellipse"/>
                </y:ShapeNode>
              </data>
            </node>
            <node id="n3::n2::n4">
              <data key="d6">
                <y:ShapeNode>
                  <y:Geometry height="30.0" width="30.0" x="8304.48799002328" y="4388.44542717073"/>
                  <y:Fill color="#999999" transparent="false"/>
                  <y:BorderStyle color="#000000" type="line" width="1.0"/>
                  <y:NodeLabel alignment="center" autoSizePolicy="content" fontFamily="c" fontSize="12" fontStyle="plain" hasBackgroundColor="false" hasLineColor="false" height="18.701171875" modelName="internal" modelPosition="c" textColor="#000000" visible="true" width="47.365234375" x="-8.6826171875" y="5.6494140625">M36103</y:NodeLabel>
                  <y:Shape type="ellipse"/>
                </y:ShapeNode>
              </data>
            </node>
            <node id="n3::n2::n5">
              <data key="d6">
                <y:ShapeNode>
                  <y:Geometry height="30.0" width="30.0" x="8244.48799002328" y="4440.44542717073"/>
                  <y:Fill color="#999999" transparent="false"/>
                  <y:BorderStyle color="#000000" type="line" width="1.0"/>
                  <y:NodeLabel alignment="center" autoSizePolicy="content" fontFamily="c" fontSize="12" fontStyle="plain" hasBackgroundColor="false" hasLineColor="false" height="18.701171875" modelName="internal" modelPosition="c" textColor="#000000" visible="true" width="47.365234375" x="-8.6826171875" y="5.6494140625">M32553</y:NodeLabel>
                  <y:Shape type="ellipse"/>
                </y:ShapeNode>
              </data>
            </node>
            <node id="n3::n2::n6">
              <data key="d6">
                <y:ShapeNode>
                  <y:Geometry height="30.0" width="30.0" x="8231.48799002328" y="4521.44542717073"/>
                  <y:Fill color="#999999" transparent="false"/>
                  <y:BorderStyle color="#000000" type="line" width="1.0"/>
                  <y:NodeLabel alignment="center" autoSizePolicy="content" fontFamily="c" fontSize="12" fontStyle="plain" hasBackgroundColor="false" hasLineColor="false" height="18.701171875" modelName="internal" modelPosition="c" textColor="#000000" visible="true" width="47.365234375" x="-8.6826171875" y="5.6494140625">M35126</y:NodeLabel>
                  <y:Shape type="ellipse"/>
                </y:ShapeNode>
              </data>
            </node>
            <node id="n3::n2::n7">
              <data key="d6">
                <y:ShapeNode>
                  <y:Geometry height="30.0" width="30.0" x="8421.48799002328" y="4420.44542717073"/>
                  <y:Fill color="#999999" transparent="false"/>
                  <y:BorderStyle color="#000000" type="line" width="1.0"/>
                  <y:NodeLabel alignment="center" autoSizePolicy="content" fontFamily="c" fontSize="12" fontStyle="plain" hasBackgroundColor="false" hasLineColor="false" height="18.701171875" modelName="internal" modelPosition="c" textColor="#000000" visible="true" width="27.34375" x="1.328125" y="5.6494140625">M64</y:NodeLabel>
                  <y:Shape type="ellipse"/>
                </y:ShapeNode>
              </data>
            </node>
            <node id="n3::n2::n8">
              <data key="d6">
                <y:ShapeNode>
                  <y:Geometry height="30.0" width="30.0" x="8460.48799002328" y="4437.44542717073"/>
                  <y:Fill color="#999999" transparent="false"/>
                  <y:BorderStyle color="#000000" type="line" width="1.0"/>
                  <y:NodeLabel alignment="center" autoSizePolicy="content" fontFamily="c" fontSize="12" fontStyle="plain" hasBackgroundColor="false" hasLineColor="false" height="18.701171875" modelName="internal" modelPosition="c" textColor="#000000" visible="true" width="47.365234375" x="-8.6826171875" y="5.6494140625">M22130</y:NodeLabel>
                  <y:Shape type="ellipse"/>
                </y:ShapeNode>
              </data>
            </node>
            <node id="n3::n2::n9">
              <data key="d6">
                <y:ShapeNode>
                  <y:Geometry height="30.0" width="30.0" x="8385.48799002328" y="4440.44542717073"/>
                  <y:Fill color="#999999" transparent="false"/>
                  <y:BorderStyle color="#000000" type="line" width="1.0"/>
                  <y:NodeLabel alignment="center" autoSizePolicy="content" fontFamily="c" fontSize="12" fontStyle="plain" hasBackgroundColor="false" hasLineColor="false" height="18.701171875" modelName="internal" modelPosition="c" textColor="#000000" visible="true" width="40.69140625" x="-5.345703125" y="5.6494140625">M1299</y:NodeLabel>
                  <y:Shape type="ellipse"/>
                </y:ShapeNode>
              </data>
            </node>
          </graph>
        </node>
        <node id="n3::n3" yfiles.foldertype="group">
          <data key="d6">
            <y:ProxyAutoBoundsNode>
              <y:Realizers active="0">
                <y:GroupNode>
                  <y:Geometry height="205.701171875" width="270.365234375" x="7480.091795916535" y="3755.5928183455835"/>
                  <y:Fill color="#CCCCCC" transparent="false"/>
                  <y:BorderStyle color="#000000" type="line" width="1.0"/>
                  <y:NodeLabel alignment="right" autoSizePolicy="node_width" backgroundColor="#333333" borderDistance="0.0" fontFamily="Dialog" fontSize="12" fontStyle="plain" hasLineColor="false" height="18.701171875" modelName="internal" modelPosition="t" textColor="#FFFFFF" visible="true" width="270.365234375" x="0.0" y="0.0">P_Tryptophan Metabolism</y:NodeLabel>
                  <y:Shape type="roundrectangle"/>
                  <y:State closed="false" closedHeight="80.0" closedWidth="100.0" innerGraphDisplayEnabled="false"/>
                  <y:Insets bottom="15" bottomF="15.0" left="15" leftF="15.0" right="15" rightF="15.0" top="15" topF="15.0"/>
                  <y:BorderInsets bottom="0" bottomF="0.0" left="0" leftF="0.0" right="0" rightF="0.0" top="0" topF="0.0"/>
                </y:GroupNode>
                <y:GroupNode>
                  <y:Geometry height="500.0" width="500.0" x="-150.0" y="-150.0"/>
                  <y:Fill color="#FFFFFF" transparent="false"/>
                  <y:BorderStyle color="#000000" type="line" width="1.0"/>
                  <y:NodeLabel alignment="right" autoSizePolicy="node_width" backgroundColor="#333333" borderDistance="0.0" fontFamily="Dialog" fontSize="12" fontStyle="plain" hasLineColor="false" height="18.701171875" modelName="internal" modelPosition="t" textColor="#FFFFFF" visible="true" width="500.0" x="0.0" y="0.0">P_Tryptophan Metabolism</y:NodeLabel>
                  <y:Shape type="roundrectangle"/>
                  <y:State closed="true" closedHeight="500.0" closedWidth="500.0" innerGraphDisplayEnabled="false"/>
                  <y:Insets bottom="15" bottomF="15.0" left="15" leftF="15.0" right="15" rightF="15.0" top="15" topF="15.0"/>
                  <y:BorderInsets bottom="0" bottomF="0.0" left="0" leftF="0.0" right="0" rightF="0.0" top="0" topF="0.0"/>
                </y:GroupNode>
              </y:Realizers>
            </y:ProxyAutoBoundsNode>
          </data>
          <graph edgedefault="directed" id="n3::n3:">
            <node id="n3::n3::n0">
              <data key="d6">
                <y:ShapeNode>
                  <y:Geometry height="30.0" width="30.0" x="7590.020873064973" y="3835.2939902205835"/>
                  <y:Fill color="#999999" transparent="false"/>
                  <y:BorderStyle color="#000000" type="line" width="1.0"/>
                  <y:NodeLabel alignment="center" autoSizePolicy="content" fontFamily="c" fontSize="12" fontStyle="plain" hasBackgroundColor="false" hasLineColor="false" height="18.701171875" modelName="internal" modelPosition="c" textColor="#000000" visible="true" width="47.365234375" x="-8.6826171875" y="5.6494140625">M27672</y:NodeLabel>
                  <y:Shape type="ellipse"/>
                </y:ShapeNode>
              </data>
            </node>
            <node id="n3::n3::n1">
              <data key="d6">
                <y:ShapeNode>
                  <y:Geometry height="30.0" width="30.0" x="7653.774413104035" y="3916.2939902205835"/>
                  <y:Fill color="#999999" transparent="false"/>
                  <y:BorderStyle color="#000000" type="line" width="1.0"/>
                  <y:NodeLabel alignment="center" autoSizePolicy="content" fontFamily="c" fontSize="12" fontStyle="plain" hasBackgroundColor="false" hasLineColor="false" height="18.701171875" modelName="internal" modelPosition="c" textColor="#000000" visible="true" width="47.365234375" x="-8.6826171875" y="5.6494140625">M32675</y:NodeLabel>
                  <y:Shape type="ellipse"/>
                </y:ShapeNode>
              </data>
            </node>
            <node id="n3::n3::n2">
              <data key="d6">
                <y:ShapeNode>
                  <y:Geometry height="30.0" width="30.0" x="7550.020873064973" y="3866.2939902205835"/>
                  <y:Fill color="#999999" transparent="false"/>
                  <y:BorderStyle color="#000000" type="line" width="1.0"/>
                  <y:NodeLabel alignment="center" autoSizePolicy="content" fontFamily="c" fontSize="12" fontStyle="plain" hasBackgroundColor="false" hasLineColor="false" height="18.701171875" modelName="internal" modelPosition="c" textColor="#000000" visible="true" width="47.365234375" x="-8.6826171875" y="5.6494140625">M27513</y:NodeLabel>
                  <y:Shape type="ellipse"/>
                </y:ShapeNode>
              </data>
            </node>
            <node id="n3::n3::n3">
              <data key="d6">
                <y:ShapeNode>
                  <y:Geometry height="30.0" width="30.0" x="7696.774413104035" y="3801.2939902205835"/>
                  <y:Fill color="#999999" transparent="false"/>
                  <y:BorderStyle color="#000000" type="line" width="1.0"/>
                  <y:NodeLabel alignment="center" autoSizePolicy="content" fontFamily="c" fontSize="12" fontStyle="plain" hasBackgroundColor="false" hasLineColor="false" height="18.701171875" modelName="internal" modelPosition="c" textColor="#000000" visible="true" width="47.365234375" x="-8.6826171875" y="5.6494140625">M18349</y:NodeLabel>
                  <y:Shape type="ellipse"/>
                </y:ShapeNode>
              </data>
            </node>
            <node id="n3::n3::n4">
              <data key="d6">
                <y:ShapeNode>
                  <y:Geometry height="30.0" width="30.0" x="7542.774413104035" y="3910.2939902205835"/>
                  <y:Fill color="#999999" transparent="false"/>
                  <y:BorderStyle color="#000000" type="line" width="1.0"/>
                  <y:NodeLabel alignment="center" autoSizePolicy="content" fontFamily="c" fontSize="12" fontStyle="plain" hasBackgroundColor="false" hasLineColor="false" height="18.701171875" modelName="internal" modelPosition="c" textColor="#000000" visible="true" width="47.365234375" x="-8.6826171875" y="5.6494140625">M32405</y:NodeLabel>
                  <y:Shape type="ellipse"/>
                </y:ShapeNode>
              </data>
            </node>
            <node id="n3::n3::n5">
              <data key="d6">
                <y:ShapeNode>
                  <y:Geometry height="30.0" width="30.0" x="7503.774413104035" y="3835.2939902205835"/>
                  <y:Fill color="#999999" transparent="false"/>
                  <y:BorderStyle color="#000000" type="line" width="1.0"/>
                  <y:NodeLabel alignment="center" autoSizePolicy="content" fontFamily="c" fontSize="12" fontStyle="plain" hasBackgroundColor="false" hasLineColor="false" height="18.701171875" modelName="internal" modelPosition="c" textColor="#000000" visible="true" width="47.365234375" x="-8.6826171875" y="5.6494140625">M15140</y:NodeLabel>
                  <y:Shape type="ellipse"/>
                </y:ShapeNode>
              </data>
            </node>
            <node id="n3::n3::n6">
              <data key="d6">
                <y:ShapeNode>
                  <y:Geometry height="30.0" width="30.0" x="7651.774413104035" y="3846.2939902205835"/>
                  <y:Fill color="#999999" transparent="false"/>
                  <y:BorderStyle color="#000000" type="line" width="1.0"/>
                  <y:NodeLabel alignment="center" autoSizePolicy="content" fontFamily="c" fontSize="12" fontStyle="plain" hasBackgroundColor="false" hasLineColor="false" height="18.701171875" modelName="internal" modelPosition="c" textColor="#000000" visible="true" width="27.34375" x="1.328125" y="5.6494140625">M54</y:NodeLabel>
                  <y:Shape type="ellipse"/>
                </y:ShapeNode>
              </data>
            </node>
            <node id="n3::n3::n7">
              <data key="d6">
                <y:ShapeNode>
                  <y:Geometry height="30.0" width="30.0" x="7611.774413104035" y="3789.2939902205835"/>
                  <y:Fill color="#999999" transparent="false"/>
                  <y:BorderStyle color="#000000" type="line" width="1.0"/>
                  <y:NodeLabel alignment="center" autoSizePolicy="content" fontFamily="c" fontSize="12" fontStyle="plain" hasBackgroundColor="false" hasLineColor="false" height="18.701171875" modelName="internal" modelPosition="c" textColor="#000000" visible="true" width="47.365234375" x="-8.6826171875" y="5.6494140625">M37097</y:NodeLabel>
                  <y:Shape type="ellipse"/>
                </y:ShapeNode>
              </data>
            </node>
          </graph>
        </node>
        <node id="n3::n4" yfiles.foldertype="group">
          <data key="d6">
            <y:ProxyAutoBoundsNode>
              <y:Realizers active="0">
                <y:GroupNode>
                  <y:Geometry height="78.701171875" width="105.6826171875" x="7733.510657130063" y="3993.6445761580835"/>
                  <y:Fill color="#CCCCCC" transparent="false"/>
                  <y:BorderStyle color="#000000" type="line" width="1.0"/>
                  <y:NodeLabel alignment="right" autoSizePolicy="node_width" backgroundColor="#333333" borderDistance="0.0" fontFamily="Dialog" fontSize="12" fontStyle="plain" hasLineColor="false" height="18.701171875" modelName="internal" modelPosition="t" textColor="#FFFFFF" visible="true" width="129.384765625" x="-11.85107421875" y="0.0">P_Histidine Metabolism</y:NodeLabel>
                  <y:Shape type="roundrectangle"/>
                  <y:State closed="false" closedHeight="80.0" closedWidth="100.0" innerGraphDisplayEnabled="false"/>
                  <y:Insets bottom="15" bottomF="15.0" left="15" leftF="15.0" right="15" rightF="15.0" top="15" topF="15.0"/>
                  <y:BorderInsets bottom="0" bottomF="0.0" left="0" leftF="0.0" right="0" rightF="0.0" top="0" topF="0.0"/>
                </y:GroupNode>
                <y:GroupNode>
                  <y:Geometry height="500.0" width="500.0" x="-150.0" y="-150.0"/>
                  <y:Fill color="#FFFFFF" transparent="false"/>
                  <y:BorderStyle color="#000000" type="line" width="1.0"/>
                  <y:NodeLabel alignment="right" autoSizePolicy="node_width" backgroundColor="#333333" borderDistance="0.0" fontFamily="Dialog" fontSize="12" fontStyle="plain" hasLineColor="false" height="18.701171875" modelName="internal" modelPosition="t" textColor="#FFFFFF" visible="true" width="500.0" x="0.0" y="0.0">P_Histidine Metabolism</y:NodeLabel>
                  <y:Shape type="roundrectangle"/>
                  <y:State closed="true" closedHeight="500.0" closedWidth="500.0" innerGraphDisplayEnabled="false"/>
                  <y:Insets bottom="15" bottomF="15.0" left="15" leftF="15.0" right="15" rightF="15.0" top="15" topF="15.0"/>
                  <y:BorderInsets bottom="0" bottomF="0.0" left="0" leftF="0.0" right="0" rightF="0.0" top="0" topF="0.0"/>
                </y:GroupNode>
              </y:Realizers>
            </y:ProxyAutoBoundsNode>
          </data>
          <graph edgedefault="directed" id="n3::n4:">
            <node id="n3::n4::n0">
              <data key="d6">
                <y:ShapeNode>
                  <y:Geometry height="30.0" width="30.0" x="7757.193274317563" y="4027.3457480330835"/>
                  <y:Fill color="#999999" transparent="false"/>
                  <y:BorderStyle color="#000000" type="line" width="1.0"/>
                  <y:NodeLabel alignment="center" autoSizePolicy="content" fontFamily="c" fontSize="12" fontStyle="plain" hasBackgroundColor="false" hasLineColor="false" height="18.701171875" modelName="internal" modelPosition="c" textColor="#000000" visible="true" width="47.365234375" x="-8.6826171875" y="5.6494140625">M15677</y:NodeLabel>
                  <y:Shape type="ellipse"/>
                </y:ShapeNode>
              </data>
            </node>
            <node id="n3::n4::n1">
              <data key="d6">
                <y:ShapeNode>
                  <y:Geometry height="30.0" width="30.0" x="7794.193274317563" y="4027.3457480330835"/>
                  <y:Fill color="#999999" transparent="false"/>
                  <y:BorderStyle color="#000000" type="line" width="1.0"/>
                  <y:NodeLabel alignment="center" autoSizePolicy="content" fontFamily="c" fontSize="12" fontStyle="plain" hasBackgroundColor="false" hasLineColor="false" height="18.701171875" modelName="internal" modelPosition="c" textColor="#000000" visible="true" width="27.34375" x="1.328125" y="5.6494140625">M59</y:NodeLabel>
                  <y:Shape type="ellipse"/>
                </y:ShapeNode>
              </data>
            </node>
          </graph>
        </node>
        <node id="n3::n5" yfiles.foldertype="group">
          <data key="d6">
            <y:ProxyAutoBoundsNode>
              <y:Realizers active="0">
                <y:GroupNode>
                  <y:Geometry height="109.201171875" width="77.36523437500091" x="8140.810314341684" y="3272.6934042830835"/>
                  <y:Fill color="#CCCCCC" transparent="false"/>
                  <y:BorderStyle color="#000000" type="line" width="1.0"/>
                  <y:NodeLabel alignment="right" autoSizePolicy="node_width" backgroundColor="#333333" borderDistance="0.0" fontFamily="Dialog" fontSize="12" fontStyle="plain" hasLineColor="false" height="18.701171875" modelName="internal" modelPosition="t" textColor="#FFFFFF" visible="true" width="139.392578125" x="-31.01367187499909" y="0.0">P_Polyamine Metabolism</y:NodeLabel>
                  <y:Shape type="roundrectangle"/>
                  <y:State closed="false" closedHeight="80.0" closedWidth="100.0" innerGraphDisplayEnabled="false"/>
                  <y:Insets bottom="15" bottomF="15.0" left="15" leftF="15.0" right="15" rightF="15.0" top="15" topF="15.0"/>
                  <y:BorderInsets bottom="0" bottomF="0.0" left="0" leftF="0.0" right="0" rightF="0.0" top="0" topF="0.0"/>
                </y:GroupNode>
                <y:GroupNode>
                  <y:Geometry height="500.0" width="500.0" x="-150.0" y="-150.0"/>
                  <y:Fill color="#FFFFFF" transparent="false"/>
                  <y:BorderStyle color="#000000" type="line" width="1.0"/>
                  <y:NodeLabel alignment="right" autoSizePolicy="node_width" backgroundColor="#333333" borderDistance="0.0" fontFamily="Dialog" fontSize="12" fontStyle="plain" hasLineColor="false" height="18.701171875" modelName="internal" modelPosition="t" textColor="#FFFFFF" visible="true" width="500.0" x="0.0" y="0.0">P_Polyamine Metabolism</y:NodeLabel>
                  <y:Shape type="roundrectangle"/>
                  <y:State closed="true" closedHeight="500.0" closedWidth="500.0" innerGraphDisplayEnabled="false"/>
                  <y:Insets bottom="15" bottomF="15.0" left="15" leftF="15.0" right="15" rightF="15.0" top="15" topF="15.0"/>
                  <y:BorderInsets bottom="0" bottomF="0.0" left="0" leftF="0.0" right="0" rightF="0.0" top="0" topF="0.0"/>
                </y:GroupNode>
              </y:Realizers>
            </y:ProxyAutoBoundsNode>
          </data>
          <graph edgedefault="directed" id="n3::n5:">
            <node id="n3::n5::n0">
              <data key="d6">
                <y:ShapeNode>
                  <y:Geometry height="30.0" width="30.0" x="8165.492931529184" y="3336.8945761580835"/>
                  <y:Fill color="#999999" transparent="false"/>
                  <y:BorderStyle color="#000000" type="line" width="1.0"/>
                  <y:NodeLabel alignment="center" autoSizePolicy="content" fontFamily="c" fontSize="12" fontStyle="plain" hasBackgroundColor="false" hasLineColor="false" height="18.701171875" modelName="internal" modelPosition="c" textColor="#000000" visible="true" width="40.69140625" x="-5.345703125" y="5.6494140625">M1558</y:NodeLabel>
                  <y:Shape type="ellipse"/>
                </y:ShapeNode>
              </data>
            </node>
            <node id="n3::n5::n1">
              <data key="d6">
                <y:ShapeNode>
                  <y:Geometry height="30.0" width="30.0" x="8164.492931529184" y="3306.3945761580835"/>
                  <y:Fill color="#999999" transparent="false"/>
                  <y:BorderStyle color="#000000" type="line" width="1.0"/>
                  <y:NodeLabel alignment="center" autoSizePolicy="content" fontFamily="c" fontSize="12" fontStyle="plain" hasBackgroundColor="false" hasLineColor="false" height="18.701171875" modelName="internal" modelPosition="c" textColor="#000000" visible="true" width="47.365234375" x="-8.6826171875" y="5.6494140625">M43258</y:NodeLabel>
                  <y:Shape type="ellipse"/>
                </y:ShapeNode>
              </data>
            </node>
          </graph>
        </node>
        <node id="n3::n6" yfiles.foldertype="group">
          <data key="d6">
            <y:ProxyAutoBoundsNode>
              <y:Realizers active="0">
                <y:GroupNode>
                  <y:Geometry height="78.701171875" width="70.69140625" x="8015.7398210779675" y="3278.5928183455835"/>
                  <y:Fill color="#CCCCCC" transparent="false"/>
                  <y:BorderStyle color="#000000" type="line" width="1.0"/>
                  <y:NodeLabel alignment="right" autoSizePolicy="node_width" backgroundColor="#333333" borderDistance="0.0" fontFamily="Dialog" fontSize="12" fontStyle="plain" hasLineColor="false" height="18.701171875" modelName="internal" modelPosition="t" textColor="#FFFFFF" visible="true" width="144.7421875" x="-37.025390625" y="0.0">P_Glutathione Metabolism</y:NodeLabel>
                  <y:Shape type="roundrectangle"/>
                  <y:State closed="false" closedHeight="80.0" closedWidth="100.0" innerGraphDisplayEnabled="false"/>
                  <y:Insets bottom="15" bottomF="15.0" left="15" leftF="15.0" right="15" rightF="15.0" top="15" topF="15.0"/>
                  <y:BorderInsets bottom="0" bottomF="0.0" left="0" leftF="0.0" right="0" rightF="0.0" top="0" topF="0.0"/>
                </y:GroupNode>
                <y:GroupNode>
                  <y:Geometry height="500.0" width="500.0" x="-150.0" y="-150.0"/>
                  <y:Fill color="#FFFFFF" transparent="false"/>
                  <y:BorderStyle color="#000000" type="line" width="1.0"/>
                  <y:NodeLabel alignment="right" autoSizePolicy="node_width" backgroundColor="#333333" borderDistance="0.0" fontFamily="Dialog" fontSize="12" fontStyle="plain" hasLineColor="false" height="18.701171875" modelName="internal" modelPosition="t" textColor="#FFFFFF" visible="true" width="500.0" x="0.0" y="0.0">P_Glutathione Metabolism</y:NodeLabel>
                  <y:Shape type="roundrectangle"/>
                  <y:State closed="true" closedHeight="500.0" closedWidth="500.0" innerGraphDisplayEnabled="false"/>
                  <y:Insets bottom="15" bottomF="15.0" left="15" leftF="15.0" right="15" rightF="15.0" top="15" topF="15.0"/>
                  <y:BorderInsets bottom="0" bottomF="0.0" left="0" leftF="0.0" right="0" rightF="0.0" top="0" topF="0.0"/>
                </y:GroupNode>
              </y:Realizers>
            </y:ProxyAutoBoundsNode>
          </data>
          <graph edgedefault="directed" id="n3::n6:">
            <node id="n3::n6::n0">
              <data key="d6">
                <y:ShapeNode>
                  <y:Geometry height="30.0" width="30.0" x="8036.0855242029675" y="3312.2939902205835"/>
                  <y:Fill color="#999999" transparent="false"/>
                  <y:BorderStyle color="#000000" type="line" width="1.0"/>
                  <y:NodeLabel alignment="center" autoSizePolicy="content" fontFamily="c" fontSize="12" fontStyle="plain" hasBackgroundColor="false" hasLineColor="false" height="18.701171875" modelName="internal" modelPosition="c" textColor="#000000" visible="true" width="40.69140625" x="-5.345703125" y="5.6494140625">M1494</y:NodeLabel>
                  <y:Shape type="ellipse"/>
                </y:ShapeNode>
              </data>
            </node>
          </graph>
        </node>
        <node id="n3::n7" yfiles.foldertype="group">
          <data key="d6">
            <y:ProxyAutoBoundsNode>
              <y:Realizers active="0">
                <y:GroupNode>
                  <y:Geometry height="108.701171875" width="95.69140625" x="7717.7398210779675" y="3278.5928183455835"/>
                  <y:Fill color="#CCCCCC" transparent="false"/>
                  <y:BorderStyle color="#000000" type="line" width="1.0"/>
                  <y:NodeLabel alignment="right" autoSizePolicy="node_width" backgroundColor="#333333" borderDistance="0.0" fontFamily="Dialog" fontSize="12" fontStyle="plain" hasLineColor="false" height="18.701171875" modelName="internal" modelPosition="t" textColor="#FFFFFF" visible="true" width="201.44921875" x="-52.87890625" y="0.0">P_Alanine and Aspartate Metabolism</y:NodeLabel>
                  <y:Shape type="roundrectangle"/>
                  <y:State closed="false" closedHeight="80.0" closedWidth="100.0" innerGraphDisplayEnabled="false"/>
                  <y:Insets bottom="15" bottomF="15.0" left="15" leftF="15.0" right="15" rightF="15.0" top="15" topF="15.0"/>
                  <y:BorderInsets bottom="0" bottomF="0.0" left="13" leftF="12.688888901067912" right="0" rightF="0.0" top="0" topF="0.0"/>
                </y:GroupNode>
                <y:GroupNode>
                  <y:Geometry height="500.0" width="500.0" x="-150.0" y="-150.0"/>
                  <y:Fill color="#FFFFFF" transparent="false"/>
                  <y:BorderStyle color="#000000" type="line" width="1.0"/>
                  <y:NodeLabel alignment="right" autoSizePolicy="node_width" backgroundColor="#333333" borderDistance="0.0" fontFamily="Dialog" fontSize="12" fontStyle="plain" hasLineColor="false" height="18.701171875" modelName="internal" modelPosition="t" textColor="#FFFFFF" visible="true" width="500.0" x="0.0" y="0.0">P_Alanine and Aspartate Metabolism</y:NodeLabel>
                  <y:Shape type="roundrectangle"/>
                  <y:State closed="true" closedHeight="500.0" closedWidth="500.0" innerGraphDisplayEnabled="false"/>
                  <y:Insets bottom="15" bottomF="15.0" left="15" leftF="15.0" right="15" rightF="15.0" top="15" topF="15.0"/>
                  <y:BorderInsets bottom="0" bottomF="0.0" left="0" leftF="0.0" right="0" rightF="0.0" top="0" topF="0.0"/>
                </y:GroupNode>
              </y:Realizers>
            </y:ProxyAutoBoundsNode>
          </data>
          <graph edgedefault="directed" id="n3::n7:">
            <node id="n3::n7::n0">
              <data key="d6">
                <y:ShapeNode>
                  <y:Geometry height="30.0" width="30.0" x="7763.0855242029675" y="3342.2939902205835"/>
                  <y:Fill color="#999999" transparent="false"/>
                  <y:BorderStyle color="#000000" type="line" width="1.0"/>
                  <y:NodeLabel alignment="center" autoSizePolicy="content" fontFamily="c" fontSize="12" fontStyle="plain" hasBackgroundColor="false" hasLineColor="false" height="18.701171875" modelName="internal" modelPosition="c" textColor="#000000" visible="true" width="40.69140625" x="-5.345703125" y="5.6494140625">M1126</y:NodeLabel>
                  <y:Shape type="ellipse"/>
                </y:ShapeNode>
              </data>
            </node>
            <node id="n3::n7::n1">
              <data key="d6">
                <y:ShapeNode>
                  <y:Geometry height="30.0" width="30.0" x="7750.774413104035" y="3312.2939902205835"/>
                  <y:Fill color="#999999" transparent="false"/>
                  <y:BorderStyle color="#000000" type="line" width="1.0"/>
                  <y:NodeLabel alignment="center" autoSizePolicy="content" fontFamily="c" fontSize="12" fontStyle="plain" hasBackgroundColor="false" hasLineColor="false" height="18.701171875" modelName="internal" modelPosition="c" textColor="#000000" visible="true" width="40.69140625" x="-5.345703125" y="5.6494140625">M1585</y:NodeLabel>
                  <y:Shape type="ellipse"/>
                </y:ShapeNode>
              </data>
            </node>
          </graph>
        </node>
        <node id="n3::n8" yfiles.foldertype="group">
          <data key="d6">
            <y:ProxyAutoBoundsNode>
              <y:Realizers active="0">
                <y:GroupNode>
                  <y:Geometry height="274.701171875" width="269.365234375" x="7535.091795916535" y="3422.6619537190973"/>
                  <y:Fill color="#CCCCCC" transparent="false"/>
                  <y:BorderStyle color="#000000" type="line" width="1.0"/>
                  <y:NodeLabel alignment="right" autoSizePolicy="node_width" backgroundColor="#333333" borderDistance="0.0" fontFamily="Dialog" fontSize="12" fontStyle="plain" hasLineColor="false" height="18.701171875" modelName="internal" modelPosition="t" textColor="#FFFFFF" visible="true" width="269.365234375" x="0.0" y="0.0">P_Urea cycle; Arginine and Proline Metabolism</y:NodeLabel>
                  <y:Shape type="roundrectangle"/>
                  <y:State closed="false" closedHeight="80.0" closedWidth="100.0" innerGraphDisplayEnabled="false"/>
                  <y:Insets bottom="15" bottomF="15.0" left="15" leftF="15.0" right="15" rightF="15.0" top="15" topF="15.0"/>
                  <y:BorderInsets bottom="0" bottomF="0.0" left="0" leftF="0.0" right="0" rightF="0.0" top="0" topF="0.0"/>
                </y:GroupNode>
                <y:GroupNode>
                  <y:Geometry height="500.0" width="500.0" x="-150.0" y="-150.0"/>
                  <y:Fill color="#FFFFFF" transparent="false"/>
                  <y:BorderStyle color="#000000" type="line" width="1.0"/>
                  <y:NodeLabel alignment="right" autoSizePolicy="node_width" backgroundColor="#333333" borderDistance="0.0" fontFamily="Dialog" fontSize="12" fontStyle="plain" hasLineColor="false" height="18.701171875" modelName="internal" modelPosition="t" textColor="#FFFFFF" visible="true" width="500.0" x="0.0" y="0.0">P_Urea cycle; Arginine and Proline Metabolism</y:NodeLabel>
                  <y:Shape type="roundrectangle"/>
                  <y:State closed="true" closedHeight="500.0" closedWidth="500.0" innerGraphDisplayEnabled="false"/>
                  <y:Insets bottom="15" bottomF="15.0" left="15" leftF="15.0" right="15" rightF="15.0" top="15" topF="15.0"/>
                  <y:BorderInsets bottom="0" bottomF="0.0" left="0" leftF="0.0" right="0" rightF="0.0" top="0" topF="0.0"/>
                </y:GroupNode>
              </y:Realizers>
            </y:ProxyAutoBoundsNode>
          </data>
          <graph edgedefault="directed" id="n3::n8:">
            <node id="n3::n8::n0">
              <data key="d6">
                <y:ShapeNode>
                  <y:Geometry height="30.0" width="30.0" x="7731.774413104035" y="3576.3631255940973"/>
                  <y:Fill color="#999999" transparent="false"/>
                  <y:BorderStyle color="#000000" type="line" width="1.0"/>
                  <y:NodeLabel alignment="center" autoSizePolicy="content" fontFamily="c" fontSize="12" fontStyle="plain" hasBackgroundColor="false" hasLineColor="false" height="18.701171875" modelName="internal" modelPosition="c" textColor="#000000" visible="true" width="40.69140625" x="-5.345703125" y="5.6494140625">M1638</y:NodeLabel>
                  <y:Shape type="ellipse"/>
                </y:ShapeNode>
              </data>
            </node>
            <node id="n3::n8::n1">
              <data key="d6">
                <y:ShapeNode>
                  <y:Geometry height="30.0" width="30.0" x="7611.774413104035" y="3490.3631255940973"/>
                  <y:Fill color="#999999" transparent="false"/>
                  <y:BorderStyle color="#000000" type="line" width="1.0"/>
                  <y:NodeLabel alignment="center" autoSizePolicy="content" fontFamily="c" fontSize="12" fontStyle="plain" hasBackgroundColor="false" hasLineColor="false" height="18.701171875" modelName="internal" modelPosition="c" textColor="#000000" visible="true" width="40.69140625" x="-5.345703125" y="5.6494140625">M2132</y:NodeLabel>
                  <y:Shape type="ellipse"/>
                </y:ShapeNode>
              </data>
            </node>
            <node id="n3::n8::n2">
              <data key="d6">
                <y:ShapeNode>
                  <y:Geometry height="30.0" width="30.0" x="7750.774413104035" y="3640.3631255940973"/>
                  <y:Fill color="#999999" transparent="false"/>
                  <y:BorderStyle color="#000000" type="line" width="1.0"/>
                  <y:NodeLabel alignment="center" autoSizePolicy="content" fontFamily="c" fontSize="12" fontStyle="plain" hasBackgroundColor="false" hasLineColor="false" height="18.701171875" modelName="internal" modelPosition="c" textColor="#000000" visible="true" width="47.365234375" x="-8.6826171875" y="5.6494140625">M43249</y:NodeLabel>
                  <y:Shape type="ellipse"/>
                </y:ShapeNode>
              </data>
            </node>
            <node id="n3::n8::n3">
              <data key="d6">
                <y:ShapeNode>
                  <y:Geometry height="30.0" width="30.0" x="7639.774413104035" y="3573.3631255940973"/>
                  <y:Fill color="#999999" transparent="false"/>
                  <y:BorderStyle color="#000000" type="line" width="1.0"/>
                  <y:NodeLabel alignment="center" autoSizePolicy="content" fontFamily="c" fontSize="12" fontStyle="plain" hasBackgroundColor="false" hasLineColor="false" height="18.701171875" modelName="internal" modelPosition="c" textColor="#000000" visible="true" width="47.365234375" x="-8.6826171875" y="5.6494140625">M37431</y:NodeLabel>
                  <y:Shape type="ellipse"/>
                </y:ShapeNode>
              </data>
            </node>
            <node id="n3::n8::n4">
              <data key="d6">
                <y:ShapeNode>
                  <y:Geometry height="30.0" width="30.0" x="7682.774413104035" y="3652.3631255940973"/>
                  <y:Fill color="#999999" transparent="false"/>
                  <y:BorderStyle color="#000000" type="line" width="1.0"/>
                  <y:NodeLabel alignment="center" autoSizePolicy="content" fontFamily="c" fontSize="12" fontStyle="plain" hasBackgroundColor="false" hasLineColor="false" height="18.701171875" modelName="internal" modelPosition="c" textColor="#000000" visible="true" width="47.365234375" x="-8.6826171875" y="5.6494140625">M35127</y:NodeLabel>
                  <y:Shape type="ellipse"/>
                </y:ShapeNode>
              </data>
            </node>
            <node id="n3::n8::n5">
              <data key="d6">
                <y:ShapeNode>
                  <y:Geometry height="30.0" width="30.0" x="7671.774413104035" y="3516.3631255940973"/>
                  <y:Fill color="#999999" transparent="false"/>
                  <y:BorderStyle color="#000000" type="line" width="1.0"/>
                  <y:NodeLabel alignment="center" autoSizePolicy="content" fontFamily="c" fontSize="12" fontStyle="plain" hasBackgroundColor="false" hasLineColor="false" height="18.701171875" modelName="internal" modelPosition="c" textColor="#000000" visible="true" width="40.69140625" x="-5.345703125" y="5.6494140625">M1898</y:NodeLabel>
                  <y:Shape type="ellipse"/>
                </y:ShapeNode>
              </data>
            </node>
            <node id="n3::n8::n6">
              <data key="d6">
                <y:ShapeNode>
                  <y:Geometry height="30.0" width="30.0" x="7558.774413104035" y="3516.3631255940973"/>
                  <y:Fill color="#999999" transparent="false"/>
                  <y:BorderStyle color="#000000" type="line" width="1.0"/>
                  <y:NodeLabel alignment="center" autoSizePolicy="content" fontFamily="c" fontSize="12" fontStyle="plain" hasBackgroundColor="false" hasLineColor="false" height="18.701171875" modelName="internal" modelPosition="c" textColor="#000000" visible="true" width="47.365234375" x="-8.6826171875" y="5.6494140625">M32306</y:NodeLabel>
                  <y:Shape type="ellipse"/>
                </y:ShapeNode>
              </data>
            </node>
            <node id="n3::n8::n7">
              <data key="d6">
                <y:ShapeNode>
                  <y:Geometry height="30.0" width="30.0" x="7571.1670056682115" y="3456.3631255940973"/>
                  <y:Fill color="#999999" transparent="false"/>
                  <y:BorderStyle color="#000000" type="line" width="1.0"/>
                  <y:NodeLabel alignment="center" autoSizePolicy="content" fontFamily="c" fontSize="12" fontStyle="plain" hasBackgroundColor="false" hasLineColor="false" height="18.701171875" modelName="internal" modelPosition="c" textColor="#000000" visible="true" width="47.365234375" x="-8.6826171875" y="5.6494140625">M32623</y:NodeLabel>
                  <y:Shape type="ellipse"/>
                </y:ShapeNode>
              </data>
            </node>
          </graph>
        </node>
        <node id="n3::n9" yfiles.foldertype="group">
          <data key="d6">
            <y:ProxyAutoBoundsNode>
              <y:Realizers active="0">
                <y:GroupNode>
                  <y:Geometry height="131.07648045878886" width="113.0283203125" x="7554.228771235926" y="3248.5928183455835"/>
                  <y:Fill color="#CCCCCC" transparent="false"/>
                  <y:BorderStyle color="#000000" type="line" width="1.0"/>
                  <y:NodeLabel alignment="right" autoSizePolicy="node_width" backgroundColor="#333333" borderDistance="0.0" fontFamily="Dialog" fontSize="12" fontStyle="plain" hasLineColor="false" height="18.701171875" modelName="internal" modelPosition="t" textColor="#FFFFFF" visible="true" width="245.458984375" x="-66.21533203125" y="0.0">P_Glycine, Serine and Threonine Metabolism</y:NodeLabel>
                  <y:Shape type="roundrectangle"/>
                  <y:State closed="false" closedHeight="80.0" closedWidth="100.0" innerGraphDisplayEnabled="false"/>
                  <y:Insets bottom="15" bottomF="15.0" left="15" leftF="15.0" right="15" rightF="15.0" top="15" topF="15.0"/>
                  <y:BorderInsets bottom="0" bottomF="0.0" left="0" leftF="0.0" right="0" rightF="0.0" top="0" topF="0.0"/>
                </y:GroupNode>
                <y:GroupNode>
                  <y:Geometry height="500.0" width="500.0" x="-150.0" y="-150.0"/>
                  <y:Fill color="#FFFFFF" transparent="false"/>
                  <y:BorderStyle color="#000000" type="line" width="1.0"/>
                  <y:NodeLabel alignment="right" autoSizePolicy="node_width" backgroundColor="#333333" borderDistance="0.0" fontFamily="Dialog" fontSize="12" fontStyle="plain" hasLineColor="false" height="18.701171875" modelName="internal" modelPosition="t" textColor="#FFFFFF" visible="true" width="500.0" x="0.0" y="0.0">P_Glycine, Serine and Threonine Metabolism</y:NodeLabel>
                  <y:Shape type="roundrectangle"/>
                  <y:State closed="true" closedHeight="500.0" closedWidth="500.0" innerGraphDisplayEnabled="false"/>
                  <y:Insets bottom="15" bottomF="15.0" left="15" leftF="15.0" right="15" rightF="15.0" top="15" topF="15.0"/>
                  <y:BorderInsets bottom="0" bottomF="0.0" left="0" leftF="0.0" right="0" rightF="0.0" top="0" topF="0.0"/>
                </y:GroupNode>
              </y:Realizers>
            </y:ProxyAutoBoundsNode>
          </data>
          <graph edgedefault="directed" id="n3::n9:">
            <node id="n3::n9::n0">
              <data key="d6">
                <y:ShapeNode>
                  <y:Geometry height="30.0" width="30.0" x="7616.911388423426" y="3312.2939902205835"/>
                  <y:Fill color="#999999" transparent="false"/>
                  <y:BorderStyle color="#000000" type="line" width="1.0"/>
                  <y:NodeLabel alignment="center" autoSizePolicy="content" fontFamily="c" fontSize="12" fontStyle="plain" hasBackgroundColor="false" hasLineColor="false" height="18.701171875" modelName="internal" modelPosition="c" textColor="#000000" visible="true" width="40.69140625" x="-5.345703125" y="5.6494140625">M3141</y:NodeLabel>
                  <y:Shape type="ellipse"/>
                </y:ShapeNode>
              </data>
            </node>
            <node id="n3::n9::n1">
              <data key="d6">
                <y:ShapeNode>
                  <y:Geometry height="30.0" width="30.0" x="7577.911388423426" y="3282.2939902205835"/>
                  <y:Fill color="#999999" transparent="false"/>
                  <y:BorderStyle color="#000000" type="line" width="1.0"/>
                  <y:NodeLabel alignment="center" autoSizePolicy="content" fontFamily="c" fontSize="12" fontStyle="plain" hasBackgroundColor="false" hasLineColor="false" height="18.701171875" modelName="internal" modelPosition="c" textColor="#000000" visible="true" width="47.365234375" x="-8.6826171875" y="5.6494140625">M33939</y:NodeLabel>
                  <y:Shape type="ellipse"/>
                </y:ShapeNode>
              </data>
            </node>
            <node id="n3::n9::n2">
              <data key="d6">
                <y:ShapeNode>
                  <y:Geometry height="30.0" width="30.0" x="7577.911388423426" y="3334.6692988043724"/>
                  <y:Fill color="#999999" transparent="false"/>
                  <y:BorderStyle color="#000000" type="line" width="1.0"/>
                  <y:NodeLabel alignment="center" autoSizePolicy="content" fontFamily="c" fontSize="12" fontStyle="plain" hasBackgroundColor="false" hasLineColor="false" height="18.701171875" modelName="internal" modelPosition="c" textColor="#000000" visible="true" width="40.69140625" x="-5.345703125" y="5.6494140625">M1284</y:NodeLabel>
                  <y:Shape type="ellipse"/>
                </y:ShapeNode>
              </data>
            </node>
          </graph>
        </node>
        <node id="n3::n10" yfiles.foldertype="group">
          <data key="d6">
            <y:ProxyAutoBoundsNode>
              <y:Realizers active="0">
                <y:GroupNode>
                  <y:Geometry height="78.701171875" width="125.1826171875" x="7860.2344499842175" y="3323.5928183455835"/>
                  <y:Fill color="#CCCCCC" transparent="false"/>
                  <y:BorderStyle color="#000000" type="line" width="1.0"/>
                  <y:NodeLabel alignment="right" autoSizePolicy="node_width" backgroundColor="#333333" borderDistance="0.0" fontFamily="Dialog" fontSize="12" fontStyle="plain" hasLineColor="false" height="18.701171875" modelName="internal" modelPosition="t" textColor="#FFFFFF" visible="true" width="128.72265625" x="-1.77001953125" y="0.0">P_Creatine Metabolism</y:NodeLabel>
                  <y:Shape type="roundrectangle"/>
                  <y:State closed="false" closedHeight="80.0" closedWidth="100.0" innerGraphDisplayEnabled="false"/>
                  <y:Insets bottom="15" bottomF="15.0" left="15" leftF="15.0" right="15" rightF="15.0" top="15" topF="15.0"/>
                  <y:BorderInsets bottom="0" bottomF="0.0" left="0" leftF="0.0" right="0" rightF="0.0" top="0" topF="0.0"/>
                </y:GroupNode>
                <y:GroupNode>
                  <y:Geometry height="500.0" width="500.0" x="-150.0" y="-150.0"/>
                  <y:Fill color="#FFFFFF" transparent="false"/>
                  <y:BorderStyle color="#000000" type="line" width="1.0"/>
                  <y:NodeLabel alignment="right" autoSizePolicy="node_width" backgroundColor="#333333" borderDistance="0.0" fontFamily="Dialog" fontSize="12" fontStyle="plain" hasLineColor="false" height="18.701171875" modelName="internal" modelPosition="t" textColor="#FFFFFF" visible="true" width="500.0" x="0.0" y="0.0">P_Creatine Metabolism</y:NodeLabel>
                  <y:Shape type="roundrectangle"/>
                  <y:State closed="true" closedHeight="500.0" closedWidth="500.0" innerGraphDisplayEnabled="false"/>
                  <y:Insets bottom="15" bottomF="15.0" left="15" leftF="15.0" right="15" rightF="15.0" top="15" topF="15.0"/>
                  <y:BorderInsets bottom="0" bottomF="0.0" left="0" leftF="0.0" right="0" rightF="0.0" top="0" topF="0.0"/>
                </y:GroupNode>
              </y:Realizers>
            </y:ProxyAutoBoundsNode>
          </data>
          <graph edgedefault="directed" id="n3::n10:">
            <node id="n3::n10::n0">
              <data key="d6">
                <y:ShapeNode>
                  <y:Geometry height="30.0" width="30.0" x="7883.9170671717175" y="3357.2939902205835"/>
                  <y:Fill color="#999999" transparent="false"/>
                  <y:BorderStyle color="#000000" type="line" width="1.0"/>
                  <y:NodeLabel alignment="center" autoSizePolicy="content" fontFamily="c" fontSize="12" fontStyle="plain" hasBackgroundColor="false" hasLineColor="false" height="18.701171875" modelName="internal" modelPosition="c" textColor="#000000" visible="true" width="47.365234375" x="-8.6826171875" y="5.6494140625">M27718</y:NodeLabel>
                  <y:Shape type="ellipse"/>
                </y:ShapeNode>
              </data>
            </node>
            <node id="n3::n10::n1">
              <data key="d6">
                <y:ShapeNode>
                  <y:Geometry height="30.0" width="30.0" x="7938.4082781092175" y="3357.2939902205835"/>
                  <y:Fill color="#999999" transparent="false"/>
                  <y:BorderStyle color="#000000" type="line" width="1.0"/>
                  <y:NodeLabel alignment="center" autoSizePolicy="content" fontFamily="c" fontSize="12" fontStyle="plain" hasBackgroundColor="false" hasLineColor="false" height="18.701171875" modelName="internal" modelPosition="c" textColor="#000000" visible="true" width="34.017578125" x="-2.0087890625" y="5.6494140625">M513</y:NodeLabel>
                  <y:Shape type="ellipse"/>
                </y:ShapeNode>
              </data>
            </node>
          </graph>
        </node>
        <node id="n3::n11" yfiles.foldertype="group">
          <data key="d6">
            <y:ProxyAutoBoundsNode>
              <y:Realizers active="0">
                <y:GroupNode>
                  <y:Geometry height="103.0517578125" width="165.6826171875" x="7990.4312273279675" y="3402.2939902205835"/>
                  <y:Fill color="#CCCCCC" transparent="false"/>
                  <y:BorderStyle color="#000000" type="line" width="1.0"/>
                  <y:NodeLabel alignment="right" autoSizePolicy="node_width" backgroundColor="#333333" borderDistance="0.0" fontFamily="Dialog" fontSize="12" fontStyle="plain" hasLineColor="false" height="18.701171875" modelName="internal" modelPosition="t" textColor="#FFFFFF" visible="true" width="165.6826171875" x="0.0" y="0.0">P_Glutamate Metabolism</y:NodeLabel>
                  <y:Shape type="roundrectangle"/>
                  <y:State closed="false" closedHeight="80.0" closedWidth="100.0" innerGraphDisplayEnabled="false"/>
                  <y:Insets bottom="15" bottomF="15.0" left="15" leftF="15.0" right="15" rightF="15.0" top="15" topF="15.0"/>
                  <y:BorderInsets bottom="0" bottomF="0.0" left="0" leftF="0.0" right="0" rightF="0.0" top="0" topF="0.0"/>
                </y:GroupNode>
                <y:GroupNode>
                  <y:Geometry height="500.0" width="500.0" x="-150.0" y="-150.0"/>
                  <y:Fill color="#FFFFFF" transparent="false"/>
                  <y:BorderStyle color="#000000" type="line" width="1.0"/>
                  <y:NodeLabel alignment="right" autoSizePolicy="node_width" backgroundColor="#333333" borderDistance="0.0" fontFamily="Dialog" fontSize="12" fontStyle="plain" hasLineColor="false" height="18.701171875" modelName="internal" modelPosition="t" textColor="#FFFFFF" visible="true" width="500.0" x="0.0" y="0.0">P_Glutamate Metabolism</y:NodeLabel>
                  <y:Shape type="roundrectangle"/>
                  <y:State closed="true" closedHeight="500.0" closedWidth="500.0" innerGraphDisplayEnabled="false"/>
                  <y:Insets bottom="15" bottomF="15.0" left="15" leftF="15.0" right="15" rightF="15.0" top="15" topF="15.0"/>
                  <y:BorderInsets bottom="0" bottomF="0.0" left="0" leftF="0.0" right="0" rightF="0.0" top="0" topF="0.0"/>
                </y:GroupNode>
              </y:Realizers>
            </y:ProxyAutoBoundsNode>
          </data>
          <graph edgedefault="directed" id="n3::n11:">
            <node id="n3::n11::n0">
              <data key="d6">
                <y:ShapeNode>
                  <y:Geometry height="30.0" width="30.0" x="8053.9312273279675" y="3435.9951620955835"/>
                  <y:Fill color="#999999" transparent="false"/>
                  <y:BorderStyle color="#000000" type="line" width="1.0"/>
                  <y:NodeLabel alignment="center" autoSizePolicy="content" fontFamily="c" fontSize="12" fontStyle="plain" hasBackgroundColor="false" hasLineColor="false" height="18.701171875" modelName="internal" modelPosition="c" textColor="#000000" visible="true" width="27.34375" x="1.328125" y="5.6494140625">M57</y:NodeLabel>
                  <y:Shape type="ellipse"/>
                </y:ShapeNode>
              </data>
            </node>
            <node id="n3::n11::n1">
              <data key="d6">
                <y:ShapeNode>
                  <y:Geometry height="30.0" width="30.0" x="8005.4312273279675" y="3441.3457480330835"/>
                  <y:Fill color="#999999" transparent="false"/>
                  <y:BorderStyle color="#000000" type="line" width="1.0"/>
                  <y:NodeLabel alignment="center" autoSizePolicy="content" fontFamily="c" fontSize="12" fontStyle="plain" hasBackgroundColor="false" hasLineColor="false" height="18.701171875" modelName="internal" modelPosition="c" textColor="#000000" visible="true" width="27.34375" x="1.328125" y="5.6494140625">M53</y:NodeLabel>
                  <y:Shape type="ellipse"/>
                </y:ShapeNode>
              </data>
            </node>
            <node id="n3::n11::n2">
              <data key="d6">
                <y:ShapeNode>
                  <y:Geometry height="30.0" width="30.0" x="8102.4312273279675" y="3460.3457480330835"/>
                  <y:Fill color="#999999" transparent="false"/>
                  <y:BorderStyle color="#000000" type="line" width="1.0"/>
                  <y:NodeLabel alignment="center" autoSizePolicy="content" fontFamily="c" fontSize="12" fontStyle="plain" hasBackgroundColor="false" hasLineColor="false" height="18.701171875" modelName="internal" modelPosition="c" textColor="#000000" visible="true" width="47.365234375" x="-8.6826171875" y="5.6494140625">M32672</y:NodeLabel>
                  <y:Shape type="ellipse"/>
                </y:ShapeNode>
              </data>
            </node>
          </graph>
        </node>
        <node id="n3::n12" yfiles.foldertype="group">
          <data key="d6">
            <y:ProxyAutoBoundsNode>
              <y:Realizers active="0">
                <y:GroupNode>
                  <y:Geometry height="113.0" width="123.0283203125" x="7837.4029070154675" y="3457.32855790734"/>
                  <y:Fill color="#CCCCCC" transparent="false"/>
                  <y:BorderStyle color="#000000" type="line" width="1.0"/>
                  <y:NodeLabel alignment="right" autoSizePolicy="node_width" backgroundColor="#333333" borderDistance="0.0" fontFamily="Dialog" fontSize="12" fontStyle="plain" hasLineColor="false" height="18.701171875" modelName="internal" modelPosition="t" textColor="#FFFFFF" visible="true" width="123.0283203125" x="0.0" y="0.0">P_Lysine Metabolism</y:NodeLabel>
                  <y:Shape type="roundrectangle"/>
                  <y:State closed="false" closedHeight="80.0" closedWidth="100.0" innerGraphDisplayEnabled="false"/>
                  <y:Insets bottom="15" bottomF="15.0" left="15" leftF="15.0" right="15" rightF="15.0" top="15" topF="15.0"/>
                  <y:BorderInsets bottom="0" bottomF="0.0" left="3" leftF="3.3369140625" right="0" rightF="0.0" top="0" topF="0.0"/>
                </y:GroupNode>
                <y:GroupNode>
                  <y:Geometry height="500.0" width="500.0" x="-150.0" y="-150.0"/>
                  <y:Fill color="#FFFFFF" transparent="false"/>
                  <y:BorderStyle color="#000000" type="line" width="1.0"/>
                  <y:NodeLabel alignment="right" autoSizePolicy="node_width" backgroundColor="#333333" borderDistance="0.0" fontFamily="Dialog" fontSize="12" fontStyle="plain" hasLineColor="false" height="18.701171875" modelName="internal" modelPosition="t" textColor="#FFFFFF" visible="true" width="500.0" x="0.0" y="0.0">P_Lysine Metabolism</y:NodeLabel>
                  <y:Shape type="roundrectangle"/>
                  <y:State closed="true" closedHeight="500.0" closedWidth="500.0" innerGraphDisplayEnabled="false"/>
                  <y:Insets bottom="15" bottomF="15.0" left="15" leftF="15.0" right="15" rightF="15.0" top="15" topF="15.0"/>
                  <y:BorderInsets bottom="0" bottomF="0.0" left="0" leftF="0.0" right="0" rightF="0.0" top="0" topF="0.0"/>
                </y:GroupNode>
              </y:Realizers>
            </y:ProxyAutoBoundsNode>
          </data>
          <graph edgedefault="directed" id="n3::n12:">
            <node id="n3::n12::n0">
              <data key="d6">
                <y:ShapeNode>
                  <y:Geometry height="30.0" width="30.0" x="7891.0855242029675" y="3525.32855790734"/>
                  <y:Fill color="#999999" transparent="false"/>
                  <y:BorderStyle color="#000000" type="line" width="1.0"/>
                  <y:NodeLabel alignment="center" autoSizePolicy="content" fontFamily="c" fontSize="12" fontStyle="plain" hasBackgroundColor="false" hasLineColor="false" height="18.701171875" modelName="internal" modelPosition="c" textColor="#000000" visible="true" width="47.365234375" x="-8.6826171875" y="5.6494140625">M35439</y:NodeLabel>
                  <y:Shape type="ellipse"/>
                </y:ShapeNode>
              </data>
            </node>
            <node id="n3::n12::n1">
              <data key="d6">
                <y:ShapeNode>
                  <y:Geometry height="30.0" width="30.0" x="7910.0855242029675" y="3491.02972978234"/>
                  <y:Fill color="#999999" transparent="false"/>
                  <y:BorderStyle color="#000000" type="line" width="1.0"/>
                  <y:NodeLabel alignment="center" autoSizePolicy="content" fontFamily="c" fontSize="12" fontStyle="plain" hasBackgroundColor="false" hasLineColor="false" height="18.701171875" modelName="internal" modelPosition="c" textColor="#000000" visible="true" width="40.69140625" x="-5.345703125" y="5.6494140625">M1301</y:NodeLabel>
                  <y:Shape type="ellipse"/>
                </y:ShapeNode>
              </data>
            </node>
            <node id="n3::n12::n2">
              <data key="d6">
                <y:ShapeNode>
                  <y:Geometry height="30.0" width="30.0" x="7861.0855242029675" y="3495.32855790734"/>
                  <y:Fill color="#999999" transparent="false"/>
                  <y:BorderStyle color="#000000" type="line" width="1.0"/>
                  <y:NodeLabel alignment="center" autoSizePolicy="content" fontFamily="c" fontSize="12" fontStyle="plain" hasBackgroundColor="false" hasLineColor="false" height="18.701171875" modelName="internal" modelPosition="c" textColor="#000000" visible="true" width="40.69140625" x="-5.345703125" y="5.6494140625">M1444</y:NodeLabel>
                  <y:Shape type="ellipse"/>
                </y:ShapeNode>
              </data>
            </node>
          </graph>
        </node>
      </graph>
    </node>
    <node id="n4" yfiles.foldertype="group">
      <data key="d6">
        <y:ProxyAutoBoundsNode>
          <y:Realizers active="0">
            <y:GroupNode>
              <y:Geometry height="486.40234375" width="635.083984375" x="8993.476117349743" y="6012.464827085962"/>
              <y:Fill color="#F7E2E2" transparent="false"/>
              <y:BorderStyle color="#000000" type="dashed" width="1.0"/>
              <y:NodeLabel alignment="right" autoSizePolicy="node_width" backgroundColor="#EBEBEB" borderDistance="0.0" fontFamily="Dialog" fontSize="12" fontStyle="plain" hasLineColor="false" height="18.701171875" modelName="internal" modelPosition="t" textColor="#000000" visible="true" width="635.083984375" x="0.0" y="0.0">P_Nucleotide</y:NodeLabel>
              <y:Shape type="roundrectangle"/>
              <y:State closed="false" closedHeight="80.0" closedWidth="100.0" innerGraphDisplayEnabled="false"/>
              <y:Insets bottom="15" bottomF="15.0" left="15" leftF="15.0" right="15" rightF="15.0" top="15" topF="15.0"/>
              <y:BorderInsets bottom="0" bottomF="0.0" left="34" leftF="33.68184547831697" right="0" rightF="0.0" top="0" topF="0.0"/>
            </y:GroupNode>
            <y:GroupNode>
              <y:Geometry height="1000.0" width="1000.0" x="-400.0" y="-400.0"/>
              <y:Fill color="#BECBFF" transparent="false"/>
              <y:BorderStyle color="#000000" type="dashed" width="1.0"/>
              <y:NodeLabel alignment="right" autoSizePolicy="node_width" backgroundColor="#EBEBEB" borderDistance="0.0" fontFamily="Dialog" fontSize="12" fontStyle="plain" hasLineColor="false" height="18.701171875" modelName="internal" modelPosition="t" textColor="#000000" visible="true" width="1000.0" x="0.0" y="0.0">P_Nucleotide</y:NodeLabel>
              <y:Shape type="roundrectangle"/>
              <y:State closed="true" closedHeight="1000.0" closedWidth="1000.0" innerGraphDisplayEnabled="false"/>
              <y:Insets bottom="15" bottomF="15.0" left="15" leftF="15.0" right="15" rightF="15.0" top="15" topF="15.0"/>
              <y:BorderInsets bottom="0" bottomF="0.0" left="0" leftF="0.0" right="0" rightF="0.0" top="0" topF="0.0"/>
            </y:GroupNode>
          </y:Realizers>
        </y:ProxyAutoBoundsNode>
      </data>
      <graph edgedefault="directed" id="n4:">
        <node id="n4::n0" yfiles.foldertype="group">
          <data key="d6">
            <y:ProxyAutoBoundsNode>
              <y:Realizers active="0">
                <y:GroupNode>
                  <y:Geometry height="148.701171875" width="194.60701216836605" x="9062.234339556377" y="6335.165998960962"/>
                  <y:Fill color="#CCCCCC" transparent="false"/>
                  <y:BorderStyle color="#000000" type="line" width="1.0"/>
                  <y:NodeLabel alignment="right" autoSizePolicy="node_width" backgroundColor="#333333" borderDistance="0.0" fontFamily="Dialog" fontSize="12" fontStyle="plain" hasLineColor="false" height="18.701171875" modelName="internal" modelPosition="t" textColor="#FFFFFF" visible="true" width="234.759765625" x="-20.076376728316973" y="0.0">P_Pyrimidine Metabolism, Uracil containing</y:NodeLabel>
                  <y:Shape type="roundrectangle"/>
                  <y:State closed="false" closedHeight="80.0" closedWidth="100.0" innerGraphDisplayEnabled="false"/>
                  <y:Insets bottom="15" bottomF="15.0" left="15" leftF="15.0" right="15" rightF="15.0" top="15" topF="15.0"/>
                  <y:BorderInsets bottom="10" bottomF="10.0" left="0" leftF="0.0" right="0" rightF="0.0" top="0" topF="0.0"/>
                </y:GroupNode>
                <y:GroupNode>
                  <y:Geometry height="500.0" width="500.0" x="-150.0" y="-150.0"/>
                  <y:Fill color="#FFFFFF" transparent="false"/>
                  <y:BorderStyle color="#000000" type="line" width="1.0"/>
                  <y:NodeLabel alignment="right" autoSizePolicy="node_width" backgroundColor="#333333" borderDistance="0.0" fontFamily="Dialog" fontSize="12" fontStyle="plain" hasLineColor="false" height="18.701171875" modelName="internal" modelPosition="t" textColor="#FFFFFF" visible="true" width="500.0" x="0.0" y="0.0">P_Pyrimidine Metabolism, Uracil containing</y:NodeLabel>
                  <y:Shape type="roundrectangle"/>
                  <y:State closed="true" closedHeight="500.0" closedWidth="500.0" innerGraphDisplayEnabled="false"/>
                  <y:Insets bottom="15" bottomF="15.0" left="15" leftF="15.0" right="15" rightF="15.0" top="15" topF="15.0"/>
                  <y:BorderInsets bottom="0" bottomF="0.0" left="0" leftF="0.0" right="0" rightF="0.0" top="0" topF="0.0"/>
                </y:GroupNode>
              </y:Realizers>
            </y:ProxyAutoBoundsNode>
          </data>
          <graph edgedefault="directed" id="n4::n0:">
            <node id="n4::n0::n0">
              <data key="d6">
                <y:ShapeNode>
                  <y:Geometry height="30.0" width="30.0" x="9085.916956743877" y="6398.867170835962"/>
                  <y:Fill color="#999999" transparent="false"/>
                  <y:BorderStyle color="#000000" type="line" width="1.0"/>
                  <y:NodeLabel alignment="center" autoSizePolicy="content" fontFamily="c" fontSize="12" fontStyle="plain" hasBackgroundColor="false" hasLineColor="false" height="18.701171875" modelName="internal" modelPosition="c" textColor="#000000" visible="true" width="47.365234375" x="-8.6826171875" y="5.6494140625">M35136</y:NodeLabel>
                  <y:Shape type="ellipse"/>
                </y:ShapeNode>
              </data>
            </node>
            <node id="n4::n0::n1">
              <data key="d6">
                <y:ShapeNode>
                  <y:Geometry height="30.0" width="30.0" x="9203.158734537243" y="6398.867170835962"/>
                  <y:Fill color="#999999" transparent="false"/>
                  <y:BorderStyle color="#000000" type="line" width="1.0"/>
                  <y:NodeLabel alignment="center" autoSizePolicy="content" fontFamily="c" fontSize="12" fontStyle="plain" hasBackgroundColor="false" hasLineColor="false" height="18.701171875" modelName="internal" modelPosition="c" textColor="#000000" visible="true" width="47.365234375" x="-8.6826171875" y="5.6494140625">M37432</y:NodeLabel>
                  <y:Shape type="ellipse"/>
                </y:ShapeNode>
              </data>
            </node>
            <node id="n4::n0::n2">
              <data key="d6">
                <y:ShapeNode>
                  <y:Geometry height="30.0" width="30.0" x="9133.130685181375" y="6368.867170835962"/>
                  <y:Fill color="#999999" transparent="false"/>
                  <y:BorderStyle color="#000000" type="line" width="1.0"/>
                  <y:NodeLabel alignment="center" autoSizePolicy="content" fontFamily="c" fontSize="12" fontStyle="plain" hasBackgroundColor="false" hasLineColor="false" height="18.701171875" modelName="internal" modelPosition="c" textColor="#000000" visible="true" width="47.365234375" x="-8.6826171875" y="5.6494140625">M33442</y:NodeLabel>
                  <y:Shape type="ellipse"/>
                </y:ShapeNode>
              </data>
            </node>
            <node id="n4::n0::n3">
              <data key="d6">
                <y:ShapeNode>
                  <y:Geometry height="30.0" width="30.0" x="9163.130685181375" y="6428.867170835962"/>
                  <y:Fill color="#999999" transparent="false"/>
                  <y:BorderStyle color="#000000" type="line" width="1.0"/>
                  <y:NodeLabel alignment="center" autoSizePolicy="content" fontFamily="c" fontSize="12" fontStyle="plain" hasBackgroundColor="false" hasLineColor="false" height="18.701171875" modelName="internal" modelPosition="c" textColor="#000000" visible="true" width="34.017578125" x="-2.0087890625" y="5.6494140624990905">M606</y:NodeLabel>
                  <y:Shape type="ellipse"/>
                </y:ShapeNode>
              </data>
            </node>
          </graph>
        </node>
        <node id="n4::n1" yfiles.foldertype="group">
          <data key="d6">
            <y:ProxyAutoBoundsNode>
              <y:Realizers active="0">
                <y:GroupNode>
                  <y:Geometry height="180.701171875" width="109.365234375" x="9445.476117349743" y="6223.165998960962"/>
                  <y:Fill color="#CCCCCC" transparent="false"/>
                  <y:BorderStyle color="#000000" type="line" width="1.0"/>
                  <y:NodeLabel alignment="right" autoSizePolicy="node_width" backgroundColor="#333333" borderDistance="0.0" fontFamily="Dialog" fontSize="12" fontStyle="plain" hasLineColor="false" height="18.701171875" modelName="internal" modelPosition="t" textColor="#FFFFFF" visible="true" width="226.802734375" x="-58.71875" y="0.0">P_Purine Metabolism, Adenine containing</y:NodeLabel>
                  <y:Shape type="roundrectangle"/>
                  <y:State closed="false" closedHeight="80.0" closedWidth="100.0" innerGraphDisplayEnabled="false"/>
                  <y:Insets bottom="15" bottomF="15.0" left="15" leftF="15.0" right="15" rightF="15.0" top="15" topF="15.0"/>
                  <y:BorderInsets bottom="0" bottomF="0.0" left="0" leftF="0.0" right="0" rightF="0.0" top="0" topF="0.0"/>
                </y:GroupNode>
                <y:GroupNode>
                  <y:Geometry height="500.0" width="500.0" x="-150.0" y="-150.0"/>
                  <y:Fill color="#FFFFFF" transparent="false"/>
                  <y:BorderStyle color="#000000" type="line" width="1.0"/>
                  <y:NodeLabel alignment="right" autoSizePolicy="node_width" backgroundColor="#333333" borderDistance="0.0" fontFamily="Dialog" fontSize="12" fontStyle="plain" hasLineColor="false" height="18.701171875" modelName="internal" modelPosition="t" textColor="#FFFFFF" visible="true" width="500.0" x="0.0" y="0.0">P_Purine Metabolism, Adenine containing</y:NodeLabel>
                  <y:Shape type="roundrectangle"/>
                  <y:State closed="true" closedHeight="500.0" closedWidth="500.0" innerGraphDisplayEnabled="false"/>
                  <y:Insets bottom="15" bottomF="15.0" left="15" leftF="15.0" right="15" rightF="15.0" top="15" topF="15.0"/>
                  <y:BorderInsets bottom="0" bottomF="0.0" left="0" leftF="0.0" right="0" rightF="0.0" top="0" topF="0.0"/>
                </y:GroupNode>
              </y:Realizers>
            </y:ProxyAutoBoundsNode>
          </data>
          <graph edgedefault="directed" id="n4::n1:">
            <node id="n4::n1::n0">
              <data key="d6">
                <y:ShapeNode>
                  <y:Geometry height="30.0" width="30.0" x="9501.158734537243" y="6256.867170835962"/>
                  <y:Fill color="#999999" transparent="false"/>
                  <y:BorderStyle color="#000000" type="line" width="1.0"/>
                  <y:NodeLabel alignment="center" autoSizePolicy="content" fontFamily="c" fontSize="12" fontStyle="plain" hasBackgroundColor="false" hasLineColor="false" height="18.701171875" modelName="internal" modelPosition="c" textColor="#000000" visible="true" width="47.365234375" x="-8.6826171875" y="5.6494140625">M32342</y:NodeLabel>
                  <y:Shape type="ellipse"/>
                </y:ShapeNode>
              </data>
            </node>
            <node id="n4::n1::n1">
              <data key="d6">
                <y:ShapeNode>
                  <y:Geometry height="30.0" width="30.0" x="9469.158734537243" y="6358.867170835962"/>
                  <y:Fill color="#999999" transparent="false"/>
                  <y:BorderStyle color="#000000" type="line" width="1.0"/>
                  <y:NodeLabel alignment="center" autoSizePolicy="content" fontFamily="c" fontSize="12" fontStyle="plain" hasBackgroundColor="false" hasLineColor="false" height="18.701171875" modelName="internal" modelPosition="c" textColor="#000000" visible="true" width="47.365234375" x="-8.6826171875" y="5.6494140625">M15650</y:NodeLabel>
                  <y:Shape type="ellipse"/>
                </y:ShapeNode>
              </data>
            </node>
            <node id="n4::n1::n2">
              <data key="d6">
                <y:ShapeNode>
                  <y:Geometry height="30.0" width="30.0" x="9501.158734537243" y="6317.867170835962"/>
                  <y:Fill color="#999999" transparent="false"/>
                  <y:BorderStyle color="#000000" type="line" width="1.0"/>
                  <y:NodeLabel alignment="center" autoSizePolicy="content" fontFamily="c" fontSize="12" fontStyle="plain" hasBackgroundColor="false" hasLineColor="false" height="18.701171875" modelName="internal" modelPosition="c" textColor="#000000" visible="true" width="47.365234375" x="-8.6826171875" y="5.6494140625">M35157</y:NodeLabel>
                  <y:Shape type="ellipse"/>
                </y:ShapeNode>
              </data>
            </node>
          </graph>
        </node>
        <node id="n4::n2" yfiles.foldertype="group">
          <data key="d6">
            <y:ProxyAutoBoundsNode>
              <y:Realizers active="0">
                <y:GroupNode>
                  <y:Geometry height="168.701171875" width="135.69140625" x="9308.813031412243" y="6046.165998960962"/>
                  <y:Fill color="#CCCCCC" transparent="false"/>
                  <y:BorderStyle color="#000000" type="line" width="1.0"/>
                  <y:NodeLabel alignment="right" autoSizePolicy="node_width" backgroundColor="#333333" borderDistance="0.0" fontFamily="Dialog" fontSize="12" fontStyle="plain" hasLineColor="false" height="18.701171875" modelName="internal" modelPosition="t" textColor="#FFFFFF" visible="true" width="308.171875" x="-86.240234375" y="0.0">P_Purine Metabolism, (Hypo)Xanthine/Inosine containing</y:NodeLabel>
                  <y:Shape type="roundrectangle"/>
                  <y:State closed="false" closedHeight="80.0" closedWidth="100.0" innerGraphDisplayEnabled="false"/>
                  <y:Insets bottom="15" bottomF="15.0" left="15" leftF="15.0" right="15" rightF="15.0" top="15" topF="15.0"/>
                  <y:BorderInsets bottom="0" bottomF="0.0" left="26" leftF="26.0" right="9" rightF="9.0" top="0" topF="0.0"/>
                </y:GroupNode>
                <y:GroupNode>
                  <y:Geometry height="500.0" width="500.0" x="-150.0" y="-150.0"/>
                  <y:Fill color="#FFFFFF" transparent="false"/>
                  <y:BorderStyle color="#000000" type="line" width="1.0"/>
                  <y:NodeLabel alignment="right" autoSizePolicy="node_width" backgroundColor="#333333" borderDistance="0.0" fontFamily="Dialog" fontSize="12" fontStyle="plain" hasLineColor="false" height="18.701171875" modelName="internal" modelPosition="t" textColor="#FFFFFF" visible="true" width="500.0" x="0.0" y="0.0">P_Purine Metabolism, (Hypo)Xanthine/Inosine containing</y:NodeLabel>
                  <y:Shape type="roundrectangle"/>
                  <y:State closed="true" closedHeight="500.0" closedWidth="500.0" innerGraphDisplayEnabled="false"/>
                  <y:Insets bottom="15" bottomF="15.0" left="15" leftF="15.0" right="15" rightF="15.0" top="15" topF="15.0"/>
                  <y:BorderInsets bottom="0" bottomF="0.0" left="0" leftF="0.0" right="0" rightF="0.0" top="0" topF="0.0"/>
                </y:GroupNode>
              </y:Realizers>
            </y:ProxyAutoBoundsNode>
          </data>
          <graph edgedefault="directed" id="n4::n2:">
            <node id="n4::n2::n0">
              <data key="d6">
                <y:ShapeNode>
                  <y:Geometry height="30.0" width="30.0" x="9355.158734537243" y="6139.867170835962"/>
                  <y:Fill color="#999999" transparent="false"/>
                  <y:BorderStyle color="#000000" type="line" width="1.0"/>
                  <y:NodeLabel alignment="center" autoSizePolicy="content" fontFamily="c" fontSize="12" fontStyle="plain" hasBackgroundColor="false" hasLineColor="false" height="18.701171875" modelName="internal" modelPosition="c" textColor="#000000" visible="true" width="40.69140625" x="-5.345703125" y="5.6494140625">M3127</y:NodeLabel>
                  <y:Shape type="ellipse"/>
                </y:ShapeNode>
              </data>
            </node>
            <node id="n4::n2::n1">
              <data key="d6">
                <y:ShapeNode>
                  <y:Geometry height="30.0" width="30.0" x="9385.158734537243" y="6079.867170835962"/>
                  <y:Fill color="#999999" transparent="false"/>
                  <y:BorderStyle color="#000000" type="line" width="1.0"/>
                  <y:NodeLabel alignment="center" autoSizePolicy="content" fontFamily="c" fontSize="12" fontStyle="plain" hasBackgroundColor="false" hasLineColor="false" height="18.701171875" modelName="internal" modelPosition="c" textColor="#000000" visible="true" width="40.69140625" x="-5.345703125" y="5.6494140625">M1604</y:NodeLabel>
                  <y:Shape type="ellipse"/>
                </y:ShapeNode>
              </data>
            </node>
            <node id="n4::n2::n2">
              <data key="d6">
                <y:ShapeNode>
                  <y:Geometry height="30.0" width="30.0" x="9385.158734537243" y="6169.867170835962"/>
                  <y:Fill color="#999999" transparent="false"/>
                  <y:BorderStyle color="#000000" type="line" width="1.0"/>
                  <y:NodeLabel alignment="center" autoSizePolicy="content" fontFamily="c" fontSize="12" fontStyle="plain" hasBackgroundColor="false" hasLineColor="false" height="18.701171875" modelName="internal" modelPosition="c" textColor="#000000" visible="true" width="40.69140625" x="-5.345703125" y="5.6494140625">M3147</y:NodeLabel>
                  <y:Shape type="ellipse"/>
                </y:ShapeNode>
              </data>
            </node>
          </graph>
        </node>
        <node id="n4::n3" yfiles.foldertype="group">
          <data key="d6">
            <y:ProxyAutoBoundsNode>
              <y:Realizers active="0">
                <y:GroupNode>
                  <y:Geometry height="78.701171875" width="77.365234375" x="9152.793500162243" y="6200.165998960962"/>
                  <y:Fill color="#CCCCCC" transparent="false"/>
                  <y:BorderStyle color="#000000" type="line" width="1.0"/>
                  <y:NodeLabel alignment="right" autoSizePolicy="node_width" backgroundColor="#333333" borderDistance="0.0" fontFamily="Dialog" fontSize="12" fontStyle="plain" hasLineColor="false" height="18.701171875" modelName="internal" modelPosition="t" textColor="#FFFFFF" visible="true" width="228.1328125" x="-75.3837890625" y="0.0">P_Purine Metabolism, Guanine containing</y:NodeLabel>
                  <y:Shape type="roundrectangle"/>
                  <y:State closed="false" closedHeight="80.0" closedWidth="100.0" innerGraphDisplayEnabled="false"/>
                  <y:Insets bottom="15" bottomF="15.0" left="15" leftF="15.0" right="15" rightF="15.0" top="15" topF="15.0"/>
                  <y:BorderInsets bottom="0" bottomF="0.0" left="0" leftF="0.0" right="0" rightF="0.0" top="0" topF="0.0"/>
                </y:GroupNode>
                <y:GroupNode>
                  <y:Geometry height="500.0" width="500.0" x="-150.0" y="-150.0"/>
                  <y:Fill color="#FFFFFF" transparent="false"/>
                  <y:BorderStyle color="#000000" type="line" width="1.0"/>
                  <y:NodeLabel alignment="right" autoSizePolicy="node_width" backgroundColor="#333333" borderDistance="0.0" fontFamily="Dialog" fontSize="12" fontStyle="plain" hasLineColor="false" height="18.701171875" modelName="internal" modelPosition="t" textColor="#FFFFFF" visible="true" width="500.0" x="0.0" y="0.0">P_Purine Metabolism, Guanine containing</y:NodeLabel>
                  <y:Shape type="roundrectangle"/>
                  <y:State closed="true" closedHeight="500.0" closedWidth="500.0" innerGraphDisplayEnabled="false"/>
                  <y:Insets bottom="15" bottomF="15.0" left="15" leftF="15.0" right="15" rightF="15.0" top="15" topF="15.0"/>
                  <y:BorderInsets bottom="0" bottomF="0.0" left="0" leftF="0.0" right="0" rightF="0.0" top="0" topF="0.0"/>
                </y:GroupNode>
              </y:Realizers>
            </y:ProxyAutoBoundsNode>
          </data>
          <graph edgedefault="directed" id="n4::n3:">
            <node id="n4::n3::n0">
              <data key="d6">
                <y:ShapeNode>
                  <y:Geometry height="30.0" width="30.0" x="9176.476117349743" y="6233.867170835962"/>
                  <y:Fill color="#999999" transparent="false"/>
                  <y:BorderStyle color="#000000" type="line" width="1.0"/>
                  <y:NodeLabel alignment="center" autoSizePolicy="content" fontFamily="c" fontSize="12" fontStyle="plain" hasBackgroundColor="false" hasLineColor="false" height="18.701171875" modelName="internal" modelPosition="c" textColor="#000000" visible="true" width="47.365234375" x="-8.6826171875" y="5.6494140625">M35137</y:NodeLabel>
                  <y:Shape type="ellipse"/>
                </y:ShapeNode>
              </data>
            </node>
          </graph>
        </node>
        <node id="n4::n4" yfiles.foldertype="group">
          <data key="d6">
            <y:ProxyAutoBoundsNode>
              <y:Realizers active="0">
                <y:GroupNode>
                  <y:Geometry height="78.701171875" width="77.365234375" x="9331.476117349743" y="6317.867170835962"/>
                  <y:Fill color="#CCCCCC" transparent="false"/>
                  <y:BorderStyle color="#000000" type="line" width="1.0"/>
                  <y:NodeLabel alignment="right" autoSizePolicy="node_width" backgroundColor="#333333" borderDistance="0.0" fontFamily="Dialog" fontSize="12" fontStyle="plain" hasLineColor="false" height="18.701171875" modelName="internal" modelPosition="t" textColor="#FFFFFF" visible="true" width="247.4453125" x="-85.0400390625" y="0.0">P_Pyrimidine Metabolism, Cytidine containing</y:NodeLabel>
                  <y:Shape type="roundrectangle"/>
                  <y:State closed="false" closedHeight="80.0" closedWidth="100.0" innerGraphDisplayEnabled="false"/>
                  <y:Insets bottom="15" bottomF="15.0" left="15" leftF="15.0" right="15" rightF="15.0" top="15" topF="15.0"/>
                  <y:BorderInsets bottom="0" bottomF="0.0" left="0" leftF="0.0" right="0" rightF="0.0" top="0" topF="0.0"/>
                </y:GroupNode>
                <y:GroupNode>
                  <y:Geometry height="500.0" width="500.0" x="-150.0" y="-150.0"/>
                  <y:Fill color="#FFFFFF" transparent="false"/>
                  <y:BorderStyle color="#000000" type="line" width="1.0"/>
                  <y:NodeLabel alignment="right" autoSizePolicy="node_width" backgroundColor="#333333" borderDistance="0.0" fontFamily="Dialog" fontSize="12" fontStyle="plain" hasLineColor="false" height="18.701171875" modelName="internal" modelPosition="t" textColor="#FFFFFF" visible="true" width="500.0" x="0.0" y="0.0">P_Pyrimidine Metabolism, Cytidine containing</y:NodeLabel>
                  <y:Shape type="roundrectangle"/>
                  <y:State closed="true" closedHeight="500.0" closedWidth="500.0" innerGraphDisplayEnabled="false"/>
                  <y:Insets bottom="15" bottomF="15.0" left="15" leftF="15.0" right="15" rightF="15.0" top="15" topF="15.0"/>
                  <y:BorderInsets bottom="0" bottomF="0.0" left="0" leftF="0.0" right="0" rightF="0.0" top="0" topF="0.0"/>
                </y:GroupNode>
              </y:Realizers>
            </y:ProxyAutoBoundsNode>
          </data>
          <graph edgedefault="directed" id="n4::n4:">
            <node id="n4::n4::n0">
              <data key="d6">
                <y:ShapeNode>
                  <y:Geometry height="30.0" width="30.0" x="9355.158734537243" y="6351.568342710962"/>
                  <y:Fill color="#999999" transparent="false"/>
                  <y:BorderStyle color="#000000" type="line" width="1.0"/>
                  <y:NodeLabel alignment="center" autoSizePolicy="content" fontFamily="c" fontSize="12" fontStyle="plain" hasBackgroundColor="false" hasLineColor="false" height="18.701171875" modelName="internal" modelPosition="c" textColor="#000000" visible="true" width="47.365234375" x="-8.6826171875" y="5.6494140625">M35130</y:NodeLabel>
                  <y:Shape type="ellipse"/>
                </y:ShapeNode>
              </data>
            </node>
          </graph>
        </node>
      </graph>
    </node>
    <node id="n5" yfiles.foldertype="group">
      <data key="d6">
        <y:ProxyAutoBoundsNode>
          <y:Realizers active="0">
            <y:GroupNode>
              <y:Geometry height="357.103515625" width="488.6220703125" x="6592.905621391586" y="-18.389427620295464"/>
              <y:Fill color="#F7E2E2" transparent="false"/>
              <y:BorderStyle color="#000000" type="dashed" width="1.0"/>
              <y:NodeLabel alignment="right" autoSizePolicy="node_width" backgroundColor="#EBEBEB" borderDistance="0.0" fontFamily="Dialog" fontSize="12" fontStyle="plain" hasLineColor="false" height="18.701171875" modelName="internal" modelPosition="t" textColor="#000000" visible="true" width="488.6220703125" x="0.0" y="0.0">P_Cofactors and vitamins</y:NodeLabel>
              <y:Shape type="roundrectangle"/>
              <y:State closed="false" closedHeight="80.0" closedWidth="100.0" innerGraphDisplayEnabled="false"/>
              <y:Insets bottom="15" bottomF="15.0" left="15" leftF="15.0" right="15" rightF="15.0" top="15" topF="15.0"/>
              <y:BorderInsets bottom="0" bottomF="0.0" left="4" leftF="3.51513671875" right="0" rightF="0.0" top="36" topF="36.0"/>
            </y:GroupNode>
            <y:GroupNode>
              <y:Geometry height="1000.0" width="1000.0" x="-400.0" y="-400.0"/>
              <y:Fill color="#BECBFF" transparent="false"/>
              <y:BorderStyle color="#000000" type="dashed" width="1.0"/>
              <y:NodeLabel alignment="right" autoSizePolicy="node_width" backgroundColor="#EBEBEB" borderDistance="0.0" fontFamily="Dialog" fontSize="12" fontStyle="plain" hasLineColor="false" height="18.701171875" modelName="internal" modelPosition="t" textColor="#000000" visible="true" width="1000.0" x="0.0" y="0.0">P_Cofactors and vitamins</y:NodeLabel>
              <y:Shape type="roundrectangle"/>
              <y:State closed="true" closedHeight="1000.0" closedWidth="1000.0" innerGraphDisplayEnabled="false"/>
              <y:Insets bottom="15" bottomF="15.0" left="15" leftF="15.0" right="15" rightF="15.0" top="15" topF="15.0"/>
              <y:BorderInsets bottom="0" bottomF="0.0" left="0" leftF="0.0" right="0" rightF="0.0" top="0" topF="0.0"/>
            </y:GroupNode>
          </y:Realizers>
        </y:ProxyAutoBoundsNode>
      </data>
      <graph edgedefault="directed" id="n5:">
        <node id="n5::n0" yfiles.foldertype="group">
          <data key="d6">
            <y:ProxyAutoBoundsNode>
              <y:Realizers active="0">
                <y:GroupNode>
                  <y:Geometry height="138.701171875" width="164.0283203125" x="6667.116070610336" y="76.31174425470454"/>
                  <y:Fill color="#CCCCCC" transparent="false"/>
                  <y:BorderStyle color="#000000" type="line" width="1.0"/>
                  <y:NodeLabel alignment="right" autoSizePolicy="node_width" backgroundColor="#333333" borderDistance="0.0" fontFamily="Dialog" fontSize="12" fontStyle="plain" hasLineColor="false" height="18.701171875" modelName="internal" modelPosition="t" textColor="#FFFFFF" visible="true" width="225.44921875" x="-30.71044921875" y="0.0">P_Hemoglobin and Porphyrin Metabolism</y:NodeLabel>
                  <y:Shape type="roundrectangle"/>
                  <y:State closed="false" closedHeight="80.0" closedWidth="100.0" innerGraphDisplayEnabled="false"/>
                  <y:Insets bottom="15" bottomF="15.0" left="15" leftF="15.0" right="15" rightF="15.0" top="15" topF="15.0"/>
                  <y:BorderInsets bottom="0" bottomF="0.0" left="0" leftF="0.0" right="0" rightF="0.0" top="0" topF="0.0"/>
                </y:GroupNode>
                <y:GroupNode>
                  <y:Geometry height="500.0" width="500.0" x="-150.0" y="-150.0"/>
                  <y:Fill color="#FFFFFF" transparent="false"/>
                  <y:BorderStyle color="#000000" type="line" width="1.0"/>
                  <y:NodeLabel alignment="right" autoSizePolicy="node_width" backgroundColor="#333333" borderDistance="0.0" fontFamily="Dialog" fontSize="12" fontStyle="plain" hasLineColor="false" height="18.701171875" modelName="internal" modelPosition="t" textColor="#FFFFFF" visible="true" width="500.0" x="0.0" y="0.0">P_Hemoglobin and Porphyrin Metabolism</y:NodeLabel>
                  <y:Shape type="roundrectangle"/>
                  <y:State closed="true" closedHeight="500.0" closedWidth="500.0" innerGraphDisplayEnabled="false"/>
                  <y:Insets bottom="15" bottomF="15.0" left="15" leftF="15.0" right="15" rightF="15.0" top="15" topF="15.0"/>
                  <y:BorderInsets bottom="0" bottomF="0.0" left="0" leftF="0.0" right="0" rightF="0.0" top="0" topF="0.0"/>
                </y:GroupNode>
              </y:Realizers>
            </y:ProxyAutoBoundsNode>
          </data>
          <graph edgedefault="directed" id="n5::n0:">
            <node id="n5::n0::n0">
              <data key="d6">
                <y:ShapeNode>
                  <y:Geometry height="30.0" width="30.0" x="6747.461773735336" y="110.01291612970454"/>
                  <y:Fill color="#999999" transparent="false"/>
                  <y:BorderStyle color="#000000" type="line" width="1.0"/>
                  <y:NodeLabel alignment="center" autoSizePolicy="content" fontFamily="c" fontSize="12" fontStyle="plain" hasBackgroundColor="false" hasLineColor="false" height="18.701171875" modelName="internal" modelPosition="c" textColor="#000000" visible="true" width="47.365234375" x="-8.6826171875" y="5.6494140625">M32586</y:NodeLabel>
                  <y:Shape type="ellipse"/>
                </y:ShapeNode>
              </data>
            </node>
            <node id="n5::n0::n1">
              <data key="d6">
                <y:ShapeNode>
                  <y:Geometry height="30.0" width="30.0" x="6777.461773735336" y="170.01291612970454"/>
                  <y:Fill color="#999999" transparent="false"/>
                  <y:BorderStyle color="#000000" type="line" width="1.0"/>
                  <y:NodeLabel alignment="center" autoSizePolicy="content" fontFamily="c" fontSize="12" fontStyle="plain" hasBackgroundColor="false" hasLineColor="false" height="18.701171875" modelName="internal" modelPosition="c" textColor="#000000" visible="true" width="47.365234375" x="-8.6826171875" y="5.6494140625">M27716</y:NodeLabel>
                  <y:Shape type="ellipse"/>
                </y:ShapeNode>
              </data>
            </node>
            <node id="n5::n0::n2">
              <data key="d6">
                <y:ShapeNode>
                  <y:Geometry height="30.0" width="30.0" x="6687.461773735336" y="118.0968668132939"/>
                  <y:Fill color="#999999" transparent="false"/>
                  <y:BorderStyle color="#000000" type="line" width="1.0"/>
                  <y:NodeLabel alignment="center" autoSizePolicy="content" fontFamily="c" fontSize="12" fontStyle="plain" hasBackgroundColor="false" hasLineColor="false" height="18.701171875" modelName="internal" modelPosition="c" textColor="#000000" visible="true" width="40.69140625" x="-5.345703125" y="5.6494140625">M2137</y:NodeLabel>
                  <y:Shape type="ellipse"/>
                </y:ShapeNode>
              </data>
            </node>
            <node id="n5::n0::n3">
              <data key="d6">
                <y:ShapeNode>
                  <y:Geometry height="30.0" width="30.0" x="6730.461773735336" y="156.01291612970454"/>
                  <y:Fill color="#999999" transparent="false"/>
                  <y:BorderStyle color="#000000" type="line" width="1.0"/>
                  <y:NodeLabel alignment="center" autoSizePolicy="content" fontFamily="c" fontSize="12" fontStyle="plain" hasBackgroundColor="false" hasLineColor="false" height="18.701171875" modelName="internal" modelPosition="c" textColor="#000000" visible="true" width="47.365234375" x="-8.6826171875" y="5.6494140625">M41754</y:NodeLabel>
                  <y:Shape type="ellipse"/>
                </y:ShapeNode>
              </data>
            </node>
          </graph>
        </node>
        <node id="n5::n1" yfiles.foldertype="group">
          <data key="d6">
            <y:ProxyAutoBoundsNode>
              <y:Realizers active="0">
                <y:GroupNode>
                  <y:Geometry height="111.701171875" width="130.69140625" x="6868.784527641586" y="178.31174425470454"/>
                  <y:Fill color="#CCCCCC" transparent="false"/>
                  <y:BorderStyle color="#000000" type="line" width="1.0"/>
                  <y:NodeLabel alignment="right" autoSizePolicy="node_width" backgroundColor="#333333" borderDistance="0.0" fontFamily="Dialog" fontSize="12" fontStyle="plain" hasLineColor="false" height="18.701171875" modelName="internal" modelPosition="t" textColor="#FFFFFF" visible="true" width="232.779296875" x="-51.0439453125" y="0.0">P_Nicotinate and Nicotinamide Metabolism</y:NodeLabel>
                  <y:Shape type="roundrectangle"/>
                  <y:State closed="false" closedHeight="80.0" closedWidth="100.0" innerGraphDisplayEnabled="false"/>
                  <y:Insets bottom="15" bottomF="15.0" left="15" leftF="15.0" right="15" rightF="15.0" top="15" topF="15.0"/>
                  <y:BorderInsets bottom="0" bottomF="0.0" left="0" leftF="0.0" right="0" rightF="0.0" top="0" topF="0.0"/>
                </y:GroupNode>
                <y:GroupNode>
                  <y:Geometry height="500.0" width="500.0" x="-150.0" y="-150.0"/>
                  <y:Fill color="#FFFFFF" transparent="false"/>
                  <y:BorderStyle color="#000000" type="line" width="1.0"/>
                  <y:NodeLabel alignment="right" autoSizePolicy="node_width" backgroundColor="#333333" borderDistance="0.0" fontFamily="Dialog" fontSize="12" fontStyle="plain" hasLineColor="false" height="18.701171875" modelName="internal" modelPosition="t" textColor="#FFFFFF" visible="true" width="500.0" x="0.0" y="0.0">P_Nicotinate and Nicotinamide Metabolism</y:NodeLabel>
                  <y:Shape type="roundrectangle"/>
                  <y:State closed="true" closedHeight="500.0" closedWidth="500.0" innerGraphDisplayEnabled="false"/>
                  <y:Insets bottom="15" bottomF="15.0" left="15" leftF="15.0" right="15" rightF="15.0" top="15" topF="15.0"/>
                  <y:BorderInsets bottom="0" bottomF="0.0" left="0" leftF="0.0" right="0" rightF="0.0" top="0" topF="0.0"/>
                </y:GroupNode>
              </y:Realizers>
            </y:ProxyAutoBoundsNode>
          </data>
          <graph edgedefault="directed" id="n5::n1:">
            <node id="n5::n1::n0">
              <data key="d6">
                <y:ShapeNode>
                  <y:Geometry height="30.0" width="30.0" x="6892.467144829086" y="212.01291612970454"/>
                  <y:Fill color="#999999" transparent="false"/>
                  <y:BorderStyle color="#000000" type="line" width="1.0"/>
                  <y:NodeLabel alignment="center" autoSizePolicy="content" fontFamily="c" fontSize="12" fontStyle="plain" hasBackgroundColor="false" hasLineColor="false" height="18.701171875" modelName="internal" modelPosition="c" textColor="#000000" visible="true" width="47.365234375" x="-8.6826171875" y="5.6494140625">M40469</y:NodeLabel>
                  <y:Shape type="ellipse"/>
                </y:ShapeNode>
              </data>
            </node>
            <node id="n5::n1::n1">
              <data key="d6">
                <y:ShapeNode>
                  <y:Geometry height="30.0" width="30.0" x="6952.467144829086" y="217.01291612970454"/>
                  <y:Fill color="#999999" transparent="false"/>
                  <y:BorderStyle color="#000000" type="line" width="1.0"/>
                  <y:NodeLabel alignment="center" autoSizePolicy="content" fontFamily="c" fontSize="12" fontStyle="plain" hasBackgroundColor="false" hasLineColor="false" height="18.701171875" modelName="internal" modelPosition="c" textColor="#000000" visible="true" width="34.017578125" x="-2.0087890625" y="5.6494140625">M594</y:NodeLabel>
                  <y:Shape type="ellipse"/>
                </y:ShapeNode>
              </data>
            </node>
            <node id="n5::n1::n2">
              <data key="d6">
                <y:ShapeNode>
                  <y:Geometry height="30.0" width="30.0" x="6901.467144829086" y="245.01291612970454"/>
                  <y:Fill color="#999999" transparent="false"/>
                  <y:BorderStyle color="#000000" type="line" width="1.0"/>
                  <y:NodeLabel alignment="center" autoSizePolicy="content" fontFamily="c" fontSize="12" fontStyle="plain" hasBackgroundColor="false" hasLineColor="false" height="18.701171875" modelName="internal" modelPosition="c" textColor="#000000" visible="true" width="47.365234375" x="-8.6826171875" y="5.6494140625">M32401</y:NodeLabel>
                  <y:Shape type="ellipse"/>
                </y:ShapeNode>
              </data>
            </node>
          </graph>
        </node>
        <node id="n5::n2" yfiles.foldertype="group">
          <data key="d6">
            <y:ProxyAutoBoundsNode>
              <y:Realizers active="0">
                <y:GroupNode>
                  <y:Geometry height="78.701171875" width="70.69140625" x="6928.784527641586" y="51.311744254704536"/>
                  <y:Fill color="#CCCCCC" transparent="false"/>
                  <y:BorderStyle color="#000000" type="line" width="1.0"/>
                  <y:NodeLabel alignment="right" autoSizePolicy="node_width" backgroundColor="#333333" borderDistance="0.0" fontFamily="Dialog" fontSize="12" fontStyle="plain" hasLineColor="false" height="18.701171875" modelName="internal" modelPosition="t" textColor="#FFFFFF" visible="true" width="204.794921875" x="-67.0517578125" y="0.0">P_Pantothenate and CoA Metabolism</y:NodeLabel>
                  <y:Shape type="roundrectangle"/>
                  <y:State closed="false" closedHeight="80.0" closedWidth="100.0" innerGraphDisplayEnabled="false"/>
                  <y:Insets bottom="15" bottomF="15.0" left="15" leftF="15.0" right="15" rightF="15.0" top="15" topF="15.0"/>
                  <y:BorderInsets bottom="0" bottomF="0.0" left="0" leftF="0.0" right="0" rightF="0.0" top="0" topF="0.0"/>
                </y:GroupNode>
                <y:GroupNode>
                  <y:Geometry height="500.0" width="500.0" x="-150.0" y="-150.0"/>
                  <y:Fill color="#FFFFFF" transparent="false"/>
                  <y:BorderStyle color="#000000" type="line" width="1.0"/>
                  <y:NodeLabel alignment="right" autoSizePolicy="node_width" backgroundColor="#333333" borderDistance="0.0" fontFamily="Dialog" fontSize="12" fontStyle="plain" hasLineColor="false" height="18.701171875" modelName="internal" modelPosition="t" textColor="#FFFFFF" visible="true" width="500.0" x="0.0" y="0.0">P_Pantothenate and CoA Metabolism</y:NodeLabel>
                  <y:Shape type="roundrectangle"/>
                  <y:State closed="true" closedHeight="500.0" closedWidth="500.0" innerGraphDisplayEnabled="false"/>
                  <y:Insets bottom="15" bottomF="15.0" left="15" leftF="15.0" right="15" rightF="15.0" top="15" topF="15.0"/>
                  <y:BorderInsets bottom="0" bottomF="0.0" left="0" leftF="0.0" right="0" rightF="0.0" top="0" topF="0.0"/>
                </y:GroupNode>
              </y:Realizers>
            </y:ProxyAutoBoundsNode>
          </data>
          <graph edgedefault="directed" id="n5::n2:">
            <node id="n5::n2::n0">
              <data key="d6">
                <y:ShapeNode>
                  <y:Geometry height="30.0" width="30.0" x="6949.130230766586" y="85.01291612970454"/>
                  <y:Fill color="#999999" transparent="false"/>
                  <y:BorderStyle color="#000000" type="line" width="1.0"/>
                  <y:NodeLabel alignment="center" autoSizePolicy="content" fontFamily="c" fontSize="12" fontStyle="plain" hasBackgroundColor="false" hasLineColor="false" height="18.701171875" modelName="internal" modelPosition="c" textColor="#000000" visible="true" width="40.69140625" x="-5.345703125" y="5.6494140625">M1508</y:NodeLabel>
                  <y:Shape type="ellipse"/>
                </y:ShapeNode>
              </data>
            </node>
          </graph>
        </node>
        <node id="n5::n3" yfiles.foldertype="group">
          <data key="d6">
            <y:ProxyAutoBoundsNode>
              <y:Realizers active="0">
                <y:GroupNode>
                  <y:Geometry height="78.701171875" width="77.365234375" x="6643.433453422836" y="245.01291612970454"/>
                  <y:Fill color="#CCCCCC" transparent="false"/>
                  <y:BorderStyle color="#000000" type="line" width="1.0"/>
                  <y:NodeLabel alignment="right" autoSizePolicy="node_width" backgroundColor="#333333" borderDistance="0.0" fontFamily="Dialog" fontSize="12" fontStyle="plain" hasLineColor="false" height="18.701171875" modelName="internal" modelPosition="t" textColor="#FFFFFF" visible="true" width="141.390625" x="-32.0126953125" y="0.0">P_Vitamin B6 Metabolism</y:NodeLabel>
                  <y:Shape type="roundrectangle"/>
                  <y:State closed="false" closedHeight="80.0" closedWidth="100.0" innerGraphDisplayEnabled="false"/>
                  <y:Insets bottom="15" bottomF="15.0" left="15" leftF="15.0" right="15" rightF="15.0" top="15" topF="15.0"/>
                  <y:BorderInsets bottom="0" bottomF="0.0" left="0" leftF="0.0" right="0" rightF="0.0" top="0" topF="0.0"/>
                </y:GroupNode>
                <y:GroupNode>
                  <y:Geometry height="500.0" width="500.0" x="-150.0" y="-150.0"/>
                  <y:Fill color="#FFFFFF" transparent="false"/>
                  <y:BorderStyle color="#000000" type="line" width="1.0"/>
                  <y:NodeLabel alignment="right" autoSizePolicy="node_width" backgroundColor="#333333" borderDistance="0.0" fontFamily="Dialog" fontSize="12" fontStyle="plain" hasLineColor="false" height="18.701171875" modelName="internal" modelPosition="t" textColor="#FFFFFF" visible="true" width="500.0" x="0.0" y="0.0">P_Vitamin B6 Metabolism</y:NodeLabel>
                  <y:Shape type="roundrectangle"/>
                  <y:State closed="true" closedHeight="500.0" closedWidth="500.0" innerGraphDisplayEnabled="false"/>
                  <y:Insets bottom="15" bottomF="15.0" left="15" leftF="15.0" right="15" rightF="15.0" top="15" topF="15.0"/>
                  <y:BorderInsets bottom="0" bottomF="0.0" left="0" leftF="0.0" right="0" rightF="0.0" top="0" topF="0.0"/>
                </y:GroupNode>
              </y:Realizers>
            </y:ProxyAutoBoundsNode>
          </data>
          <graph edgedefault="directed" id="n5::n3:">
            <node id="n5::n3::n0">
              <data key="d6">
                <y:ShapeNode>
                  <y:Geometry height="30.0" width="30.0" x="6667.116070610336" y="278.71408800470454"/>
                  <y:Fill color="#999999" transparent="false"/>
                  <y:BorderStyle color="#000000" type="line" width="1.0"/>
                  <y:NodeLabel alignment="center" autoSizePolicy="content" fontFamily="c" fontSize="12" fontStyle="plain" hasBackgroundColor="false" hasLineColor="false" height="18.701171875" modelName="internal" modelPosition="c" textColor="#000000" visible="true" width="47.365234375" x="-8.6826171875" y="5.6494140625">M31555</y:NodeLabel>
                  <y:Shape type="ellipse"/>
                </y:ShapeNode>
              </data>
            </node>
          </graph>
        </node>
      </graph>
    </node>
    <node id="n6" yfiles.foldertype="group">
      <data key="d6">
        <y:ProxyAutoBoundsNode>
          <y:Realizers active="0">
            <y:GroupNode>
              <y:Geometry height="500.40234375" width="416.30066064951643" x="7788.980871238899" y="4848.562906983552"/>
              <y:Fill color="#F7E2E2" transparent="false"/>
              <y:BorderStyle color="#000000" type="dashed" width="1.0"/>
              <y:NodeLabel alignment="right" autoSizePolicy="node_width" backgroundColor="#EBEBEB" borderDistance="0.0" fontFamily="Dialog" fontSize="12" fontStyle="plain" hasLineColor="false" height="18.701171875" modelName="internal" modelPosition="t" textColor="#000000" visible="true" width="416.30066064951643" x="0.0" y="0.0">P_Peptide</y:NodeLabel>
              <y:Shape type="roundrectangle"/>
              <y:State closed="false" closedHeight="80.0" closedWidth="100.0" innerGraphDisplayEnabled="false"/>
              <y:Insets bottom="15" bottomF="15.0" left="15" leftF="15.0" right="15" rightF="15.0" top="15" topF="15.0"/>
              <y:BorderInsets bottom="0" bottomF="0.0" left="0" leftF="0.0" right="0" rightF="0.0" top="16" topF="16.0"/>
            </y:GroupNode>
            <y:GroupNode>
              <y:Geometry height="1000.0" width="1000.0" x="-400.0" y="-400.0"/>
              <y:Fill color="#BECBFF" transparent="false"/>
              <y:BorderStyle color="#000000" type="dashed" width="1.0"/>
              <y:NodeLabel alignment="right" autoSizePolicy="node_width" backgroundColor="#EBEBEB" borderDistance="0.0" fontFamily="Dialog" fontSize="12" fontStyle="plain" hasLineColor="false" height="18.701171875" modelName="internal" modelPosition="t" textColor="#000000" visible="true" width="1000.0" x="0.0" y="0.0">P_Peptide</y:NodeLabel>
              <y:Shape type="roundrectangle"/>
              <y:State closed="true" closedHeight="1000.0" closedWidth="1000.0" innerGraphDisplayEnabled="false"/>
              <y:Insets bottom="15" bottomF="15.0" left="15" leftF="15.0" right="15" rightF="15.0" top="15" topF="15.0"/>
              <y:BorderInsets bottom="0" bottomF="0.0" left="0" leftF="0.0" right="0" rightF="0.0" top="0" topF="0.0"/>
            </y:GroupNode>
          </y:Realizers>
        </y:ProxyAutoBoundsNode>
      </data>
      <graph edgedefault="directed" id="n6:">
        <node id="n6::n0" yfiles.foldertype="group">
          <data key="d6">
            <y:ProxyAutoBoundsNode>
              <y:Realizers active="0">
                <y:GroupNode>
                  <y:Geometry height="145.701171875" width="82.365234375" x="7919.646886863899" y="4902.264078858552"/>
                  <y:Fill color="#CCCCCC" transparent="false"/>
                  <y:BorderStyle color="#000000" type="line" width="1.0"/>
                  <y:NodeLabel alignment="right" autoSizePolicy="node_width" backgroundColor="#333333" borderDistance="0.0" fontFamily="Dialog" fontSize="12" fontStyle="plain" hasLineColor="false" height="18.701171875" modelName="internal" modelPosition="t" textColor="#FFFFFF" visible="true" width="82.365234375" x="0.0" y="0.0">P_Polypeptide</y:NodeLabel>
                  <y:Shape type="roundrectangle"/>
                  <y:State closed="false" closedHeight="80.0" closedWidth="100.0" innerGraphDisplayEnabled="false"/>
                  <y:Insets bottom="15" bottomF="15.0" left="15" leftF="15.0" right="15" rightF="15.0" top="15" topF="15.0"/>
                  <y:BorderInsets bottom="0" bottomF="0.0" left="0" leftF="0.0" right="0" rightF="0.0" top="0" topF="0.0"/>
                </y:GroupNode>
                <y:GroupNode>
                  <y:Geometry height="500.0" width="500.0" x="-150.0" y="-150.0"/>
                  <y:Fill color="#FFFFFF" transparent="false"/>
                  <y:BorderStyle color="#000000" type="line" width="1.0"/>
                  <y:NodeLabel alignment="right" autoSizePolicy="node_width" backgroundColor="#333333" borderDistance="0.0" fontFamily="Dialog" fontSize="12" fontStyle="plain" hasLineColor="false" height="18.701171875" modelName="internal" modelPosition="t" textColor="#FFFFFF" visible="true" width="500.0" x="0.0" y="0.0">P_Polypeptide</y:NodeLabel>
                  <y:Shape type="roundrectangle"/>
                  <y:State closed="true" closedHeight="500.0" closedWidth="500.0" innerGraphDisplayEnabled="false"/>
                  <y:Insets bottom="15" bottomF="15.0" left="15" leftF="15.0" right="15" rightF="15.0" top="15" topF="15.0"/>
                  <y:BorderInsets bottom="0" bottomF="0.0" left="0" leftF="0.0" right="0" rightF="0.0" top="0" topF="0.0"/>
                </y:GroupNode>
              </y:Realizers>
            </y:ProxyAutoBoundsNode>
          </data>
          <graph edgedefault="directed" id="n6::n0:">
            <node id="n6::n0::n0">
              <data key="d6">
                <y:ShapeNode>
                  <y:Geometry height="30.0" width="30.0" x="7945.329504051399" y="4935.965250733552"/>
                  <y:Fill color="#999999" transparent="false"/>
                  <y:BorderStyle color="#000000" type="line" width="1.0"/>
                  <y:NodeLabel alignment="center" autoSizePolicy="content" fontFamily="c" fontSize="12" fontStyle="plain" hasBackgroundColor="false" hasLineColor="false" height="18.701171875" modelName="internal" modelPosition="c" textColor="#000000" visible="true" width="47.365234375" x="-8.6826171875" y="5.6494140625">M22154</y:NodeLabel>
                  <y:Shape type="ellipse"/>
                </y:ShapeNode>
              </data>
            </node>
            <node id="n6::n0::n1">
              <data key="d6">
                <y:ShapeNode>
                  <y:Geometry height="30.0" width="30.0" x="7948.329504051399" y="5002.965250733552"/>
                  <y:Fill color="#999999" transparent="false"/>
                  <y:BorderStyle color="#000000" type="line" width="1.0"/>
                  <y:NodeLabel alignment="center" autoSizePolicy="content" fontFamily="c" fontSize="12" fontStyle="plain" hasBackgroundColor="false" hasLineColor="false" height="18.701171875" modelName="internal" modelPosition="c" textColor="#000000" visible="true" width="47.365234375" x="-8.6826171875" y="5.6494140625">M33964</y:NodeLabel>
                  <y:Shape type="ellipse"/>
                </y:ShapeNode>
              </data>
            </node>
            <node id="n6::n0::n2">
              <data key="d6">
                <y:ShapeNode>
                  <y:Geometry height="30.0" width="30.0" x="7943.329504051399" y="4971.965250733552"/>
                  <y:Fill color="#999999" transparent="false"/>
                  <y:BorderStyle color="#000000" type="line" width="1.0"/>
                  <y:NodeLabel alignment="center" autoSizePolicy="content" fontFamily="c" fontSize="12" fontStyle="plain" hasBackgroundColor="false" hasLineColor="false" height="18.701171875" modelName="internal" modelPosition="c" textColor="#000000" visible="true" width="47.365234375" x="-8.6826171875" y="5.6494140625">M32836</y:NodeLabel>
                  <y:Shape type="ellipse"/>
                </y:ShapeNode>
              </data>
            </node>
          </graph>
        </node>
        <node id="n6::n1" yfiles.foldertype="group">
          <data key="d6">
            <y:ProxyAutoBoundsNode>
              <y:Realizers active="0">
                <y:GroupNode>
                  <y:Geometry height="134.701171875" width="137.365234375" x="8051.468392925065" y="4898.264078858552"/>
                  <y:Fill color="#CCCCCC" transparent="false"/>
                  <y:BorderStyle color="#000000" type="line" width="1.0"/>
                  <y:NodeLabel alignment="right" autoSizePolicy="node_width" backgroundColor="#333333" borderDistance="0.0" fontFamily="Dialog" fontSize="12" fontStyle="plain" hasLineColor="false" height="18.701171875" modelName="internal" modelPosition="t" textColor="#FFFFFF" visible="true" width="137.365234375" x="0.0" y="0.0">P_Dipeptide</y:NodeLabel>
                  <y:Shape type="roundrectangle"/>
                  <y:State closed="false" closedHeight="80.0" closedWidth="100.0" innerGraphDisplayEnabled="false"/>
                  <y:Insets bottom="15" bottomF="15.0" left="15" leftF="15.0" right="15" rightF="15.0" top="15" topF="15.0"/>
                  <y:BorderInsets bottom="0" bottomF="0.0" left="0" leftF="0.0" right="0" rightF="0.0" top="26" topF="26.0"/>
                </y:GroupNode>
                <y:GroupNode>
                  <y:Geometry height="500.0" width="500.0" x="-150.0" y="-150.0"/>
                  <y:Fill color="#FFFFFF" transparent="false"/>
                  <y:BorderStyle color="#000000" type="line" width="1.0"/>
                  <y:NodeLabel alignment="right" autoSizePolicy="node_width" backgroundColor="#333333" borderDistance="0.0" fontFamily="Dialog" fontSize="12" fontStyle="plain" hasLineColor="false" height="18.701171875" modelName="internal" modelPosition="t" textColor="#FFFFFF" visible="true" width="500.0" x="0.0" y="0.0">P_Dipeptide</y:NodeLabel>
                  <y:Shape type="roundrectangle"/>
                  <y:State closed="true" closedHeight="500.0" closedWidth="500.0" innerGraphDisplayEnabled="false"/>
                  <y:Insets bottom="15" bottomF="15.0" left="15" leftF="15.0" right="15" rightF="15.0" top="15" topF="15.0"/>
                  <y:BorderInsets bottom="0" bottomF="0.0" left="0" leftF="0.0" right="0" rightF="0.0" top="0" topF="0.0"/>
                </y:GroupNode>
              </y:Realizers>
            </y:ProxyAutoBoundsNode>
          </data>
          <graph edgedefault="directed" id="n6::n1:">
            <node id="n6::n1::n0">
              <data key="d6">
                <y:ShapeNode>
                  <y:Geometry height="30.0" width="30.0" x="8075.151010112565" y="4957.965250733552"/>
                  <y:Fill color="#999999" transparent="false"/>
                  <y:BorderStyle color="#000000" type="line" width="1.0"/>
                  <y:NodeLabel alignment="center" autoSizePolicy="content" fontFamily="c" fontSize="12" fontStyle="plain" hasBackgroundColor="false" hasLineColor="false" height="18.701171875" modelName="internal" modelPosition="c" textColor="#000000" visible="true" width="47.365234375" x="-8.6826171875" y="5.6494140625">M37104</y:NodeLabel>
                  <y:Shape type="ellipse"/>
                </y:ShapeNode>
              </data>
            </node>
            <node id="n6::n1::n1">
              <data key="d6">
                <y:ShapeNode>
                  <y:Geometry height="30.0" width="30.0" x="8135.151010112565" y="4987.965250733552"/>
                  <y:Fill color="#999999" transparent="false"/>
                  <y:BorderStyle color="#000000" type="line" width="1.0"/>
                  <y:NodeLabel alignment="center" autoSizePolicy="content" fontFamily="c" fontSize="12" fontStyle="plain" hasBackgroundColor="false" hasLineColor="false" height="18.701171875" modelName="internal" modelPosition="c" textColor="#000000" visible="true" width="47.365234375" x="-8.6826171875" y="5.6494140625">M41377</y:NodeLabel>
                  <y:Shape type="ellipse"/>
                </y:ShapeNode>
              </data>
            </node>
          </graph>
        </node>
        <node id="n6::n2" yfiles.foldertype="group">
          <data key="d6">
            <y:ProxyAutoBoundsNode>
              <y:Realizers active="0">
                <y:GroupNode>
                  <y:Geometry height="78.701171875" width="77.365234375" x="8064.875281888416" y="5085.409140230048"/>
                  <y:Fill color="#CCCCCC" transparent="false"/>
                  <y:BorderStyle color="#000000" type="line" width="1.0"/>
                  <y:NodeLabel alignment="right" autoSizePolicy="node_width" backgroundColor="#333333" borderDistance="0.0" fontFamily="Dialog" fontSize="12" fontStyle="plain" hasLineColor="false" height="18.701171875" modelName="internal" modelPosition="t" textColor="#FFFFFF" visible="true" width="173.447265625" x="-48.041015625" y="0.0">P_Fibrinogen Cleavage Peptide</y:NodeLabel>
                  <y:Shape type="roundrectangle"/>
                  <y:State closed="false" closedHeight="80.0" closedWidth="100.0" innerGraphDisplayEnabled="false"/>
                  <y:Insets bottom="15" bottomF="15.0" left="15" leftF="15.0" right="15" rightF="15.0" top="15" topF="15.0"/>
                  <y:BorderInsets bottom="0" bottomF="0.0" left="0" leftF="0.0" right="0" rightF="0.0" top="0" topF="0.0"/>
                </y:GroupNode>
                <y:GroupNode>
                  <y:Geometry height="500.0" width="500.0" x="-150.0" y="-150.0"/>
                  <y:Fill color="#FFFFFF" transparent="false"/>
                  <y:BorderStyle color="#000000" type="line" width="1.0"/>
                  <y:NodeLabel alignment="right" autoSizePolicy="node_width" backgroundColor="#333333" borderDistance="0.0" fontFamily="Dialog" fontSize="12" fontStyle="plain" hasLineColor="false" height="18.701171875" modelName="internal" modelPosition="t" textColor="#FFFFFF" visible="true" width="500.0" x="0.0" y="0.0">P_Fibrinogen Cleavage Peptide</y:NodeLabel>
                  <y:Shape type="roundrectangle"/>
                  <y:State closed="true" closedHeight="500.0" closedWidth="500.0" innerGraphDisplayEnabled="false"/>
                  <y:Insets bottom="15" bottomF="15.0" left="15" leftF="15.0" right="15" rightF="15.0" top="15" topF="15.0"/>
                  <y:BorderInsets bottom="0" bottomF="0.0" left="0" leftF="0.0" right="0" rightF="0.0" top="0" topF="0.0"/>
                </y:GroupNode>
              </y:Realizers>
            </y:ProxyAutoBoundsNode>
          </data>
          <graph edgedefault="directed" id="n6::n2:">
            <node id="n6::n2::n0">
              <data key="d6">
                <y:ShapeNode>
                  <y:Geometry height="30.0" width="30.0" x="8088.557899075916" y="5119.110312105048"/>
                  <y:Fill color="#999999" transparent="false"/>
                  <y:BorderStyle color="#000000" type="line" width="1.0"/>
                  <y:NodeLabel alignment="center" autoSizePolicy="content" fontFamily="c" fontSize="12" fontStyle="plain" hasBackgroundColor="false" hasLineColor="false" height="18.701171875" modelName="internal" modelPosition="c" textColor="#000000" visible="true" width="47.365234375" x="-8.6826171875" y="5.6494140625">M31548</y:NodeLabel>
                  <y:Shape type="ellipse"/>
                </y:ShapeNode>
              </data>
            </node>
          </graph>
        </node>
        <node id="n6::n3" yfiles.foldertype="group">
          <data key="d6">
            <y:ProxyAutoBoundsNode>
              <y:Realizers active="0">
                <y:GroupNode>
                  <y:Geometry height="185.701171875" width="197.365234375" x="7804.646886863899" y="5148.264078858552"/>
                  <y:Fill color="#CCCCCC" transparent="false"/>
                  <y:BorderStyle color="#000000" type="line" width="1.0"/>
                  <y:NodeLabel alignment="right" autoSizePolicy="node_width" backgroundColor="#333333" borderDistance="0.0" fontFamily="Dialog" fontSize="12" fontStyle="plain" hasLineColor="false" height="18.701171875" modelName="internal" modelPosition="t" textColor="#FFFFFF" visible="true" width="197.365234375" x="0.0" y="0.0">P_Gamma-glutamyl Amino acid</y:NodeLabel>
                  <y:Shape type="roundrectangle"/>
                  <y:State closed="false" closedHeight="80.0" closedWidth="100.0" innerGraphDisplayEnabled="false"/>
                  <y:Insets bottom="15" bottomF="15.0" left="15" leftF="15.0" right="15" rightF="15.0" top="15" topF="15.0"/>
                  <y:BorderInsets bottom="0" bottomF="0.0" left="0" leftF="0.0" right="0" rightF="0.0" top="0" topF="0.0"/>
                </y:GroupNode>
                <y:GroupNode>
                  <y:Geometry height="500.0" width="500.0" x="-150.0" y="-150.0"/>
                  <y:Fill color="#FFFFFF" transparent="false"/>
                  <y:BorderStyle color="#000000" type="line" width="1.0"/>
                  <y:NodeLabel alignment="right" autoSizePolicy="node_width" backgroundColor="#333333" borderDistance="0.0" fontFamily="Dialog" fontSize="12" fontStyle="plain" hasLineColor="false" height="18.701171875" modelName="internal" modelPosition="t" textColor="#FFFFFF" visible="true" width="500.0" x="0.0" y="0.0">P_Gamma-glutamyl Amino acid</y:NodeLabel>
                  <y:Shape type="roundrectangle"/>
                  <y:State closed="true" closedHeight="500.0" closedWidth="500.0" innerGraphDisplayEnabled="false"/>
                  <y:Insets bottom="15" bottomF="15.0" left="15" leftF="15.0" right="15" rightF="15.0" top="15" topF="15.0"/>
                  <y:BorderInsets bottom="0" bottomF="0.0" left="0" leftF="0.0" right="0" rightF="0.0" top="0" topF="0.0"/>
                </y:GroupNode>
              </y:Realizers>
            </y:ProxyAutoBoundsNode>
          </data>
          <graph edgedefault="directed" id="n6::n3:">
            <node id="n6::n3::n0">
              <data key="d6">
                <y:ShapeNode>
                  <y:Geometry height="30.0" width="30.0" x="7828.329504051399" y="5224.965250733552"/>
                  <y:Fill color="#999999" transparent="false"/>
                  <y:BorderStyle color="#000000" type="line" width="1.0"/>
                  <y:NodeLabel alignment="center" autoSizePolicy="content" fontFamily="c" fontSize="12" fontStyle="plain" hasBackgroundColor="false" hasLineColor="false" height="18.701171875" modelName="internal" modelPosition="c" textColor="#000000" visible="true" width="47.365234375" x="-8.6826171875" y="5.6494140625">M34456</y:NodeLabel>
                  <y:Shape type="ellipse"/>
                </y:ShapeNode>
              </data>
            </node>
            <node id="n6::n3::n1">
              <data key="d6">
                <y:ShapeNode>
                  <y:Geometry height="30.0" width="30.0" x="7901.329504051399" y="5186.965250733552"/>
                  <y:Fill color="#999999" transparent="false"/>
                  <y:BorderStyle color="#000000" type="line" width="1.0"/>
                  <y:NodeLabel alignment="center" autoSizePolicy="content" fontFamily="c" fontSize="12" fontStyle="plain" hasBackgroundColor="false" hasLineColor="false" height="18.701171875" modelName="internal" modelPosition="c" textColor="#000000" visible="true" width="47.365234375" x="-8.6826171875" y="5.6494140625">M18369</y:NodeLabel>
                  <y:Shape type="ellipse"/>
                </y:ShapeNode>
              </data>
            </node>
            <node id="n6::n3::n2">
              <data key="d6">
                <y:ShapeNode>
                  <y:Geometry height="30.0" width="30.0" x="7924.829504051399" y="5241.965250733552"/>
                  <y:Fill color="#999999" transparent="false"/>
                  <y:BorderStyle color="#000000" type="line" width="1.0"/>
                  <y:NodeLabel alignment="center" autoSizePolicy="content" fontFamily="c" fontSize="12" fontStyle="plain" hasBackgroundColor="false" hasLineColor="false" height="18.701171875" modelName="internal" modelPosition="c" textColor="#000000" visible="true" width="47.365234375" x="-8.6826171875" y="5.6494140625">M37539</y:NodeLabel>
                  <y:Shape type="ellipse"/>
                </y:ShapeNode>
              </data>
            </node>
            <node id="n6::n3::n3">
              <data key="d6">
                <y:ShapeNode>
                  <y:Geometry height="30.0" width="30.0" x="7875.329504051399" y="5230.965250733552"/>
                  <y:Fill color="#999999" transparent="false"/>
                  <y:BorderStyle color="#000000" type="line" width="1.0"/>
                  <y:NodeLabel alignment="center" autoSizePolicy="content" fontFamily="c" fontSize="12" fontStyle="plain" hasBackgroundColor="false" hasLineColor="false" height="18.701171875" modelName="internal" modelPosition="c" textColor="#000000" visible="true" width="47.365234375" x="-8.6826171875" y="5.6494140625">M33422</y:NodeLabel>
                  <y:Shape type="ellipse"/>
                </y:ShapeNode>
              </data>
            </node>
            <node id="n6::n3::n4">
              <data key="d6">
                <y:ShapeNode>
                  <y:Geometry height="30.0" width="30.0" x="7838.329504051399" y="5288.965250733552"/>
                  <y:Fill color="#999999" transparent="false"/>
                  <y:BorderStyle color="#000000" type="line" width="1.0"/>
                  <y:NodeLabel alignment="center" autoSizePolicy="content" fontFamily="c" fontSize="12" fontStyle="plain" hasBackgroundColor="false" hasLineColor="false" height="18.701171875" modelName="internal" modelPosition="c" textColor="#000000" visible="true" width="40.69140625" x="-5.345703125" y="5.6494140625">M2734</y:NodeLabel>
                  <y:Shape type="ellipse"/>
                </y:ShapeNode>
              </data>
            </node>
            <node id="n6::n3::n5">
              <data key="d6">
                <y:ShapeNode>
                  <y:Geometry height="30.0" width="30.0" x="7948.329504051399" y="5181.965250733552"/>
                  <y:Fill color="#999999" transparent="false"/>
                  <y:BorderStyle color="#000000" type="line" width="1.0"/>
                  <y:NodeLabel alignment="center" autoSizePolicy="content" fontFamily="c" fontSize="12" fontStyle="plain" hasBackgroundColor="false" hasLineColor="false" height="18.701171875" modelName="internal" modelPosition="c" textColor="#000000" visible="true" width="47.365234375" x="-8.6826171875" y="5.6494140625">M32393</y:NodeLabel>
                  <y:Shape type="ellipse"/>
                </y:ShapeNode>
              </data>
            </node>
          </graph>
        </node>
        <node id="n6::n4" yfiles.foldertype="group">
          <data key="d6">
            <y:ProxyAutoBoundsNode>
              <y:Realizers active="0">
                <y:GroupNode>
                  <y:Geometry height="78.701171875" width="77.365234375" x="7828.329504051399" y="5039.562906983552"/>
                  <y:Fill color="#CCCCCC" transparent="false"/>
                  <y:BorderStyle color="#000000" type="line" width="1.0"/>
                  <y:NodeLabel alignment="right" autoSizePolicy="node_width" backgroundColor="#333333" borderDistance="0.0" fontFamily="Dialog" fontSize="12" fontStyle="plain" hasLineColor="false" height="18.701171875" modelName="internal" modelPosition="t" textColor="#FFFFFF" visible="true" width="126.0625" x="-24.3486328125" y="0.0">P_Dipeptide Derivative</y:NodeLabel>
                  <y:Shape type="roundrectangle"/>
                  <y:State closed="false" closedHeight="80.0" closedWidth="100.0" innerGraphDisplayEnabled="false"/>
                  <y:Insets bottom="15" bottomF="15.0" left="15" leftF="15.0" right="15" rightF="15.0" top="15" topF="15.0"/>
                  <y:BorderInsets bottom="0" bottomF="0.0" left="0" leftF="0.0" right="0" rightF="0.0" top="0" topF="0.0"/>
                </y:GroupNode>
                <y:GroupNode>
                  <y:Geometry height="500.0" width="500.0" x="-150.0" y="-150.0"/>
                  <y:Fill color="#FFFFFF" transparent="false"/>
                  <y:BorderStyle color="#000000" type="line" width="1.0"/>
                  <y:NodeLabel alignment="right" autoSizePolicy="node_width" backgroundColor="#333333" borderDistance="0.0" fontFamily="Dialog" fontSize="12" fontStyle="plain" hasLineColor="false" height="18.701171875" modelName="internal" modelPosition="t" textColor="#FFFFFF" visible="true" width="500.0" x="0.0" y="0.0">P_Dipeptide Derivative</y:NodeLabel>
                  <y:Shape type="roundrectangle"/>
                  <y:State closed="true" closedHeight="500.0" closedWidth="500.0" innerGraphDisplayEnabled="false"/>
                  <y:Insets bottom="15" bottomF="15.0" left="15" leftF="15.0" right="15" rightF="15.0" top="15" topF="15.0"/>
                  <y:BorderInsets bottom="0" bottomF="0.0" left="0" leftF="0.0" right="0" rightF="0.0" top="0" topF="0.0"/>
                </y:GroupNode>
              </y:Realizers>
            </y:ProxyAutoBoundsNode>
          </data>
          <graph edgedefault="directed" id="n6::n4:">
            <node id="n6::n4::n0">
              <data key="d6">
                <y:ShapeNode>
                  <y:Geometry height="30.0" width="30.0" x="7852.012121238899" y="5073.264078858552"/>
                  <y:Fill color="#999999" transparent="false"/>
                  <y:BorderStyle color="#000000" type="line" width="1.0"/>
                  <y:NodeLabel alignment="center" autoSizePolicy="content" fontFamily="c" fontSize="12" fontStyle="plain" hasBackgroundColor="false" hasLineColor="false" height="18.701171875" modelName="internal" modelPosition="c" textColor="#000000" visible="true" width="47.365234375" x="-8.6826171875" y="5.6494140625">M43488</y:NodeLabel>
                  <y:Shape type="ellipse"/>
                </y:ShapeNode>
              </data>
            </node>
          </graph>
        </node>
      </graph>
    </node>
    <node id="n7" yfiles.foldertype="group">
      <data key="d6">
        <y:ProxyAutoBoundsNode>
          <y:Realizers active="0">
            <y:GroupNode>
              <y:Geometry height="298.103515625" width="259.390625" x="9122.963590828906" y="2371.814619529634"/>
              <y:Fill color="#F7E2E2" transparent="false"/>
              <y:BorderStyle color="#000000" type="dashed" width="1.0"/>
              <y:NodeLabel alignment="right" autoSizePolicy="node_width" backgroundColor="#EBEBEB" borderDistance="0.0" fontFamily="Dialog" fontSize="12" fontStyle="plain" hasLineColor="false" height="18.701171875" modelName="internal" modelPosition="t" textColor="#000000" visible="true" width="259.390625" x="0.0" y="0.0">P_Energy</y:NodeLabel>
              <y:Shape type="roundrectangle"/>
              <y:State closed="false" closedHeight="80.0" closedWidth="100.0" innerGraphDisplayEnabled="false"/>
              <y:Insets bottom="15" bottomF="15.0" left="15" leftF="15.0" right="15" rightF="15.0" top="15" topF="15.0"/>
              <y:BorderInsets bottom="0" bottomF="0.0" left="0" leftF="0.0" right="0" rightF="0.0" top="0" topF="0.0"/>
            </y:GroupNode>
            <y:GroupNode>
              <y:Geometry height="1000.0" width="1000.0" x="-400.0" y="-400.0"/>
              <y:Fill color="#BECBFF" transparent="false"/>
              <y:BorderStyle color="#000000" type="dashed" width="1.0"/>
              <y:NodeLabel alignment="right" autoSizePolicy="node_width" backgroundColor="#EBEBEB" borderDistance="0.0" fontFamily="Dialog" fontSize="12" fontStyle="plain" hasLineColor="false" height="18.701171875" modelName="internal" modelPosition="t" textColor="#000000" visible="true" width="1000.0" x="0.0" y="0.0">P_Energy</y:NodeLabel>
              <y:Shape type="roundrectangle"/>
              <y:State closed="true" closedHeight="1000.0" closedWidth="1000.0" innerGraphDisplayEnabled="false"/>
              <y:Insets bottom="15" bottomF="15.0" left="15" leftF="15.0" right="15" rightF="15.0" top="15" topF="15.0"/>
              <y:BorderInsets bottom="0" bottomF="0.0" left="0" leftF="0.0" right="0" rightF="0.0" top="0" topF="0.0"/>
            </y:GroupNode>
          </y:Realizers>
        </y:ProxyAutoBoundsNode>
      </data>
      <graph edgedefault="directed" id="n7:">
        <node id="n7::n0" yfiles.foldertype="group">
          <data key="d6">
            <y:ProxyAutoBoundsNode>
              <y:Realizers active="0">
                <y:GroupNode>
                  <y:Geometry height="140.701171875" width="189.0283203125" x="9137.963590828906" y="2514.216963279634"/>
                  <y:Fill color="#CCCCCC" transparent="false"/>
                  <y:BorderStyle color="#000000" type="line" width="1.0"/>
                  <y:NodeLabel alignment="right" autoSizePolicy="node_width" backgroundColor="#333333" borderDistance="0.0" fontFamily="Dialog" fontSize="12" fontStyle="plain" hasLineColor="false" height="18.701171875" modelName="internal" modelPosition="t" textColor="#FFFFFF" visible="true" width="189.0283203125" x="0.0" y="0.0">P_TCA Cycle</y:NodeLabel>
                  <y:Shape type="roundrectangle"/>
                  <y:State closed="false" closedHeight="80.0" closedWidth="100.0" innerGraphDisplayEnabled="false"/>
                  <y:Insets bottom="15" bottomF="15.0" left="15" leftF="15.0" right="15" rightF="15.0" top="15" topF="15.0"/>
                  <y:BorderInsets bottom="0" bottomF="0.0" left="0" leftF="0.0" right="0" rightF="0.0" top="0" topF="0.0"/>
                </y:GroupNode>
                <y:GroupNode>
                  <y:Geometry height="500.0" width="500.0" x="-150.0" y="-150.0"/>
                  <y:Fill color="#FFFFFF" transparent="false"/>
                  <y:BorderStyle color="#000000" type="line" width="1.0"/>
                  <y:NodeLabel alignment="right" autoSizePolicy="node_width" backgroundColor="#333333" borderDistance="0.0" fontFamily="Dialog" fontSize="12" fontStyle="plain" hasLineColor="false" height="18.701171875" modelName="internal" modelPosition="t" textColor="#FFFFFF" visible="true" width="500.0" x="0.0" y="0.0">P_TCA Cycle</y:NodeLabel>
                  <y:Shape type="roundrectangle"/>
                  <y:State closed="true" closedHeight="500.0" closedWidth="500.0" innerGraphDisplayEnabled="false"/>
                  <y:Insets bottom="15" bottomF="15.0" left="15" leftF="15.0" right="15" rightF="15.0" top="15" topF="15.0"/>
                  <y:BorderInsets bottom="0" bottomF="0.0" left="0" leftF="0.0" right="0" rightF="0.0" top="0" topF="0.0"/>
                </y:GroupNode>
              </y:Realizers>
            </y:ProxyAutoBoundsNode>
          </data>
          <graph edgedefault="directed" id="n7::n0:">
            <node id="n7::n0::n0">
              <data key="d6">
                <y:ShapeNode>
                  <y:Geometry height="30.0" width="30.0" x="9158.309293953906" y="2609.918135154634"/>
                  <y:Fill color="#999999" transparent="false"/>
                  <y:BorderStyle color="#000000" type="line" width="1.0"/>
                  <y:NodeLabel alignment="center" autoSizePolicy="content" fontFamily="c" fontSize="12" fontStyle="plain" hasBackgroundColor="false" hasLineColor="false" height="18.701171875" modelName="internal" modelPosition="c" textColor="#000000" visible="true" width="40.69140625" x="-5.345703125" y="5.6494140625">M1564</y:NodeLabel>
                  <y:Shape type="ellipse"/>
                </y:ShapeNode>
              </data>
            </node>
            <node id="n7::n0::n1">
              <data key="d6">
                <y:ShapeNode>
                  <y:Geometry height="30.0" width="30.0" x="9273.309293953906" y="2547.918135154634"/>
                  <y:Fill color="#999999" transparent="false"/>
                  <y:BorderStyle color="#000000" type="line" width="1.0"/>
                  <y:NodeLabel alignment="center" autoSizePolicy="content" fontFamily="c" fontSize="12" fontStyle="plain" hasBackgroundColor="false" hasLineColor="false" height="18.701171875" modelName="internal" modelPosition="c" textColor="#000000" visible="true" width="47.365234375" x="-8.6826171875" y="5.6494140625">M37058</y:NodeLabel>
                  <y:Shape type="ellipse"/>
                </y:ShapeNode>
              </data>
            </node>
          </graph>
        </node>
        <node id="n7::n1" yfiles.foldertype="group">
          <data key="d6">
            <y:ProxyAutoBoundsNode>
              <y:Realizers active="0">
                <y:GroupNode>
                  <y:Geometry height="78.701171875" width="77.365234375" x="9249.626676766406" y="2405.515791404634"/>
                  <y:Fill color="#CCCCCC" transparent="false"/>
                  <y:BorderStyle color="#000000" type="line" width="1.0"/>
                  <y:NodeLabel alignment="right" autoSizePolicy="node_width" backgroundColor="#333333" borderDistance="0.0" fontFamily="Dialog" fontSize="12" fontStyle="plain" hasLineColor="false" height="18.701171875" modelName="internal" modelPosition="t" textColor="#FFFFFF" visible="true" width="158.08984375" x="-40.3623046875" y="0.0">P_Oxidative Phosphorylation</y:NodeLabel>
                  <y:Shape type="roundrectangle"/>
                  <y:State closed="false" closedHeight="80.0" closedWidth="100.0" innerGraphDisplayEnabled="false"/>
                  <y:Insets bottom="15" bottomF="15.0" left="15" leftF="15.0" right="15" rightF="15.0" top="15" topF="15.0"/>
                  <y:BorderInsets bottom="0" bottomF="0.0" left="0" leftF="0.0" right="0" rightF="0.0" top="0" topF="0.0"/>
                </y:GroupNode>
                <y:GroupNode>
                  <y:Geometry height="500.0" width="500.0" x="-150.0" y="-150.0"/>
                  <y:Fill color="#FFFFFF" transparent="false"/>
                  <y:BorderStyle color="#000000" type="line" width="1.0"/>
                  <y:NodeLabel alignment="right" autoSizePolicy="node_width" backgroundColor="#333333" borderDistance="0.0" fontFamily="Dialog" fontSize="12" fontStyle="plain" hasLineColor="false" height="18.701171875" modelName="internal" modelPosition="t" textColor="#FFFFFF" visible="true" width="500.0" x="0.0" y="0.0">P_Oxidative Phosphorylation</y:NodeLabel>
                  <y:Shape type="roundrectangle"/>
                  <y:State closed="true" closedHeight="500.0" closedWidth="500.0" innerGraphDisplayEnabled="false"/>
                  <y:Insets bottom="15" bottomF="15.0" left="15" leftF="15.0" right="15" rightF="15.0" top="15" topF="15.0"/>
                  <y:BorderInsets bottom="0" bottomF="0.0" left="0" leftF="0.0" right="0" rightF="0.0" top="0" topF="0.0"/>
                </y:GroupNode>
              </y:Realizers>
            </y:ProxyAutoBoundsNode>
          </data>
          <graph edgedefault="directed" id="n7::n1:">
            <node id="n7::n1::n0">
              <data key="d6">
                <y:ShapeNode>
                  <y:Geometry height="30.0" width="30.0" x="9273.309293953906" y="2439.216963279634"/>
                  <y:Fill color="#999999" transparent="false"/>
                  <y:BorderStyle color="#000000" type="line" width="1.0"/>
                  <y:NodeLabel alignment="center" autoSizePolicy="content" fontFamily="c" fontSize="12" fontStyle="plain" hasBackgroundColor="false" hasLineColor="false" height="18.701171875" modelName="internal" modelPosition="c" textColor="#000000" visible="true" width="47.365234375" x="-8.6826171875" y="5.6494140625">M34425</y:NodeLabel>
                  <y:Shape type="ellipse"/>
                </y:ShapeNode>
              </data>
            </node>
          </graph>
        </node>
      </graph>
    </node>
    <node id="n8" yfiles.foldertype="group">
      <data key="d6">
        <y:ProxyAutoBoundsNode>
          <y:Realizers active="0">
            <y:GroupNode>
              <y:Geometry height="711.701171875" width="736.365234375" x="7877.871843211597" y="7567.773548323043"/>
              <y:Fill color="#F5ECEC" transparent="false"/>
              <y:BorderStyle color="#F5ECEC" type="dashed" width="1.0"/>
              <y:NodeLabel alignment="right" autoSizePolicy="node_width" backgroundColor="#EBEBEB" borderDistance="0.0" fontFamily="Dialog" fontSize="12" fontStyle="plain" hasLineColor="false" height="18.701171875" modelName="internal" modelPosition="t" textColor="#000000" visible="true" width="736.365234375" x="0.0" y="0.0">P_Unknown</y:NodeLabel>
              <y:Shape type="roundrectangle"/>
              <y:State closed="false" closedHeight="80.0" closedWidth="100.0" innerGraphDisplayEnabled="false"/>
              <y:Insets bottom="15" bottomF="15.0" left="15" leftF="15.0" right="15" rightF="15.0" top="15" topF="15.0"/>
              <y:BorderInsets bottom="0" bottomF="0.0" left="0" leftF="0.0" right="0" rightF="0.0" top="0" topF="0.0"/>
            </y:GroupNode>
            <y:GroupNode>
              <y:Geometry height="1000.0" width="1000.0" x="-400.0" y="-400.0"/>
              <y:Fill color="#BECBFF" transparent="false"/>
              <y:BorderStyle color="#000000" type="dashed" width="1.0"/>
              <y:NodeLabel alignment="right" autoSizePolicy="node_width" backgroundColor="#EBEBEB" borderDistance="0.0" fontFamily="Dialog" fontSize="12" fontStyle="plain" hasLineColor="false" height="18.701171875" modelName="internal" modelPosition="t" textColor="#000000" visible="true" width="1000.0" x="0.0" y="0.0">P_Unknown</y:NodeLabel>
              <y:Shape type="roundrectangle"/>
              <y:State closed="true" closedHeight="1000.0" closedWidth="1000.0" innerGraphDisplayEnabled="false"/>
              <y:Insets bottom="15" bottomF="15.0" left="15" leftF="15.0" right="15" rightF="15.0" top="15" topF="15.0"/>
              <y:BorderInsets bottom="0" bottomF="0.0" left="0" leftF="0.0" right="0" rightF="0.0" top="0" topF="0.0"/>
            </y:GroupNode>
          </y:Realizers>
        </y:ProxyAutoBoundsNode>
      </data>
      <graph edgedefault="directed" id="n8:">
        <node id="n8::n0">
          <data key="d6">
            <y:ShapeNode>
              <y:Geometry height="30.0" width="1.0" x="8110.054460399097" y="8082.474720198043"/>
              <y:Fill color="#C0C0C0" transparent="false"/>
              <y:BorderStyle color="#000000" type="line" width="1.0"/>
              <y:NodeLabel alignment="center" autoSizePolicy="content" fontFamily="c" fontSize="12" fontStyle="plain" hasBackgroundColor="false" hasLineColor="false" height="18.701171875" modelName="internal" modelPosition="c" textColor="#000000" visible="true" width="47.365234375" x="-23.1826171875" y="5.6494140625">M32735</y:NodeLabel>
              <y:Shape type="ellipse"/>
            </y:ShapeNode>
          </data>
        </node>
        <node id="n8::n1">
          <data key="d6">
            <y:ShapeNode>
              <y:Geometry height="30.0" width="1.0" x="8158.054460399097" y="8113.474720198043"/>
              <y:Fill color="#C0C0C0" transparent="false"/>
              <y:BorderStyle color="#000000" type="line" width="1.0"/>
              <y:NodeLabel alignment="center" autoSizePolicy="content" fontFamily="c" fontSize="12" fontStyle="plain" hasBackgroundColor="false" hasLineColor="false" height="18.701171875" modelName="internal" modelPosition="c" textColor="#000000" visible="true" width="47.365234375" x="-23.1826171875" y="5.6494140625">M32587</y:NodeLabel>
              <y:Shape type="ellipse"/>
            </y:ShapeNode>
          </data>
        </node>
        <node id="n8::n2">
          <data key="d6">
            <y:ShapeNode>
              <y:Geometry height="30.0" width="1.0" x="8484.054460399097" y="8070.474720198043"/>
              <y:Fill color="#C0C0C0" transparent="false"/>
              <y:BorderStyle color="#000000" type="line" width="1.0"/>
              <y:NodeLabel alignment="center" autoSizePolicy="content" fontFamily="c" fontSize="12" fontStyle="plain" hasBackgroundColor="false" hasLineColor="false" height="18.701171875" modelName="internal" modelPosition="c" textColor="#000000" visible="true" width="47.365234375" x="-23.1826171875" y="5.6494140625">M32549</y:NodeLabel>
              <y:Shape type="ellipse"/>
            </y:ShapeNode>
          </data>
        </node>
        <node id="n8::n3">
          <data key="d6">
            <y:ShapeNode>
              <y:Geometry height="30.0" width="1.0" x="8566.054460399097" y="8019.474720198043"/>
              <y:Fill color="#C0C0C0" transparent="false"/>
              <y:BorderStyle color="#000000" type="line" width="1.0"/>
              <y:NodeLabel alignment="center" autoSizePolicy="content" fontFamily="c" fontSize="12" fontStyle="plain" hasBackgroundColor="false" hasLineColor="false" height="18.701171875" modelName="internal" modelPosition="c" textColor="#000000" visible="true" width="47.365234375" x="-23.1826171875" y="5.6494140625">M32753</y:NodeLabel>
              <y:Shape type="ellipse"/>
            </y:ShapeNode>
          </data>
        </node>
        <node id="n8::n4">
          <data key="d6">
            <y:ShapeNode>
              <y:Geometry height="30.0" width="1.0" x="8080.054460399097" y="7631.474720198043"/>
              <y:Fill color="#C0C0C0" transparent="false"/>
              <y:BorderStyle color="#000000" type="line" width="1.0"/>
              <y:NodeLabel alignment="center" autoSizePolicy="content" fontFamily="c" fontSize="12" fontStyle="plain" hasBackgroundColor="false" hasLineColor="false" height="18.701171875" modelName="internal" modelPosition="c" textColor="#000000" visible="true" width="47.365234375" x="-23.1826171875" y="5.6494140625">M32616</y:NodeLabel>
              <y:Shape type="ellipse"/>
            </y:ShapeNode>
          </data>
        </node>
        <node id="n8::n5">
          <data key="d6">
            <y:ShapeNode>
              <y:Geometry height="30.0" width="1.0" x="8200.054460399097" y="7973.474720198043"/>
              <y:Fill color="#C0C0C0" transparent="false"/>
              <y:BorderStyle color="#000000" type="line" width="1.0"/>
              <y:NodeLabel alignment="center" autoSizePolicy="content" fontFamily="c" fontSize="12" fontStyle="plain" hasBackgroundColor="false" hasLineColor="false" height="18.701171875" modelName="internal" modelPosition="c" textColor="#000000" visible="true" width="47.365234375" x="-23.1826171875" y="5.6494140625">M32625</y:NodeLabel>
              <y:Shape type="ellipse"/>
            </y:ShapeNode>
          </data>
        </node>
        <node id="n8::n6">
          <data key="d6">
            <y:ShapeNode>
              <y:Geometry height="30.0" width="1.0" x="8240.054460399097" y="7716.474720198043"/>
              <y:Fill color="#C0C0C0" transparent="false"/>
              <y:BorderStyle color="#000000" type="line" width="1.0"/>
              <y:NodeLabel alignment="center" autoSizePolicy="content" fontFamily="c" fontSize="12" fontStyle="plain" hasBackgroundColor="false" hasLineColor="false" height="18.701171875" modelName="internal" modelPosition="c" textColor="#000000" visible="true" width="47.365234375" x="-23.1826171875" y="5.6494140625">M32632</y:NodeLabel>
              <y:Shape type="ellipse"/>
            </y:ShapeNode>
          </data>
        </node>
        <node id="n8::n7">
          <data key="d6">
            <y:ShapeNode>
              <y:Geometry height="30.0" width="1.0" x="8124.054460399097" y="7873.474720198043"/>
              <y:Fill color="#C0C0C0" transparent="false"/>
              <y:BorderStyle color="#000000" type="line" width="1.0"/>
              <y:NodeLabel alignment="center" autoSizePolicy="content" fontFamily="c" fontSize="12" fontStyle="plain" hasBackgroundColor="false" hasLineColor="false" height="18.701171875" modelName="internal" modelPosition="c" textColor="#000000" visible="true" width="47.365234375" x="-23.1826171875" y="5.6494140625">M32689</y:NodeLabel>
              <y:Shape type="ellipse"/>
            </y:ShapeNode>
          </data>
        </node>
        <node id="n8::n8">
          <data key="d6">
            <y:ShapeNode>
              <y:Geometry height="30.0" width="1.0" x="8168.054460399097" y="7905.474720198043"/>
              <y:Fill color="#C0C0C0" transparent="false"/>
              <y:BorderStyle color="#000000" type="line" width="1.0"/>
              <y:NodeLabel alignment="center" autoSizePolicy="content" fontFamily="c" fontSize="12" fontStyle="plain" hasBackgroundColor="false" hasLineColor="false" height="18.701171875" modelName="internal" modelPosition="c" textColor="#000000" visible="true" width="47.365234375" x="-23.1826171875" y="5.6494140625">M32695</y:NodeLabel>
              <y:Shape type="ellipse"/>
            </y:ShapeNode>
          </data>
        </node>
        <node id="n8::n9">
          <data key="d6">
            <y:ShapeNode>
              <y:Geometry height="30.0" width="1.0" x="8539.054460399097" y="7677.474720198043"/>
              <y:Fill color="#C0C0C0" transparent="false"/>
              <y:BorderStyle color="#000000" type="line" width="1.0"/>
              <y:NodeLabel alignment="center" autoSizePolicy="content" fontFamily="c" fontSize="12" fontStyle="plain" hasBackgroundColor="false" hasLineColor="false" height="18.701171875" modelName="internal" modelPosition="c" textColor="#000000" visible="true" width="47.365234375" x="-23.1826171875" y="5.6494140625">M32698</y:NodeLabel>
              <y:Shape type="ellipse"/>
            </y:ShapeNode>
          </data>
        </node>
        <node id="n8::n10">
          <data key="d6">
            <y:ShapeNode>
              <y:Geometry height="30.0" width="1.0" x="8274.054460399097" y="8038.474720198043"/>
              <y:Fill color="#C0C0C0" transparent="false"/>
              <y:BorderStyle color="#000000" type="line" width="1.0"/>
              <y:NodeLabel alignment="center" autoSizePolicy="content" fontFamily="c" fontSize="12" fontStyle="plain" hasBackgroundColor="false" hasLineColor="false" height="18.701171875" modelName="internal" modelPosition="c" textColor="#000000" visible="true" width="47.365234375" x="-23.1826171875" y="5.6494140625">M32746</y:NodeLabel>
              <y:Shape type="ellipse"/>
            </y:ShapeNode>
          </data>
        </node>
        <node id="n8::n11">
          <data key="d6">
            <y:ShapeNode>
              <y:Geometry height="30.0" width="1.0" x="8366.054460399097" y="8031.474720198043"/>
              <y:Fill color="#C0C0C0" transparent="false"/>
              <y:BorderStyle color="#000000" type="line" width="1.0"/>
              <y:NodeLabel alignment="center" autoSizePolicy="content" fontFamily="c" fontSize="12" fontStyle="plain" hasBackgroundColor="false" hasLineColor="false" height="18.701171875" modelName="internal" modelPosition="c" textColor="#000000" visible="true" width="47.365234375" x="-23.1826171875" y="5.6494140625">M32754</y:NodeLabel>
              <y:Shape type="ellipse"/>
            </y:ShapeNode>
          </data>
        </node>
        <node id="n8::n12">
          <data key="d6">
            <y:ShapeNode>
              <y:Geometry height="30.0" width="1.0" x="8551.054460399097" y="7957.474720198043"/>
              <y:Fill color="#C0C0C0" transparent="false"/>
              <y:BorderStyle color="#000000" type="line" width="1.0"/>
              <y:NodeLabel alignment="center" autoSizePolicy="content" fontFamily="c" fontSize="12" fontStyle="plain" hasBackgroundColor="false" hasLineColor="false" height="18.701171875" modelName="internal" modelPosition="c" textColor="#000000" visible="true" width="47.365234375" x="-23.1826171875" y="5.6494140625">M32755</y:NodeLabel>
              <y:Shape type="ellipse"/>
            </y:ShapeNode>
          </data>
        </node>
        <node id="n8::n13">
          <data key="d6">
            <y:ShapeNode>
              <y:Geometry height="30.0" width="1.0" x="8501.054460399097" y="8156.474720198043"/>
              <y:Fill color="#C0C0C0" transparent="false"/>
              <y:BorderStyle color="#000000" type="line" width="1.0"/>
              <y:NodeLabel alignment="center" autoSizePolicy="content" fontFamily="c" fontSize="12" fontStyle="plain" hasBackgroundColor="false" hasLineColor="false" height="18.701171875" modelName="internal" modelPosition="c" textColor="#000000" visible="true" width="47.365234375" x="-23.1826171875" y="5.6494140625">M32757</y:NodeLabel>
              <y:Shape type="ellipse"/>
            </y:ShapeNode>
          </data>
        </node>
        <node id="n8::n14">
          <data key="d6">
            <y:ShapeNode>
              <y:Geometry height="30.0" width="1.0" x="8394.054460399097" y="7849.474720198043"/>
              <y:Fill color="#C0C0C0" transparent="false"/>
              <y:BorderStyle color="#000000" type="line" width="1.0"/>
              <y:NodeLabel alignment="center" autoSizePolicy="content" fontFamily="c" fontSize="12" fontStyle="plain" hasBackgroundColor="false" hasLineColor="false" height="18.701171875" modelName="internal" modelPosition="c" textColor="#000000" visible="true" width="47.365234375" x="-23.1826171875" y="5.6494140625">M32758</y:NodeLabel>
              <y:Shape type="ellipse"/>
            </y:ShapeNode>
          </data>
        </node>
        <node id="n8::n15">
          <data key="d6">
            <y:ShapeNode>
              <y:Geometry height="30.0" width="1.0" x="8408.054460399097" y="7904.474720198043"/>
              <y:Fill color="#C0C0C0" transparent="false"/>
              <y:BorderStyle color="#000000" type="line" width="1.0"/>
              <y:NodeLabel alignment="center" autoSizePolicy="content" fontFamily="c" fontSize="12" fontStyle="plain" hasBackgroundColor="false" hasLineColor="false" height="18.701171875" modelName="internal" modelPosition="c" textColor="#000000" visible="true" width="47.365234375" x="-23.1826171875" y="5.6494140625">M32759</y:NodeLabel>
              <y:Shape type="ellipse"/>
            </y:ShapeNode>
          </data>
        </node>
        <node id="n8::n16">
          <data key="d6">
            <y:ShapeNode>
              <y:Geometry height="30.0" width="1.0" x="8133.054460399097" y="8051.474720198043"/>
              <y:Fill color="#C0C0C0" transparent="false"/>
              <y:BorderStyle color="#000000" type="line" width="1.0"/>
              <y:NodeLabel alignment="center" autoSizePolicy="content" fontFamily="c" fontSize="12" fontStyle="plain" hasBackgroundColor="false" hasLineColor="false" height="18.701171875" modelName="internal" modelPosition="c" textColor="#000000" visible="true" width="47.365234375" x="-23.1826171875" y="5.6494140625">M32761</y:NodeLabel>
              <y:Shape type="ellipse"/>
            </y:ShapeNode>
          </data>
        </node>
        <node id="n8::n17">
          <data key="d6">
            <y:ShapeNode>
              <y:Geometry height="30.0" width="1.0" x="8041.054460399097" y="8076.474720198043"/>
              <y:Fill color="#C0C0C0" transparent="false"/>
              <y:BorderStyle color="#000000" type="line" width="1.0"/>
              <y:NodeLabel alignment="center" autoSizePolicy="content" fontFamily="c" fontSize="12" fontStyle="plain" hasBackgroundColor="false" hasLineColor="false" height="18.701171875" modelName="internal" modelPosition="c" textColor="#000000" visible="true" width="47.365234375" x="-23.1826171875" y="5.6494140625">M32769</y:NodeLabel>
              <y:Shape type="ellipse"/>
            </y:ShapeNode>
          </data>
        </node>
        <node id="n8::n18">
          <data key="d6">
            <y:ShapeNode>
              <y:Geometry height="30.0" width="1.0" x="8437.054460399097" y="8085.474720198043"/>
              <y:Fill color="#C0C0C0" transparent="false"/>
              <y:BorderStyle color="#000000" type="line" width="1.0"/>
              <y:NodeLabel alignment="center" autoSizePolicy="content" fontFamily="c" fontSize="12" fontStyle="plain" hasBackgroundColor="false" hasLineColor="false" height="18.701171875" modelName="internal" modelPosition="c" textColor="#000000" visible="true" width="47.365234375" x="-23.1826171875" y="5.6494140625">M32786</y:NodeLabel>
              <y:Shape type="ellipse"/>
            </y:ShapeNode>
          </data>
        </node>
        <node id="n8::n19">
          <data key="d6">
            <y:ShapeNode>
              <y:Geometry height="30.0" width="1.0" x="8218.054460399097" y="8156.474720198043"/>
              <y:Fill color="#C0C0C0" transparent="false"/>
              <y:BorderStyle color="#000000" type="line" width="1.0"/>
              <y:NodeLabel alignment="center" autoSizePolicy="content" fontFamily="c" fontSize="12" fontStyle="plain" hasBackgroundColor="false" hasLineColor="false" height="18.701171875" modelName="internal" modelPosition="c" textColor="#000000" visible="true" width="47.365234375" x="-23.1826171875" y="5.6494140625">M32787</y:NodeLabel>
              <y:Shape type="ellipse"/>
            </y:ShapeNode>
          </data>
        </node>
        <node id="n8::n20">
          <data key="d6">
            <y:ShapeNode>
              <y:Geometry height="30.0" width="1.0" x="8324.054460399097" y="8073.474720198043"/>
              <y:Fill color="#C0C0C0" transparent="false"/>
              <y:BorderStyle color="#000000" type="line" width="1.0"/>
              <y:NodeLabel alignment="center" autoSizePolicy="content" fontFamily="c" fontSize="12" fontStyle="plain" hasBackgroundColor="false" hasLineColor="false" height="18.701171875" modelName="internal" modelPosition="c" textColor="#000000" visible="true" width="47.365234375" x="-23.1826171875" y="5.6494140625">M32795</y:NodeLabel>
              <y:Shape type="ellipse"/>
            </y:ShapeNode>
          </data>
        </node>
        <node id="n8::n21">
          <data key="d6">
            <y:ShapeNode>
              <y:Geometry height="30.0" width="1.0" x="8335.054460399097" y="8138.474720198043"/>
              <y:Fill color="#C0C0C0" transparent="false"/>
              <y:BorderStyle color="#000000" type="line" width="1.0"/>
              <y:NodeLabel alignment="center" autoSizePolicy="content" fontFamily="c" fontSize="12" fontStyle="plain" hasBackgroundColor="false" hasLineColor="false" height="18.701171875" modelName="internal" modelPosition="c" textColor="#000000" visible="true" width="47.365234375" x="-23.1826171875" y="5.6494140625">M32808</y:NodeLabel>
              <y:Shape type="ellipse"/>
            </y:ShapeNode>
          </data>
        </node>
        <node id="n8::n22">
          <data key="d6">
            <y:ShapeNode>
              <y:Geometry height="30.0" width="1.0" x="8296.054460399097" y="8207.474720198043"/>
              <y:Fill color="#C0C0C0" transparent="false"/>
              <y:BorderStyle color="#000000" type="line" width="1.0"/>
              <y:NodeLabel alignment="center" autoSizePolicy="content" fontFamily="c" fontSize="12" fontStyle="plain" hasBackgroundColor="false" hasLineColor="false" height="18.701171875" modelName="internal" modelPosition="c" textColor="#000000" visible="true" width="47.365234375" x="-23.1826171875" y="5.6494140625">M32838</y:NodeLabel>
              <y:Shape type="ellipse"/>
            </y:ShapeNode>
          </data>
        </node>
        <node id="n8::n23">
          <data key="d6">
            <y:ShapeNode>
              <y:Geometry height="30.0" width="1.0" x="8367.054460399097" y="8175.474720198043"/>
              <y:Fill color="#C0C0C0" transparent="false"/>
              <y:BorderStyle color="#000000" type="line" width="1.0"/>
              <y:NodeLabel alignment="center" autoSizePolicy="content" fontFamily="c" fontSize="12" fontStyle="plain" hasBackgroundColor="false" hasLineColor="false" height="18.701171875" modelName="internal" modelPosition="c" textColor="#000000" visible="true" width="47.365234375" x="-23.1826171875" y="5.6494140625">M32846</y:NodeLabel>
              <y:Shape type="ellipse"/>
            </y:ShapeNode>
          </data>
        </node>
        <node id="n8::n24">
          <data key="d6">
            <y:ShapeNode>
              <y:Geometry height="30.0" width="1.0" x="8468.054460399097" y="7891.474720198043"/>
              <y:Fill color="#C0C0C0" transparent="false"/>
              <y:BorderStyle color="#000000" type="line" width="1.0"/>
              <y:NodeLabel alignment="center" autoSizePolicy="content" fontFamily="c" fontSize="12" fontStyle="plain" hasBackgroundColor="false" hasLineColor="false" height="18.701171875" modelName="internal" modelPosition="c" textColor="#000000" visible="true" width="47.365234375" x="-23.1826171875" y="5.6494140625">M32847</y:NodeLabel>
              <y:Shape type="ellipse"/>
            </y:ShapeNode>
          </data>
        </node>
        <node id="n8::n25">
          <data key="d6">
            <y:ShapeNode>
              <y:Geometry height="30.0" width="1.0" x="8343.054460399097" y="7861.474720198043"/>
              <y:Fill color="#C0C0C0" transparent="false"/>
              <y:BorderStyle color="#000000" type="line" width="1.0"/>
              <y:NodeLabel alignment="center" autoSizePolicy="content" fontFamily="c" fontSize="12" fontStyle="plain" hasBackgroundColor="false" hasLineColor="false" height="18.701171875" modelName="internal" modelPosition="c" textColor="#000000" visible="true" width="47.365234375" x="-23.1826171875" y="5.6494140625">M32855</y:NodeLabel>
              <y:Shape type="ellipse"/>
            </y:ShapeNode>
          </data>
        </node>
        <node id="n8::n26">
          <data key="d6">
            <y:ShapeNode>
              <y:Geometry height="30.0" width="1.0" x="8043.054460399097" y="7775.474720198043"/>
              <y:Fill color="#C0C0C0" transparent="false"/>
              <y:BorderStyle color="#000000" type="line" width="1.0"/>
              <y:NodeLabel alignment="center" autoSizePolicy="content" fontFamily="c" fontSize="12" fontStyle="plain" hasBackgroundColor="false" hasLineColor="false" height="18.701171875" modelName="internal" modelPosition="c" textColor="#000000" visible="true" width="47.365234375" x="-23.1826171875" y="5.6494140625">M32881</y:NodeLabel>
              <y:Shape type="ellipse"/>
            </y:ShapeNode>
          </data>
        </node>
        <node id="n8::n27">
          <data key="d6">
            <y:ShapeNode>
              <y:Geometry height="30.0" width="1.0" x="8496.054460399097" y="7791.474720198043"/>
              <y:Fill color="#C0C0C0" transparent="false"/>
              <y:BorderStyle color="#000000" type="line" width="1.0"/>
              <y:NodeLabel alignment="center" autoSizePolicy="content" fontFamily="c" fontSize="12" fontStyle="plain" hasBackgroundColor="false" hasLineColor="false" height="18.701171875" modelName="internal" modelPosition="c" textColor="#000000" visible="true" width="47.365234375" x="-23.1826171875" y="5.6494140625">M32910</y:NodeLabel>
              <y:Shape type="ellipse"/>
            </y:ShapeNode>
          </data>
        </node>
        <node id="n8::n28">
          <data key="d6">
            <y:ShapeNode>
              <y:Geometry height="30.0" width="1.0" x="8492.054460399097" y="8008.474720198043"/>
              <y:Fill color="#C0C0C0" transparent="false"/>
              <y:BorderStyle color="#000000" type="line" width="1.0"/>
              <y:NodeLabel alignment="center" autoSizePolicy="content" fontFamily="c" fontSize="12" fontStyle="plain" hasBackgroundColor="false" hasLineColor="false" height="18.701171875" modelName="internal" modelPosition="c" textColor="#000000" visible="true" width="47.365234375" x="-23.1826171875" y="5.6494140625">M33072</y:NodeLabel>
              <y:Shape type="ellipse"/>
            </y:ShapeNode>
          </data>
        </node>
        <node id="n8::n29">
          <data key="d6">
            <y:ShapeNode>
              <y:Geometry height="30.0" width="1.0" x="8231.054460399097" y="7623.474720198043"/>
              <y:Fill color="#C0C0C0" transparent="false"/>
              <y:BorderStyle color="#000000" type="line" width="1.0"/>
              <y:NodeLabel alignment="center" autoSizePolicy="content" fontFamily="c" fontSize="12" fontStyle="plain" hasBackgroundColor="false" hasLineColor="false" height="18.701171875" modelName="internal" modelPosition="c" textColor="#000000" visible="true" width="47.365234375" x="-23.1826171875" y="5.6494140625">M33132</y:NodeLabel>
              <y:Shape type="ellipse"/>
            </y:ShapeNode>
          </data>
        </node>
        <node id="n8::n30">
          <data key="d6">
            <y:ShapeNode>
              <y:Geometry height="30.0" width="1.0" x="8504.054460399097" y="7953.474720198043"/>
              <y:Fill color="#C0C0C0" transparent="false"/>
              <y:BorderStyle color="#000000" type="line" width="1.0"/>
              <y:NodeLabel alignment="center" autoSizePolicy="content" fontFamily="c" fontSize="12" fontStyle="plain" hasBackgroundColor="false" hasLineColor="false" height="18.701171875" modelName="internal" modelPosition="c" textColor="#000000" visible="true" width="47.365234375" x="-23.1826171875" y="5.6494140625">M33138</y:NodeLabel>
              <y:Shape type="ellipse"/>
            </y:ShapeNode>
          </data>
        </node>
        <node id="n8::n31">
          <data key="d6">
            <y:ShapeNode>
              <y:Geometry height="30.0" width="1.0" x="8161.054460399097" y="7601.474720198043"/>
              <y:Fill color="#C0C0C0" transparent="false"/>
              <y:BorderStyle color="#000000" type="line" width="1.0"/>
              <y:NodeLabel alignment="center" autoSizePolicy="content" fontFamily="c" fontSize="12" fontStyle="plain" hasBackgroundColor="false" hasLineColor="false" height="18.701171875" modelName="internal" modelPosition="c" textColor="#000000" visible="true" width="47.365234375" x="-23.1826171875" y="5.6494140625">M33140</y:NodeLabel>
              <y:Shape type="ellipse"/>
            </y:ShapeNode>
          </data>
        </node>
        <node id="n8::n32">
          <data key="d6">
            <y:ShapeNode>
              <y:Geometry height="30.0" width="1.0" x="8087.054460399097" y="7917.474720198043"/>
              <y:Fill color="#C0C0C0" transparent="false"/>
              <y:BorderStyle color="#000000" type="line" width="1.0"/>
              <y:NodeLabel alignment="center" autoSizePolicy="content" fontFamily="c" fontSize="12" fontStyle="plain" hasBackgroundColor="false" hasLineColor="false" height="18.701171875" modelName="internal" modelPosition="c" textColor="#000000" visible="true" width="47.365234375" x="-23.1826171875" y="5.6494140625">M33144</y:NodeLabel>
              <y:Shape type="ellipse"/>
            </y:ShapeNode>
          </data>
        </node>
        <node id="n8::n33">
          <data key="d6">
            <y:ShapeNode>
              <y:Geometry height="30.0" width="1.0" x="8095.054460399097" y="7970.474720198043"/>
              <y:Fill color="#C0C0C0" transparent="false"/>
              <y:BorderStyle color="#000000" type="line" width="1.0"/>
              <y:NodeLabel alignment="center" autoSizePolicy="content" fontFamily="c" fontSize="12" fontStyle="plain" hasBackgroundColor="false" hasLineColor="false" height="18.701171875" modelName="internal" modelPosition="c" textColor="#000000" visible="true" width="47.365234375" x="-23.1826171875" y="5.6494140625">M33225</y:NodeLabel>
              <y:Shape type="ellipse"/>
            </y:ShapeNode>
          </data>
        </node>
        <node id="n8::n34">
          <data key="d6">
            <y:ShapeNode>
              <y:Geometry height="30.0" width="1.0" x="8247.054460399097" y="7992.474720198043"/>
              <y:Fill color="#C0C0C0" transparent="false"/>
              <y:BorderStyle color="#000000" type="line" width="1.0"/>
              <y:NodeLabel alignment="center" autoSizePolicy="content" fontFamily="c" fontSize="12" fontStyle="plain" hasBackgroundColor="false" hasLineColor="false" height="18.701171875" modelName="internal" modelPosition="c" textColor="#000000" visible="true" width="47.365234375" x="-23.1826171875" y="5.6494140625">M33290</y:NodeLabel>
              <y:Shape type="ellipse"/>
            </y:ShapeNode>
          </data>
        </node>
        <node id="n8::n35">
          <data key="d6">
            <y:ShapeNode>
              <y:Geometry height="30.0" width="1.0" x="7944.054460399097" y="7916.474720198043"/>
              <y:Fill color="#C0C0C0" transparent="false"/>
              <y:BorderStyle color="#000000" type="line" width="1.0"/>
              <y:NodeLabel alignment="center" autoSizePolicy="content" fontFamily="c" fontSize="12" fontStyle="plain" hasBackgroundColor="false" hasLineColor="false" height="18.701171875" modelName="internal" modelPosition="c" textColor="#000000" visible="true" width="47.365234375" x="-23.1826171875" y="5.6494140625">M33408</y:NodeLabel>
              <y:Shape type="ellipse"/>
            </y:ShapeNode>
          </data>
        </node>
        <node id="n8::n36">
          <data key="d6">
            <y:ShapeNode>
              <y:Geometry height="30.0" width="1.0" x="8401.054460399097" y="7967.474720198043"/>
              <y:Fill color="#C0C0C0" transparent="false"/>
              <y:BorderStyle color="#000000" type="line" width="1.0"/>
              <y:NodeLabel alignment="center" autoSizePolicy="content" fontFamily="c" fontSize="12" fontStyle="plain" hasBackgroundColor="false" hasLineColor="false" height="18.701171875" modelName="internal" modelPosition="c" textColor="#000000" visible="true" width="47.365234375" x="-23.1826171875" y="5.6494140625">M33510</y:NodeLabel>
              <y:Shape type="ellipse"/>
            </y:ShapeNode>
          </data>
        </node>
        <node id="n8::n37">
          <data key="d6">
            <y:ShapeNode>
              <y:Geometry height="30.0" width="1.0" x="8427.054460399097" y="8138.474720198043"/>
              <y:Fill color="#C0C0C0" transparent="false"/>
              <y:BorderStyle color="#000000" type="line" width="1.0"/>
              <y:NodeLabel alignment="center" autoSizePolicy="content" fontFamily="c" fontSize="12" fontStyle="plain" hasBackgroundColor="false" hasLineColor="false" height="18.701171875" modelName="internal" modelPosition="c" textColor="#000000" visible="true" width="47.365234375" x="-23.1826171875" y="5.6494140625">M33511</y:NodeLabel>
              <y:Shape type="ellipse"/>
            </y:ShapeNode>
          </data>
        </node>
        <node id="n8::n38">
          <data key="d6">
            <y:ShapeNode>
              <y:Geometry height="30.0" width="1.0" x="8354.054460399097" y="7974.474720198043"/>
              <y:Fill color="#C0C0C0" transparent="false"/>
              <y:BorderStyle color="#000000" type="line" width="1.0"/>
              <y:NodeLabel alignment="center" autoSizePolicy="content" fontFamily="c" fontSize="12" fontStyle="plain" hasBackgroundColor="false" hasLineColor="false" height="18.701171875" modelName="internal" modelPosition="c" textColor="#000000" visible="true" width="47.365234375" x="-23.1826171875" y="5.6494140625">M33515</y:NodeLabel>
              <y:Shape type="ellipse"/>
            </y:ShapeNode>
          </data>
        </node>
        <node id="n8::n39">
          <data key="d6">
            <y:ShapeNode>
              <y:Geometry height="30.0" width="1.0" x="8372.054460399097" y="8062.474720198043"/>
              <y:Fill color="#C0C0C0" transparent="false"/>
              <y:BorderStyle color="#000000" type="line" width="1.0"/>
              <y:NodeLabel alignment="center" autoSizePolicy="content" fontFamily="c" fontSize="12" fontStyle="plain" hasBackgroundColor="false" hasLineColor="false" height="18.701171875" modelName="internal" modelPosition="c" textColor="#000000" visible="true" width="47.365234375" x="-23.1826171875" y="5.6494140625">M33516</y:NodeLabel>
              <y:Shape type="ellipse"/>
            </y:ShapeNode>
          </data>
        </node>
        <node id="n8::n40">
          <data key="d6">
            <y:ShapeNode>
              <y:Geometry height="30.0" width="1.0" x="8451.054460399097" y="7957.474720198043"/>
              <y:Fill color="#C0C0C0" transparent="false"/>
              <y:BorderStyle color="#000000" type="line" width="1.0"/>
              <y:NodeLabel alignment="center" autoSizePolicy="content" fontFamily="c" fontSize="12" fontStyle="plain" hasBackgroundColor="false" hasLineColor="false" height="18.701171875" modelName="internal" modelPosition="c" textColor="#000000" visible="true" width="47.365234375" x="-23.1826171875" y="5.6494140625">M33519</y:NodeLabel>
              <y:Shape type="ellipse"/>
            </y:ShapeNode>
          </data>
        </node>
        <node id="n8::n41">
          <data key="d6">
            <y:ShapeNode>
              <y:Geometry height="30.0" width="1.0" x="8291.054460399097" y="7668.474720198043"/>
              <y:Fill color="#C0C0C0" transparent="false"/>
              <y:BorderStyle color="#000000" type="line" width="1.0"/>
              <y:NodeLabel alignment="center" autoSizePolicy="content" fontFamily="c" fontSize="12" fontStyle="plain" hasBackgroundColor="false" hasLineColor="false" height="18.701171875" modelName="internal" modelPosition="c" textColor="#000000" visible="true" width="47.365234375" x="-23.1826171875" y="5.6494140625">M33627</y:NodeLabel>
              <y:Shape type="ellipse"/>
            </y:ShapeNode>
          </data>
        </node>
        <node id="n8::n42">
          <data key="d6">
            <y:ShapeNode>
              <y:Geometry height="30.0" width="1.0" x="8206.054460399097" y="8125.474720198043"/>
              <y:Fill color="#C0C0C0" transparent="false"/>
              <y:BorderStyle color="#000000" type="line" width="1.0"/>
              <y:NodeLabel alignment="center" autoSizePolicy="content" fontFamily="c" fontSize="12" fontStyle="plain" hasBackgroundColor="false" hasLineColor="false" height="18.701171875" modelName="internal" modelPosition="c" textColor="#000000" visible="true" width="47.365234375" x="-23.1826171875" y="5.6494140625">M34112</y:NodeLabel>
              <y:Shape type="ellipse"/>
            </y:ShapeNode>
          </data>
        </node>
        <node id="n8::n43">
          <data key="d6">
            <y:ShapeNode>
              <y:Geometry height="30.0" width="1.0" x="8239.054460399097" y="7872.474720198043"/>
              <y:Fill color="#C0C0C0" transparent="false"/>
              <y:BorderStyle color="#000000" type="line" width="1.0"/>
              <y:NodeLabel alignment="center" autoSizePolicy="content" fontFamily="c" fontSize="12" fontStyle="plain" hasBackgroundColor="false" hasLineColor="false" height="18.701171875" modelName="internal" modelPosition="c" textColor="#000000" visible="true" width="47.365234375" x="-23.1826171875" y="5.6494140625">M34453</y:NodeLabel>
              <y:Shape type="ellipse"/>
            </y:ShapeNode>
          </data>
        </node>
        <node id="n8::n44">
          <data key="d6">
            <y:ShapeNode>
              <y:Geometry height="30.0" width="1.0" x="8556.054460399097" y="7820.474720198043"/>
              <y:Fill color="#C0C0C0" transparent="false"/>
              <y:BorderStyle color="#000000" type="line" width="1.0"/>
              <y:NodeLabel alignment="center" autoSizePolicy="content" fontFamily="c" fontSize="12" fontStyle="plain" hasBackgroundColor="false" hasLineColor="false" height="18.701171875" modelName="internal" modelPosition="c" textColor="#000000" visible="true" width="47.365234375" x="-23.1826171875" y="5.6494140625">M34481</y:NodeLabel>
              <y:Shape type="ellipse"/>
            </y:ShapeNode>
          </data>
        </node>
        <node id="n8::n45">
          <data key="d6">
            <y:ShapeNode>
              <y:Geometry height="30.0" width="1.0" x="7916.054460399097" y="8051.474720198043"/>
              <y:Fill color="#C0C0C0" transparent="false"/>
              <y:BorderStyle color="#000000" type="line" width="1.0"/>
              <y:NodeLabel alignment="center" autoSizePolicy="content" fontFamily="c" fontSize="12" fontStyle="plain" hasBackgroundColor="false" hasLineColor="false" height="18.701171875" modelName="internal" modelPosition="c" textColor="#000000" visible="true" width="47.365234375" x="-23.1826171875" y="5.6494140625">M34499</y:NodeLabel>
              <y:Shape type="ellipse"/>
            </y:ShapeNode>
          </data>
        </node>
        <node id="n8::n46">
          <data key="d6">
            <y:ShapeNode>
              <y:Geometry height="30.0" width="1.0" x="8060.054460399097" y="8018.474720198043"/>
              <y:Fill color="#C0C0C0" transparent="false"/>
              <y:BorderStyle color="#000000" type="line" width="1.0"/>
              <y:NodeLabel alignment="center" autoSizePolicy="content" fontFamily="c" fontSize="12" fontStyle="plain" hasBackgroundColor="false" hasLineColor="false" height="18.701171875" modelName="internal" modelPosition="c" textColor="#000000" visible="true" width="47.365234375" x="-23.1826171875" y="5.6494140625">M34527</y:NodeLabel>
              <y:Shape type="ellipse"/>
            </y:ShapeNode>
          </data>
        </node>
        <node id="n8::n47">
          <data key="d6">
            <y:ShapeNode>
              <y:Geometry height="30.0" width="1.0" x="8180.054460399097" y="8046.474720198043"/>
              <y:Fill color="#C0C0C0" transparent="false"/>
              <y:BorderStyle color="#000000" type="line" width="1.0"/>
              <y:NodeLabel alignment="center" autoSizePolicy="content" fontFamily="c" fontSize="12" fontStyle="plain" hasBackgroundColor="false" hasLineColor="false" height="18.701171875" modelName="internal" modelPosition="c" textColor="#000000" visible="true" width="47.365234375" x="-23.1826171875" y="5.6494140625">M34529</y:NodeLabel>
              <y:Shape type="ellipse"/>
            </y:ShapeNode>
          </data>
        </node>
        <node id="n8::n48">
          <data key="d6">
            <y:ShapeNode>
              <y:Geometry height="30.0" width="1.0" x="8288.054460399097" y="7772.474720198043"/>
              <y:Fill color="#C0C0C0" transparent="false"/>
              <y:BorderStyle color="#000000" type="line" width="1.0"/>
              <y:NodeLabel alignment="center" autoSizePolicy="content" fontFamily="c" fontSize="12" fontStyle="plain" hasBackgroundColor="false" hasLineColor="false" height="18.701171875" modelName="internal" modelPosition="c" textColor="#000000" visible="true" width="47.365234375" x="-23.1826171875" y="5.6494140625">M34535</y:NodeLabel>
              <y:Shape type="ellipse"/>
            </y:ShapeNode>
          </data>
        </node>
        <node id="n8::n49">
          <data key="d6">
            <y:ShapeNode>
              <y:Geometry height="30.0" width="1.0" x="8543.054460399097" y="8152.474720198043"/>
              <y:Fill color="#C0C0C0" transparent="false"/>
              <y:BorderStyle color="#000000" type="line" width="1.0"/>
              <y:NodeLabel alignment="center" autoSizePolicy="content" fontFamily="c" fontSize="12" fontStyle="plain" hasBackgroundColor="false" hasLineColor="false" height="18.701171875" modelName="internal" modelPosition="c" textColor="#000000" visible="true" width="47.365234375" x="-23.1826171875" y="5.6494140625">M34539</y:NodeLabel>
              <y:Shape type="ellipse"/>
            </y:ShapeNode>
          </data>
        </node>
        <node id="n8::n50">
          <data key="d6">
            <y:ShapeNode>
              <y:Geometry height="30.0" width="1.0" x="8575.054460399097" y="8085.474720198043"/>
              <y:Fill color="#C0C0C0" transparent="false"/>
              <y:BorderStyle color="#000000" type="line" width="1.0"/>
              <y:NodeLabel alignment="center" autoSizePolicy="content" fontFamily="c" fontSize="12" fontStyle="plain" hasBackgroundColor="false" hasLineColor="false" height="18.701171875" modelName="internal" modelPosition="c" textColor="#000000" visible="true" width="47.365234375" x="-23.1826171875" y="5.6494140625">M35193</y:NodeLabel>
              <y:Shape type="ellipse"/>
            </y:ShapeNode>
          </data>
        </node>
        <node id="n8::n51">
          <data key="d6">
            <y:ShapeNode>
              <y:Geometry height="30.0" width="1.0" x="8572.054460399097" y="7748.474720198043"/>
              <y:Fill color="#C0C0C0" transparent="false"/>
              <y:BorderStyle color="#000000" type="line" width="1.0"/>
              <y:NodeLabel alignment="center" autoSizePolicy="content" fontFamily="c" fontSize="12" fontStyle="plain" hasBackgroundColor="false" hasLineColor="false" height="18.701171875" modelName="internal" modelPosition="c" textColor="#000000" visible="true" width="47.365234375" x="-23.1826171875" y="5.6494140625">M36399</y:NodeLabel>
              <y:Shape type="ellipse"/>
            </y:ShapeNode>
          </data>
        </node>
        <node id="n8::n52">
          <data key="d6">
            <y:ShapeNode>
              <y:Geometry height="30.0" width="1.0" x="8202.054460399097" y="7775.474720198043"/>
              <y:Fill color="#C0C0C0" transparent="false"/>
              <y:BorderStyle color="#000000" type="line" width="1.0"/>
              <y:NodeLabel alignment="center" autoSizePolicy="content" fontFamily="c" fontSize="12" fontStyle="plain" hasBackgroundColor="false" hasLineColor="false" height="18.701171875" modelName="internal" modelPosition="c" textColor="#000000" visible="true" width="47.365234375" x="-23.1826171875" y="5.6494140625">M36515</y:NodeLabel>
              <y:Shape type="ellipse"/>
            </y:ShapeNode>
          </data>
        </node>
        <node id="n8::n53">
          <data key="d6">
            <y:ShapeNode>
              <y:Geometry height="30.0" width="1.0" x="8429.054460399097" y="8019.474720198043"/>
              <y:Fill color="#C0C0C0" transparent="false"/>
              <y:BorderStyle color="#000000" type="line" width="1.0"/>
              <y:NodeLabel alignment="center" autoSizePolicy="content" fontFamily="c" fontSize="12" fontStyle="plain" hasBackgroundColor="false" hasLineColor="false" height="18.701171875" modelName="internal" modelPosition="c" textColor="#000000" visible="true" width="47.365234375" x="-23.1826171875" y="5.6494140625">M36966</y:NodeLabel>
              <y:Shape type="ellipse"/>
            </y:ShapeNode>
          </data>
        </node>
        <node id="n8::n54">
          <data key="d6">
            <y:ShapeNode>
              <y:Geometry height="30.0" width="1.0" x="8115.054460399097" y="7793.474720198043"/>
              <y:Fill color="#C0C0C0" transparent="false"/>
              <y:BorderStyle color="#000000" type="line" width="1.0"/>
[truncated: 1,292,326 more chars]
