# Supplementary material for: Phenotype-driven identification of modules in a hierarchical map of multifluid metabolic correlations
Source: NPJ Syst Biol Appl. 2017 Sep 21;3:28. doi: 10.1038/s41540-017-0029-9 (PMC5608949; doi:10.1038/s41540-017-0029-9)
Supplement: Supplementary file 1 — Supplementary Material [file 41540_2017_29_MOESM1_ESM.zip › Supplement_onlineVersion/SupportingInformation_S3_Hierarchical map/SupportingInformation_S3_Subpathway network.graphml]

<?xml version="1.0" encoding="UTF-8" standalone="no"?>
<graphml xmlns="http://graphml.graphdrawing.org/xmlns" xmlns:xsi="http://www.w3.org/2001/XMLSchema-instance" xmlns:y="http://www.yworks.com/xml/graphml" xmlns:yed="http://www.yworks.com/xml/yed/3" xsi:schemaLocation="http://graphml.graphdrawing.org/xmlns http://www.yworks.com/xml/schema/graphml/1.1/ygraphml.xsd">
  <!--Created by yEd 3.12.2-->
  <key for="graphml" id="d0" yfiles.type="resources"/>
  <key for="port" id="d1" yfiles.type="portgraphics"/>
  <key for="port" id="d2" yfiles.type="portgeometry"/>
  <key for="port" id="d3" yfiles.type="portuserdata"/>
  <key attr.name="url" attr.type="string" for="node" id="d4"/>
  <key attr.name="description" attr.type="string" for="node" id="d5"/>
  <key for="node" id="d6" yfiles.type="nodegraphics"/>
  <key attr.name="Description" attr.type="string" for="graph" id="d7"/>
  <key attr.name="url" attr.type="string" for="edge" id="d8"/>
  <key attr.name="description" attr.type="string" for="edge" id="d9"/>
  <key for="edge" id="d10" yfiles.type="edgegraphics"/>
  <graph edgedefault="directed" id="G">
    <data key="d7"/>
    <node id="n0" yfiles.foldertype="group">
      <data key="d6">
        <y:ProxyAutoBoundsNode>
          <y:Realizers active="0">
            <y:GroupNode>
              <y:Geometry height="191.0517578125" width="229.9228515625" x="1261.5973981638776" y="2029.482796249281"/>
              <y:Fill color="#FBEEEE" transparent="false"/>
              <y:BorderStyle color="#000000" type="dashed" width="1.0"/>
              <y:NodeLabel alignment="center" autoSizePolicy="node_width" borderDistance="0.0" fontFamily="Dialog" fontSize="15" fontStyle="bold" hasBackgroundColor="false" hasLineColor="false" height="22.37646484375" modelName="sides" modelPosition="s" textColor="#000000" visible="true" width="229.9228515625" x="0.0" y="191.0517578125">P_Carbohydrate</y:NodeLabel>
              <y:Shape type="roundrectangle"/>
              <y:State closed="false" closedHeight="80.0" closedWidth="100.0" innerGraphDisplayEnabled="false"/>
              <y:Insets bottom="15" bottomF="15.0" left="15" leftF="15.0" right="15" rightF="15.0" top="15" topF="15.0"/>
              <y:BorderInsets bottom="0" bottomF="0.0" left="0" leftF="0.0" right="0" rightF="0.0" top="0" topF="0.0"/>
            </y:GroupNode>
            <y:GroupNode>
              <y:Geometry height="500.0" width="500.0" x="-150.0" y="-150.0"/>
              <y:Fill color="#FFFFFF" transparent="false"/>
              <y:BorderStyle color="#000000" type="line" width="1.0"/>
              <y:NodeLabel alignment="right" autoSizePolicy="node_width" backgroundColor="#333333" borderDistance="0.0" fontFamily="Dialog" fontSize="12" fontStyle="plain" hasLineColor="false" height="18.701171875" modelName="internal" modelPosition="t" textColor="#FFFFFF" visible="true" width="500.0" x="0.0" y="0.0">P_Carbohydrate</y:NodeLabel>
              <y:Shape type="roundrectangle"/>
              <y:State closed="true" closedHeight="500.0" closedWidth="500.0" innerGraphDisplayEnabled="false"/>
              <y:Insets bottom="15" bottomF="15.0" left="15" leftF="15.0" right="15" rightF="15.0" top="15" topF="15.0"/>
              <y:BorderInsets bottom="0" bottomF="0.0" left="0" leftF="0.0" right="0" rightF="0.0" top="0" topF="0.0"/>
            </y:GroupNode>
          </y:Realizers>
        </y:ProxyAutoBoundsNode>
      </data>
      <graph edgedefault="directed" id="n0:">
        <node id="n0::n0">
          <data key="d6">
            <y:ShapeNode>
              <y:Geometry height="40.0" width="40.0" x="1356.5588239451276" y="2044.482796249281"/>
              <y:Fill color="#C0C0C0" transparent="false"/>
              <y:BorderStyle color="#000000" type="line" width="1.0"/>
              <y:NodeLabel alignment="center" autoSizePolicy="content" fontFamily="c" fontSize="15" fontStyle="plain" hasBackgroundColor="false" hasLineColor="false" height="40.7529296875" modelName="sides" modelPosition="s" textColor="#000000" visible="true" width="199.9228515625" x="-79.96142578125" y="44.0">Glycolysis, Gluconeogenesis,
and Pyruvate Metabolism</y:NodeLabel>
              <y:Shape type="ellipse"/>
            </y:ShapeNode>
          </data>
        </node>
        <node id="n0::n1">
          <data key="d6">
            <y:ShapeNode>
              <y:Geometry height="40.0" width="40.0" x="1356.5588239451276" y="2120.781624374281"/>
              <y:Fill color="#C0C0C0" transparent="false"/>
              <y:BorderStyle color="#000000" type="line" width="1.0"/>
              <y:NodeLabel alignment="center" autoSizePolicy="content" fontFamily="c" fontSize="15" fontStyle="plain" hasBackgroundColor="false" hasLineColor="false" height="40.7529296875" modelName="sides" modelPosition="s" textColor="#000000" visible="true" width="161.587890625" x="-60.7939453125" y="44.0">Fructose, Mannose and
Galactose Metabolism</y:NodeLabel>
              <y:Shape type="ellipse"/>
            </y:ShapeNode>
          </data>
        </node>
      </graph>
    </node>
    <node id="n1" yfiles.foldertype="group">
      <data key="d6">
        <y:ProxyAutoBoundsNode>
          <y:Realizers active="0">
            <y:GroupNode>
              <y:Geometry height="271.07499335493185" width="340.9691132836658" x="854.1606763557579" y="423.820172258826"/>
              <y:Fill color="#FBEEEE" transparent="false"/>
              <y:BorderStyle color="#000000" type="dashed" width="1.0"/>
              <y:NodeLabel alignment="center" autoSizePolicy="node_width" borderDistance="0.0" fontFamily="Dialog" fontSize="15" fontStyle="bold" hasBackgroundColor="false" hasLineColor="false" height="22.37646484375" modelName="sides" modelPosition="s" textColor="#000000" visible="true" width="340.9691132836658" x="0.0" y="271.07499335493185">P_Xenobiotics</y:NodeLabel>
              <y:Shape type="roundrectangle"/>
              <y:State closed="false" closedHeight="80.0" closedWidth="100.0" innerGraphDisplayEnabled="false"/>
              <y:Insets bottom="15" bottomF="15.0" left="15" leftF="15.0" right="15" rightF="15.0" top="15" topF="15.0"/>
              <y:BorderInsets bottom="0" bottomF="0.0" left="0" leftF="0.0" right="0" rightF="0.0" top="0" topF="0.0"/>
            </y:GroupNode>
            <y:GroupNode>
              <y:Geometry height="500.0" width="500.0" x="-150.0" y="-150.0"/>
              <y:Fill color="#FFFFFF" transparent="false"/>
              <y:BorderStyle color="#000000" type="line" width="1.0"/>
              <y:NodeLabel alignment="right" autoSizePolicy="node_width" backgroundColor="#333333" borderDistance="0.0" fontFamily="Dialog" fontSize="12" fontStyle="plain" hasLineColor="false" height="18.701171875" modelName="internal" modelPosition="t" textColor="#FFFFFF" visible="true" width="500.0" x="0.0" y="0.0">P_Xenobiotics</y:NodeLabel>
              <y:Shape type="roundrectangle"/>
              <y:State closed="true" closedHeight="500.0" closedWidth="500.0" innerGraphDisplayEnabled="false"/>
              <y:Insets bottom="15" bottomF="15.0" left="15" leftF="15.0" right="15" rightF="15.0" top="15" topF="15.0"/>
              <y:BorderInsets bottom="0" bottomF="0.0" left="0" leftF="0.0" right="0" rightF="0.0" top="0" topF="0.0"/>
            </y:GroupNode>
          </y:Realizers>
        </y:ProxyAutoBoundsNode>
      </data>
      <graph edgedefault="directed" id="n1:">
        <node id="n1::n0">
          <data key="d6">
            <y:ShapeNode>
              <y:Geometry height="40.0" width="40.0" x="982.344835664963" y="438.820172258826"/>
              <y:Fill color="#C0C0C0" transparent="false"/>
              <y:BorderStyle color="#000000" type="line" width="1.0"/>
              <y:NodeLabel alignment="center" autoSizePolicy="content" fontFamily="c" fontSize="15" fontStyle="plain" hasBackgroundColor="false" hasLineColor="false" height="22.37646484375" modelName="sides" modelPosition="s" textColor="#000000" visible="true" width="144.07568359375" x="-52.037841796875" y="44.0">Xanthine Metabolism</y:NodeLabel>
              <y:Shape type="ellipse"/>
            </y:ShapeNode>
          </data>
        </node>
        <node id="n1::n1">
          <data key="d6">
            <y:ShapeNode>
              <y:Geometry height="40.0" width="40.0" x="1033.072811782535" y="613.5187007700079"/>
              <y:Fill color="#C0C0C0" transparent="false"/>
              <y:BorderStyle color="#000000" type="line" width="1.0"/>
              <y:NodeLabel alignment="center" autoSizePolicy="content" fontFamily="c" fontSize="15" fontStyle="plain" hasBackgroundColor="false" hasLineColor="false" height="22.37646484375" modelName="sides" modelPosition="s" textColor="#000000" visible="true" width="66.51953125" x="-13.259765625" y="44.0">Chemical</y:NodeLabel>
              <y:Shape type="ellipse"/>
            </y:ShapeNode>
          </data>
        </node>
        <node id="n1::n2">
          <data key="d6">
            <y:ShapeNode>
              <y:Geometry height="40.0" width="40.0" x="1080.9984419831737" y="537.9297308121809"/>
              <y:Fill color="#C0C0C0" transparent="false"/>
              <y:BorderStyle color="#000000" type="line" width="1.0"/>
              <y:NodeLabel alignment="center" autoSizePolicy="content" fontFamily="c" fontSize="15" fontStyle="plain" hasBackgroundColor="false" hasLineColor="false" height="22.37646484375" modelName="sides" modelPosition="s" textColor="#000000" visible="true" width="158.2626953125" x="-59.13134765625" y="44.0">Food Component/Plant</y:NodeLabel>
              <y:Shape type="ellipse"/>
            </y:ShapeNode>
          </data>
        </node>
        <node id="n1::n3">
          <data key="d6">
            <y:ShapeNode>
              <y:Geometry height="40.0" width="40.0" x="923.2822583870079" y="518.3908453732033"/>
              <y:Fill color="#C0C0C0" transparent="false"/>
              <y:BorderStyle color="#000000" type="line" width="1.0"/>
              <y:NodeLabel alignment="center" autoSizePolicy="content" fontFamily="c" fontSize="15" fontStyle="plain" hasBackgroundColor="false" hasLineColor="false" height="22.37646484375" modelName="sides" modelPosition="s" textColor="#000000" visible="true" width="148.2431640625" x="-54.12158203125" y="44.0">Benzoate Metabolism</y:NodeLabel>
              <y:Shape type="ellipse"/>
            </y:ShapeNode>
          </data>
        </node>
      </graph>
    </node>
    <node id="n2" yfiles.foldertype="group">
      <data key="d6">
        <y:ProxyAutoBoundsNode>
          <y:Realizers active="0">
            <y:GroupNode>
              <y:Geometry height="523.191286671226" width="654.2584987950576" x="425.736846037889" y="1177.2520604326273"/>
              <y:Fill color="#FBEEEE" transparent="false"/>
              <y:BorderStyle color="#000000" type="dashed" width="1.0"/>
              <y:NodeLabel alignment="center" autoSizePolicy="node_width" borderDistance="0.0" fontFamily="Dialog" fontSize="15" fontStyle="bold" hasBackgroundColor="false" hasLineColor="false" height="22.37646484375" modelName="sides" modelPosition="s" textColor="#000000" visible="true" width="654.2584987950576" x="0.0" y="523.191286671226">P_Lipid</y:NodeLabel>
              <y:Shape type="roundrectangle"/>
              <y:State closed="false" closedHeight="80.0" closedWidth="100.0" innerGraphDisplayEnabled="false"/>
              <y:Insets bottom="15" bottomF="15.0" left="15" leftF="15.0" right="15" rightF="15.0" top="15" topF="15.0"/>
              <y:BorderInsets bottom="40" bottomF="39.87771378913726" left="0" leftF="0.0" right="0" rightF="0.0" top="6" topF="6.0"/>
            </y:GroupNode>
            <y:GroupNode>
              <y:Geometry height="500.0" width="500.0" x="-150.0" y="-150.0"/>
              <y:Fill color="#FFFFFF" transparent="false"/>
              <y:BorderStyle color="#000000" type="line" width="1.0"/>
              <y:NodeLabel alignment="right" autoSizePolicy="node_width" backgroundColor="#333333" borderDistance="0.0" fontFamily="Dialog" fontSize="12" fontStyle="plain" hasLineColor="false" height="18.701171875" modelName="internal" modelPosition="t" textColor="#FFFFFF" visible="true" width="500.0" x="0.0" y="0.0">P_Lipid</y:NodeLabel>
              <y:Shape type="roundrectangle"/>
              <y:State closed="true" closedHeight="500.0" closedWidth="500.0" innerGraphDisplayEnabled="false"/>
              <y:Insets bottom="15" bottomF="15.0" left="15" leftF="15.0" right="15" rightF="15.0" top="15" topF="15.0"/>
              <y:BorderInsets bottom="0" bottomF="0.0" left="0" leftF="0.0" right="0" rightF="0.0" top="0" topF="0.0"/>
            </y:GroupNode>
          </y:Realizers>
        </y:ProxyAutoBoundsNode>
      </data>
      <graph edgedefault="directed" id="n2:">
        <node id="n2::n0">
          <data key="d6">
            <y:ShapeNode>
              <y:Geometry height="40.0" width="40.0" x="721.2231265624996" y="1262.4946367086657"/>
              <y:Fill color="#C0C0C0" transparent="false"/>
              <y:BorderStyle color="#000000" type="line" width="1.0"/>
              <y:NodeLabel alignment="center" autoSizePolicy="content" fontFamily="c" fontSize="15" fontStyle="plain" hasBackgroundColor="false" hasLineColor="false" height="22.37646484375" modelName="sides" modelPosition="s" textColor="#000000" visible="true" width="62.36669921875" x="-11.183349609375" y="44.0">Lysolipid</y:NodeLabel>
              <y:Shape type="ellipse"/>
            </y:ShapeNode>
          </data>
        </node>
        <node id="n2::n1">
          <data key="d6">
            <y:ShapeNode>
              <y:Geometry height="40.0" width="40.0" x="820.0254724794322" y="1239.2824735230438"/>
              <y:Fill color="#C0C0C0" transparent="false"/>
              <y:BorderStyle color="#000000" type="line" width="1.0"/>
              <y:NodeLabel alignment="center" autoSizePolicy="content" fontFamily="c" fontSize="15" fontStyle="plain" hasBackgroundColor="false" hasLineColor="false" height="22.37646484375" modelName="sides" modelPosition="s" textColor="#000000" visible="true" width="119.8837890625" x="-39.94189453125" y="44.0">Monoacylglycerol</y:NodeLabel>
              <y:Shape type="ellipse"/>
            </y:ShapeNode>
          </data>
        </node>
        <node id="n2::n2">
          <data key="d6">
            <y:ShapeNode>
              <y:Geometry height="40.0" width="40.0" x="764.8395479810297" y="1442.385078155311"/>
              <y:Fill color="#C0C0C0" transparent="false"/>
              <y:BorderStyle color="#000000" type="line" width="1.0"/>
              <y:NodeLabel alignment="center" autoSizePolicy="content" fontFamily="c" fontSize="15" fontStyle="plain" hasBackgroundColor="false" hasLineColor="false" height="22.37646484375" modelName="sides" modelPosition="s" textColor="#000000" visible="true" width="151.5830078125" x="-55.79150390625" y="44.0">Long Chain Fatty Acid</y:NodeLabel>
              <y:Shape type="ellipse"/>
            </y:ShapeNode>
          </data>
        </node>
        <node id="n2::n3">
          <data key="d6">
            <y:ShapeNode>
              <y:Geometry height="40.0" width="40.0" x="631.2231265624996" y="1424.7921159061098"/>
              <y:Fill color="#C0C0C0" transparent="false"/>
              <y:BorderStyle color="#000000" type="line" width="1.0"/>
              <y:NodeLabel alignment="center" autoSizePolicy="content" fontFamily="c" fontSize="15" fontStyle="plain" hasBackgroundColor="false" hasLineColor="false" height="22.37646484375" modelName="sides" modelPosition="s" textColor="#000000" visible="true" width="171.5634765625" x="-65.78173828125" y="44.0">Medium Chain Fatty Acid</y:NodeLabel>
              <y:Shape type="ellipse"/>
            </y:ShapeNode>
          </data>
        </node>
        <node id="n2::n4">
          <data key="d6">
            <y:ShapeNode>
              <y:Geometry height="40.0" width="40.0" x="973.6438900436492" y="1474.7432014217648"/>
              <y:Fill color="#C0C0C0" transparent="false"/>
              <y:BorderStyle color="#000000" type="line" width="1.0"/>
              <y:NodeLabel alignment="center" autoSizePolicy="content" fontFamily="c" fontSize="15" fontStyle="plain" hasBackgroundColor="false" hasLineColor="false" height="40.7529296875" modelName="sides" modelPosition="s" textColor="#000000" visible="true" width="94.0439453125" x="-27.02197265625" y="44.0">Fatty Acid,
Monohydroxy</y:NodeLabel>
              <y:Shape type="ellipse"/>
            </y:ShapeNode>
          </data>
        </node>
        <node id="n2::n5">
          <data key="d6">
            <y:ShapeNode>
              <y:Geometry height="40.0" width="40.0" x="869.4579655452471" y="1414.7432014217648"/>
              <y:Fill color="#C0C0C0" transparent="false"/>
              <y:BorderStyle color="#000000" type="line" width="1.0"/>
              <y:NodeLabel alignment="center" autoSizePolicy="content" fontFamily="c" fontSize="15" fontStyle="plain" hasBackgroundColor="false" hasLineColor="false" height="22.37646484375" modelName="sides" modelPosition="s" textColor="#000000" visible="true" width="143.2333984375" x="-51.61669921875" y="44.0">Fatty Acid, Branched</y:NodeLabel>
              <y:Shape type="ellipse"/>
            </y:ShapeNode>
          </data>
        </node>
        <node id="n2::n6">
          <data key="d6">
            <y:ShapeNode>
              <y:Geometry height="40.0" width="40.0" x="525.2145701273157" y="1198.2520604326273"/>
              <y:Fill color="#C0C0C0" transparent="false"/>
              <y:BorderStyle color="#000000" type="line" width="1.0"/>
              <y:NodeLabel alignment="center" autoSizePolicy="content" fontFamily="c" fontSize="15" fontStyle="plain" hasBackgroundColor="false" hasLineColor="false" height="22.37646484375" modelName="sides" modelPosition="s" textColor="#000000" visible="true" width="121.5390625" x="-40.76953125" y="44.0">Fatty Acid, Amino</y:NodeLabel>
              <y:Shape type="ellipse"/>
            </y:ShapeNode>
          </data>
        </node>
        <node id="n2::n7">
          <data key="d6">
            <y:ShapeNode>
              <y:Geometry height="40.0" width="40.0" x="543.2934128220865" y="1340.7726490281548"/>
              <y:Fill color="#C0C0C0" transparent="false"/>
              <y:BorderStyle color="#000000" type="line" width="1.0"/>
              <y:NodeLabel alignment="center" autoSizePolicy="content" fontFamily="c" fontSize="15" fontStyle="plain" hasBackgroundColor="false" hasLineColor="false" height="22.37646484375" modelName="sides" modelPosition="s" textColor="#000000" visible="true" width="51.52685546875" x="-5.763427734375" y="44.0">Steroid</y:NodeLabel>
              <y:Shape type="ellipse"/>
            </y:ShapeNode>
          </data>
        </node>
        <node id="n2::n8">
          <data key="d6">
            <y:ShapeNode>
              <y:Geometry height="40.0" width="40.0" x="631.2231265624996" y="1490.2520604326273"/>
              <y:Fill color="#C0C0C0" transparent="false"/>
              <y:BorderStyle color="#000000" type="line" width="1.0"/>
              <y:NodeLabel alignment="center" autoSizePolicy="content" fontFamily="c" fontSize="15" fontStyle="plain" hasBackgroundColor="false" hasLineColor="false" height="22.37646484375" modelName="sides" modelPosition="s" textColor="#000000" visible="true" width="165.72607421875" x="-62.863037109375" y="44.0">Fatty Acid,Dicarboxylate</y:NodeLabel>
              <y:Shape type="ellipse"/>
            </y:ShapeNode>
          </data>
        </node>
        <node id="n2::n9">
          <data key="d6">
            <y:ShapeNode>
              <y:Geometry height="40.0" width="40.0" x="504.427519866014" y="1579.189168470966"/>
              <y:Fill color="#C0C0C0" transparent="false"/>
              <y:BorderStyle color="#000000" type="line" width="1.0"/>
              <y:NodeLabel alignment="center" autoSizePolicy="content" fontFamily="c" fontSize="15" fontStyle="plain" hasBackgroundColor="false" hasLineColor="false" height="22.37646484375" modelName="sides" modelPosition="s" textColor="#000000" visible="true" width="144.888671875" x="-52.4443359375" y="44.0">Carnitine Metabolism</y:NodeLabel>
              <y:Shape type="ellipse"/>
            </y:ShapeNode>
          </data>
        </node>
        <node id="n2::n10">
          <data key="d6">
            <y:ShapeNode>
              <y:Geometry height="40.0" width="40.0" x="691.2231265624996" y="1375.4105334703272"/>
              <y:Fill color="#C0C0C0" transparent="false"/>
              <y:BorderStyle color="#000000" type="line" width="1.0"/>
              <y:NodeLabel alignment="center" autoSizePolicy="content" fontFamily="c" fontSize="15" fontStyle="plain" hasBackgroundColor="false" hasLineColor="false" height="22.37646484375" modelName="sides" modelPosition="s" textColor="#000000" visible="true" width="101.5732421875" x="-30.78662109375" y="44.0">Ketone Bodies</y:NodeLabel>
              <y:Shape type="ellipse"/>
            </y:ShapeNode>
          </data>
        </node>
        <node id="n2::n11">
          <data key="d6">
            <y:ShapeNode>
              <y:Geometry height="40.0" width="40.0" x="959.6164385829466" y="1414.7432014217648"/>
              <y:Fill color="#C0C0C0" transparent="false"/>
              <y:BorderStyle color="#000000" type="line" width="1.0"/>
              <y:NodeLabel alignment="center" autoSizePolicy="content" fontFamily="c" fontSize="15" fontStyle="plain" hasBackgroundColor="false" hasLineColor="false" height="22.37646484375" modelName="sides" modelPosition="s" textColor="#000000" visible="true" width="43.1845703125" x="-1.59228515625" y="44.0">Sterol</y:NodeLabel>
              <y:Shape type="ellipse"/>
            </y:ShapeNode>
          </data>
        </node>
        <node id="n2::n12">
          <data key="d6">
            <y:ShapeNode>
              <y:Geometry height="40.0" width="40.0" x="640.8120965203266" y="1301.113054272883"/>
              <y:Fill color="#C0C0C0" transparent="false"/>
              <y:BorderStyle color="#000000" type="line" width="1.0"/>
              <y:NodeLabel alignment="center" autoSizePolicy="content" fontFamily="c" fontSize="15" fontStyle="plain" hasBackgroundColor="false" hasLineColor="false" height="40.7529296875" modelName="sides" modelPosition="s" textColor="#000000" visible="true" width="151.54638671875" x="-55.773193359375" y="44.0">Fatty Acid Metabolism
(Acyl Carnitine)</y:NodeLabel>
              <y:Shape type="ellipse"/>
            </y:ShapeNode>
          </data>
        </node>
        <node id="n2::n13">
          <data key="d6">
            <y:ShapeNode>
              <y:Geometry height="40.0" width="40.0" x="764.8395479810297" y="1521.8899448747998"/>
              <y:Fill color="#C0C0C0" transparent="false"/>
              <y:BorderStyle color="#000000" type="line" width="1.0"/>
              <y:NodeLabel alignment="center" autoSizePolicy="content" fontFamily="c" fontSize="15" fontStyle="plain" hasBackgroundColor="false" hasLineColor="false" height="40.7529296875" modelName="sides" modelPosition="s" textColor="#000000" visible="true" width="183.26025390625" x="-71.630126953125" y="44.0">Polyunsaturated Fatty Acid
(n3 and n6)</y:NodeLabel>
              <y:Shape type="ellipse"/>
            </y:ShapeNode>
          </data>
        </node>
        <node id="n2::n14">
          <data key="d6">
            <y:ShapeNode>
              <y:Geometry height="40.0" width="40.0" x="504.427519866014" y="1451.4237601642567"/>
              <y:Fill color="#C0C0C0" transparent="false"/>
              <y:BorderStyle color="#000000" type="line" width="1.0"/>
              <y:NodeLabel alignment="center" autoSizePolicy="content" fontFamily="c" fontSize="15" fontStyle="plain" hasBackgroundColor="false" hasLineColor="false" height="40.7529296875" modelName="sides" modelPosition="s" textColor="#000000" visible="true" width="167.38134765625" x="-63.690673828125" y="44.0">Fatty Acid Metabolism
(also BCAA Metabolism)</y:NodeLabel>
              <y:Shape type="ellipse"/>
            </y:ShapeNode>
          </data>
        </node>
        <node id="n2::n15">
          <data key="d6">
            <y:ShapeNode>
              <y:Geometry height="40.0" width="40.0" x="869.4579655452471" y="1483.5358138997199"/>
              <y:Fill color="#C0C0C0" transparent="false"/>
              <y:BorderStyle color="#000000" type="line" width="1.0"/>
              <y:NodeLabel alignment="center" autoSizePolicy="content" fontFamily="c" fontSize="15" fontStyle="plain" hasBackgroundColor="false" hasLineColor="false" height="40.7529296875" modelName="sides" modelPosition="s" textColor="#000000" visible="true" width="114.0390625" x="-37.01953125" y="44.0">Primary Bile
Acid Metabolism</y:NodeLabel>
              <y:Shape type="ellipse"/>
            </y:ShapeNode>
          </data>
        </node>
        <node id="n2::n16">
          <data key="d6">
            <y:ShapeNode>
              <y:Geometry height="40.0" width="40.0" x="959.6164385829466" y="1346.2520604326273"/>
              <y:Fill color="#C0C0C0" transparent="false"/>
              <y:BorderStyle color="#000000" type="line" width="1.0"/>
              <y:NodeLabel alignment="center" autoSizePolicy="content" fontFamily="c" fontSize="15" fontStyle="plain" hasBackgroundColor="false" hasLineColor="false" height="22.37646484375" modelName="sides" modelPosition="s" textColor="#000000" visible="true" width="170.7578125" x="-65.37890625" y="44.0">Phospholipid Metabolism</y:NodeLabel>
              <y:Shape type="ellipse"/>
            </y:ShapeNode>
          </data>
        </node>
        <node id="n2::n17">
          <data key="d6">
            <y:ShapeNode>
              <y:Geometry height="40.0" width="40.0" x="530.4138441071927" y="1262.4946367086657"/>
              <y:Fill color="#C0C0C0" transparent="false"/>
              <y:BorderStyle color="#000000" type="line" width="1.0"/>
              <y:NodeLabel alignment="center" autoSizePolicy="content" fontFamily="c" fontSize="15" fontStyle="plain" hasBackgroundColor="false" hasLineColor="false" height="40.7529296875" modelName="sides" modelPosition="s" textColor="#000000" visible="true" width="114.0390625" x="-37.01953125" y="44.0">Secondary Bile
Acid Metabolism</y:NodeLabel>
              <y:Shape type="ellipse"/>
            </y:ShapeNode>
          </data>
        </node>
        <node id="n2::n18">
          <data key="d6">
            <y:ShapeNode>
              <y:Geometry height="40.0" width="40.0" x="793.4591092501191" y="1353.2520604326273"/>
              <y:Fill color="#C0C0C0" transparent="false"/>
              <y:BorderStyle color="#000000" type="line" width="1.0"/>
              <y:NodeLabel alignment="center" autoSizePolicy="content" fontFamily="c" fontSize="15" fontStyle="plain" hasBackgroundColor="false" hasLineColor="false" height="22.37646484375" modelName="sides" modelPosition="s" textColor="#000000" visible="true" width="166.59033203125" x="-63.295166015625" y="44.0">Sphingolipid Metabolism</y:NodeLabel>
              <y:Shape type="ellipse"/>
            </y:ShapeNode>
          </data>
        </node>
      </graph>
    </node>
    <node id="n3" yfiles.foldertype="group">
      <data key="d6">
        <y:ProxyAutoBoundsNode>
          <y:Realizers active="0">
            <y:GroupNode>
              <y:Geometry height="312.8767915625983" width="599.1616337119357" x="466.6430372928859" y="1812.9824695304326"/>
              <y:Fill color="#FBEEEE" transparent="false"/>
              <y:BorderStyle color="#000000" type="dashed" width="1.0"/>
              <y:NodeLabel alignment="center" autoSizePolicy="node_width" borderDistance="0.0" fontFamily="Dialog" fontSize="15" fontStyle="bold" hasBackgroundColor="false" hasLineColor="false" height="22.37646484375" modelName="sides" modelPosition="s" textColor="#000000" visible="true" width="599.1616337119357" x="0.0" y="312.8767915625983">P_Amino acid</y:NodeLabel>
              <y:Shape type="roundrectangle"/>
              <y:State closed="false" closedHeight="80.0" closedWidth="100.0" innerGraphDisplayEnabled="false"/>
              <y:Insets bottom="15" bottomF="15.0" left="15" leftF="15.0" right="15" rightF="15.0" top="15" topF="15.0"/>
              <y:BorderInsets bottom="0" bottomF="0.0" left="0" leftF="0.0" right="0" rightF="0.0" top="0" topF="0.0"/>
            </y:GroupNode>
            <y:GroupNode>
              <y:Geometry height="500.0" width="500.0" x="-150.0" y="-150.0"/>
              <y:Fill color="#FFFFFF" transparent="false"/>
              <y:BorderStyle color="#000000" type="line" width="1.0"/>
              <y:NodeLabel alignment="right" autoSizePolicy="node_width" backgroundColor="#333333" borderDistance="0.0" fontFamily="Dialog" fontSize="12" fontStyle="plain" hasLineColor="false" height="18.701171875" modelName="internal" modelPosition="t" textColor="#FFFFFF" visible="true" width="500.0" x="0.0" y="0.0">P_Amino acid</y:NodeLabel>
              <y:Shape type="roundrectangle"/>
              <y:State closed="true" closedHeight="500.0" closedWidth="500.0" innerGraphDisplayEnabled="false"/>
              <y:Insets bottom="15" bottomF="15.0" left="15" leftF="15.0" right="15" rightF="15.0" top="15" topF="15.0"/>
              <y:BorderInsets bottom="0" bottomF="0.0" left="0" leftF="0.0" right="0" rightF="0.0" top="0" topF="0.0"/>
            </y:GroupNode>
          </y:Realizers>
        </y:ProxyAutoBoundsNode>
      </data>
      <graph edgedefault="directed" id="n3:">
        <node id="n3::n0">
          <data key="d6">
            <y:ShapeNode>
              <y:Geometry height="40.0" width="40.0" x="910.8280656858219" y="1877.1326899377002"/>
              <y:Fill color="#C0C0C0" transparent="false"/>
              <y:BorderStyle color="#000000" type="line" width="1.0"/>
              <y:NodeLabel alignment="center" autoSizePolicy="content" fontFamily="c" fontSize="15" fontStyle="plain" hasBackgroundColor="false" hasLineColor="false" height="40.7529296875" modelName="sides" modelPosition="s" textColor="#000000" visible="true" width="184.91552734375" x="-72.457763671875" y="44.0">Methionine, Cysteine, SAM
and Taurine Metabolism</y:NodeLabel>
              <y:Shape type="ellipse"/>
            </y:ShapeNode>
          </data>
        </node>
        <node id="n3::n1">
          <data key="d6">
            <y:ShapeNode>
              <y:Geometry height="40.0" width="40.0" x="631.2231265624996" y="1912.1572958872616"/>
              <y:Fill color="#C0C0C0" transparent="false"/>
              <y:BorderStyle color="#000000" type="line" width="1.0"/>
              <y:NodeLabel alignment="center" autoSizePolicy="content" fontFamily="c" fontSize="15" fontStyle="plain" hasBackgroundColor="false" hasLineColor="false" height="40.7529296875" modelName="sides" modelPosition="s" textColor="#000000" visible="true" width="161.6171875" x="-60.80859375" y="44.0">Leucine, Isoleucine and
Valine Metabolism</y:NodeLabel>
              <y:Shape type="ellipse"/>
            </y:ShapeNode>
          </data>
        </node>
        <node id="n3::n2">
          <data key="d6">
            <y:ShapeNode>
              <y:Geometry height="40.0" width="40.0" x="959.6164385829466" y="1997.4278226604247"/>
              <y:Fill color="#C0C0C0" transparent="false"/>
              <y:BorderStyle color="#000000" type="line" width="1.0"/>
              <y:NodeLabel alignment="center" autoSizePolicy="content" fontFamily="c" fontSize="15" fontStyle="plain" hasBackgroundColor="false" hasLineColor="false" height="40.7529296875" modelName="sides" modelPosition="s" textColor="#000000" visible="true" width="142.37646484375" x="-51.188232421875" y="44.0">Phenylalanine and
Tyrosine Metabolism</y:NodeLabel>
              <y:Shape type="ellipse"/>
            </y:ShapeNode>
          </data>
        </node>
        <node id="n3::n3">
          <data key="d6">
            <y:ShapeNode>
              <y:Geometry height="40.0" width="40.0" x="718.8335455236816" y="1997.4278226604247"/>
              <y:Fill color="#C0C0C0" transparent="false"/>
              <y:BorderStyle color="#000000" type="line" width="1.0"/>
              <y:NodeLabel alignment="center" autoSizePolicy="content" fontFamily="c" fontSize="15" fontStyle="plain" hasBackgroundColor="false" hasLineColor="false" height="22.37646484375" modelName="sides" modelPosition="s" textColor="#000000" visible="true" width="160.73828125" x="-60.369140625" y="44.0">Tryptophan Metabolism</y:NodeLabel>
              <y:Shape type="ellipse"/>
            </y:ShapeNode>
          </data>
        </node>
        <node id="n3::n4">
          <data key="d6">
            <y:ShapeNode>
              <y:Geometry height="40.0" width="40.0" x="540.4462359605825" y="1900.837355593332"/>
              <y:Fill color="#C0C0C0" transparent="false"/>
              <y:BorderStyle color="#000000" type="line" width="1.0"/>
              <y:NodeLabel alignment="center" autoSizePolicy="content" fontFamily="c" fontSize="15" fontStyle="plain" hasBackgroundColor="false" hasLineColor="false" height="22.37646484375" modelName="sides" modelPosition="s" textColor="#000000" visible="true" width="142.3837890625" x="-51.19189453125" y="44.0">Histidine Metabolism</y:NodeLabel>
              <y:Shape type="ellipse"/>
            </y:ShapeNode>
          </data>
        </node>
        <node id="n3::n5">
          <data key="d6">
            <y:ShapeNode>
              <y:Geometry height="40.0" width="40.0" x="540.4462359605825" y="1827.9824695304326"/>
              <y:Fill color="#C0C0C0" transparent="false"/>
              <y:BorderStyle color="#000000" type="line" width="1.0"/>
              <y:NodeLabel alignment="center" autoSizePolicy="content" fontFamily="c" fontSize="15" fontStyle="plain" hasBackgroundColor="false" hasLineColor="false" height="22.37646484375" modelName="sides" modelPosition="s" textColor="#000000" visible="true" width="154.8935546875" x="-57.44677734375" y="44.0">Polyamine Metabolism</y:NodeLabel>
              <y:Shape type="ellipse"/>
            </y:ShapeNode>
          </data>
        </node>
        <node id="n3::n6">
          <data key="d6">
            <y:ShapeNode>
              <y:Geometry height="40.0" width="40.0" x="824.9638303375793" y="2022.9066570515606"/>
              <y:Fill color="#C0C0C0" transparent="false"/>
              <y:BorderStyle color="#000000" type="line" width="1.0"/>
              <y:NodeLabel alignment="center" autoSizePolicy="content" fontFamily="c" fontSize="15" fontStyle="plain" hasBackgroundColor="false" hasLineColor="false" height="22.37646484375" modelName="sides" modelPosition="s" textColor="#000000" visible="true" width="161.58056640625" x="-60.790283203125" y="44.0">Glutathione Metabolism</y:NodeLabel>
              <y:Shape type="ellipse"/>
            </y:ShapeNode>
          </data>
        </node>
        <node id="n3::n7">
          <data key="d6">
            <y:ShapeNode>
              <y:Geometry height="40.0" width="40.0" x="824.9638303375793" y="1924.9219578680922"/>
              <y:Fill color="#C0C0C0" transparent="false"/>
              <y:BorderStyle color="#000000" type="line" width="1.0"/>
              <y:NodeLabel alignment="center" autoSizePolicy="content" fontFamily="c" fontSize="15" fontStyle="plain" hasBackgroundColor="false" hasLineColor="false" height="22.37646484375" modelName="sides" modelPosition="s" textColor="#000000" visible="true" width="232.46435546875" x="-96.232177734375" y="44.0">Alanine and Aspartate Metabolism</y:NodeLabel>
              <y:Shape type="ellipse"/>
            </y:ShapeNode>
          </data>
        </node>
        <node id="n3::n8">
          <data key="d6">
            <y:ShapeNode>
              <y:Geometry height="40.0" width="40.0" x="808.830109373152" y="1839.837355593332"/>
              <y:Fill color="#C0C0C0" transparent="false"/>
              <y:BorderStyle color="#000000" type="line" width="1.0"/>
              <y:NodeLabel alignment="center" autoSizePolicy="content" fontFamily="c" fontSize="15" fontStyle="plain" hasBackgroundColor="false" hasLineColor="false" height="40.7529296875" modelName="sides" modelPosition="s" textColor="#000000" visible="true" width="167.41796875" x="-63.708984375" y="44.0">Urea cycle; Arginine and
Proline Metabolism</y:NodeLabel>
              <y:Shape type="ellipse"/>
            </y:ShapeNode>
          </data>
        </node>
        <node id="n3::n9">
          <data key="d6">
            <y:ShapeNode>
              <y:Geometry height="40.0" width="40.0" x="682.9286415835857" y="1827.9824695304326"/>
              <y:Fill color="#C0C0C0" transparent="false"/>
              <y:BorderStyle color="#000000" type="line" width="1.0"/>
              <y:NodeLabel alignment="center" autoSizePolicy="content" fontFamily="c" fontSize="15" fontStyle="plain" hasBackgroundColor="false" hasLineColor="false" height="40.7529296875" modelName="sides" modelPosition="s" textColor="#000000" visible="true" width="152.4033203125" x="-56.20166015625" y="44.0">Glycine, Serine and
Threonine Metabolism</y:NodeLabel>
              <y:Shape type="ellipse"/>
            </y:ShapeNode>
          </data>
        </node>
        <node id="n3::n10">
          <data key="d6">
            <y:ShapeNode>
              <y:Geometry height="40.0" width="40.0" x="532.4211134647609" y="1986.9806057914154"/>
              <y:Fill color="#C0C0C0" transparent="false"/>
              <y:BorderStyle color="#000000" type="line" width="1.0"/>
              <y:NodeLabel alignment="center" autoSizePolicy="content" fontFamily="c" fontSize="15" fontStyle="plain" hasBackgroundColor="false" hasLineColor="false" height="22.37646484375" modelName="sides" modelPosition="s" textColor="#000000" visible="true" width="141.55615234375" x="-50.778076171875" y="44.00000000000023">Creatine Metabolism</y:NodeLabel>
              <y:Shape type="ellipse"/>
            </y:ShapeNode>
          </data>
        </node>
        <node id="n3::n11">
          <data key="d6">
            <y:ShapeNode>
              <y:Geometry height="40.0" width="40.0" x="622.6623588487612" y="2044.482796249281"/>
              <y:Fill color="#C0C0C0" transparent="false"/>
              <y:BorderStyle color="#000000" type="line" width="1.0"/>
              <y:NodeLabel alignment="center" autoSizePolicy="content" fontFamily="c" fontSize="15" fontStyle="plain" hasBackgroundColor="false" hasLineColor="false" height="22.37646484375" modelName="sides" modelPosition="s" textColor="#000000" visible="true" width="154.05859375" x="-57.029296875" y="44.0">Glutamate Metabolism</y:NodeLabel>
              <y:Shape type="ellipse"/>
            </y:ShapeNode>
          </data>
        </node>
        <node id="n3::n12">
          <data key="d6">
            <y:ShapeNode>
              <y:Geometry height="40.0" width="40.0" x="711.4462359605825" y="1912.1572958872616"/>
              <y:Fill color="#C0C0C0" transparent="false"/>
              <y:BorderStyle color="#000000" type="line" width="1.0"/>
              <y:NodeLabel alignment="center" autoSizePolicy="content" fontFamily="c" fontSize="15" fontStyle="plain" hasBackgroundColor="false" hasLineColor="false" height="22.37646484375" modelName="sides" modelPosition="s" textColor="#000000" visible="true" width="128.21875" x="-44.109375" y="44.0">Lysine Metabolism</y:NodeLabel>
              <y:Shape type="ellipse"/>
            </y:ShapeNode>
          </data>
        </node>
      </graph>
    </node>
    <node id="n4" yfiles.foldertype="group">
      <data key="d6">
        <y:ProxyAutoBoundsNode>
          <y:Realizers active="0">
            <y:GroupNode>
              <y:Geometry height="219.09632915075872" width="470.0702996356829" x="908.4053634775503" y="2618.111609823345"/>
              <y:Fill color="#FBEEEE" transparent="false"/>
              <y:BorderStyle color="#000000" type="dashed" width="1.0"/>
              <y:NodeLabel alignment="center" autoSizePolicy="node_width" borderDistance="0.0" fontFamily="Dialog" fontSize="15" fontStyle="bold" hasBackgroundColor="false" hasLineColor="false" height="22.37646484375" modelName="sides" modelPosition="s" textColor="#000000" visible="true" width="470.0702996356829" x="0.0" y="219.09632915075872">P_Nucleotide</y:NodeLabel>
              <y:Shape type="roundrectangle"/>
              <y:State closed="false" closedHeight="80.0" closedWidth="100.0" innerGraphDisplayEnabled="false"/>
              <y:Insets bottom="15" bottomF="15.0" left="15" leftF="15.0" right="15" rightF="15.0" top="15" topF="15.0"/>
              <y:BorderInsets bottom="6" bottomF="5.666833012140614" left="0" leftF="0.0" right="0" rightF="0.0" top="0" topF="0.0"/>
            </y:GroupNode>
            <y:GroupNode>
              <y:Geometry height="500.0" width="500.0" x="-150.0" y="-150.0"/>
              <y:Fill color="#FFFFFF" transparent="false"/>
              <y:BorderStyle color="#000000" type="line" width="1.0"/>
              <y:NodeLabel alignment="right" autoSizePolicy="node_width" backgroundColor="#333333" borderDistance="0.0" fontFamily="Dialog" fontSize="12" fontStyle="plain" hasLineColor="false" height="18.701171875" modelName="internal" modelPosition="t" textColor="#FFFFFF" visible="true" width="500.0" x="0.0" y="0.0">P_Nucleotide</y:NodeLabel>
              <y:Shape type="roundrectangle"/>
              <y:State closed="true" closedHeight="500.0" closedWidth="500.0" innerGraphDisplayEnabled="false"/>
              <y:Insets bottom="15" bottomF="15.0" left="15" leftF="15.0" right="15" rightF="15.0" top="15" topF="15.0"/>
              <y:BorderInsets bottom="0" bottomF="0.0" left="0" leftF="0.0" right="0" rightF="0.0" top="0" topF="0.0"/>
            </y:GroupNode>
          </y:Realizers>
        </y:ProxyAutoBoundsNode>
      </data>
      <graph edgedefault="directed" id="n4:">
        <node id="n4::n0">
          <data key="d6">
            <y:ShapeNode>
              <y:Geometry height="40.0" width="40.0" x="1263.9524697538582" y="2633.111609823345"/>
              <y:Fill color="#C0C0C0" transparent="false"/>
              <y:BorderStyle color="#000000" type="line" width="1.0"/>
              <y:NodeLabel alignment="center" autoSizePolicy="content" fontFamily="c" fontSize="15" fontStyle="plain" hasBackgroundColor="false" hasLineColor="false" height="40.7529296875" modelName="sides" modelPosition="s" textColor="#000000" visible="true" width="159.04638671875" x="-59.523193359375" y="44.0">Pyrimidine Metabolism,
Uracil containing</y:NodeLabel>
              <y:Shape type="ellipse"/>
            </y:ShapeNode>
          </data>
        </node>
        <node id="n4::n1">
          <data key="d6">
            <y:ShapeNode>
              <y:Geometry height="40.0" width="40.0" x="1263.9524697538582" y="2731.7881762744632"/>
              <y:Fill color="#C0C0C0" transparent="false"/>
              <y:BorderStyle color="#000000" type="line" width="1.0"/>
              <y:NodeLabel alignment="center" autoSizePolicy="content" fontFamily="c" fontSize="15" fontStyle="plain" hasBackgroundColor="false" hasLineColor="false" height="40.7529296875" modelName="sides" modelPosition="s" textColor="#000000" visible="true" width="132.38623046875" x="-46.193115234375" y="44.0">Purine Metabolism,
Adenine containing</y:NodeLabel>
              <y:Shape type="ellipse"/>
            </y:ShapeNode>
          </data>
        </node>
        <node id="n4::n2">
          <data key="d6">
            <y:ShapeNode>
              <y:Geometry height="40.0" width="40.0" x="1055.082354993475" y="2643.9491444942723"/>
              <y:Fill color="#C0C0C0" transparent="false"/>
              <y:BorderStyle color="#000000" type="line" width="1.0"/>
              <y:NodeLabel alignment="center" autoSizePolicy="content" fontFamily="c" fontSize="15" fontStyle="plain" hasBackgroundColor="false" hasLineColor="false" height="40.7529296875" modelName="sides" modelPosition="s" textColor="#000000" visible="true" width="244.94482421875" x="-102.472412109375" y="44.0">Purine Metabolism, (Hypo)Xanthine/
Inosine containing</y:NodeLabel>
              <y:Shape type="ellipse"/>
            </y:ShapeNode>
          </data>
        </node>
        <node id="n4::n3">
          <data key="d6">
            <y:ShapeNode>
              <y:Geometry height="40.0" width="40.0" x="970.0379318369253" y="2721.7138064751025"/>
              <y:Fill color="#C0C0C0" transparent="false"/>
              <y:BorderStyle color="#000000" type="line" width="1.0"/>
              <y:NodeLabel alignment="center" autoSizePolicy="content" fontFamily="c" fontSize="15" fontStyle="plain" hasBackgroundColor="false" hasLineColor="false" height="40.7529296875" modelName="sides" modelPosition="s" textColor="#000000" visible="true" width="133.26513671875" x="-46.632568359375" y="44.0">Purine Metabolism,
Guanine containing</y:NodeLabel>
              <y:Shape type="ellipse"/>
            </y:ShapeNode>
          </data>
        </node>
        <node id="n4::n4">
          <data key="d6">
            <y:ShapeNode>
              <y:Geometry height="40.0" width="40.0" x="1116.9952007953916" y="2731.7881762744632"/>
              <y:Fill color="#C0C0C0" transparent="false"/>
              <y:BorderStyle color="#000000" type="line" width="1.0"/>
              <y:NodeLabel alignment="center" autoSizePolicy="content" fontFamily="c" fontSize="15" fontStyle="plain" hasBackgroundColor="false" hasLineColor="false" height="40.7529296875" modelName="sides" modelPosition="s" textColor="#000000" visible="true" width="159.04638671875" x="-59.523193359375" y="44.0">Pyrimidine Metabolism,
Cytidine containing</y:NodeLabel>
              <y:Shape type="ellipse"/>
            </y:ShapeNode>
          </data>
        </node>
      </graph>
    </node>
    <node id="n5" yfiles.foldertype="group">
      <data key="d6">
        <y:ProxyAutoBoundsNode>
          <y:Realizers active="0">
            <y:GroupNode>
              <y:Geometry height="364.33049854660464" width="201.5634765625" x="610.4413882812496" y="736.1460131001405"/>
              <y:Fill color="#FBEEEE" transparent="false"/>
              <y:BorderStyle color="#000000" type="dashed" width="1.0"/>
              <y:NodeLabel alignment="center" autoSizePolicy="node_width" borderDistance="0.0" fontFamily="Dialog" fontSize="15" fontStyle="bold" hasBackgroundColor="false" hasLineColor="false" height="22.37646484375" modelName="sides" modelPosition="s" textColor="#000000" visible="true" width="201.5634765625" x="0.0" y="364.33049854660464">P_Cofactors and vitamins</y:NodeLabel>
              <y:Shape type="roundrectangle"/>
              <y:State closed="false" closedHeight="80.0" closedWidth="100.0" innerGraphDisplayEnabled="false"/>
              <y:Insets bottom="15" bottomF="15.0" left="15" leftF="15.0" right="15" rightF="15.0" top="15" topF="15.0"/>
              <y:BorderInsets bottom="0" bottomF="0.0" left="0" leftF="0.0" right="0" rightF="0.0" top="0" topF="0.0"/>
            </y:GroupNode>
            <y:GroupNode>
              <y:Geometry height="500.0" width="500.0" x="-150.0" y="-150.0"/>
              <y:Fill color="#FFFFFF" transparent="false"/>
              <y:BorderStyle color="#000000" type="line" width="1.0"/>
              <y:NodeLabel alignment="right" autoSizePolicy="node_width" backgroundColor="#333333" borderDistance="0.0" fontFamily="Dialog" fontSize="12" fontStyle="plain" hasLineColor="false" height="18.701171875" modelName="internal" modelPosition="t" textColor="#FFFFFF" visible="true" width="500.0" x="0.0" y="0.0">P_Cofactors and vitamins</y:NodeLabel>
              <y:Shape type="roundrectangle"/>
              <y:State closed="true" closedHeight="500.0" closedWidth="500.0" innerGraphDisplayEnabled="false"/>
              <y:Insets bottom="15" bottomF="15.0" left="15" leftF="15.0" right="15" rightF="15.0" top="15" topF="15.0"/>
              <y:BorderInsets bottom="0" bottomF="0.0" left="0" leftF="0.0" right="0" rightF="0.0" top="0" topF="0.0"/>
            </y:GroupNode>
          </y:Realizers>
        </y:ProxyAutoBoundsNode>
      </data>
      <graph edgedefault="directed" id="n5:">
        <node id="n5::n0">
          <data key="d6">
            <y:ShapeNode>
              <y:Geometry height="40.0" width="40.0" x="691.2231265624996" y="1000.723581959245"/>
              <y:Fill color="#C0C0C0" transparent="false"/>
              <y:BorderStyle color="#000000" type="line" width="1.0"/>
              <y:NodeLabel alignment="center" autoSizePolicy="content" fontFamily="c" fontSize="15" fontStyle="plain" hasBackgroundColor="false" hasLineColor="false" height="40.7529296875" modelName="sides" modelPosition="s" textColor="#000000" visible="true" width="149.05615234375" x="-54.528076171875" y="44.000000000000114">Hemoglobin and
Porphyrin Metabolism</y:NodeLabel>
              <y:Shape type="ellipse"/>
            </y:ShapeNode>
          </data>
        </node>
        <node id="n5::n1">
          <data key="d6">
            <y:ShapeNode>
              <y:Geometry height="40.0" width="40.0" x="691.2231265624996" y="824.9620847474249"/>
              <y:Fill color="#C0C0C0" transparent="false"/>
              <y:BorderStyle color="#000000" type="line" width="1.0"/>
              <y:NodeLabel alignment="center" autoSizePolicy="content" fontFamily="c" fontSize="15" fontStyle="plain" hasBackgroundColor="false" hasLineColor="false" height="40.7529296875" modelName="sides" modelPosition="s" textColor="#000000" visible="true" width="171.5634765625" x="-65.78173828125" y="44.0">Nicotinate and
Nicotinamide Metabolism</y:NodeLabel>
              <y:Shape type="ellipse"/>
            </y:ShapeNode>
          </data>
        </node>
        <node id="n5::n2">
          <data key="d6">
            <y:ShapeNode>
              <y:Geometry height="40.0" width="40.0" x="691.2231265624996" y="916.9954576599637"/>
              <y:Fill color="#C0C0C0" transparent="false"/>
              <y:BorderStyle color="#000000" type="line" width="1.0"/>
              <y:NodeLabel alignment="center" autoSizePolicy="content" fontFamily="c" fontSize="15" fontStyle="plain" hasBackgroundColor="false" hasLineColor="false" height="40.7529296875" modelName="sides" modelPosition="s" textColor="#000000" visible="true" width="122.43994140625" x="-41.219970703125" y="44.0">Pantothenate and
CoA Metabolism</y:NodeLabel>
              <y:Shape type="ellipse"/>
            </y:ShapeNode>
          </data>
        </node>
        <node id="n5::n3">
          <data key="d6">
            <y:ShapeNode>
              <y:Geometry height="40.0" width="40.0" x="691.2231265624996" y="751.1460131001405"/>
              <y:Fill color="#C0C0C0" transparent="false"/>
              <y:BorderStyle color="#000000" type="line" width="1.0"/>
              <y:NodeLabel alignment="center" autoSizePolicy="content" fontFamily="c" fontSize="15" fontStyle="plain" hasBackgroundColor="false" hasLineColor="false" height="22.37646484375" modelName="sides" modelPosition="s" textColor="#000000" visible="true" width="157.39111328125" x="-58.695556640625" y="44.0">Vitamin B6 Metabolism</y:NodeLabel>
              <y:Shape type="ellipse"/>
            </y:ShapeNode>
          </data>
        </node>
      </graph>
    </node>
    <node id="n6" yfiles.foldertype="group">
      <data key="d6">
        <y:ProxyAutoBoundsNode>
          <y:Realizers active="0">
            <y:GroupNode>
              <y:Geometry height="172.30471609997994" width="422.77806677103626" x="755.7568375095639" y="2229.805445782165"/>
              <y:Fill color="#FBEEEE" transparent="false"/>
              <y:BorderStyle color="#000000" type="dashed" width="1.0"/>
              <y:NodeLabel alignment="center" autoSizePolicy="node_width" borderDistance="0.0" fontFamily="Dialog" fontSize="15" fontStyle="bold" hasBackgroundColor="false" hasLineColor="false" height="22.37646484375" modelName="sides" modelPosition="s" textColor="#000000" visible="true" width="422.77806677103626" x="0.0" y="172.30471609997994">P_Peptide</y:NodeLabel>
              <y:Shape type="roundrectangle"/>
              <y:State closed="false" closedHeight="80.0" closedWidth="100.0" innerGraphDisplayEnabled="false"/>
              <y:Insets bottom="15" bottomF="15.0" left="15" leftF="15.0" right="15" rightF="15.0" top="15" topF="15.0"/>
              <y:BorderInsets bottom="0" bottomF="0.0" left="5" leftF="5.091514312390473" right="7" rightF="6.558834504792458" top="0" topF="0.0"/>
            </y:GroupNode>
            <y:GroupNode>
              <y:Geometry height="500.0" width="500.0" x="-150.0" y="-150.0"/>
              <y:Fill color="#FFFFFF" transparent="false"/>
              <y:BorderStyle color="#000000" type="line" width="1.0"/>
              <y:NodeLabel alignment="right" autoSizePolicy="node_width" backgroundColor="#333333" borderDistance="0.0" fontFamily="Dialog" fontSize="12" fontStyle="plain" hasLineColor="false" height="18.701171875" modelName="internal" modelPosition="t" textColor="#FFFFFF" visible="true" width="500.0" x="0.0" y="0.0">P_Peptide</y:NodeLabel>
              <y:Shape type="roundrectangle"/>
              <y:State closed="true" closedHeight="500.0" closedWidth="500.0" innerGraphDisplayEnabled="false"/>
              <y:Insets bottom="15" bottomF="15.0" left="15" leftF="15.0" right="15" rightF="15.0" top="15" topF="15.0"/>
              <y:BorderInsets bottom="0" bottomF="0.0" left="0" leftF="0.0" right="0" rightF="0.0" top="0" topF="0.0"/>
            </y:GroupNode>
          </y:Realizers>
        </y:ProxyAutoBoundsNode>
      </data>
      <graph edgedefault="directed" id="n6:">
        <node id="n6::n0">
          <data key="d6">
            <y:ShapeNode>
              <y:Geometry height="40.0" width="40.0" x="934.3583723252287" y="2260.733697038395"/>
              <y:Fill color="#C0C0C0" transparent="false"/>
              <y:BorderStyle color="#000000" type="line" width="1.0"/>
              <y:NodeLabel alignment="center" autoSizePolicy="content" fontFamily="c" fontSize="15" fontStyle="plain" hasBackgroundColor="false" hasLineColor="false" height="22.37646484375" modelName="sides" modelPosition="s" textColor="#000000" visible="true" width="82.39111328125" x="-21.195556640625" y="44.0">Polypeptide</y:NodeLabel>
              <y:Shape type="ellipse"/>
            </y:ShapeNode>
          </data>
        </node>
        <node id="n6::n1">
          <data key="d6">
            <y:ShapeNode>
              <y:Geometry height="40.0" width="40.0" x="1103.2878373539327" y="2320.733697038395"/>
              <y:Fill color="#C0C0C0" transparent="false"/>
              <y:BorderStyle color="#000000" type="line" width="1.0"/>
              <y:NodeLabel alignment="center" autoSizePolicy="content" fontFamily="c" fontSize="15" fontStyle="plain" hasBackgroundColor="false" hasLineColor="false" height="22.37646484375" modelName="sides" modelPosition="s" textColor="#000000" visible="true" width="67.37646484375" x="-13.688232421875" y="44.0">Dipeptide</y:NodeLabel>
              <y:Shape type="ellipse"/>
            </y:ShapeNode>
          </data>
        </node>
        <node id="n6::n2">
          <data key="d6">
            <y:ShapeNode>
              <y:Geometry height="40.0" width="40.0" x="919.3035385955263" y="2320.733697038395"/>
              <y:Fill color="#C0C0C0" transparent="false"/>
              <y:BorderStyle color="#000000" type="line" width="1.0"/>
              <y:NodeLabel alignment="center" autoSizePolicy="content" fontFamily="c" fontSize="15" fontStyle="plain" hasBackgroundColor="false" hasLineColor="false" height="22.37646484375" modelName="sides" modelPosition="s" textColor="#000000" visible="true" width="197.4619140625" x="-78.73095703125" y="44.0">Fibrinogen Cleavage Peptide</y:NodeLabel>
              <y:Shape type="ellipse"/>
            </y:ShapeNode>
          </data>
        </node>
        <node id="n6::n3">
          <data key="d6">
            <y:ShapeNode>
              <y:Geometry height="40.0" width="40.0" x="1033.9406659993501" y="2244.805445782165"/>
              <y:Fill color="#C0C0C0" transparent="false"/>
              <y:BorderStyle color="#000000" type="line" width="1.0"/>
              <y:NodeLabel alignment="center" autoSizePolicy="content" fontFamily="c" fontSize="15" fontStyle="plain" hasBackgroundColor="false" hasLineColor="false" height="40.7529296875" modelName="sides" modelPosition="s" textColor="#000000" visible="true" width="118.19189453125" x="-39.095947265625" y="44.0">Gamma-glutamyl
Amino acid</y:NodeLabel>
              <y:Shape type="ellipse"/>
            </y:ShapeNode>
          </data>
        </node>
        <node id="n6::n4">
          <data key="d6">
            <y:ShapeNode>
              <y:Geometry height="40.0" width="40.0" x="824.9638303375793" y="2264.5079665847206"/>
              <y:Fill color="#C0C0C0" transparent="false"/>
              <y:BorderStyle color="#000000" type="line" width="1.0"/>
              <y:NodeLabel alignment="center" autoSizePolicy="content" fontFamily="c" fontSize="15" fontStyle="plain" hasBackgroundColor="false" hasLineColor="false" height="22.37646484375" modelName="sides" modelPosition="s" textColor="#000000" visible="true" width="138.23095703125" x="-49.115478515625" y="44.0">Dipeptide Derivative</y:NodeLabel>
              <y:Shape type="ellipse"/>
            </y:ShapeNode>
          </data>
        </node>
      </graph>
    </node>
    <node id="n7" yfiles.foldertype="group">
      <data key="d6">
        <y:ProxyAutoBoundsNode>
          <y:Realizers active="0">
            <y:GroupNode>
              <y:Geometry height="156.37646484375" width="208.26513671875" x="1425.9522272229465" y="1641.7680541351033"/>
              <y:Fill color="#FBEEEE" transparent="false"/>
              <y:BorderStyle color="#000000" type="dashed" width="1.0"/>
              <y:NodeLabel alignment="center" autoSizePolicy="node_width" borderDistance="0.0" fontFamily="Dialog" fontSize="15" fontStyle="bold" hasBackgroundColor="false" hasLineColor="false" height="22.37646484375" modelName="sides" modelPosition="s" textColor="#000000" visible="true" width="208.26513671875" x="0.0" y="156.37646484375">P_Energy</y:NodeLabel>
              <y:Shape type="roundrectangle"/>
              <y:State closed="false" closedHeight="80.0" closedWidth="100.0" innerGraphDisplayEnabled="false"/>
              <y:Insets bottom="15" bottomF="15.0" left="15" leftF="15.0" right="15" rightF="15.0" top="15" topF="15.0"/>
              <y:BorderInsets bottom="0" bottomF="0.0" left="0" leftF="0.0" right="0" rightF="0.0" top="0" topF="0.0"/>
            </y:GroupNode>
            <y:GroupNode>
              <y:Geometry height="500.0" width="500.0" x="-150.0" y="-150.0"/>
              <y:Fill color="#FFFFFF" transparent="false"/>
              <y:BorderStyle color="#000000" type="line" width="1.0"/>
              <y:NodeLabel alignment="right" autoSizePolicy="node_width" backgroundColor="#333333" borderDistance="0.0" fontFamily="Dialog" fontSize="12" fontStyle="plain" hasLineColor="false" height="18.701171875" modelName="internal" modelPosition="t" textColor="#FFFFFF" visible="true" width="500.0" x="0.0" y="0.0">P_Energy</y:NodeLabel>
              <y:Shape type="roundrectangle"/>
              <y:State closed="true" closedHeight="500.0" closedWidth="500.0" innerGraphDisplayEnabled="false"/>
              <y:Insets bottom="15" bottomF="15.0" left="15" leftF="15.0" right="15" rightF="15.0" top="15" topF="15.0"/>
              <y:BorderInsets bottom="0" bottomF="0.0" left="0" leftF="0.0" right="0" rightF="0.0" top="0" topF="0.0"/>
            </y:GroupNode>
          </y:Realizers>
        </y:ProxyAutoBoundsNode>
      </data>
      <graph edgedefault="directed" id="n7:">
        <node id="n7::n0">
          <data key="d6">
            <y:ShapeNode>
              <y:Geometry height="40.0" width="40.0" x="1465.2774681229478" y="1716.7680541351033"/>
              <y:Fill color="#C0C0C0" transparent="false"/>
              <y:BorderStyle color="#000000" type="line" width="1.0"/>
              <y:NodeLabel alignment="center" autoSizePolicy="content" fontFamily="c" fontSize="15" fontStyle="plain" hasBackgroundColor="false" hasLineColor="false" height="22.37646484375" modelName="sides" modelPosition="s" textColor="#000000" visible="true" width="75.6748046875" x="-17.83740234375" y="44.0">TCA Cycle</y:NodeLabel>
              <y:Shape type="ellipse"/>
            </y:ShapeNode>
          </data>
        </node>
        <node id="n7::n1">
          <data key="d6">
            <y:ShapeNode>
              <y:Geometry height="40.0" width="40.0" x="1510.0847955823215" y="1656.7680541351033"/>
              <y:Fill color="#C0C0C0" transparent="false"/>
              <y:BorderStyle color="#000000" type="line" width="1.0"/>
              <y:NodeLabel alignment="center" autoSizePolicy="content" fontFamily="c" fontSize="15" fontStyle="plain" hasBackgroundColor="false" hasLineColor="false" height="22.37646484375" modelName="sides" modelPosition="s" textColor="#000000" visible="true" width="178.26513671875" x="-69.132568359375" y="44.0">Oxidative Phosphorylation</y:NodeLabel>
              <y:Shape type="ellipse"/>
            </y:ShapeNode>
          </data>
        </node>
      </graph>
    </node>
    <node id="n8" yfiles.foldertype="group">
      <data key="d6">
        <y:ProxyAutoBoundsNode>
          <y:Realizers active="0">
            <y:GroupNode>
              <y:Geometry height="216.3721619362857" width="309.8636126670924" x="-205.30818279437847" y="423.820172258826"/>
              <y:Fill color="#ECFFEC" transparent="false"/>
              <y:BorderStyle color="#000000" type="dashed" width="1.0"/>
              <y:NodeLabel alignment="center" autoSizePolicy="node_width" borderDistance="0.0" fontFamily="Dialog" fontSize="15" fontStyle="bold" hasBackgroundColor="false" hasLineColor="false" height="22.37646484375" modelName="sides" modelPosition="s" textColor="#000000" visible="true" width="309.8636126670924" x="0.0" y="216.3721619362857">U_Xenobiotics</y:NodeLabel>
              <y:Shape type="roundrectangle"/>
              <y:State closed="false" closedHeight="80.0" closedWidth="100.0" innerGraphDisplayEnabled="false"/>
              <y:Insets bottom="15" bottomF="15.0" left="15" leftF="15.0" right="15" rightF="15.0" top="15" topF="15.0"/>
              <y:BorderInsets bottom="0" bottomF="0.0" left="0" leftF="0.0" right="0" rightF="0.0" top="0" topF="0.0"/>
            </y:GroupNode>
            <y:GroupNode>
              <y:Geometry height="500.0" width="500.0" x="-150.0" y="-150.0"/>
              <y:Fill color="#FFFFFF" transparent="false"/>
              <y:BorderStyle color="#000000" type="line" width="1.0"/>
              <y:NodeLabel alignment="right" autoSizePolicy="node_width" backgroundColor="#333333" borderDistance="0.0" fontFamily="Dialog" fontSize="12" fontStyle="plain" hasLineColor="false" height="18.701171875" modelName="internal" modelPosition="t" textColor="#FFFFFF" visible="true" width="500.0" x="0.0" y="0.0">U_Xenobiotics</y:NodeLabel>
              <y:Shape type="roundrectangle"/>
              <y:State closed="true" closedHeight="500.0" closedWidth="500.0" innerGraphDisplayEnabled="false"/>
              <y:Insets bottom="15" bottomF="15.0" left="15" leftF="15.0" right="15" rightF="15.0" top="15" topF="15.0"/>
              <y:BorderInsets bottom="0" bottomF="0.0" left="0" leftF="0.0" right="0" rightF="0.0" top="0" topF="0.0"/>
            </y:GroupNode>
          </y:Realizers>
        </y:ProxyAutoBoundsNode>
      </data>
      <graph edgedefault="directed" id="n8:">
        <node id="n8::n0">
          <data key="d6">
            <y:ShapeNode>
              <y:Geometry height="40.0" width="40.0" x="-138.27034099750347" y="491.1007710479755"/>
              <y:Fill color="#C0C0C0" transparent="false"/>
              <y:BorderStyle color="#000000" type="line" width="1.0"/>
              <y:NodeLabel alignment="center" autoSizePolicy="content" fontFamily="c" fontSize="15" fontStyle="plain" hasBackgroundColor="false" hasLineColor="false" height="22.37646484375" modelName="sides" modelPosition="s" textColor="#000000" visible="true" width="144.07568359375" x="-52.037841796875" y="44.0">Xanthine Metabolism</y:NodeLabel>
              <y:Shape type="ellipse"/>
            </y:ShapeNode>
          </data>
        </node>
        <node id="n8::n1">
          <data key="d6">
            <y:ShapeNode>
              <y:Geometry height="40.0" width="40.0" x="-10.911069501529141" y="558.8158693513617"/>
              <y:Fill color="#C0C0C0" transparent="false"/>
              <y:BorderStyle color="#000000" type="line" width="1.0"/>
              <y:NodeLabel alignment="center" autoSizePolicy="content" fontFamily="c" fontSize="15" fontStyle="plain" hasBackgroundColor="false" hasLineColor="false" height="22.37646484375" modelName="sides" modelPosition="s" textColor="#000000" visible="true" width="158.2626953125" x="-59.13134765625" y="44.0">Food Component/Plant</y:NodeLabel>
              <y:Shape type="ellipse"/>
            </y:ShapeNode>
          </data>
        </node>
        <node id="n8::n2">
          <data key="d6">
            <y:ShapeNode>
              <y:Geometry height="40.0" width="40.0" x="-4.566152158536056" y="438.820172258826"/>
              <y:Fill color="#C0C0C0" transparent="false"/>
              <y:BorderStyle color="#000000" type="line" width="1.0"/>
              <y:NodeLabel alignment="center" autoSizePolicy="content" fontFamily="c" fontSize="15" fontStyle="plain" hasBackgroundColor="false" hasLineColor="false" height="22.37646484375" modelName="sides" modelPosition="s" textColor="#000000" visible="true" width="148.2431640625" x="-54.12158203125" y="44.0">Benzoate Metabolism</y:NodeLabel>
              <y:Shape type="ellipse"/>
            </y:ShapeNode>
          </data>
        </node>
        <node id="n8::n3">
          <data key="d6">
            <y:ShapeNode>
              <y:Geometry height="40.0" width="40.0" x="-147.74975240197637" y="551.1007710479755"/>
              <y:Fill color="#C0C0C0" transparent="false"/>
              <y:BorderStyle color="#000000" type="line" width="1.0"/>
              <y:NodeLabel alignment="center" autoSizePolicy="content" fontFamily="c" fontSize="15" fontStyle="plain" hasBackgroundColor="false" hasLineColor="false" height="22.37646484375" modelName="sides" modelPosition="s" textColor="#000000" visible="true" width="66.51953125" x="-13.259765625" y="44.0">Chemical</y:NodeLabel>
              <y:Shape type="ellipse"/>
            </y:ShapeNode>
          </data>
        </node>
        <node id="n8::n4">
          <data key="d6">
            <y:ShapeNode>
              <y:Geometry height="40.0" width="40.0" x="-84.34356256734384" y="536.8449428073288"/>
              <y:Fill color="#C0C0C0" transparent="false"/>
              <y:BorderStyle color="#000000" type="line" width="1.0"/>
              <y:NodeLabel alignment="center" autoSizePolicy="content" fontFamily="c" fontSize="15" fontStyle="plain" hasBackgroundColor="false" hasLineColor="false" height="22.37646484375" modelName="sides" modelPosition="s" textColor="#000000" visible="true" width="36.51220703125" x="1.743896484375" y="44.0">Drug</y:NodeLabel>
              <y:Shape type="ellipse"/>
            </y:ShapeNode>
          </data>
        </node>
      </graph>
    </node>
    <node id="n9" yfiles.foldertype="group">
      <data key="d6">
        <y:ProxyAutoBoundsNode>
          <y:Realizers active="0">
            <y:GroupNode>
              <y:Geometry height="251.3438957910148" width="229.9228515625" x="185.01376744927103" y="2385.709299404026"/>
              <y:Fill color="#ECFFEC" transparent="false"/>
              <y:BorderStyle color="#000000" type="dashed" width="1.0"/>
              <y:NodeLabel alignment="center" autoSizePolicy="node_width" borderDistance="0.0" fontFamily="Dialog" fontSize="15" fontStyle="bold" hasBackgroundColor="false" hasLineColor="false" height="22.37646484375" modelName="sides" modelPosition="s" textColor="#000000" visible="true" width="229.9228515625" x="0.0" y="251.3438957910148">U_Carbohydrate</y:NodeLabel>
              <y:Shape type="roundrectangle"/>
              <y:State closed="false" closedHeight="80.0" closedWidth="100.0" innerGraphDisplayEnabled="false"/>
              <y:Insets bottom="15" bottomF="15.0" left="15" leftF="15.0" right="15" rightF="15.0" top="15" topF="15.0"/>
              <y:BorderInsets bottom="0" bottomF="0.0" left="0" leftF="0.0" right="0" rightF="0.0" top="0" topF="0.0"/>
            </y:GroupNode>
            <y:GroupNode>
              <y:Geometry height="500.0" width="500.0" x="-150.0" y="-150.0"/>
              <y:Fill color="#FFFFFF" transparent="false"/>
              <y:BorderStyle color="#000000" type="line" width="1.0"/>
              <y:NodeLabel alignment="right" autoSizePolicy="node_width" backgroundColor="#333333" borderDistance="0.0" fontFamily="Dialog" fontSize="12" fontStyle="plain" hasLineColor="false" height="18.701171875" modelName="internal" modelPosition="t" textColor="#FFFFFF" visible="true" width="500.0" x="0.0" y="0.0">U_Carbohydrate</y:NodeLabel>
              <y:Shape type="roundrectangle"/>
              <y:State closed="true" closedHeight="500.0" closedWidth="500.0" innerGraphDisplayEnabled="false"/>
              <y:Insets bottom="15" bottomF="15.0" left="15" leftF="15.0" right="15" rightF="15.0" top="15" topF="15.0"/>
              <y:BorderInsets bottom="0" bottomF="0.0" left="0" leftF="0.0" right="0" rightF="0.0" top="0" topF="0.0"/>
            </y:GroupNode>
          </y:Realizers>
        </y:ProxyAutoBoundsNode>
      </data>
      <graph edgedefault="directed" id="n9:">
        <node id="n9::n0">
          <data key="d6">
            <y:ShapeNode>
              <y:Geometry height="40.0" width="40.0" x="279.97519323052103" y="2400.709299404026"/>
              <y:Fill color="#C0C0C0" transparent="false"/>
              <y:BorderStyle color="#000000" type="line" width="1.0"/>
              <y:NodeLabel alignment="center" autoSizePolicy="content" fontFamily="c" fontSize="15" fontStyle="plain" hasBackgroundColor="false" hasLineColor="false" height="40.7529296875" modelName="sides" modelPosition="s" textColor="#000000" visible="true" width="199.9228515625" x="-79.96142578125" y="44.0">Glycolysis, Gluconeogenesis,
and Pyruvate Metabolism</y:NodeLabel>
              <y:Shape type="ellipse"/>
            </y:ShapeNode>
          </data>
        </node>
        <node id="n9::n1">
          <data key="d6">
            <y:ShapeNode>
              <y:Geometry height="40.0" width="40.0" x="279.97519323052103" y="2537.3002655075406"/>
              <y:Fill color="#C0C0C0" transparent="false"/>
              <y:BorderStyle color="#000000" type="line" width="1.0"/>
              <y:NodeLabel alignment="center" autoSizePolicy="content" fontFamily="c" fontSize="15" fontStyle="plain" hasBackgroundColor="false" hasLineColor="false" height="40.7529296875" modelName="sides" modelPosition="s" textColor="#000000" visible="true" width="127.3984375" x="-43.69921875" y="44.0">Disaccharides and
Oligosaccharides</y:NodeLabel>
              <y:Shape type="ellipse"/>
            </y:ShapeNode>
          </data>
        </node>
        <node id="n9::n2">
          <data key="d6">
            <y:ShapeNode>
              <y:Geometry height="40.0" width="40.0" x="279.97519323052103" y="2477.3002655075406"/>
              <y:Fill color="#C0C0C0" transparent="false"/>
              <y:BorderStyle color="#000000" type="line" width="1.0"/>
              <y:NodeLabel alignment="center" autoSizePolicy="content" fontFamily="c" fontSize="15" fontStyle="plain" hasBackgroundColor="false" hasLineColor="false" height="22.37646484375" modelName="sides" modelPosition="s" textColor="#000000" visible="true" width="164.8984375" x="-62.44921875" y="44.0">Aminosugar Metabolism</y:NodeLabel>
              <y:Shape type="ellipse"/>
            </y:ShapeNode>
          </data>
        </node>
      </graph>
    </node>
    <node id="n10" yfiles.foldertype="group">
      <data key="d6">
        <y:ProxyAutoBoundsNode>
          <y:Realizers active="0">
            <y:GroupNode>
              <y:Geometry height="455.8207349695517" width="536.4795148741911" x="-82.6637343574281" y="1767.4048150521949"/>
              <y:Fill color="#ECFFEC" transparent="false"/>
              <y:BorderStyle color="#000000" type="dashed" width="1.0"/>
              <y:NodeLabel alignment="center" autoSizePolicy="node_width" borderDistance="0.0" fontFamily="Dialog" fontSize="15" fontStyle="bold" hasBackgroundColor="false" hasLineColor="false" height="22.37646484375" modelName="sides" modelPosition="s" textColor="#000000" visible="true" width="536.4795148741911" x="0.0" y="455.8207349695517">U_Amino acid</y:NodeLabel>
              <y:Shape type="roundrectangle"/>
              <y:State closed="false" closedHeight="80.0" closedWidth="100.0" innerGraphDisplayEnabled="false"/>
              <y:Insets bottom="15" bottomF="15.0" left="15" leftF="15.0" right="15" rightF="15.0" top="15" topF="15.0"/>
              <y:BorderInsets bottom="0" bottomF="0.0" left="0" leftF="0.0" right="0" rightF="0.0" top="0" topF="0.0"/>
            </y:GroupNode>
            <y:GroupNode>
              <y:Geometry height="500.0" width="500.0" x="-150.0" y="-150.0"/>
              <y:Fill color="#FFFFFF" transparent="false"/>
              <y:BorderStyle color="#000000" type="line" width="1.0"/>
              <y:NodeLabel alignment="right" autoSizePolicy="node_width" backgroundColor="#333333" borderDistance="0.0" fontFamily="Dialog" fontSize="12" fontStyle="plain" hasLineColor="false" height="18.701171875" modelName="internal" modelPosition="t" textColor="#FFFFFF" visible="true" width="500.0" x="0.0" y="0.0">U_Amino acid</y:NodeLabel>
              <y:Shape type="roundrectangle"/>
              <y:State closed="true" closedHeight="500.0" closedWidth="500.0" innerGraphDisplayEnabled="false"/>
              <y:Insets bottom="15" bottomF="15.0" left="15" leftF="15.0" right="15" rightF="15.0" top="15" topF="15.0"/>
              <y:BorderInsets bottom="0" bottomF="0.0" left="0" leftF="0.0" right="0" rightF="0.0" top="0" topF="0.0"/>
            </y:GroupNode>
          </y:Realizers>
        </y:ProxyAutoBoundsNode>
      </data>
      <graph edgedefault="directed" id="n10:">
        <node id="n10::n0">
          <data key="d6">
            <y:ShapeNode>
              <y:Geometry height="40.0" width="40.0" x="341.3690031730129" y="1923.30803163167"/>
              <y:Fill color="#C0C0C0" transparent="false"/>
              <y:BorderStyle color="#000000" type="line" width="1.0"/>
              <y:NodeLabel alignment="center" autoSizePolicy="content" fontFamily="c" fontSize="15" fontStyle="plain" hasBackgroundColor="false" hasLineColor="false" height="22.37646484375" modelName="sides" modelPosition="s" textColor="#000000" visible="true" width="142.3837890625" x="-51.19189453125" y="44.0">Histidine Metabolism</y:NodeLabel>
              <y:Shape type="ellipse"/>
            </y:ShapeNode>
          </data>
        </node>
        <node id="n10::n1">
          <data key="d6">
            <y:ShapeNode>
              <y:Geometry height="40.0" width="40.0" x="14.08751904842245" y="1987.4819381424288"/>
              <y:Fill color="#C0C0C0" transparent="false"/>
              <y:BorderStyle color="#000000" type="line" width="1.0"/>
              <y:NodeLabel alignment="center" autoSizePolicy="content" fontFamily="c" fontSize="15" fontStyle="plain" hasBackgroundColor="false" hasLineColor="false" height="40.7529296875" modelName="sides" modelPosition="s" textColor="#000000" visible="true" width="155.75048828125" x="-57.875244140625" y="43.99999999999977">Leucine, Isoleucine
and Valine Metabolism</y:NodeLabel>
              <y:Shape type="ellipse"/>
            </y:ShapeNode>
          </data>
        </node>
        <node id="n10::n2">
          <data key="d6">
            <y:ShapeNode>
              <y:Geometry height="40.0" width="40.0" x="60.63650862198409" y="2141.8490851779966"/>
              <y:Fill color="#C0C0C0" transparent="false"/>
              <y:BorderStyle color="#000000" type="line" width="1.0"/>
              <y:NodeLabel alignment="center" autoSizePolicy="content" fontFamily="c" fontSize="15" fontStyle="plain" hasBackgroundColor="false" hasLineColor="false" height="22.37646484375" modelName="sides" modelPosition="s" textColor="#000000" visible="true" width="160.73828125" x="-60.369140625" y="44.0">Tryptophan Metabolism</y:NodeLabel>
              <y:Shape type="ellipse"/>
            </y:ShapeNode>
          </data>
        </node>
        <node id="n10::n3">
          <data key="d6">
            <y:ShapeNode>
              <y:Geometry height="40.0" width="40.0" x="-2.2658290367411666" y="2073.5698937061497"/>
              <y:Fill color="#C0C0C0" transparent="false"/>
              <y:BorderStyle color="#000000" type="line" width="1.0"/>
              <y:NodeLabel alignment="center" autoSizePolicy="content" fontFamily="c" fontSize="15" fontStyle="plain" hasBackgroundColor="false" hasLineColor="false" height="40.7529296875" modelName="sides" modelPosition="s" textColor="#000000" visible="true" width="142.37646484375" x="-51.188232421875" y="44.0">Phenylalanine and
Tyrosine Metabolism</y:NodeLabel>
              <y:Shape type="ellipse"/>
            </y:ShapeNode>
          </data>
        </node>
        <node id="n10::n4">
          <data key="d6">
            <y:ShapeNode>
              <y:Geometry height="40.0" width="40.0" x="341.3690031730129" y="1855.979426639057"/>
              <y:Fill color="#C0C0C0" transparent="false"/>
              <y:BorderStyle color="#000000" type="line" width="1.0"/>
              <y:NodeLabel alignment="center" autoSizePolicy="content" fontFamily="c" fontSize="15" fontStyle="plain" hasBackgroundColor="false" hasLineColor="false" height="22.37646484375" modelName="sides" modelPosition="s" textColor="#000000" visible="true" width="154.8935546875" x="-57.44677734375" y="44.0">Polyamine Metabolism</y:NodeLabel>
              <y:Shape type="ellipse"/>
            </y:ShapeNode>
          </data>
        </node>
        <node id="n10::n5">
          <data key="d6">
            <y:ShapeNode>
              <y:Geometry height="40.0" width="40.0" x="95.34597518051112" y="1862.5989129435686"/>
              <y:Fill color="#C0C0C0" transparent="false"/>
              <y:BorderStyle color="#000000" type="line" width="1.0"/>
              <y:NodeLabel alignment="center" autoSizePolicy="content" fontFamily="c" fontSize="15" fontStyle="plain" hasBackgroundColor="false" hasLineColor="false" height="40.7529296875" modelName="sides" modelPosition="s" textColor="#000000" visible="true" width="155.728515625" x="-57.8642578125" y="44.0">Guanidino and
Acetamido Metabolism</y:NodeLabel>
              <y:Shape type="ellipse"/>
            </y:ShapeNode>
          </data>
        </node>
        <node id="n10::n6">
          <data key="d6">
            <y:ShapeNode>
              <y:Geometry height="40.0" width="40.0" x="115.6136093925719" y="1947.1165073205652"/>
              <y:Fill color="#C0C0C0" transparent="false"/>
              <y:BorderStyle color="#000000" type="line" width="1.0"/>
              <y:NodeLabel alignment="center" autoSizePolicy="content" fontFamily="c" fontSize="15" fontStyle="plain" hasBackgroundColor="false" hasLineColor="false" height="22.37646484375" modelName="sides" modelPosition="s" textColor="#000000" visible="true" width="161.58056640625" x="-60.790283203125" y="44.0">Glutathione Metabolism</y:NodeLabel>
              <y:Shape type="ellipse"/>
            </y:ShapeNode>
          </data>
        </node>
        <node id="n10::n7">
          <data key="d6">
            <y:ShapeNode>
              <y:Geometry height="40.0" width="40.0" x="255.9663545966248" y="1997.4278226604247"/>
              <y:Fill color="#C0C0C0" transparent="false"/>
              <y:BorderStyle color="#000000" type="line" width="1.0"/>
              <y:NodeLabel alignment="center" autoSizePolicy="content" fontFamily="c" fontSize="15" fontStyle="plain" hasBackgroundColor="false" hasLineColor="false" height="22.37646484375" modelName="sides" modelPosition="s" textColor="#000000" visible="true" width="141.55615234375" x="-50.778076171875" y="44.0">Creatine Metabolism</y:NodeLabel>
              <y:Shape type="ellipse"/>
            </y:ShapeNode>
          </data>
        </node>
        <node id="n10::n8">
          <data key="d6">
            <y:ShapeNode>
              <y:Geometry height="40.0" width="40.0" x="-3.9547499824280976" y="1801.1659208413323"/>
              <y:Fill color="#C0C0C0" transparent="false"/>
              <y:BorderStyle color="#000000" type="line" width="1.0"/>
              <y:NodeLabel alignment="center" autoSizePolicy="content" fontFamily="c" fontSize="15" fontStyle="plain" hasBackgroundColor="false" hasLineColor="false" height="40.7529296875" modelName="sides" modelPosition="s" textColor="#000000" visible="true" width="167.41796875" x="-63.708984375" y="44.0">Urea cycle; Arginine and
Proline Metabolism</y:NodeLabel>
              <y:Shape type="ellipse"/>
            </y:ShapeNode>
          </data>
        </node>
        <node id="n10::n9">
          <data key="d6">
            <y:ShapeNode>
              <y:Geometry height="40.0" width="40.0" x="279.97519323052103" y="1801.1659208413323"/>
              <y:Fill color="#C0C0C0" transparent="false"/>
              <y:BorderStyle color="#000000" type="line" width="1.0"/>
              <y:NodeLabel alignment="center" autoSizePolicy="content" fontFamily="c" fontSize="15" fontStyle="plain" hasBackgroundColor="false" hasLineColor="false" height="22.37646484375" modelName="sides" modelPosition="s" textColor="#000000" visible="true" width="154.05859375" x="-57.029296875" y="44.0">Glutamate Metabolism</y:NodeLabel>
              <y:Shape type="ellipse"/>
            </y:ShapeNode>
          </data>
        </node>
        <node id="n10::n10">
          <data key="d6">
            <y:ShapeNode>
              <y:Geometry height="40.0" width="40.0" x="-14.576015335263662" y="1895.7517790785637"/>
              <y:Fill color="#C0C0C0" transparent="false"/>
              <y:BorderStyle color="#000000" type="line" width="1.0"/>
              <y:NodeLabel alignment="center" autoSizePolicy="content" fontFamily="c" fontSize="15" fontStyle="plain" hasBackgroundColor="false" hasLineColor="false" height="22.37646484375" modelName="sides" modelPosition="s" textColor="#000000" visible="true" width="128.21875" x="-44.109375" y="44.0">Lysine Metabolism</y:NodeLabel>
              <y:Shape type="ellipse"/>
            </y:ShapeNode>
          </data>
        </node>
        <node id="n10::n11">
          <data key="d6">
            <y:ShapeNode>
              <y:Geometry height="40.0" width="40.0" x="149.37405155111844" y="1782.4048150521949"/>
              <y:Fill color="#C0C0C0" transparent="false"/>
              <y:BorderStyle color="#000000" type="line" width="1.0"/>
              <y:NodeLabel alignment="center" autoSizePolicy="content" fontFamily="c" fontSize="15" fontStyle="plain" hasBackgroundColor="false" hasLineColor="false" height="40.7529296875" modelName="sides" modelPosition="s" textColor="#000000" visible="true" width="184.91552734375" x="-72.457763671875" y="44.0">Methionine, Cysteine, SAM
and Taurine Metabolism</y:NodeLabel>
              <y:Shape type="ellipse"/>
            </y:ShapeNode>
          </data>
        </node>
        <node id="n10::n12">
          <data key="d6">
            <y:ShapeNode>
              <y:Geometry height="40.0" width="40.0" x="231.44180577476033" y="1854.2036047774345"/>
              <y:Fill color="#C0C0C0" transparent="false"/>
              <y:BorderStyle color="#000000" type="line" width="1.0"/>
              <y:NodeLabel alignment="center" autoSizePolicy="content" fontFamily="c" fontSize="15" fontStyle="plain" hasBackgroundColor="false" hasLineColor="false" height="40.7529296875" modelName="sides" modelPosition="s" textColor="#000000" visible="true" width="149.0634765625" x="-54.53173828125" y="44.0">Alanine and
Aspartate Metabolism</y:NodeLabel>
              <y:Shape type="ellipse"/>
            </y:ShapeNode>
          </data>
        </node>
        <node id="n10::n13">
          <data key="d6">
            <y:ShapeNode>
              <y:Geometry height="40.0" width="40.0" x="135.02693682252362" y="2044.482796249281"/>
              <y:Fill color="#C0C0C0" transparent="false"/>
              <y:BorderStyle color="#000000" type="line" width="1.0"/>
              <y:NodeLabel alignment="center" autoSizePolicy="content" fontFamily="c" fontSize="15" fontStyle="plain" hasBackgroundColor="false" hasLineColor="false" height="40.7529296875" modelName="sides" modelPosition="s" textColor="#000000" visible="true" width="152.4033203125" x="-56.20166015625" y="44.0">Glycine, Serine and
Threonine Metabolism</y:NodeLabel>
              <y:Shape type="ellipse"/>
            </y:ShapeNode>
          </data>
        </node>
      </graph>
    </node>
    <node id="n11" yfiles.foldertype="group">
      <data key="d6">
        <y:ProxyAutoBoundsNode>
          <y:Realizers active="0">
            <y:GroupNode>
              <y:Geometry height="473.21162885171725" width="364.84474745998864" x="-162.05443634197752" y="1166.9609281392782"/>
              <y:Fill color="#ECFFEC" transparent="false"/>
              <y:BorderStyle color="#000000" type="dashed" width="1.0"/>
              <y:NodeLabel alignment="center" autoSizePolicy="node_width" borderDistance="0.0" fontFamily="Dialog" fontSize="15" fontStyle="bold" hasBackgroundColor="false" hasLineColor="false" height="22.37646484375" modelName="sides" modelPosition="s" textColor="#000000" visible="true" width="364.84474745998864" x="0.0" y="473.21162885171725">U_Lipid</y:NodeLabel>
              <y:Shape type="roundrectangle"/>
              <y:State closed="false" closedHeight="80.0" closedWidth="100.0" innerGraphDisplayEnabled="false"/>
              <y:Insets bottom="15" bottomF="15.0" left="15" leftF="15.0" right="15" rightF="15.0" top="15" topF="15.0"/>
              <y:BorderInsets bottom="0" bottomF="0.0" left="0" leftF="0.0" right="0" rightF="0.0" top="0" topF="0.0"/>
            </y:GroupNode>
            <y:GroupNode>
              <y:Geometry height="500.0" width="500.0" x="-150.0" y="-150.0"/>
              <y:Fill color="#FFFFFF" transparent="false"/>
              <y:BorderStyle color="#000000" type="line" width="1.0"/>
              <y:NodeLabel alignment="right" autoSizePolicy="node_width" backgroundColor="#333333" borderDistance="0.0" fontFamily="Dialog" fontSize="12" fontStyle="plain" hasLineColor="false" height="18.701171875" modelName="internal" modelPosition="t" textColor="#FFFFFF" visible="true" width="500.0" x="0.0" y="0.0">U_Lipid</y:NodeLabel>
              <y:Shape type="roundrectangle"/>
              <y:State closed="true" closedHeight="500.0" closedWidth="500.0" innerGraphDisplayEnabled="false"/>
              <y:Insets bottom="15" bottomF="15.0" left="15" leftF="15.0" right="15" rightF="15.0" top="15" topF="15.0"/>
              <y:BorderInsets bottom="0" bottomF="0.0" left="0" leftF="0.0" right="0" rightF="0.0" top="0" topF="0.0"/>
            </y:GroupNode>
          </y:Realizers>
        </y:ProxyAutoBoundsNode>
      </data>
      <graph edgedefault="directed" id="n11:">
        <node id="n11::n0">
          <data key="d6">
            <y:ShapeNode>
              <y:Geometry height="40.0" width="40.0" x="40.82868864262491" y="1356.65646243193"/>
              <y:Fill color="#C0C0C0" transparent="false"/>
              <y:BorderStyle color="#000000" type="line" width="1.0"/>
              <y:NodeLabel alignment="center" autoSizePolicy="content" fontFamily="c" fontSize="15" fontStyle="plain" hasBackgroundColor="false" hasLineColor="false" height="22.37646484375" modelName="sides" modelPosition="s" textColor="#000000" visible="true" width="51.52685546875" x="-5.763427734375" y="44.0">Steroid</y:NodeLabel>
              <y:Shape type="ellipse"/>
            </y:ShapeNode>
          </data>
        </node>
        <node id="n11::n1">
          <data key="d6">
            <y:ShapeNode>
              <y:Geometry height="40.0" width="40.0" x="38.02935101583" y="1181.9609281392782"/>
              <y:Fill color="#C0C0C0" transparent="false"/>
              <y:BorderStyle color="#000000" type="line" width="1.0"/>
              <y:NodeLabel alignment="center" autoSizePolicy="content" fontFamily="c" fontSize="15" fontStyle="plain" hasBackgroundColor="false" hasLineColor="false" height="22.37646484375" modelName="sides" modelPosition="s" textColor="#000000" visible="true" width="121.5390625" x="-40.76953125" y="44.0">Fatty Acid, Amino</y:NodeLabel>
              <y:Shape type="ellipse"/>
            </y:ShapeNode>
          </data>
        </node>
        <node id="n11::n2">
          <data key="d6">
            <y:ShapeNode>
              <y:Geometry height="40.0" width="40.0" x="-82.10765899822752" y="1209.873830682409"/>
              <y:Fill color="#C0C0C0" transparent="false"/>
              <y:BorderStyle color="#000000" type="line" width="1.0"/>
              <y:NodeLabel alignment="center" autoSizePolicy="content" fontFamily="c" fontSize="15" fontStyle="plain" hasBackgroundColor="false" hasLineColor="false" height="22.37646484375" modelName="sides" modelPosition="s" textColor="#000000" visible="true" width="139.88623046875" x="-49.943115234375" y="44.0">Fatty Acid Synthesis</y:NodeLabel>
              <y:Shape type="ellipse"/>
            </y:ShapeNode>
          </data>
        </node>
        <node id="n11::n3">
          <data key="d6">
            <y:ShapeNode>
              <y:Geometry height="40.0" width="40.0" x="-82.10765899822752" y="1282.686409074742"/>
              <y:Fill color="#C0C0C0" transparent="false"/>
              <y:BorderStyle color="#000000" type="line" width="1.0"/>
              <y:NodeLabel alignment="center" autoSizePolicy="content" fontFamily="c" fontSize="15" fontStyle="plain" hasBackgroundColor="false" hasLineColor="false" height="22.37646484375" modelName="sides" modelPosition="s" textColor="#000000" visible="true" width="169.8935546875" x="-64.94677734375" y="44.0">Fatty Acid, Dicarboxylate</y:NodeLabel>
              <y:Shape type="ellipse"/>
            </y:ShapeNode>
          </data>
        </node>
        <node id="n11::n4">
          <data key="d6">
            <y:ShapeNode>
              <y:Geometry height="40.0" width="40.0" x="-82.10765899822752" y="1347.932977642154"/>
              <y:Fill color="#C0C0C0" transparent="false"/>
              <y:BorderStyle color="#000000" type="line" width="1.0"/>
              <y:NodeLabel alignment="center" autoSizePolicy="content" fontFamily="c" fontSize="15" fontStyle="plain" hasBackgroundColor="false" hasLineColor="false" height="22.37646484375" modelName="sides" modelPosition="s" textColor="#000000" visible="true" width="169.06591796875" x="-64.532958984375" y="44.0">Fatty Acid, Monohydroxy</y:NodeLabel>
              <y:Shape type="ellipse"/>
            </y:ShapeNode>
          </data>
        </node>
        <node id="n11::n5">
          <data key="d6">
            <y:ShapeNode>
              <y:Geometry height="40.0" width="40.0" x="-56.05825954906797" y="1461.001858040876"/>
              <y:Fill color="#C0C0C0" transparent="false"/>
              <y:BorderStyle color="#000000" type="line" width="1.0"/>
              <y:NodeLabel alignment="center" autoSizePolicy="content" fontFamily="c" fontSize="15" fontStyle="plain" hasBackgroundColor="false" hasLineColor="false" height="40.7529296875" modelName="sides" modelPosition="s" textColor="#000000" visible="true" width="151.54638671875" x="-55.773193359375" y="44.0">Fatty Acid Metabolism
(Acyl Carnitine)</y:NodeLabel>
              <y:Shape type="ellipse"/>
            </y:ShapeNode>
          </data>
        </node>
        <node id="n11::n6">
          <data key="d6">
            <y:ShapeNode>
              <y:Geometry height="40.0" width="40.0" x="70.82868864262491" y="1416.65646243193"/>
              <y:Fill color="#C0C0C0" transparent="false"/>
              <y:BorderStyle color="#000000" type="line" width="1.0"/>
              <y:NodeLabel alignment="center" autoSizePolicy="content" fontFamily="c" fontSize="15" fontStyle="plain" hasBackgroundColor="false" hasLineColor="false" height="40.7529296875" modelName="sides" modelPosition="s" textColor="#000000" visible="true" width="167.38134765625" x="-63.690673828125" y="44.0">Fatty Acid Metabolism
(also BCAA Metabolism)</y:NodeLabel>
              <y:Shape type="ellipse"/>
            </y:ShapeNode>
          </data>
        </node>
        <node id="n11::n7">
          <data key="d6">
            <y:ShapeNode>
              <y:Geometry height="40.0" width="40.0" x="95.34597518051112" y="1540.4196273034954"/>
              <y:Fill color="#C0C0C0" transparent="false"/>
              <y:BorderStyle color="#000000" type="line" width="1.0"/>
              <y:NodeLabel alignment="center" autoSizePolicy="content" fontFamily="c" fontSize="15" fontStyle="plain" hasBackgroundColor="false" hasLineColor="false" height="22.37646484375" modelName="sides" modelPosition="s" textColor="#000000" visible="true" width="144.888671875" x="-52.4443359375" y="44.0">Carnitine Metabolism</y:NodeLabel>
              <y:Shape type="ellipse"/>
            </y:ShapeNode>
          </data>
        </node>
        <node id="n11::n8">
          <data key="d6">
            <y:ShapeNode>
              <y:Geometry height="40.0" width="40.0" x="38.02935101583" y="1251.85037151308"/>
              <y:Fill color="#C0C0C0" transparent="false"/>
              <y:BorderStyle color="#000000" type="line" width="1.0"/>
              <y:NodeLabel alignment="center" autoSizePolicy="content" fontFamily="c" fontSize="15" fontStyle="plain" hasBackgroundColor="false" hasLineColor="false" height="40.7529296875" modelName="sides" modelPosition="s" textColor="#000000" visible="true" width="114.0390625" x="-37.01953125" y="44.0">Secondary Bile
Acid Metabolism</y:NodeLabel>
              <y:Shape type="ellipse"/>
            </y:ShapeNode>
          </data>
        </node>
        <node id="n11::n9">
          <data key="d6">
            <y:ShapeNode>
              <y:Geometry height="40.0" width="40.0" x="-84.39242460977081" y="1540.4196273034954"/>
              <y:Fill color="#C0C0C0" transparent="false"/>
              <y:BorderStyle color="#000000" type="line" width="1.0"/>
              <y:NodeLabel alignment="center" autoSizePolicy="content" fontFamily="c" fontSize="15" fontStyle="plain" hasBackgroundColor="false" hasLineColor="false" height="40.7529296875" modelName="sides" modelPosition="s" textColor="#000000" visible="true" width="151.54638671875" x="-55.773193359375" y="44.0">Fatty Acid Metabolism
(Acyl Glycine)</y:NodeLabel>
              <y:Shape type="ellipse"/>
            </y:ShapeNode>
          </data>
        </node>
      </graph>
    </node>
    <node id="n12" yfiles.foldertype="group">
      <data key="d6">
        <y:ProxyAutoBoundsNode>
          <y:Realizers active="0">
            <y:GroupNode>
              <y:Geometry height="274.55189137440084" width="536.494177951977" x="-574.0370927768033" y="2560.6605041352877"/>
              <y:Fill color="#ECFFEC" transparent="false"/>
              <y:BorderStyle color="#000000" type="dashed" width="1.0"/>
              <y:NodeLabel alignment="center" autoSizePolicy="node_width" borderDistance="0.0" fontFamily="Dialog" fontSize="15" fontStyle="bold" hasBackgroundColor="false" hasLineColor="false" height="22.37646484375" modelName="sides" modelPosition="s" textColor="#000000" visible="true" width="536.494177951977" x="0.0" y="274.55189137440084">U_Nucleotide</y:NodeLabel>
              <y:Shape type="roundrectangle"/>
              <y:State closed="false" closedHeight="80.0" closedWidth="100.0" innerGraphDisplayEnabled="false"/>
              <y:Insets bottom="15" bottomF="15.0" left="15" leftF="15.0" right="15" rightF="15.0" top="15" topF="15.0"/>
              <y:BorderInsets bottom="0" bottomF="0.0" left="0" leftF="0.0" right="0" rightF="0.0" top="0" topF="0.0"/>
            </y:GroupNode>
            <y:GroupNode>
              <y:Geometry height="500.0" width="500.0" x="-150.0" y="-150.0"/>
              <y:Fill color="#FFFFFF" transparent="false"/>
              <y:BorderStyle color="#000000" type="line" width="1.0"/>
              <y:NodeLabel alignment="right" autoSizePolicy="node_width" backgroundColor="#333333" borderDistance="0.0" fontFamily="Dialog" fontSize="12" fontStyle="plain" hasLineColor="false" height="18.701171875" modelName="internal" modelPosition="t" textColor="#FFFFFF" visible="true" width="500.0" x="0.0" y="0.0">U_Nucleotide</y:NodeLabel>
              <y:Shape type="roundrectangle"/>
              <y:State closed="true" closedHeight="500.0" closedWidth="500.0" innerGraphDisplayEnabled="false"/>
              <y:Insets bottom="15" bottomF="15.0" left="15" leftF="15.0" right="15" rightF="15.0" top="15" topF="15.0"/>
              <y:BorderInsets bottom="0" bottomF="0.0" left="0" leftF="0.0" right="0" rightF="0.0" top="0" topF="0.0"/>
            </y:GroupNode>
          </y:Realizers>
        </y:ProxyAutoBoundsNode>
      </data>
      <graph edgedefault="directed" id="n12:">
        <node id="n12::n0">
          <data key="d6">
            <y:ShapeNode>
              <y:Geometry height="40.0" width="40.0" x="-499.5138994174284" y="2671.7497236113254"/>
              <y:Fill color="#C0C0C0" transparent="false"/>
              <y:BorderStyle color="#000000" type="line" width="1.0"/>
              <y:NodeLabel alignment="center" autoSizePolicy="content" fontFamily="c" fontSize="15" fontStyle="plain" hasBackgroundColor="false" hasLineColor="false" height="40.7529296875" modelName="sides" modelPosition="s" textColor="#000000" visible="true" width="159.04638671875" x="-59.52319335937494" y="44.0">Pyrimidine Metabolism,
Thymine containing</y:NodeLabel>
              <y:Shape type="ellipse"/>
            </y:ShapeNode>
          </data>
        </node>
        <node id="n12::n1">
          <data key="d6">
            <y:ShapeNode>
              <y:Geometry height="40.0" width="40.0" x="-499.5138994174284" y="2581.3073010914068"/>
              <y:Fill color="#C0C0C0" transparent="false"/>
              <y:BorderStyle color="#000000" type="line" width="1.0"/>
              <y:NodeLabel alignment="center" autoSizePolicy="content" fontFamily="c" fontSize="15" fontStyle="plain" hasBackgroundColor="false" hasLineColor="false" height="40.7529296875" modelName="sides" modelPosition="s" textColor="#000000" visible="true" width="159.04638671875" x="-59.52319335937494" y="44.0">Pyrimidine Metabolism,
Cytidine containing</y:NodeLabel>
              <y:Shape type="ellipse"/>
            </y:ShapeNode>
          </data>
        </node>
        <node id="n12::n2">
          <data key="d6">
            <y:ShapeNode>
              <y:Geometry height="40.0" width="40.0" x="-178.6457347145527" y="2735.4594658221886"/>
              <y:Fill color="#C0C0C0" transparent="false"/>
              <y:BorderStyle color="#000000" type="line" width="1.0"/>
              <y:NodeLabel alignment="center" autoSizePolicy="content" fontFamily="c" fontSize="15" fontStyle="plain" hasBackgroundColor="false" hasLineColor="false" height="40.7529296875" modelName="sides" modelPosition="s" textColor="#000000" visible="true" width="159.04638671875" x="-59.523193359375" y="44.0">Pyrimidine Metabolism,
Uracil containing</y:NodeLabel>
              <y:Shape type="ellipse"/>
            </y:ShapeNode>
          </data>
        </node>
        <node id="n12::n3">
          <data key="d6">
            <y:ShapeNode>
              <y:Geometry height="40.0" width="40.0" x="-369.9063392385145" y="2699.9443666272996"/>
              <y:Fill color="#C0C0C0" transparent="false"/>
              <y:BorderStyle color="#000000" type="line" width="1.0"/>
              <y:NodeLabel alignment="center" autoSizePolicy="content" fontFamily="c" fontSize="15" fontStyle="plain" hasBackgroundColor="false" hasLineColor="false" height="40.7529296875" modelName="sides" modelPosition="s" textColor="#000000" visible="true" width="133.26513671875" x="-46.632568359375" y="44.0">Purine Metabolism,
Guanine containing</y:NodeLabel>
              <y:Shape type="ellipse"/>
            </y:ShapeNode>
          </data>
        </node>
        <node id="n12::n4">
          <data key="d6">
            <y:ShapeNode>
              <y:Geometry height="40.0" width="40.0" x="-357.56525120416967" y="2589.7026092575406"/>
              <y:Fill color="#C0C0C0" transparent="false"/>
              <y:BorderStyle color="#000000" type="line" width="1.0"/>
              <y:NodeLabel alignment="center" autoSizePolicy="content" fontFamily="c" fontSize="15" fontStyle="plain" hasBackgroundColor="false" hasLineColor="false" height="40.7529296875" modelName="sides" modelPosition="s" textColor="#000000" visible="true" width="132.38623046875" x="-46.193115234375" y="44.0">Purine Metabolism,
Adenine containing</y:NodeLabel>
              <y:Shape type="ellipse"/>
            </y:ShapeNode>
          </data>
        </node>
        <node id="n12::n5">
          <data key="d6">
            <y:ShapeNode>
              <y:Geometry height="40.0" width="40.0" x="-232.7533742995692" y="2648.7781731448717"/>
              <y:Fill color="#C0C0C0" transparent="false"/>
              <y:BorderStyle color="#000000" type="line" width="1.0"/>
              <y:NodeLabel alignment="center" autoSizePolicy="content" fontFamily="c" fontSize="15" fontStyle="plain" hasBackgroundColor="false" hasLineColor="false" height="40.7529296875" modelName="sides" modelPosition="s" textColor="#000000" visible="true" width="244.94482421875" x="-102.472412109375" y="44.0">Purine Metabolism, (Hypo)Xanthine/
Inosine containing</y:NodeLabel>
              <y:Shape type="ellipse"/>
            </y:ShapeNode>
          </data>
        </node>
        <node id="n12::n6">
          <data key="d6">
            <y:ShapeNode>
              <y:Geometry height="40.0" width="40.0" x="-152.0661081842013" y="2575.6605041352877"/>
              <y:Fill color="#C0C0C0" transparent="false"/>
              <y:BorderStyle color="#000000" type="line" width="1.0"/>
              <y:NodeLabel alignment="center" autoSizePolicy="content" fontFamily="c" fontSize="15" fontStyle="plain" hasBackgroundColor="false" hasLineColor="false" height="40.7529296875" modelName="sides" modelPosition="s" textColor="#000000" visible="true" width="159.04638671875" x="-59.523193359375" y="44.0">Pyrimidine Metabolism,
Orotate containing</y:NodeLabel>
              <y:Shape type="ellipse"/>
            </y:ShapeNode>
          </data>
        </node>
      </graph>
    </node>
    <node id="n13" yfiles.foldertype="group">
      <data key="d6">
        <y:ProxyAutoBoundsNode>
          <y:Realizers active="0">
            <y:GroupNode>
              <y:Geometry height="359.46124254586687" width="413.0554493197384" x="-584.4199620742311" y="736.1460131001405"/>
              <y:Fill color="#ECFFEC" transparent="false"/>
              <y:BorderStyle color="#000000" type="dashed" width="1.0"/>
              <y:NodeLabel alignment="center" autoSizePolicy="node_width" borderDistance="0.0" fontFamily="Dialog" fontSize="15" fontStyle="bold" hasBackgroundColor="false" hasLineColor="false" height="22.37646484375" modelName="sides" modelPosition="s" textColor="#000000" visible="true" width="413.0554493197384" x="0.0" y="359.46124254586687">U_Cofactors and vitamins</y:NodeLabel>
              <y:Shape type="roundrectangle"/>
              <y:State closed="false" closedHeight="80.0" closedWidth="100.0" innerGraphDisplayEnabled="false"/>
              <y:Insets bottom="15" bottomF="15.0" left="15" leftF="15.0" right="15" rightF="15.0" top="15" topF="15.0"/>
              <y:BorderInsets bottom="0" bottomF="0.0" left="0" leftF="0.0" right="0" rightF="0.0" top="0" topF="0.0"/>
            </y:GroupNode>
            <y:GroupNode>
              <y:Geometry height="500.0" width="500.0" x="-150.0" y="-150.0"/>
              <y:Fill color="#FFFFFF" transparent="false"/>
              <y:BorderStyle color="#000000" type="line" width="1.0"/>
              <y:NodeLabel alignment="right" autoSizePolicy="node_width" backgroundColor="#333333" borderDistance="0.0" fontFamily="Dialog" fontSize="12" fontStyle="plain" hasLineColor="false" height="18.701171875" modelName="internal" modelPosition="t" textColor="#FFFFFF" visible="true" width="500.0" x="0.0" y="0.0">U_Cofactors and vitamins</y:NodeLabel>
              <y:Shape type="roundrectangle"/>
              <y:State closed="true" closedHeight="500.0" closedWidth="500.0" innerGraphDisplayEnabled="false"/>
              <y:Insets bottom="15" bottomF="15.0" left="15" leftF="15.0" right="15" rightF="15.0" top="15" topF="15.0"/>
              <y:BorderInsets bottom="0" bottomF="0.0" left="0" leftF="0.0" right="0" rightF="0.0" top="0" topF="0.0"/>
            </y:GroupNode>
          </y:Realizers>
        </y:ProxyAutoBoundsNode>
      </data>
      <graph edgedefault="directed" id="n13:">
        <node id="n13::n0">
          <data key="d6">
            <y:ShapeNode>
              <y:Geometry height="40.0" width="40.0" x="-415.55757676268956" y="992.3403493556117"/>
              <y:Fill color="#C0C0C0" transparent="false"/>
              <y:BorderStyle color="#000000" type="line" width="1.0"/>
              <y:NodeLabel alignment="center" autoSizePolicy="content" fontFamily="c" fontSize="15" fontStyle="plain" hasBackgroundColor="false" hasLineColor="false" height="22.37646484375" modelName="sides" modelPosition="s" textColor="#000000" visible="true" width="124.0439453125" x="-42.02197265625" y="43.999999999999886">Pterin Metabolism</y:NodeLabel>
              <y:Shape type="ellipse"/>
            </y:ShapeNode>
          </data>
        </node>
        <node id="n13::n1">
          <data key="d6">
            <y:ShapeNode>
              <y:Geometry height="40.0" width="40.0" x="-287.15677919591633" y="751.1460131001405"/>
              <y:Fill color="#C0C0C0" transparent="false"/>
              <y:BorderStyle color="#000000" type="line" width="1.0"/>
              <y:NodeLabel alignment="center" autoSizePolicy="content" fontFamily="c" fontSize="15" fontStyle="plain" hasBackgroundColor="false" hasLineColor="false" height="22.37646484375" modelName="sides" modelPosition="s" textColor="#000000" visible="true" width="159.9033203125" x="-59.95166015625" y="44.0">Tocopherol Metabolism</y:NodeLabel>
              <y:Shape type="ellipse"/>
            </y:ShapeNode>
          </data>
        </node>
        <node id="n13::n2">
          <data key="d6">
            <y:ShapeNode>
              <y:Geometry height="40.0" width="40.0" x="-519.0557042617311" y="986.0438682310111"/>
              <y:Fill color="#C0C0C0" transparent="false"/>
              <y:BorderStyle color="#000000" type="line" width="1.0"/>
              <y:NodeLabel alignment="center" autoSizePolicy="content" fontFamily="c" fontSize="15" fontStyle="plain" hasBackgroundColor="false" hasLineColor="false" height="40.7529296875" modelName="sides" modelPosition="s" textColor="#000000" visible="true" width="140.728515625" x="-50.3642578125" y="43.999999999999886">Ascorbate and
Aldarate Metabolism</y:NodeLabel>
              <y:Shape type="ellipse"/>
            </y:ShapeNode>
          </data>
        </node>
        <node id="n13::n3">
          <data key="d6">
            <y:ShapeNode>
              <y:Geometry height="40.0" width="40.0" x="-313.8296006451177" y="1014.2307908022574"/>
              <y:Fill color="#C0C0C0" transparent="false"/>
              <y:BorderStyle color="#000000" type="line" width="1.0"/>
              <y:NodeLabel alignment="center" autoSizePolicy="content" fontFamily="c" fontSize="15" fontStyle="plain" hasBackgroundColor="false" hasLineColor="false" height="22.37646484375" modelName="sides" modelPosition="s" textColor="#000000" visible="true" width="214.93017578125" x="-87.465087890625" y="44.0">Tetrahydrobiopterin Metabolism</y:NodeLabel>
              <y:Shape type="ellipse"/>
            </y:ShapeNode>
          </data>
        </node>
        <node id="n13::n4">
          <data key="d6">
            <y:ShapeNode>
              <y:Geometry height="40.0" width="40.0" x="-465.9009343608623" y="850.9739897594453"/>
              <y:Fill color="#C0C0C0" transparent="false"/>
              <y:BorderStyle color="#000000" type="line" width="1.0"/>
              <y:NodeLabel alignment="center" autoSizePolicy="content" fontFamily="c" fontSize="15" fontStyle="plain" hasBackgroundColor="false" hasLineColor="false" height="40.7529296875" modelName="sides" modelPosition="s" textColor="#000000" visible="true" width="149.05615234375" x="-54.52807617187494" y="44.0">Hemoglobin and
Porphyrin Metabolism</y:NodeLabel>
              <y:Shape type="ellipse"/>
            </y:ShapeNode>
          </data>
        </node>
        <node id="n13::n5">
          <data key="d6">
            <y:ShapeNode>
              <y:Geometry height="40.0" width="40.0" x="-415.55757676268956" y="761.6401483078082"/>
              <y:Fill color="#C0C0C0" transparent="false"/>
              <y:BorderStyle color="#000000" type="line" width="1.0"/>
              <y:NodeLabel alignment="center" autoSizePolicy="content" fontFamily="c" fontSize="15" fontStyle="plain" hasBackgroundColor="false" hasLineColor="false" height="40.7529296875" modelName="sides" modelPosition="s" textColor="#000000" visible="true" width="171.5634765625" x="-65.78173828125" y="44.0">Nicotinate and
Nicotinamide Metabolism</y:NodeLabel>
              <y:Shape type="ellipse"/>
            </y:ShapeNode>
          </data>
        </node>
        <node id="n13::n6">
          <data key="d6">
            <y:ShapeNode>
              <y:Geometry height="40.0" width="40.0" x="-278.6429608144666" y="926.7019658770176"/>
              <y:Fill color="#C0C0C0" transparent="false"/>
              <y:BorderStyle color="#000000" type="line" width="1.0"/>
              <y:NodeLabel alignment="center" autoSizePolicy="content" fontFamily="c" fontSize="15" fontStyle="plain" hasBackgroundColor="false" hasLineColor="false" height="40.7529296875" modelName="sides" modelPosition="s" textColor="#000000" visible="true" width="122.43994140625" x="-41.219970703125" y="44.0">Pantothenate and
CoA Metabolism</y:NodeLabel>
              <y:Shape type="ellipse"/>
            </y:ShapeNode>
          </data>
        </node>
        <node id="n13::n7">
          <data key="d6">
            <y:ShapeNode>
              <y:Geometry height="40.0" width="40.0" x="-287.15677919591633" y="850.9739897594453"/>
              <y:Fill color="#C0C0C0" transparent="false"/>
              <y:BorderStyle color="#000000" type="line" width="1.0"/>
              <y:NodeLabel alignment="center" autoSizePolicy="content" fontFamily="c" fontSize="15" fontStyle="plain" hasBackgroundColor="false" hasLineColor="false" height="22.37646484375" modelName="sides" modelPosition="s" textColor="#000000" visible="true" width="157.39111328125" x="-58.695556640625" y="44.0">Vitamin B6 Metabolism</y:NodeLabel>
              <y:Shape type="ellipse"/>
            </y:ShapeNode>
          </data>
        </node>
        <node id="n13::n8">
          <data key="d6">
            <y:ShapeNode>
              <y:Geometry height="40.0" width="40.0" x="-390.43678766109207" y="913.0315905359638"/>
              <y:Fill color="#C0C0C0" transparent="false"/>
              <y:BorderStyle color="#000000" type="line" width="1.0"/>
              <y:NodeLabel alignment="center" autoSizePolicy="content" fontFamily="c" fontSize="15" fontStyle="plain" hasBackgroundColor="false" hasLineColor="false" height="22.37646484375" modelName="sides" modelPosition="s" textColor="#000000" visible="true" width="150.72607421875" x="-55.363037109375" y="44.0">Riboflavin Metabolism</y:NodeLabel>
              <y:Shape type="ellipse"/>
            </y:ShapeNode>
          </data>
        </node>
      </graph>
    </node>
    <node id="n14" yfiles.foldertype="group">
      <data key="d6">
        <y:ProxyAutoBoundsNode>
          <y:Realizers active="0">
            <y:GroupNode>
              <y:Geometry height="156.37646484375" width="274.215817603834" x="-130.50175838571226" y="2264.383111100895"/>
              <y:Fill color="#ECFFEC" transparent="false"/>
              <y:BorderStyle color="#000000" type="dashed" width="1.0"/>
              <y:NodeLabel alignment="center" autoSizePolicy="node_width" borderDistance="0.0" fontFamily="Dialog" fontSize="15" fontStyle="bold" hasBackgroundColor="false" hasLineColor="false" height="22.37646484375" modelName="sides" modelPosition="s" textColor="#000000" visible="true" width="274.215817603834" x="0.0" y="156.37646484375">U_Peptide</y:NodeLabel>
              <y:Shape type="roundrectangle"/>
              <y:State closed="false" closedHeight="80.0" closedWidth="100.0" innerGraphDisplayEnabled="false"/>
              <y:Insets bottom="15" bottomF="15.0" left="15" leftF="15.0" right="15" rightF="15.0" top="15" topF="15.0"/>
              <y:BorderInsets bottom="0" bottomF="0.0" left="0" leftF="0.0" right="0" rightF="0.0" top="0" topF="0.0"/>
            </y:GroupNode>
            <y:GroupNode>
              <y:Geometry height="500.0" width="500.0" x="-150.0" y="-150.0"/>
              <y:Fill color="#FFFFFF" transparent="false"/>
              <y:BorderStyle color="#000000" type="line" width="1.0"/>
              <y:NodeLabel alignment="right" autoSizePolicy="node_width" backgroundColor="#333333" borderDistance="0.0" fontFamily="Dialog" fontSize="12" fontStyle="plain" hasLineColor="false" height="18.701171875" modelName="internal" modelPosition="t" textColor="#FFFFFF" visible="true" width="500.0" x="0.0" y="0.0">U_Peptide</y:NodeLabel>
              <y:Shape type="roundrectangle"/>
              <y:State closed="true" closedHeight="500.0" closedWidth="500.0" innerGraphDisplayEnabled="false"/>
              <y:Insets bottom="15" bottomF="15.0" left="15" leftF="15.0" right="15" rightF="15.0" top="15" topF="15.0"/>
              <y:BorderInsets bottom="0" bottomF="0.0" left="0" leftF="0.0" right="0" rightF="0.0" top="0" topF="0.0"/>
            </y:GroupNode>
          </y:Realizers>
        </y:ProxyAutoBoundsNode>
      </data>
      <graph edgedefault="directed" id="n14:">
        <node id="n14::n0">
          <data key="d6">
            <y:ShapeNode>
              <y:Geometry height="40.0" width="40.0" x="-41.813525963837264" y="2339.383111100895"/>
              <y:Fill color="#C0C0C0" transparent="false"/>
              <y:BorderStyle color="#000000" type="line" width="1.0"/>
              <y:NodeLabel alignment="center" autoSizePolicy="content" fontFamily="c" fontSize="15" fontStyle="plain" hasBackgroundColor="false" hasLineColor="false" height="22.37646484375" modelName="sides" modelPosition="s" textColor="#000000" visible="true" width="138.23095703125" x="-49.115478515625" y="44.0">Dipeptide Derivative</y:NodeLabel>
              <y:Shape type="ellipse"/>
            </y:ShapeNode>
          </data>
        </node>
        <node id="n14::n1">
          <data key="d6">
            <y:ShapeNode>
              <y:Geometry height="40.0" width="40.0" x="-101.81352596383726" y="2288.383111100895"/>
              <y:Fill color="#C0C0C0" transparent="false"/>
              <y:BorderStyle color="#000000" type="line" width="1.0"/>
              <y:NodeLabel alignment="center" autoSizePolicy="content" fontFamily="c" fontSize="15" fontStyle="plain" hasBackgroundColor="false" hasLineColor="false" height="22.37646484375" modelName="sides" modelPosition="s" textColor="#000000" visible="true" width="67.37646484375" x="-13.688232421875" y="44.0">Dipeptide</y:NodeLabel>
              <y:Shape type="ellipse"/>
            </y:ShapeNode>
          </data>
        </node>
        <node id="n14::n2">
          <data key="d6">
            <y:ShapeNode>
              <y:Geometry height="40.0" width="40.0" x="10.433541639996747" y="2279.383111100895"/>
              <y:Fill color="#C0C0C0" transparent="false"/>
              <y:BorderStyle color="#000000" type="line" width="1.0"/>
              <y:NodeLabel alignment="center" autoSizePolicy="content" fontFamily="c" fontSize="15" fontStyle="plain" hasBackgroundColor="false" hasLineColor="false" height="22.37646484375" modelName="sides" modelPosition="s" textColor="#000000" visible="true" width="196.56103515625" x="-78.280517578125" y="44.0">Gamma-glutamyl Amino acid</y:NodeLabel>
              <y:Shape type="ellipse"/>
            </y:ShapeNode>
          </data>
        </node>
      </graph>
    </node>
    <node id="n15" yfiles.foldertype="group">
      <data key="d6">
        <y:ProxyAutoBoundsNode>
          <y:Realizers active="0">
            <y:GroupNode>
              <y:Geometry height="97.37646484375" width="261.08926269545736" x="-656.0123985978134" y="1457.5356553199485"/>
              <y:Fill color="#ECFFEC" transparent="false"/>
              <y:BorderStyle color="#000000" type="dashed" width="1.0"/>
              <y:NodeLabel alignment="center" autoSizePolicy="node_width" borderDistance="0.0" fontFamily="Dialog" fontSize="15" fontStyle="bold" hasBackgroundColor="false" hasLineColor="false" height="22.37646484375" modelName="sides" modelPosition="s" textColor="#000000" visible="true" width="261.08926269545736" x="0.0" y="97.37646484375">U_Energy</y:NodeLabel>
              <y:Shape type="roundrectangle"/>
              <y:State closed="false" closedHeight="80.0" closedWidth="100.0" innerGraphDisplayEnabled="false"/>
              <y:Insets bottom="15" bottomF="15.0" left="15" leftF="15.0" right="15" rightF="15.0" top="15" topF="15.0"/>
              <y:BorderInsets bottom="0" bottomF="0.0" left="0" leftF="0.0" right="0" rightF="0.0" top="0" topF="0.0"/>
            </y:GroupNode>
            <y:GroupNode>
              <y:Geometry height="500.0" width="500.0" x="-150.0" y="-150.0"/>
              <y:Fill color="#FFFFFF" transparent="false"/>
              <y:BorderStyle color="#000000" type="line" width="1.0"/>
              <y:NodeLabel alignment="right" autoSizePolicy="node_width" backgroundColor="#333333" borderDistance="0.0" fontFamily="Dialog" fontSize="12" fontStyle="plain" hasLineColor="false" height="18.701171875" modelName="internal" modelPosition="t" textColor="#FFFFFF" visible="true" width="500.0" x="0.0" y="0.0">U_Energy</y:NodeLabel>
              <y:Shape type="roundrectangle"/>
              <y:State closed="true" closedHeight="500.0" closedWidth="500.0" innerGraphDisplayEnabled="false"/>
              <y:Insets bottom="15" bottomF="15.0" left="15" leftF="15.0" right="15" rightF="15.0" top="15" topF="15.0"/>
              <y:BorderInsets bottom="0" bottomF="0.0" left="0" leftF="0.0" right="0" rightF="0.0" top="0" topF="0.0"/>
            </y:GroupNode>
          </y:Realizers>
        </y:ProxyAutoBoundsNode>
      </data>
      <graph edgedefault="directed" id="n15:">
        <node id="n15::n0">
          <data key="d6">
            <y:ShapeNode>
              <y:Geometry height="40.0" width="40.0" x="-623.1749962540634" y="1473.5356553199485"/>
              <y:Fill color="#C0C0C0" transparent="false"/>
              <y:BorderStyle color="#000000" type="line" width="1.0"/>
              <y:NodeLabel alignment="center" autoSizePolicy="content" fontFamily="c" fontSize="15" fontStyle="plain" hasBackgroundColor="false" hasLineColor="false" height="22.37646484375" modelName="sides" modelPosition="s" textColor="#000000" visible="true" width="75.6748046875" x="-17.83740234375" y="44.0">TCA Cycle</y:NodeLabel>
              <y:Shape type="ellipse"/>
            </y:ShapeNode>
          </data>
        </node>
        <node id="n15::n1">
          <data key="d6">
            <y:ShapeNode>
              <y:Geometry height="40.0" width="40.0" x="-519.0557042617311" y="1472.5356553199485"/>
              <y:Fill color="#C0C0C0" transparent="false"/>
              <y:BorderStyle color="#000000" type="line" width="1.0"/>
              <y:NodeLabel alignment="center" autoSizePolicy="content" fontFamily="c" fontSize="15" fontStyle="plain" hasBackgroundColor="false" hasLineColor="false" height="22.37646484375" modelName="sides" modelPosition="s" textColor="#000000" visible="true" width="178.26513671875" x="-69.132568359375" y="44.0">Oxidative Phosphorylation</y:NodeLabel>
              <y:Shape type="ellipse"/>
            </y:ShapeNode>
          </data>
        </node>
      </graph>
    </node>
    <node id="n16" yfiles.foldertype="group">
      <data key="d6">
        <y:ProxyAutoBoundsNode>
          <y:Realizers active="0">
            <y:GroupNode>
              <y:Geometry height="320.9333200514179" width="452.2841905221644" x="-1529.9837369207767" y="-706.8122256639106"/>
              <y:Fill color="#E5F2FF" transparent="false"/>
              <y:BorderStyle color="#000000" type="dashed" width="1.0"/>
              <y:NodeLabel alignment="center" autoSizePolicy="node_width" borderDistance="0.0" fontFamily="Dialog" fontSize="15" fontStyle="bold" hasBackgroundColor="false" hasLineColor="false" height="22.37646484375" modelName="sides" modelPosition="s" textColor="#000000" visible="true" width="452.2841905221644" x="0.0" y="320.9333200514179">S_Carbohydrate</y:NodeLabel>
              <y:Shape type="roundrectangle"/>
              <y:State closed="false" closedHeight="80.0" closedWidth="100.0" innerGraphDisplayEnabled="false"/>
              <y:Insets bottom="15" bottomF="15.0" left="15" leftF="15.0" right="15" rightF="15.0" top="15" topF="15.0"/>
              <y:BorderInsets bottom="0" bottomF="0.0" left="0" leftF="0.0" right="0" rightF="0.0" top="0" topF="0.0"/>
            </y:GroupNode>
            <y:GroupNode>
              <y:Geometry height="500.0" width="500.0" x="-150.0" y="-150.0"/>
              <y:Fill color="#FFFFFF" transparent="false"/>
              <y:BorderStyle color="#000000" type="line" width="1.0"/>
              <y:NodeLabel alignment="right" autoSizePolicy="node_width" backgroundColor="#333333" borderDistance="0.0" fontFamily="Dialog" fontSize="12" fontStyle="plain" hasLineColor="false" height="18.701171875" modelName="internal" modelPosition="t" textColor="#FFFFFF" visible="true" width="500.0" x="0.0" y="0.0">S_Carbohydrate</y:NodeLabel>
              <y:Shape type="roundrectangle"/>
              <y:State closed="true" closedHeight="500.0" closedWidth="500.0" innerGraphDisplayEnabled="false"/>
              <y:Insets bottom="15" bottomF="15.0" left="15" leftF="15.0" right="15" rightF="15.0" top="15" topF="15.0"/>
              <y:BorderInsets bottom="0" bottomF="0.0" left="0" leftF="0.0" right="0" rightF="0.0" top="0" topF="0.0"/>
            </y:GroupNode>
          </y:Realizers>
        </y:ProxyAutoBoundsNode>
      </data>
      <graph edgedefault="directed" id="n16:">
        <node id="n16::n0">
          <data key="d6">
            <y:ShapeNode>
              <y:Geometry height="40.0" width="40.0" x="-1435.0223111395267" y="-691.8122256639106"/>
              <y:Fill color="#C0C0C0" transparent="false"/>
              <y:BorderStyle color="#000000" type="line" width="1.0"/>
              <y:NodeLabel alignment="center" autoSizePolicy="content" fontFamily="c" fontSize="15" fontStyle="plain" hasBackgroundColor="false" hasLineColor="false" height="40.7529296875" modelName="sides" modelPosition="s" textColor="#000000" visible="true" width="199.9228515625" x="-79.96142578125" y="44.0">Glycolysis, Gluconeogenesis,
and Pyruvate Metabolism</y:NodeLabel>
              <y:Shape type="ellipse"/>
            </y:ShapeNode>
          </data>
        </node>
        <node id="n16::n1">
          <data key="d6">
            <y:ShapeNode>
              <y:Geometry height="40.0" width="40.0" x="-1221.2434243919229" y="-669.6603694388706"/>
              <y:Fill color="#C0C0C0" transparent="false"/>
              <y:BorderStyle color="#000000" type="line" width="1.0"/>
              <y:NodeLabel alignment="center" autoSizePolicy="content" fontFamily="c" fontSize="15" fontStyle="plain" hasBackgroundColor="false" hasLineColor="false" height="22.37646484375" modelName="sides" modelPosition="s" textColor="#000000" visible="true" width="139.90087890625" x="-49.950439453125" y="44.0">Pentose Metabolism</y:NodeLabel>
              <y:Shape type="ellipse"/>
            </y:ShapeNode>
          </data>
        </node>
        <node id="n16::n2">
          <data key="d6">
            <y:ShapeNode>
              <y:Geometry height="40.0" width="40.0" x="-1377.1822812864916" y="-524.2905592102363"/>
              <y:Fill color="#C0C0C0" transparent="false"/>
              <y:BorderStyle color="#000000" type="line" width="1.0"/>
              <y:NodeLabel alignment="center" autoSizePolicy="content" fontFamily="c" fontSize="15" fontStyle="plain" hasBackgroundColor="false" hasLineColor="false" height="40.7529296875" modelName="sides" modelPosition="s" textColor="#000000" visible="true" width="161.587890625" x="-60.7939453125" y="44.0">Fructose, Mannose and
Galactose Metabolism</y:NodeLabel>
              <y:Shape type="ellipse"/>
            </y:ShapeNode>
          </data>
        </node>
        <node id="n16::n3">
          <data key="d6">
            <y:ShapeNode>
              <y:Geometry height="40.0" width="40.0" x="-1236.0105815548623" y="-467.25537045624264"/>
              <y:Fill color="#C0C0C0" transparent="false"/>
              <y:BorderStyle color="#000000" type="line" width="1.0"/>
              <y:NodeLabel alignment="center" autoSizePolicy="content" fontFamily="c" fontSize="15" fontStyle="plain" hasBackgroundColor="false" hasLineColor="false" height="22.37646484375" modelName="sides" modelPosition="s" textColor="#000000" visible="true" width="246.6220703125" x="-103.31103515625" y="44.0">Disaccharides and Oligosaccharides</y:NodeLabel>
              <y:Shape type="ellipse"/>
            </y:ShapeNode>
          </data>
        </node>
        <node id="n16::n4">
          <data key="d6">
            <y:ShapeNode>
              <y:Geometry height="40.0" width="40.0" x="-1322.0105815548623" y="-621.2905592102363"/>
              <y:Fill color="#C0C0C0" transparent="false"/>
              <y:BorderStyle color="#000000" type="line" width="1.0"/>
              <y:NodeLabel alignment="center" autoSizePolicy="content" fontFamily="c" fontSize="15" fontStyle="plain" hasBackgroundColor="false" hasLineColor="false" height="22.37646484375" modelName="sides" modelPosition="s" textColor="#000000" visible="true" width="148.228515625" x="-54.1142578125" y="44.0">Glycogen Metabolism</y:NodeLabel>
              <y:Shape type="ellipse"/>
            </y:ShapeNode>
          </data>
        </node>
        <node id="n16::n5">
          <data key="d6">
            <y:ShapeNode>
              <y:Geometry height="40.0" width="40.0" x="-1201.0105815548623" y="-582.3868910696613"/>
              <y:Fill color="#C0C0C0" transparent="false"/>
              <y:BorderStyle color="#000000" type="line" width="1.0"/>
              <y:NodeLabel alignment="center" autoSizePolicy="content" fontFamily="c" fontSize="15" fontStyle="plain" hasBackgroundColor="false" hasLineColor="false" height="22.37646484375" modelName="sides" modelPosition="s" textColor="#000000" visible="true" width="164.8984375" x="-62.44921875" y="44.0">Aminosugar Metabolism</y:NodeLabel>
              <y:Shape type="ellipse"/>
            </y:ShapeNode>
          </data>
        </node>
      </graph>
    </node>
    <node id="n17" yfiles.foldertype="group">
      <data key="d6">
        <y:ProxyAutoBoundsNode>
          <y:Realizers active="0">
            <y:GroupNode>
              <y:Geometry height="169.79474991349025" width="304.40665698778184" x="166.1379507626176" y="163.5212961415889"/>
              <y:Fill color="#E5F2FF" transparent="false"/>
              <y:BorderStyle color="#000000" type="dashed" width="1.0"/>
              <y:NodeLabel alignment="center" autoSizePolicy="node_width" borderDistance="0.0" fontFamily="Dialog" fontSize="15" fontStyle="bold" hasBackgroundColor="false" hasLineColor="false" height="22.37646484375" modelName="sides" modelPosition="s" textColor="#000000" visible="true" width="304.40665698778184" x="0.0" y="169.79474991349025">S_Xenobiotics</y:NodeLabel>
              <y:Shape type="roundrectangle"/>
              <y:State closed="false" closedHeight="80.0" closedWidth="100.0" innerGraphDisplayEnabled="false"/>
              <y:Insets bottom="15" bottomF="15.0" left="15" leftF="15.0" right="15" rightF="15.0" top="15" topF="15.0"/>
              <y:BorderInsets bottom="0" bottomF="0.0" left="0" leftF="0.0" right="0" rightF="0.0" top="0" topF="0.0"/>
            </y:GroupNode>
            <y:GroupNode>
              <y:Geometry height="500.0" width="500.0" x="-150.0" y="-150.0"/>
              <y:Fill color="#FFFFFF" transparent="false"/>
              <y:BorderStyle color="#000000" type="line" width="1.0"/>
              <y:NodeLabel alignment="right" autoSizePolicy="node_width" backgroundColor="#333333" borderDistance="0.0" fontFamily="Dialog" fontSize="12" fontStyle="plain" hasLineColor="false" height="18.701171875" modelName="internal" modelPosition="t" textColor="#FFFFFF" visible="true" width="500.0" x="0.0" y="0.0">S_Xenobiotics</y:NodeLabel>
              <y:Shape type="roundrectangle"/>
              <y:State closed="true" closedHeight="500.0" closedWidth="500.0" innerGraphDisplayEnabled="false"/>
              <y:Insets bottom="15" bottomF="15.0" left="15" leftF="15.0" right="15" rightF="15.0" top="15" topF="15.0"/>
              <y:BorderInsets bottom="0" bottomF="0.0" left="0" leftF="0.0" right="0" rightF="0.0" top="0" topF="0.0"/>
            </y:GroupNode>
          </y:Realizers>
        </y:ProxyAutoBoundsNode>
      </data>
      <graph edgedefault="directed" id="n17:">
        <node id="n17::n0">
          <data key="d6">
            <y:ShapeNode>
              <y:Geometry height="40.0" width="40.0" x="363.50676595352445" y="226.52855116915657"/>
              <y:Fill color="#C0C0C0" transparent="false"/>
              <y:BorderStyle color="#000000" type="line" width="1.0"/>
              <y:NodeLabel alignment="center" autoSizePolicy="content" fontFamily="c" fontSize="15" fontStyle="plain" hasBackgroundColor="false" hasLineColor="false" height="22.37646484375" modelName="sides" modelPosition="s" textColor="#000000" visible="true" width="144.07568359375" x="-52.037841796875" y="44.0">Xanthine Metabolism</y:NodeLabel>
              <y:Shape type="ellipse"/>
            </y:ShapeNode>
          </data>
        </node>
        <node id="n17::n1">
          <data key="d6">
            <y:ShapeNode>
              <y:Geometry height="40.0" width="40.0" x="240.2692984188676" y="178.5212961415889"/>
              <y:Fill color="#C0C0C0" transparent="false"/>
              <y:BorderStyle color="#000000" type="line" width="1.0"/>
              <y:NodeLabel alignment="center" autoSizePolicy="content" fontFamily="c" fontSize="15" fontStyle="plain" hasBackgroundColor="false" hasLineColor="false" height="22.37646484375" modelName="sides" modelPosition="s" textColor="#000000" visible="true" width="158.2626953125" x="-59.13134765625" y="44.0">Food Component/Plant</y:NodeLabel>
              <y:Shape type="ellipse"/>
            </y:ShapeNode>
          </data>
        </node>
        <node id="n17::n2">
          <data key="d6">
            <y:ShapeNode>
              <y:Geometry height="40.0" width="40.0" x="252.29361170757818" y="251.93958121132914"/>
              <y:Fill color="#C0C0C0" transparent="false"/>
              <y:BorderStyle color="#000000" type="line" width="1.0"/>
              <y:NodeLabel alignment="center" autoSizePolicy="content" fontFamily="c" fontSize="15" fontStyle="plain" hasBackgroundColor="false" hasLineColor="false" height="22.37646484375" modelName="sides" modelPosition="s" textColor="#000000" visible="true" width="148.2431640625" x="-54.12158203125" y="44.0">Benzoate Metabolism</y:NodeLabel>
              <y:Shape type="ellipse"/>
            </y:ShapeNode>
          </data>
        </node>
        <node id="n17::n3">
          <data key="d6">
            <y:ShapeNode>
              <y:Geometry height="40.0" width="40.0" x="339.17187132511697" y="178.5212961415889"/>
              <y:Fill color="#C0C0C0" transparent="false"/>
              <y:BorderStyle color="#000000" type="line" width="1.0"/>
              <y:NodeLabel alignment="center" autoSizePolicy="content" fontFamily="c" fontSize="15" fontStyle="plain" hasBackgroundColor="false" hasLineColor="false" height="22.37646484375" modelName="sides" modelPosition="s" textColor="#000000" visible="true" width="66.51953125" x="-13.259765625" y="44.0">Chemical</y:NodeLabel>
              <y:Shape type="ellipse"/>
            </y:ShapeNode>
          </data>
        </node>
      </graph>
    </node>
    <node id="n18" yfiles.foldertype="group">
      <data key="d6">
        <y:ProxyAutoBoundsNode>
          <y:Realizers active="0">
            <y:GroupNode>
              <y:Geometry height="491.7893651581278" width="411.6519711464655" x="-13.655019346036056" y="-520.8737880204599"/>
              <y:Fill color="#E5F2FF" transparent="false"/>
              <y:BorderStyle color="#000000" type="dashed" width="1.0"/>
              <y:NodeLabel alignment="center" autoSizePolicy="node_width" borderDistance="0.0" fontFamily="Dialog" fontSize="15" fontStyle="bold" hasBackgroundColor="false" hasLineColor="false" height="22.37646484375" modelName="sides" modelPosition="s" textColor="#000000" visible="true" width="411.6519711464655" x="0.0" y="491.7893651581278">S_Lipid</y:NodeLabel>
              <y:Shape type="roundrectangle"/>
              <y:State closed="false" closedHeight="80.0" closedWidth="100.0" innerGraphDisplayEnabled="false"/>
              <y:Insets bottom="15" bottomF="15.0" left="15" leftF="15.0" right="15" rightF="15.0" top="15" topF="15.0"/>
              <y:BorderInsets bottom="0" bottomF="0.0" left="9" leftF="8.9970703125" right="0" rightF="0.0" top="0" topF="0.0"/>
            </y:GroupNode>
            <y:GroupNode>
              <y:Geometry height="500.0" width="500.0" x="-150.0" y="-150.0"/>
              <y:Fill color="#FFFFFF" transparent="false"/>
              <y:BorderStyle color="#000000" type="line" width="1.0"/>
              <y:NodeLabel alignment="right" autoSizePolicy="node_width" backgroundColor="#333333" borderDistance="0.0" fontFamily="Dialog" fontSize="12" fontStyle="plain" hasLineColor="false" height="18.701171875" modelName="internal" modelPosition="t" textColor="#FFFFFF" visible="true" width="500.0" x="0.0" y="0.0">S_Lipid</y:NodeLabel>
              <y:Shape type="roundrectangle"/>
              <y:State closed="true" closedHeight="500.0" closedWidth="500.0" innerGraphDisplayEnabled="false"/>
              <y:Insets bottom="15" bottomF="15.0" left="15" leftF="15.0" right="15" rightF="15.0" top="15" topF="15.0"/>
              <y:BorderInsets bottom="0" bottomF="0.0" left="0" leftF="0.0" right="0" rightF="0.0" top="0" topF="0.0"/>
            </y:GroupNode>
          </y:Realizers>
        </y:ProxyAutoBoundsNode>
      </data>
      <graph edgedefault="directed" id="n18:">
        <node id="n18::n0">
          <data key="d6">
            <y:ShapeNode>
              <y:Geometry height="40.0" width="40.0" x="176.27028963623218" y="-110.46088770608208"/>
              <y:Fill color="#C0C0C0" transparent="false"/>
              <y:BorderStyle color="#000000" type="line" width="1.0"/>
              <y:NodeLabel alignment="center" autoSizePolicy="content" fontFamily="c" fontSize="15" fontStyle="plain" hasBackgroundColor="false" hasLineColor="false" height="22.37646484375" modelName="sides" modelPosition="s" textColor="#000000" visible="true" width="169.06591796875" x="-64.532958984375" y="44.0">Fatty Acid, Monohydroxy</y:NodeLabel>
              <y:Shape type="ellipse"/>
            </y:ShapeNode>
          </data>
        </node>
        <node id="n18::n1">
          <data key="d6">
            <y:ShapeNode>
              <y:Geometry height="40.0" width="40.0" x="254.20639960172718" y="-237.1959762070411"/>
              <y:Fill color="#C0C0C0" transparent="false"/>
              <y:BorderStyle color="#000000" type="line" width="1.0"/>
              <y:NodeLabel alignment="center" autoSizePolicy="content" fontFamily="c" fontSize="15" fontStyle="plain" hasBackgroundColor="false" hasLineColor="false" height="22.37646484375" modelName="sides" modelPosition="s" textColor="#000000" visible="true" width="77.38134765625" x="-18.690673828125" y="44.0">Eicosanoid</y:NodeLabel>
              <y:Shape type="ellipse"/>
            </y:ShapeNode>
          </data>
        </node>
        <node id="n18::n2">
          <data key="d6">
            <y:ShapeNode>
              <y:Geometry height="40.0" width="40.0" x="278.05017445667943" y="-165.5770596064017"/>
              <y:Fill color="#C0C0C0" transparent="false"/>
              <y:BorderStyle color="#000000" type="line" width="1.0"/>
              <y:NodeLabel alignment="center" autoSizePolicy="content" fontFamily="c" fontSize="15" fontStyle="plain" hasBackgroundColor="false" hasLineColor="false" height="22.37646484375" modelName="sides" modelPosition="s" textColor="#000000" visible="true" width="169.8935546875" x="-64.94677734375" y="44.0">Fatty Acid, Dicarboxylate</y:NodeLabel>
              <y:Shape type="ellipse"/>
            </y:ShapeNode>
          </data>
        </node>
        <node id="n18::n3">
          <data key="d6">
            <y:ShapeNode>
              <y:Geometry height="40.0" width="40.0" x="176.27028963623218" y="-408.29480324857536"/>
              <y:Fill color="#C0C0C0" transparent="false"/>
              <y:BorderStyle color="#000000" type="line" width="1.0"/>
              <y:NodeLabel alignment="center" autoSizePolicy="content" fontFamily="c" fontSize="15" fontStyle="plain" hasBackgroundColor="false" hasLineColor="false" height="40.7529296875" modelName="sides" modelPosition="s" textColor="#000000" visible="true" width="151.54638671875" x="-55.773193359375" y="44.0">Fatty Acid Metabolism
(Acyl Carnitine)</y:NodeLabel>
              <y:Shape type="ellipse"/>
            </y:ShapeNode>
          </data>
        </node>
        <node id="n18::n4">
          <data key="d6">
            <y:ShapeNode>
              <y:Geometry height="40.0" width="40.0" x="75.60944506115231" y="-350.873540731003"/>
              <y:Fill color="#C0C0C0" transparent="false"/>
              <y:BorderStyle color="#000000" type="line" width="1.0"/>
              <y:NodeLabel alignment="center" autoSizePolicy="content" fontFamily="c" fontSize="15" fontStyle="plain" hasBackgroundColor="false" hasLineColor="false" height="40.7529296875" modelName="sides" modelPosition="s" textColor="#000000" visible="true" width="167.38134765625" x="-63.690673828125" y="44.0">Fatty Acid Metabolism
(also BCAA Metabolism)</y:NodeLabel>
              <y:Shape type="ellipse"/>
            </y:ShapeNode>
          </data>
        </node>
        <node id="n18::n5">
          <data key="d6">
            <y:ShapeNode>
              <y:Geometry height="40.0" width="40.0" x="176.27028963623218" y="-221.29729843068367"/>
              <y:Fill color="#C0C0C0" transparent="false"/>
              <y:BorderStyle color="#000000" type="line" width="1.0"/>
              <y:NodeLabel alignment="center" autoSizePolicy="content" fontFamily="c" fontSize="15" fontStyle="plain" hasBackgroundColor="false" hasLineColor="false" height="22.37646484375" modelName="sides" modelPosition="s" textColor="#000000" visible="true" width="171.5634765625" x="-65.78173828125" y="44.0">Medium Chain Fatty Acid</y:NodeLabel>
              <y:Shape type="ellipse"/>
            </y:ShapeNode>
          </data>
        </node>
        <node id="n18::n6">
          <data key="d6">
            <y:ShapeNode>
              <y:Geometry height="40.0" width="40.0" x="62.786386903963944" y="-442.723304023016"/>
              <y:Fill color="#C0C0C0" transparent="false"/>
              <y:BorderStyle color="#000000" type="line" width="1.0"/>
              <y:NodeLabel alignment="center" autoSizePolicy="content" fontFamily="c" fontSize="15" fontStyle="plain" hasBackgroundColor="false" hasLineColor="false" height="22.37646484375" modelName="sides" modelPosition="s" textColor="#000000" visible="true" width="144.888671875" x="-52.4443359375" y="44.0">Carnitine Metabolism</y:NodeLabel>
              <y:Shape type="ellipse"/>
            </y:ShapeNode>
          </data>
        </node>
        <node id="n18::n7">
          <data key="d6">
            <y:ShapeNode>
              <y:Geometry height="40.0" width="40.0" x="258.8530194100341" y="-324.41364575835973"/>
              <y:Fill color="#C0C0C0" transparent="false"/>
              <y:BorderStyle color="#000000" type="line" width="1.0"/>
              <y:NodeLabel alignment="center" autoSizePolicy="content" fontFamily="c" fontSize="15" fontStyle="plain" hasBackgroundColor="false" hasLineColor="false" height="22.37646484375" modelName="sides" modelPosition="s" textColor="#000000" visible="true" width="170.7578125" x="-65.37890625" y="44.0">Phospholipid Metabolism</y:NodeLabel>
              <y:Shape type="ellipse"/>
            </y:ShapeNode>
          </data>
        </node>
        <node id="n18::n8">
          <data key="d6">
            <y:ShapeNode>
              <y:Geometry height="40.0" width="40.0" x="270.17795006818085" y="-458.38589299681803"/>
              <y:Fill color="#C0C0C0" transparent="false"/>
              <y:BorderStyle color="#000000" type="line" width="1.0"/>
              <y:NodeLabel alignment="center" autoSizePolicy="content" fontFamily="c" fontSize="15" fontStyle="plain" hasBackgroundColor="false" hasLineColor="false" height="22.37646484375" modelName="sides" modelPosition="s" textColor="#000000" visible="true" width="51.52685546875" x="-5.763427734375" y="44.0">Steroid</y:NodeLabel>
              <y:Shape type="ellipse"/>
            </y:ShapeNode>
          </data>
        </node>
        <node id="n18::n9">
          <data key="d6">
            <y:ShapeNode>
              <y:Geometry height="40.0" width="40.0" x="167.26554656147164" y="-505.87378802045987"/>
              <y:Fill color="#C0C0C0" transparent="false"/>
              <y:BorderStyle color="#000000" type="line" width="1.0"/>
              <y:NodeLabel alignment="center" autoSizePolicy="content" fontFamily="c" fontSize="15" fontStyle="plain" hasBackgroundColor="false" hasLineColor="false" height="40.7529296875" modelName="sides" modelPosition="s" textColor="#000000" visible="true" width="183.26025390625" x="-71.630126953125" y="44.0">Polyunsaturated Fatty Acid
(n3 and n6)</y:NodeLabel>
              <y:Shape type="ellipse"/>
            </y:ShapeNode>
          </data>
        </node>
        <node id="n18::n10">
          <data key="d6">
            <y:ShapeNode>
              <y:Geometry height="40.0" width="40.0" x="74.49040481578493" y="-159.54698709010768"/>
              <y:Fill color="#C0C0C0" transparent="false"/>
              <y:BorderStyle color="#000000" type="line" width="1.0"/>
              <y:NodeLabel alignment="center" autoSizePolicy="content" fontFamily="c" fontSize="15" fontStyle="plain" hasBackgroundColor="false" hasLineColor="false" height="22.37646484375" modelName="sides" modelPosition="s" textColor="#000000" visible="true" width="162.408203125" x="-61.2041015625" y="44.0">Mevalonate Metabolism</y:NodeLabel>
              <y:Shape type="ellipse"/>
            </y:ShapeNode>
          </data>
        </node>
        <node id="n18::n11">
          <data key="d6">
            <y:ShapeNode>
              <y:Geometry height="40.0" width="40.0" x="70.71950265092835" y="-243.75474777509248"/>
              <y:Fill color="#C0C0C0" transparent="false"/>
              <y:BorderStyle color="#000000" type="line" width="1.0"/>
              <y:NodeLabel alignment="center" autoSizePolicy="content" fontFamily="c" fontSize="15" fontStyle="plain" hasBackgroundColor="false" hasLineColor="false" height="22.37646484375" modelName="sides" modelPosition="s" textColor="#000000" visible="true" width="154.06591796875" x="-57.032958984375" y="44.0">Short Chain Fatty Acid</y:NodeLabel>
              <y:Shape type="ellipse"/>
            </y:ShapeNode>
          </data>
        </node>
      </graph>
    </node>
    <node id="n19" yfiles.foldertype="group">
      <data key="d6">
        <y:ProxyAutoBoundsNode>
          <y:Realizers active="0">
            <y:GroupNode>
              <y:Geometry height="406.5410508376599" width="540.7969149382438" x="-959.4638565686001" y="-224.29330078252087"/>
              <y:Fill color="#E5F2FF" transparent="false"/>
              <y:BorderStyle color="#000000" type="dashed" width="1.0"/>
              <y:NodeLabel alignment="center" autoSizePolicy="node_width" borderDistance="0.0" fontFamily="Dialog" fontSize="15" fontStyle="bold" hasBackgroundColor="false" hasLineColor="false" height="22.37646484375" modelName="sides" modelPosition="s" textColor="#000000" visible="true" width="540.7969149382438" x="0.0" y="406.5410508376599">S_Amino acid</y:NodeLabel>
              <y:Shape type="roundrectangle"/>
              <y:State closed="false" closedHeight="80.0" closedWidth="100.0" innerGraphDisplayEnabled="false"/>
              <y:Insets bottom="15" bottomF="15.0" left="15" leftF="15.0" right="15" rightF="15.0" top="15" topF="15.0"/>
              <y:BorderInsets bottom="0" bottomF="0.0" left="0" leftF="0.0" right="0" rightF="0.0" top="0" topF="0.0"/>
            </y:GroupNode>
            <y:GroupNode>
              <y:Geometry height="500.0" width="500.0" x="-150.0" y="-150.0"/>
              <y:Fill color="#FFFFFF" transparent="false"/>
              <y:BorderStyle color="#000000" type="line" width="1.0"/>
              <y:NodeLabel alignment="right" autoSizePolicy="node_width" backgroundColor="#333333" borderDistance="0.0" fontFamily="Dialog" fontSize="12" fontStyle="plain" hasLineColor="false" height="18.701171875" modelName="internal" modelPosition="t" textColor="#FFFFFF" visible="true" width="500.0" x="0.0" y="0.0">S_Amino acid</y:NodeLabel>
              <y:Shape type="roundrectangle"/>
              <y:State closed="true" closedHeight="500.0" closedWidth="500.0" innerGraphDisplayEnabled="false"/>
              <y:Insets bottom="15" bottomF="15.0" left="15" leftF="15.0" right="15" rightF="15.0" top="15" topF="15.0"/>
              <y:BorderInsets bottom="0" bottomF="0.0" left="0" leftF="0.0" right="0" rightF="0.0" top="0" topF="0.0"/>
            </y:GroupNode>
          </y:Realizers>
        </y:ProxyAutoBoundsNode>
      </data>
      <graph edgedefault="directed" id="n19:">
        <node id="n19::n0">
          <data key="d6">
            <y:ShapeNode>
              <y:Geometry height="40.0" width="40.0" x="-534.4755353803563" y="78.49482036763902"/>
              <y:Fill color="#C0C0C0" transparent="false"/>
              <y:BorderStyle color="#000000" type="line" width="1.0"/>
              <y:NodeLabel alignment="center" autoSizePolicy="content" fontFamily="c" fontSize="15" fontStyle="plain" hasBackgroundColor="false" hasLineColor="false" height="40.7529296875" modelName="sides" modelPosition="s" textColor="#000000" visible="true" width="161.6171875" x="-60.80859375" y="44.0">Leucine, Isoleucine and
Valine Metabolism</y:NodeLabel>
              <y:Shape type="ellipse"/>
            </y:ShapeNode>
          </data>
        </node>
        <node id="n19::n1">
          <data key="d6">
            <y:ShapeNode>
              <y:Geometry height="40.0" width="40.0" x="-685.1461283187199" y="78.49482036763902"/>
              <y:Fill color="#C0C0C0" transparent="false"/>
              <y:BorderStyle color="#000000" type="line" width="1.0"/>
              <y:NodeLabel alignment="center" autoSizePolicy="content" fontFamily="c" fontSize="15" fontStyle="plain" hasBackgroundColor="false" hasLineColor="false" height="40.7529296875" modelName="sides" modelPosition="s" textColor="#000000" visible="true" width="142.37646484375" x="-51.188232421875" y="44.0">Phenylalanine and
Tyrosine Metabolism</y:NodeLabel>
              <y:Shape type="ellipse"/>
            </y:ShapeNode>
          </data>
        </node>
        <node id="n19::n2">
          <data key="d6">
            <y:ShapeNode>
              <y:Geometry height="40.0" width="40.0" x="-717.8231938062598" y="-5.505179632360978"/>
              <y:Fill color="#C0C0C0" transparent="false"/>
              <y:BorderStyle color="#000000" type="line" width="1.0"/>
              <y:NodeLabel alignment="center" autoSizePolicy="content" fontFamily="c" fontSize="15" fontStyle="plain" hasBackgroundColor="false" hasLineColor="false" height="22.37646484375" modelName="sides" modelPosition="s" textColor="#000000" visible="true" width="128.21875" x="-44.109375" y="44.0">Lysine Metabolism</y:NodeLabel>
              <y:Shape type="ellipse"/>
            </y:ShapeNode>
          </data>
        </node>
        <node id="n19::n3">
          <data key="d6">
            <y:ShapeNode>
              <y:Geometry height="40.0" width="40.0" x="-802.8231938062598" y="-66.50517963236098"/>
              <y:Fill color="#C0C0C0" transparent="false"/>
              <y:BorderStyle color="#000000" type="line" width="1.0"/>
              <y:NodeLabel alignment="center" autoSizePolicy="content" fontFamily="c" fontSize="15" fontStyle="plain" hasBackgroundColor="false" hasLineColor="false" height="22.37646484375" modelName="sides" modelPosition="s" textColor="#000000" visible="true" width="161.58056640625" x="-60.790283203125" y="44.0">Glutathione Metabolism</y:NodeLabel>
              <y:Shape type="ellipse"/>
            </y:ShapeNode>
          </data>
        </node>
        <node id="n19::n4">
          <data key="d6">
            <y:ShapeNode>
              <y:Geometry height="40.0" width="40.0" x="-550.8231938062598" y="3.494820367639022"/>
              <y:Fill color="#C0C0C0" transparent="false"/>
              <y:BorderStyle color="#000000" type="line" width="1.0"/>
              <y:NodeLabel alignment="center" autoSizePolicy="content" fontFamily="c" fontSize="15" fontStyle="plain" hasBackgroundColor="false" hasLineColor="false" height="22.37646484375" modelName="sides" modelPosition="s" textColor="#000000" visible="true" width="154.8935546875" x="-57.44677734375" y="44.0">Polyamine Metabolism</y:NodeLabel>
              <y:Shape type="ellipse"/>
            </y:ShapeNode>
          </data>
        </node>
        <node id="n19::n5">
          <data key="d6">
            <y:ShapeNode>
              <y:Geometry height="40.0" width="40.0" x="-677.8231938062598" y="-148.50517963236098"/>
              <y:Fill color="#C0C0C0" transparent="false"/>
              <y:BorderStyle color="#000000" type="line" width="1.0"/>
              <y:NodeLabel alignment="center" autoSizePolicy="content" fontFamily="c" fontSize="15" fontStyle="plain" hasBackgroundColor="false" hasLineColor="false" height="40.7529296875" modelName="sides" modelPosition="s" textColor="#000000" visible="true" width="167.41796875" x="-63.708984375" y="44.0">Urea cycle; Arginine and
Proline Metabolism</y:NodeLabel>
              <y:Shape type="ellipse"/>
            </y:ShapeNode>
          </data>
        </node>
        <node id="n19::n6">
          <data key="d6">
            <y:ShapeNode>
              <y:Geometry height="40.0" width="40.0" x="-842.8231938062598" y="-132.59603515752087"/>
              <y:Fill color="#C0C0C0" transparent="false"/>
              <y:BorderStyle color="#000000" type="line" width="1.0"/>
              <y:NodeLabel alignment="center" autoSizePolicy="content" fontFamily="c" fontSize="15" fontStyle="plain" hasBackgroundColor="false" hasLineColor="false" height="22.37646484375" modelName="sides" modelPosition="s" textColor="#000000" visible="true" width="232.46435546875" x="-96.232177734375" y="44.0">Alanine and Aspartate Metabolism</y:NodeLabel>
              <y:Shape type="ellipse"/>
            </y:ShapeNode>
          </data>
        </node>
        <node id="n19::n7">
          <data key="d6">
            <y:ShapeNode>
              <y:Geometry height="40.0" width="40.0" x="-842.8231938062598" y="82.49482036763902"/>
              <y:Fill color="#C0C0C0" transparent="false"/>
              <y:BorderStyle color="#000000" type="line" width="1.0"/>
              <y:NodeLabel alignment="center" autoSizePolicy="content" fontFamily="c" fontSize="15" fontStyle="plain" hasBackgroundColor="false" hasLineColor="false" height="40.7529296875" modelName="sides" modelPosition="s" textColor="#000000" visible="true" width="152.4033203125" x="-56.20166015625" y="44.0">Glycine, Serine and
Threonine Metabolism</y:NodeLabel>
              <y:Shape type="ellipse"/>
            </y:ShapeNode>
          </data>
        </node>
        <node id="n19::n8">
          <data key="d6">
            <y:ShapeNode>
              <y:Geometry height="40.0" width="40.0" x="-556.7153841091352" y="-180.30952169498084"/>
              <y:Fill color="#C0C0C0" transparent="false"/>
              <y:BorderStyle color="#000000" type="line" width="1.0"/>
              <y:NodeLabel alignment="center" autoSizePolicy="content" fontFamily="c" fontSize="15" fontStyle="plain" hasBackgroundColor="false" hasLineColor="false" height="22.37646484375" modelName="sides" modelPosition="s" textColor="#000000" visible="true" width="141.55615234375" x="-50.778076171875" y="44.0">Creatine Metabolism</y:NodeLabel>
              <y:Shape type="ellipse"/>
            </y:ShapeNode>
          </data>
        </node>
        <node id="n19::n9">
          <data key="d6">
            <y:ShapeNode>
              <y:Geometry height="40.0" width="40.0" x="-800.9911625562598" y="-209.29330078252087"/>
              <y:Fill color="#C0C0C0" transparent="false"/>
              <y:BorderStyle color="#000000" type="line" width="1.0"/>
              <y:NodeLabel alignment="center" autoSizePolicy="content" fontFamily="c" fontSize="15" fontStyle="plain" hasBackgroundColor="false" hasLineColor="false" height="22.37646484375" modelName="sides" modelPosition="s" textColor="#000000" visible="true" width="154.05859375" x="-57.029296875" y="44.0">Glutamate Metabolism</y:NodeLabel>
              <y:Shape type="ellipse"/>
            </y:ShapeNode>
          </data>
        </node>
        <node id="n19::n10">
          <data key="d6">
            <y:ShapeNode>
              <y:Geometry height="40.0" width="40.0" x="-610.8231938062598" y="-56.50517963236098"/>
              <y:Fill color="#C0C0C0" transparent="false"/>
              <y:BorderStyle color="#000000" type="line" width="1.0"/>
              <y:NodeLabel alignment="center" autoSizePolicy="content" fontFamily="c" fontSize="15" fontStyle="plain" hasBackgroundColor="false" hasLineColor="false" height="22.37646484375" modelName="sides" modelPosition="s" textColor="#000000" visible="true" width="142.3837890625" x="-51.19189453125" y="44.0">Histidine Metabolism</y:NodeLabel>
              <y:Shape type="ellipse"/>
            </y:ShapeNode>
          </data>
        </node>
        <node id="n19::n11">
          <data key="d6">
            <y:ShapeNode>
              <y:Geometry height="40.0" width="40.0" x="-884.0947159436001" y="10.406661901185089"/>
              <y:Fill color="#C0C0C0" transparent="false"/>
              <y:BorderStyle color="#000000" type="line" width="1.0"/>
              <y:NodeLabel alignment="center" autoSizePolicy="content" fontFamily="c" fontSize="15" fontStyle="plain" hasBackgroundColor="false" hasLineColor="false" height="22.37646484375" modelName="sides" modelPosition="s" textColor="#000000" visible="true" width="160.73828125" x="-60.369140625" y="44.0">Tryptophan Metabolism</y:NodeLabel>
              <y:Shape type="ellipse"/>
            </y:ShapeNode>
          </data>
        </node>
      </graph>
    </node>
    <node id="n20" yfiles.foldertype="group">
      <data key="d6">
        <y:ProxyAutoBoundsNode>
          <y:Realizers active="0">
            <y:GroupNode>
              <y:Geometry height="301.97404293989575" width="367.58856771795126" x="-378.8049424419927" y="-52.592277089229356"/>
              <y:Fill color="#E5F2FF" transparent="false"/>
              <y:BorderStyle color="#000000" type="dashed" width="1.0"/>
              <y:NodeLabel alignment="center" autoSizePolicy="node_width" borderDistance="0.0" fontFamily="Dialog" fontSize="15" fontStyle="bold" hasBackgroundColor="false" hasLineColor="false" height="22.37646484375" modelName="sides" modelPosition="s" textColor="#000000" visible="true" width="367.58856771795126" x="0.0" y="301.97404293989575">S_Nucleotide</y:NodeLabel>
              <y:Shape type="roundrectangle"/>
              <y:State closed="false" closedHeight="80.0" closedWidth="100.0" innerGraphDisplayEnabled="false"/>
              <y:Insets bottom="15" bottomF="15.0" left="15" leftF="15.0" right="15" rightF="15.0" top="15" topF="15.0"/>
              <y:BorderInsets bottom="0" bottomF="0.0" left="0" leftF="0.0" right="0" rightF="0.0" top="0" topF="0.0"/>
            </y:GroupNode>
            <y:GroupNode>
              <y:Geometry height="500.0" width="500.0" x="-150.0" y="-150.0"/>
              <y:Fill color="#FFFFFF" transparent="false"/>
              <y:BorderStyle color="#000000" type="line" width="1.0"/>
              <y:NodeLabel alignment="right" autoSizePolicy="node_width" backgroundColor="#333333" borderDistance="0.0" fontFamily="Dialog" fontSize="12" fontStyle="plain" hasLineColor="false" height="18.701171875" modelName="internal" modelPosition="t" textColor="#FFFFFF" visible="true" width="500.0" x="0.0" y="0.0">S_Nucleotide</y:NodeLabel>
              <y:Shape type="roundrectangle"/>
              <y:State closed="true" closedHeight="500.0" closedWidth="500.0" innerGraphDisplayEnabled="false"/>
              <y:Insets bottom="15" bottomF="15.0" left="15" leftF="15.0" right="15" rightF="15.0" top="15" topF="15.0"/>
              <y:BorderInsets bottom="0" bottomF="0.0" left="0" leftF="0.0" right="0" rightF="0.0" top="0" topF="0.0"/>
            </y:GroupNode>
          </y:Realizers>
        </y:ProxyAutoBoundsNode>
      </data>
      <graph edgedefault="directed" id="n20:">
        <node id="n20::n0">
          <data key="d6">
            <y:ShapeNode>
              <y:Geometry height="40.0" width="40.0" x="-313.8296006451177" y="70.40772291077064"/>
              <y:Fill color="#C0C0C0" transparent="false"/>
              <y:BorderStyle color="#000000" type="line" width="1.0"/>
              <y:NodeLabel alignment="center" autoSizePolicy="content" fontFamily="c" fontSize="15" fontStyle="plain" hasBackgroundColor="false" hasLineColor="false" height="40.7529296875" modelName="sides" modelPosition="s" textColor="#000000" visible="true" width="132.38623046875" x="-46.193115234375" y="44.0">Purine Metabolism,
Adenine containing</y:NodeLabel>
              <y:Shape type="ellipse"/>
            </y:ShapeNode>
          </data>
        </node>
        <node id="n20::n1">
          <data key="d6">
            <y:ShapeNode>
              <y:Geometry height="40.0" width="40.0" x="-243.75129766808107" y="129.40772291077064"/>
              <y:Fill color="#C0C0C0" transparent="false"/>
              <y:BorderStyle color="#000000" type="line" width="1.0"/>
              <y:NodeLabel alignment="center" autoSizePolicy="content" fontFamily="c" fontSize="15" fontStyle="plain" hasBackgroundColor="false" hasLineColor="false" height="40.7529296875" modelName="sides" modelPosition="s" textColor="#000000" visible="true" width="159.04638671875" x="-59.523193359375" y="44.0">Pyrimidine Metabolism,
Cytidine containing</y:NodeLabel>
              <y:Shape type="ellipse"/>
            </y:ShapeNode>
          </data>
        </node>
        <node id="n20::n2">
          <data key="d6">
            <y:ShapeNode>
              <y:Geometry height="40.0" width="40.0" x="-113.3325303326177" y="38.407722910770644"/>
              <y:Fill color="#C0C0C0" transparent="false"/>
              <y:BorderStyle color="#000000" type="line" width="1.0"/>
              <y:NodeLabel alignment="center" autoSizePolicy="content" fontFamily="c" fontSize="15" fontStyle="plain" hasBackgroundColor="false" hasLineColor="false" height="40.7529296875" modelName="sides" modelPosition="s" textColor="#000000" visible="true" width="133.26513671875" x="-46.632568359375" y="44.0">Purine Metabolism,
Guanine containing</y:NodeLabel>
              <y:Shape type="ellipse"/>
            </y:ShapeNode>
          </data>
        </node>
        <node id="n20::n3">
          <data key="d6">
            <y:ShapeNode>
              <y:Geometry height="40.0" width="40.0" x="-261.3325303326177" y="-37.592277089229356"/>
              <y:Fill color="#C0C0C0" transparent="false"/>
              <y:BorderStyle color="#000000" type="line" width="1.0"/>
              <y:NodeLabel alignment="center" autoSizePolicy="content" fontFamily="c" fontSize="15" fontStyle="plain" hasBackgroundColor="false" hasLineColor="false" height="40.7529296875" modelName="sides" modelPosition="s" textColor="#000000" visible="true" width="244.94482421875" x="-102.472412109375" y="44.0">Purine Metabolism, (Hypo)Xanthine/
Inosine containing</y:NodeLabel>
              <y:Shape type="ellipse"/>
            </y:ShapeNode>
          </data>
        </node>
        <node id="n20::n4">
          <data key="d6">
            <y:ShapeNode>
              <y:Geometry height="40.0" width="40.0" x="-125.73956808341643" y="149.6288361631664"/>
              <y:Fill color="#C0C0C0" transparent="false"/>
              <y:BorderStyle color="#000000" type="line" width="1.0"/>
              <y:NodeLabel alignment="center" autoSizePolicy="content" fontFamily="c" fontSize="15" fontStyle="plain" hasBackgroundColor="false" hasLineColor="false" height="40.7529296875" modelName="sides" modelPosition="s" textColor="#000000" visible="true" width="159.04638671875" x="-59.523193359375" y="44.0">Pyrimidine Metabolism,
Uracil containing</y:NodeLabel>
              <y:Shape type="ellipse"/>
            </y:ShapeNode>
          </data>
        </node>
      </graph>
    </node>
    <node id="n21" yfiles.foldertype="group">
      <data key="d6">
        <y:ProxyAutoBoundsNode>
          <y:Realizers active="0">
            <y:GroupNode>
              <y:Geometry height="150.275142620108" width="208.26513671875" x="475.23271439686516" y="-377.71357058403873"/>
              <y:Fill color="#E5F2FF" transparent="false"/>
              <y:BorderStyle color="#000000" type="dashed" width="1.0"/>
              <y:NodeLabel alignment="center" autoSizePolicy="node_width" borderDistance="0.0" fontFamily="Dialog" fontSize="15" fontStyle="bold" hasBackgroundColor="false" hasLineColor="false" height="22.37646484375" modelName="sides" modelPosition="s" textColor="#000000" visible="true" width="208.26513671875" x="0.0" y="150.275142620108">S_Energy</y:NodeLabel>
              <y:Shape type="roundrectangle"/>
              <y:State closed="false" closedHeight="80.0" closedWidth="100.0" innerGraphDisplayEnabled="false"/>
              <y:Insets bottom="15" bottomF="15.0" left="15" leftF="15.0" right="15" rightF="15.0" top="15" topF="15.0"/>
              <y:BorderInsets bottom="0" bottomF="0.0" left="0" leftF="0.0" right="0" rightF="0.0" top="0" topF="0.0"/>
            </y:GroupNode>
            <y:GroupNode>
              <y:Geometry height="500.0" width="500.0" x="-150.0" y="-150.0"/>
              <y:Fill color="#FFFFFF" transparent="false"/>
              <y:BorderStyle color="#000000" type="line" width="1.0"/>
              <y:NodeLabel alignment="right" autoSizePolicy="node_width" backgroundColor="#333333" borderDistance="0.0" fontFamily="Dialog" fontSize="12" fontStyle="plain" hasLineColor="false" height="18.701171875" modelName="internal" modelPosition="t" textColor="#FFFFFF" visible="true" width="500.0" x="0.0" y="0.0">S_Energy</y:NodeLabel>
              <y:Shape type="roundrectangle"/>
              <y:State closed="true" closedHeight="500.0" closedWidth="500.0" innerGraphDisplayEnabled="false"/>
              <y:Insets bottom="15" bottomF="15.0" left="15" leftF="15.0" right="15" rightF="15.0" top="15" topF="15.0"/>
              <y:BorderInsets bottom="0" bottomF="0.0" left="0" leftF="0.0" right="0" rightF="0.0" top="0" topF="0.0"/>
            </y:GroupNode>
          </y:Realizers>
        </y:ProxyAutoBoundsNode>
      </data>
      <graph edgedefault="directed" id="n21:">
        <node id="n21::n0">
          <data key="d6">
            <y:ShapeNode>
              <y:Geometry height="40.0" width="40.0" x="529.3652827562402" y="-362.71357058403873"/>
              <y:Fill color="#C0C0C0" transparent="false"/>
              <y:BorderStyle color="#000000" type="line" width="1.0"/>
              <y:NodeLabel alignment="center" autoSizePolicy="content" fontFamily="c" fontSize="15" fontStyle="plain" hasBackgroundColor="false" hasLineColor="false" height="22.37646484375" modelName="sides" modelPosition="s" textColor="#000000" visible="true" width="75.6748046875" x="-17.83740234375" y="44.0">TCA Cycle</y:NodeLabel>
              <y:Shape type="ellipse"/>
            </y:ShapeNode>
          </data>
        </node>
        <node id="n21::n1">
          <data key="d6">
            <y:ShapeNode>
              <y:Geometry height="40.0" width="40.0" x="559.3652827562402" y="-308.81489280768074"/>
              <y:Fill color="#C0C0C0" transparent="false"/>
              <y:BorderStyle color="#000000" type="line" width="1.0"/>
              <y:NodeLabel alignment="center" autoSizePolicy="content" fontFamily="c" fontSize="15" fontStyle="plain" hasBackgroundColor="false" hasLineColor="false" height="22.37646484375" modelName="sides" modelPosition="s" textColor="#000000" visible="true" width="178.26513671875" x="-69.132568359375" y="44.0">Oxidative Phosphorylation</y:NodeLabel>
              <y:Shape type="ellipse"/>
            </y:ShapeNode>
          </data>
        </node>
      </graph>
    </node>
    <node id="n22" yfiles.foldertype="group">
      <data key="d6">
        <y:ProxyAutoBoundsNode>
          <y:Realizers active="0">
            <y:GroupNode>
              <y:Geometry height="127.81725717601853" width="212.3864195991615" x="-1134.6904264091454" y="-368.4352649897894"/>
              <y:Fill color="#E5F2FF" transparent="false"/>
              <y:BorderStyle color="#000000" type="dashed" width="1.0"/>
              <y:NodeLabel alignment="center" autoSizePolicy="node_width" borderDistance="0.0" fontFamily="Dialog" fontSize="15" fontStyle="bold" hasBackgroundColor="false" hasLineColor="false" height="22.37646484375" modelName="sides" modelPosition="s" textColor="#000000" visible="true" width="212.3864195991615" x="0.0" y="127.81725717601853">S_Peptide</y:NodeLabel>
              <y:Shape type="roundrectangle"/>
              <y:State closed="false" closedHeight="80.0" closedWidth="100.0" innerGraphDisplayEnabled="false"/>
              <y:Insets bottom="15" bottomF="15.0" left="15" leftF="15.0" right="15" rightF="15.0" top="15" topF="15.0"/>
              <y:BorderInsets bottom="0" bottomF="0.0" left="0" leftF="0.0" right="0" rightF="0.0" top="5" topF="4.919125878594286"/>
            </y:GroupNode>
            <y:GroupNode>
              <y:Geometry height="500.0" width="500.0" x="-150.0" y="-150.0"/>
              <y:Fill color="#FFFFFF" transparent="false"/>
              <y:BorderStyle color="#000000" type="line" width="1.0"/>
              <y:NodeLabel alignment="right" autoSizePolicy="node_width" backgroundColor="#333333" borderDistance="0.0" fontFamily="Dialog" fontSize="12" fontStyle="plain" hasLineColor="false" height="18.701171875" modelName="internal" modelPosition="t" textColor="#FFFFFF" visible="true" width="500.0" x="0.0" y="0.0">S_Peptide</y:NodeLabel>
              <y:Shape type="roundrectangle"/>
              <y:State closed="true" closedHeight="500.0" closedWidth="500.0" innerGraphDisplayEnabled="false"/>
              <y:Insets bottom="15" bottomF="15.0" left="15" leftF="15.0" right="15" rightF="15.0" top="15" topF="15.0"/>
              <y:BorderInsets bottom="0" bottomF="0.0" left="0" leftF="0.0" right="0" rightF="0.0" top="0" topF="0.0"/>
            </y:GroupNode>
          </y:Realizers>
        </y:ProxyAutoBoundsNode>
      </data>
      <graph edgedefault="directed" id="n22:">
        <node id="n22::n0">
          <data key="d6">
            <y:ShapeNode>
              <y:Geometry height="40.0" width="40.0" x="-1080.5944791435204" y="-348.5161391111951"/>
              <y:Fill color="#C0C0C0" transparent="false"/>
              <y:BorderStyle color="#000000" type="line" width="1.0"/>
              <y:NodeLabel alignment="center" autoSizePolicy="content" fontFamily="c" fontSize="15" fontStyle="plain" hasBackgroundColor="false" hasLineColor="false" height="40.7529296875" modelName="sides" modelPosition="s" textColor="#000000" visible="true" width="118.19189453125" x="-39.095947265625" y="44.0">Gamma-glutamyl
Amino acid</y:NodeLabel>
              <y:Shape type="ellipse"/>
            </y:ShapeNode>
          </data>
        </node>
        <node id="n22::n1">
          <data key="d6">
            <y:ShapeNode>
              <y:Geometry height="40.0" width="40.0" x="-990.9922392318589" y="-321.9944726575209"/>
              <y:Fill color="#C0C0C0" transparent="false"/>
              <y:BorderStyle color="#000000" type="line" width="1.0"/>
              <y:NodeLabel alignment="center" autoSizePolicy="content" fontFamily="c" fontSize="15" fontStyle="plain" hasBackgroundColor="false" hasLineColor="false" height="22.37646484375" modelName="sides" modelPosition="s" textColor="#000000" visible="true" width="67.37646484375" x="-13.688232421875" y="44.0">Dipeptide</y:NodeLabel>
              <y:Shape type="ellipse"/>
            </y:ShapeNode>
          </data>
        </node>
      </graph>
    </node>
    <node id="n23" yfiles.foldertype="group">
      <data key="d6">
        <y:ProxyAutoBoundsNode>
          <y:Realizers active="0">
            <y:GroupNode>
              <y:Geometry height="156.37646484375" width="329.86120161261977" x="-529.4310366327375" y="-523.6059563937426"/>
              <y:Fill color="#E5F2FF" transparent="false"/>
              <y:BorderStyle color="#000000" type="dashed" width="1.0"/>
              <y:NodeLabel alignment="center" autoSizePolicy="node_width" borderDistance="0.0" fontFamily="Dialog" fontSize="15" fontStyle="bold" hasBackgroundColor="false" hasLineColor="false" height="22.37646484375" modelName="sides" modelPosition="s" textColor="#000000" visible="true" width="329.86120161261977" x="0.0" y="156.37646484375">S_Cofactors and vitamins</y:NodeLabel>
              <y:Shape type="roundrectangle"/>
              <y:State closed="false" closedHeight="80.0" closedWidth="100.0" innerGraphDisplayEnabled="false"/>
              <y:Insets bottom="15" bottomF="15.0" left="15" leftF="15.0" right="15" rightF="15.0" top="15" topF="15.0"/>
              <y:BorderInsets bottom="0" bottomF="0.0" left="0" leftF="0.0" right="0" rightF="0.0" top="0" topF="0.0"/>
            </y:GroupNode>
            <y:GroupNode>
              <y:Geometry height="500.0" width="500.0" x="-150.0" y="-150.0"/>
              <y:Fill color="#FFFFFF" transparent="false"/>
              <y:BorderStyle color="#000000" type="line" width="1.0"/>
              <y:NodeLabel alignment="right" autoSizePolicy="node_width" backgroundColor="#333333" borderDistance="0.0" fontFamily="Dialog" fontSize="12" fontStyle="plain" hasLineColor="false" height="18.701171875" modelName="internal" modelPosition="t" textColor="#FFFFFF" visible="true" width="500.0" x="0.0" y="0.0">S_Cofactors and vitamins</y:NodeLabel>
              <y:Shape type="roundrectangle"/>
              <y:State closed="true" closedHeight="500.0" closedWidth="500.0" innerGraphDisplayEnabled="false"/>
              <y:Insets bottom="15" bottomF="15.0" left="15" leftF="15.0" right="15" rightF="15.0" top="15" topF="15.0"/>
              <y:BorderInsets bottom="0" bottomF="0.0" left="0" leftF="0.0" right="0" rightF="0.0" top="0" topF="0.0"/>
            </y:GroupNode>
          </y:Realizers>
        </y:ProxyAutoBoundsNode>
      </data>
      <graph edgedefault="directed" id="n23:">
        <node id="n23::n0">
          <data key="d6">
            <y:ShapeNode>
              <y:Geometry height="40.0" width="40.0" x="-370.3833115826177" y="-448.60595639374264"/>
              <y:Fill color="#C0C0C0" transparent="false"/>
              <y:BorderStyle color="#000000" type="line" width="1.0"/>
              <y:NodeLabel alignment="center" autoSizePolicy="content" fontFamily="c" fontSize="15" fontStyle="plain" hasBackgroundColor="false" hasLineColor="false" height="22.37646484375" modelName="sides" modelPosition="s" textColor="#000000" visible="true" width="271.626953125" x="-115.8134765625" y="44.0">Nicotinate and Nicotinamide Metabolism</y:NodeLabel>
              <y:Shape type="ellipse"/>
            </y:ShapeNode>
          </data>
        </node>
        <node id="n23::n1">
          <data key="d6">
            <y:ShapeNode>
              <y:Geometry height="40.0" width="40.0" x="-416.10779444523746" y="-508.60595639374264"/>
              <y:Fill color="#C0C0C0" transparent="false"/>
              <y:BorderStyle color="#000000" type="line" width="1.0"/>
              <y:NodeLabel alignment="center" autoSizePolicy="content" fontFamily="c" fontSize="15" fontStyle="plain" hasBackgroundColor="false" hasLineColor="false" height="22.37646484375" modelName="sides" modelPosition="s" textColor="#000000" visible="true" width="236.646484375" x="-98.3232421875" y="44.0">Pantothenate and CoA Metabolism</y:NodeLabel>
              <y:Shape type="ellipse"/>
            </y:ShapeNode>
          </data>
        </node>
      </graph>
    </node>
    <edge id="e0" source="n0::n0" target="n4::n2">
      <data key="d10">
        <y:PolyLineEdge>
          <y:Path sx="0.0" sy="0.0" tx="0.0" ty="0.0"/>
          <y:LineStyle color="#000000" type="line" width="1.0"/>
          <y:Arrows source="none" target="none"/>
          <y:BendStyle smoothed="false"/>
        </y:PolyLineEdge>
      </data>
    </edge>
    <edge id="e1" source="n0::n0" target="n5::n2">
      <data key="d10">
        <y:PolyLineEdge>
          <y:Path sx="0.0" sy="0.0" tx="0.0" ty="0.0"/>
          <y:LineStyle color="#000000" type="line" width="1.0"/>
          <y:Arrows source="none" target="none"/>
          <y:BendStyle smoothed="false"/>
        </y:PolyLineEdge>
      </data>
    </edge>
    <edge id="e2" source="n1::n0" target="n6::n1">
      <data key="d10">
        <y:PolyLineEdge>
          <y:Path sx="0.0" sy="0.0" tx="0.0" ty="0.0"/>
          <y:LineStyle color="#000000" type="line" width="1.0"/>
          <y:Arrows source="none" target="none"/>
          <y:BendStyle smoothed="false"/>
        </y:PolyLineEdge>
      </data>
    </edge>
    <edge id="e3" source="n1::n0" target="n8::n0">
      <data key="d10">
        <y:PolyLineEdge>
          <y:Path sx="0.0" sy="0.0" tx="0.0" ty="0.0"/>
          <y:LineStyle color="#000000" type="line" width="4.0"/>
          <y:Arrows source="none" target="none"/>
          <y:BendStyle smoothed="false"/>
        </y:PolyLineEdge>
      </data>
    </edge>
    <edge id="e4" source="n1::n0" target="n17::n0">
      <data key="d10">
        <y:PolyLineEdge>
          <y:Path sx="0.0" sy="0.0" tx="0.0" ty="0.0"/>
          <y:LineStyle color="#000000" type="line" width="2.0"/>
          <y:Arrows source="none" target="none"/>
          <y:BendStyle smoothed="false"/>
        </y:PolyLineEdge>
      </data>
    </edge>
    <edge id="n2::e0" source="n2::n0" target="n2::n1">
      <data key="d10">
        <y:PolyLineEdge>
          <y:Path sx="0.0" sy="0.0" tx="0.0" ty="0.0"/>
          <y:LineStyle color="#000000" type="line" width="2.0"/>
          <y:Arrows source="none" target="none"/>
          <y:BendStyle smoothed="false"/>
        </y:PolyLineEdge>
      </data>
    </edge>
    <edge id="n2::e1" source="n2::n0" target="n2::n12">
      <data key="d10">
        <y:PolyLineEdge>
          <y:Path sx="0.0" sy="0.0" tx="0.0" ty="0.0"/>
          <y:LineStyle color="#000000" type="line" width="1.0"/>
          <y:Arrows source="none" target="none"/>
          <y:BendStyle smoothed="false"/>
        </y:PolyLineEdge>
      </data>
    </edge>
    <edge id="e5" source="n1::n1" target="n4::n0">
      <data key="d10">
        <y:PolyLineEdge>
          <y:Path sx="0.0" sy="0.0" tx="0.0" ty="0.0"/>
          <y:LineStyle color="#000000" type="line" width="1.0"/>
          <y:Arrows source="none" target="none"/>
          <y:BendStyle smoothed="false"/>
        </y:PolyLineEdge>
      </data>
    </edge>
    <edge id="n2::e2" source="n2::n2" target="n2::n3">
      <data key="d10">
        <y:PolyLineEdge>
          <y:Path sx="0.0" sy="0.0" tx="0.0" ty="0.0"/>
          <y:LineStyle color="#000000" type="line" width="1.0"/>
          <y:Arrows source="none" target="none"/>
          <y:BendStyle smoothed="false"/>
        </y:PolyLineEdge>
      </data>
    </edge>
    <edge id="n2::e3" source="n2::n2" target="n2::n5">
      <data key="d10">
        <y:PolyLineEdge>
          <y:Path sx="0.0" sy="0.0" tx="0.0" ty="0.0"/>
          <y:LineStyle color="#000000" type="line" width="3.0"/>
          <y:Arrows source="none" target="none"/>
          <y:BendStyle smoothed="false"/>
        </y:PolyLineEdge>
      </data>
    </edge>
    <edge id="n2::e4" source="n2::n2" target="n2::n10">
      <data key="d10">
        <y:PolyLineEdge>
          <y:Path sx="0.0" sy="0.0" tx="0.0" ty="0.0"/>
          <y:LineStyle color="#000000" type="line" width="1.0"/>
          <y:Arrows source="none" target="none"/>
          <y:BendStyle smoothed="false"/>
        </y:PolyLineEdge>
      </data>
    </edge>
    <edge id="n2::e5" source="n2::n2" target="n2::n13">
      <data key="d10">
        <y:PolyLineEdge>
          <y:Path sx="0.0" sy="0.0" tx="0.0" ty="0.0"/>
          <y:LineStyle color="#000000" type="line" width="3.0"/>
          <y:Arrows source="none" target="none"/>
          <y:BendStyle smoothed="false"/>
        </y:PolyLineEdge>
      </data>
    </edge>
    <edge id="n2::e6" source="n2::n3" target="n2::n8">
      <data key="d10">
        <y:PolyLineEdge>
          <y:Path sx="0.0" sy="0.0" tx="0.0" ty="0.0"/>
          <y:LineStyle color="#000000" type="line" width="1.0"/>
          <y:Arrows source="none" target="none"/>
          <y:BendStyle smoothed="false"/>
        </y:PolyLineEdge>
      </data>
    </edge>
    <edge id="n2::e7" source="n2::n3" target="n2::n12">
      <data key="d10">
        <y:PolyLineEdge>
          <y:Path sx="0.0" sy="0.0" tx="0.0" ty="0.0"/>
          <y:LineStyle color="#000000" type="line" width="1.0"/>
          <y:Arrows source="none" target="none"/>
          <y:BendStyle smoothed="false"/>
        </y:PolyLineEdge>
      </data>
    </edge>
    <edge id="e6" source="n2::n6" target="n11::n1">
      <data key="d10">
        <y:PolyLineEdge>
          <y:Path sx="0.0" sy="0.0" tx="0.0" ty="0.0"/>
          <y:LineStyle color="#000000" type="line" width="1.0"/>
          <y:Arrows source="none" target="none"/>
          <y:BendStyle smoothed="false"/>
        </y:PolyLineEdge>
      </data>
    </edge>
    <edge id="e7" source="n3::n1" target="n2::n14">
      <data key="d10">
        <y:PolyLineEdge>
          <y:Path sx="0.0" sy="0.0" tx="0.0" ty="0.0"/>
          <y:LineStyle color="#000000" type="line" width="1.0"/>
          <y:Arrows source="none" target="none"/>
          <y:BendStyle smoothed="false"/>
        </y:PolyLineEdge>
      </data>
    </edge>
    <edge id="e8" source="n3::n1" target="n6::n3">
      <data key="d10">
        <y:PolyLineEdge>
          <y:Path sx="0.0" sy="0.0" tx="0.0" ty="0.0"/>
          <y:LineStyle color="#000000" type="line" width="1.0"/>
          <y:Arrows source="none" target="none"/>
          <y:BendStyle smoothed="false"/>
        </y:PolyLineEdge>
      </data>
    </edge>
    <edge id="e9" source="n3::n1" target="n10::n1">
      <data key="d10">
        <y:PolyLineEdge>
          <y:Path sx="0.0" sy="0.0" tx="0.0" ty="0.0"/>
          <y:LineStyle color="#000000" type="line" width="1.0"/>
          <y:Arrows source="none" target="none"/>
          <y:BendStyle smoothed="false"/>
        </y:PolyLineEdge>
      </data>
    </edge>
    <edge id="e10" source="n1::n2" target="n13::n1">
      <data key="d10">
        <y:PolyLineEdge>
          <y:Path sx="0.0" sy="0.0" tx="0.0" ty="0.0"/>
          <y:LineStyle color="#000000" type="line" width="1.0"/>
          <y:Arrows source="none" target="none"/>
          <y:BendStyle smoothed="false"/>
        </y:PolyLineEdge>
      </data>
    </edge>
    <edge id="e11" source="n2::n7" target="n11::n0">
      <data key="d10">
        <y:PolyLineEdge>
          <y:Path sx="0.0" sy="0.0" tx="0.0" ty="0.0"/>
          <y:LineStyle color="#000000" type="line" width="4.0"/>
          <y:Arrows source="none" target="none"/>
          <y:BendStyle smoothed="false"/>
        </y:PolyLineEdge>
      </data>
    </edge>
    <edge id="n3::e0" source="n3::n2" target="n3::n3">
      <data key="d10">
        <y:PolyLineEdge>
          <y:Path sx="0.0" sy="0.0" tx="0.0" ty="0.0"/>
          <y:LineStyle color="#000000" type="line" width="1.0"/>
          <y:Arrows source="none" target="none"/>
          <y:BendStyle smoothed="false"/>
        </y:PolyLineEdge>
      </data>
    </edge>
    <edge id="e12" source="n3::n2" target="n6::n3">
      <data key="d10">
        <y:PolyLineEdge>
          <y:Path sx="0.0" sy="0.0" tx="0.0" ty="0.0"/>
          <y:LineStyle color="#000000" type="line" width="1.0"/>
          <y:Arrows source="none" target="none"/>
          <y:BendStyle smoothed="false"/>
        </y:PolyLineEdge>
      </data>
    </edge>
    <edge id="n2::e8" source="n2::n9" target="n2::n14">
      <data key="d10">
        <y:PolyLineEdge>
          <y:Path sx="0.0" sy="0.0" tx="0.0" ty="0.0"/>
          <y:LineStyle color="#000000" type="line" width="1.0"/>
          <y:Arrows source="none" target="none"/>
          <y:BendStyle smoothed="false"/>
        </y:PolyLineEdge>
      </data>
    </edge>
    <edge id="n2::e9" source="n2::n10" target="n2::n12">
      <data key="d10">
        <y:PolyLineEdge>
          <y:Path sx="0.0" sy="0.0" tx="0.0" ty="0.0"/>
          <y:LineStyle color="#000000" type="line" width="1.0"/>
          <y:Arrows source="none" target="none"/>
          <y:BendStyle smoothed="false"/>
        </y:PolyLineEdge>
      </data>
    </edge>
    <edge id="e13" source="n1::n3" target="n5::n3">
      <data key="d10">
        <y:PolyLineEdge>
          <y:Path sx="0.0" sy="0.0" tx="0.0" ty="0.0"/>
          <y:LineStyle color="#000000" type="line" width="1.0"/>
          <y:Arrows source="none" target="none"/>
          <y:BendStyle smoothed="false"/>
        </y:PolyLineEdge>
      </data>
    </edge>
    <edge id="e14" source="n1::n3" target="n8::n2">
      <data key="d10">
        <y:PolyLineEdge>
          <y:Path sx="0.0" sy="0.0" tx="0.0" ty="0.0"/>
          <y:LineStyle color="#000000" type="line" width="3.0"/>
          <y:Arrows source="none" target="none"/>
          <y:BendStyle smoothed="false"/>
        </y:PolyLineEdge>
      </data>
    </edge>
    <edge id="e15" source="n1::n3" target="n17::n2">
      <data key="d10">
        <y:PolyLineEdge>
          <y:Path sx="0.0" sy="0.0" tx="0.0" ty="0.0"/>
          <y:LineStyle color="#000000" type="line" width="1.0"/>
          <y:Arrows source="none" target="none"/>
          <y:BendStyle smoothed="false"/>
        </y:PolyLineEdge>
      </data>
    </edge>
    <edge id="n3::e1" source="n3::n3" target="n3::n6">
      <data key="d10">
        <y:PolyLineEdge>
          <y:Path sx="0.0" sy="0.0" tx="0.0" ty="0.0"/>
          <y:LineStyle color="#000000" type="line" width="1.0"/>
          <y:Arrows source="none" target="none"/>
          <y:BendStyle smoothed="false"/>
        </y:PolyLineEdge>
      </data>
    </edge>
    <edge id="e16" source="n3::n4" target="n10::n0">
      <data key="d10">
        <y:PolyLineEdge>
          <y:Path sx="0.0" sy="0.0" tx="0.0" ty="0.0"/>
          <y:LineStyle color="#000000" type="line" width="3.0"/>
          <y:Arrows source="none" target="none"/>
          <y:BendStyle smoothed="false"/>
        </y:PolyLineEdge>
      </data>
    </edge>
    <edge id="e17" source="n3::n5" target="n10::n4">
      <data key="d10">
        <y:PolyLineEdge>
          <y:Path sx="0.0" sy="0.0" tx="0.0" ty="0.0"/>
          <y:LineStyle color="#000000" type="line" width="1.0"/>
          <y:Arrows source="none" target="none"/>
          <y:BendStyle smoothed="false"/>
        </y:PolyLineEdge>
      </data>
    </edge>
    <edge id="e18" source="n3::n5" target="n19::n4">
      <data key="d10">
        <y:PolyLineEdge>
          <y:Path sx="0.0" sy="0.0" tx="0.0" ty="0.0"/>
          <y:LineStyle color="#000000" type="line" width="1.0"/>
          <y:Arrows source="none" target="none"/>
          <y:BendStyle smoothed="false"/>
        </y:PolyLineEdge>
      </data>
    </edge>
    <edge id="e19" source="n2::n12" target="n5::n0">
      <data key="d10">
        <y:PolyLineEdge>
          <y:Path sx="0.0" sy="0.0" tx="0.0" ty="0.0"/>
          <y:LineStyle color="#000000" type="line" width="1.0"/>
          <y:Arrows source="none" target="none"/>
          <y:BendStyle smoothed="false"/>
        </y:PolyLineEdge>
      </data>
    </edge>
    <edge id="n2::e10" source="n2::n12" target="n2::n14">
      <data key="d10">
        <y:PolyLineEdge>
          <y:Path sx="0.0" sy="0.0" tx="0.0" ty="0.0"/>
          <y:LineStyle color="#000000" type="line" width="1.0"/>
          <y:Arrows source="none" target="none"/>
          <y:BendStyle smoothed="false"/>
        </y:PolyLineEdge>
      </data>
    </edge>
    <edge id="e20" source="n2::n14" target="n11::n6">
      <data key="d10">
        <y:PolyLineEdge>
          <y:Path sx="0.0" sy="0.0" tx="0.0" ty="0.0"/>
          <y:LineStyle color="#000000" type="line" width="1.0"/>
          <y:Arrows source="none" target="none"/>
          <y:BendStyle smoothed="false"/>
        </y:PolyLineEdge>
      </data>
    </edge>
    <edge id="n3::e2" source="n3::n10" target="n3::n11">
      <data key="d10">
        <y:PolyLineEdge>
          <y:Path sx="0.0" sy="0.0" tx="0.0" ty="0.0"/>
          <y:LineStyle color="#000000" type="line" width="1.0"/>
          <y:Arrows source="none" target="none"/>
          <y:BendStyle smoothed="false"/>
        </y:PolyLineEdge>
      </data>
    </edge>
    <edge id="e21" source="n3::n10" target="n6::n4">
      <data key="d10">
        <y:PolyLineEdge>
          <y:Path sx="0.0" sy="0.0" tx="0.0" ty="0.0"/>
          <y:LineStyle color="#000000" type="line" width="1.0"/>
          <y:Arrows source="none" target="none"/>
          <y:BendStyle smoothed="false"/>
        </y:PolyLineEdge>
      </data>
    </edge>
    <edge id="e22" source="n3::n10" target="n10::n7">
      <data key="d10">
        <y:PolyLineEdge>
          <y:Path sx="0.0" sy="0.0" tx="0.0" ty="0.0"/>
          <y:LineStyle color="#000000" type="line" width="1.0"/>
          <y:Arrows source="none" target="none"/>
          <y:BendStyle smoothed="false"/>
        </y:PolyLineEdge>
      </data>
    </edge>
    <edge id="e23" source="n6::n3" target="n3::n11">
      <data key="d10">
        <y:PolyLineEdge>
          <y:Path sx="0.0" sy="0.0" tx="0.0" ty="0.0"/>
          <y:LineStyle color="#000000" type="line" width="1.0"/>
          <y:Arrows source="none" target="none"/>
          <y:BendStyle smoothed="false"/>
        </y:PolyLineEdge>
      </data>
    </edge>
    <edge id="e24" source="n2::n17" target="n11::n8">
      <data key="d10">
        <y:PolyLineEdge>
          <y:Path sx="0.0" sy="0.0" tx="0.0" ty="0.0"/>
          <y:LineStyle color="#000000" type="line" width="3.0"/>
          <y:Arrows source="none" target="none"/>
          <y:BendStyle smoothed="false"/>
        </y:PolyLineEdge>
      </data>
    </edge>
    <edge id="e25" source="n4::n2" target="n12::n5">
      <data key="d10">
        <y:PolyLineEdge>
          <y:Path sx="0.0" sy="0.0" tx="0.0" ty="0.0"/>
          <y:LineStyle color="#000000" type="line" width="1.0"/>
          <y:Arrows source="none" target="none"/>
          <y:BendStyle smoothed="false"/>
        </y:PolyLineEdge>
      </data>
    </edge>
    <edge id="e26" source="n6::n4" target="n14::n0">
      <data key="d10">
        <y:PolyLineEdge>
          <y:Path sx="0.0" sy="0.0" tx="0.0" ty="0.0"/>
          <y:LineStyle color="#000000" type="line" width="1.0"/>
          <y:Arrows source="none" target="none"/>
          <y:BendStyle smoothed="false"/>
        </y:PolyLineEdge>
      </data>
    </edge>
    <edge id="e27" source="n5::n1" target="n13::n5">
      <data key="d10">
        <y:PolyLineEdge>
          <y:Path sx="0.0" sy="0.0" tx="0.0" ty="0.0"/>
          <y:LineStyle color="#000000" type="line" width="2.0"/>
          <y:Arrows source="none" target="none"/>
          <y:BendStyle smoothed="false"/>
        </y:PolyLineEdge>
      </data>
    </edge>
    <edge id="e28" source="n5::n2" target="n13::n6">
      <data key="d10">
        <y:PolyLineEdge>
          <y:Path sx="0.0" sy="0.0" tx="0.0" ty="0.0"/>
          <y:LineStyle color="#000000" type="line" width="2.0"/>
          <y:Arrows source="none" target="none"/>
          <y:BendStyle smoothed="false"/>
        </y:PolyLineEdge>
      </data>
    </edge>
    <edge id="e29" source="n5::n3" target="n13::n7">
      <data key="d10">
        <y:PolyLineEdge>
          <y:Path sx="0.0" sy="0.0" tx="0.0" ty="0.0"/>
          <y:LineStyle color="#000000" type="line" width="2.0"/>
          <y:Arrows source="none" target="none"/>
          <y:BendStyle smoothed="false"/>
        </y:PolyLineEdge>
      </data>
    </edge>
    <edge id="e30" source="n8::n0" target="n13::n5">
      <data key="d10">
        <y:PolyLineEdge>
          <y:Path sx="0.0" sy="0.0" tx="0.0" ty="0.0"/>
          <y:LineStyle color="#000000" type="line" width="1.0"/>
          <y:Arrows source="none" target="none"/>
          <y:BendStyle smoothed="false"/>
        </y:PolyLineEdge>
      </data>
    </edge>
    <edge id="e31" source="n8::n0" target="n17::n0">
      <data key="d10">
        <y:PolyLineEdge>
          <y:Path sx="0.0" sy="0.0" tx="0.0" ty="0.0"/>
          <y:LineStyle color="#000000" type="line" width="1.0"/>
          <y:Arrows source="none" target="none"/>
          <y:BendStyle smoothed="false"/>
        </y:PolyLineEdge>
      </data>
    </edge>
    <edge id="e32" source="n9::n0" target="n10::n1">
      <data key="d10">
        <y:PolyLineEdge>
          <y:Path sx="0.0" sy="0.0" tx="0.0" ty="0.0"/>
          <y:LineStyle color="#000000" type="line" width="1.0"/>
          <y:Arrows source="none" target="none"/>
          <y:BendStyle smoothed="false"/>
        </y:PolyLineEdge>
      </data>
    </edge>
    <edge id="n11::e0" source="n11::n0" target="n11::n8">
      <data key="d10">
        <y:PolyLineEdge>
          <y:Path sx="0.0" sy="0.0" tx="0.0" ty="0.0"/>
          <y:LineStyle color="#000000" type="line" width="1.0"/>
          <y:Arrows source="none" target="none"/>
          <y:BendStyle smoothed="false"/>
        </y:PolyLineEdge>
      </data>
    </edge>
    <edge id="n8::e0" source="n8::n1" target="n8::n2">
      <data key="d10">
        <y:PolyLineEdge>
          <y:Path sx="0.0" sy="0.0" tx="0.0" ty="0.0"/>
          <y:LineStyle color="#000000" type="line" width="1.0"/>
          <y:Arrows source="none" target="none"/>
          <y:BendStyle smoothed="false"/>
        </y:PolyLineEdge>
      </data>
    </edge>
    <edge id="n8::e1" source="n8::n1" target="n8::n4">
      <data key="d10">
        <y:PolyLineEdge>
          <y:Path sx="0.0" sy="0.0" tx="0.0" ty="0.0"/>
          <y:LineStyle color="#000000" type="line" width="1.0"/>
          <y:Arrows source="none" target="none"/>
          <y:BendStyle smoothed="false"/>
        </y:PolyLineEdge>
      </data>
    </edge>
    <edge id="e33" source="n8::n1" target="n12::n5">
      <data key="d10">
        <y:PolyLineEdge>
          <y:Path sx="0.0" sy="0.0" tx="0.0" ty="0.0"/>
          <y:LineStyle color="#000000" type="line" width="1.0"/>
          <y:Arrows source="none" target="none"/>
          <y:BendStyle smoothed="false"/>
        </y:PolyLineEdge>
      </data>
    </edge>
    <edge id="e34" source="n8::n2" target="n13::n5">
      <data key="d10">
        <y:PolyLineEdge>
          <y:Path sx="0.0" sy="0.0" tx="0.0" ty="0.0"/>
          <y:LineStyle color="#000000" type="line" width="1.0"/>
          <y:Arrows source="none" target="none"/>
          <y:BendStyle smoothed="false"/>
        </y:PolyLineEdge>
      </data>
    </edge>
    <edge id="n10::e0" source="n10::n1" target="n10::n3">
      <data key="d10">
        <y:PolyLineEdge>
          <y:Path sx="0.0" sy="0.0" tx="0.0" ty="0.0"/>
          <y:LineStyle color="#000000" type="line" width="1.0"/>
          <y:Arrows source="none" target="none"/>
          <y:BendStyle smoothed="false"/>
        </y:PolyLineEdge>
      </data>
    </edge>
    <edge id="e35" source="n10::n1" target="n11::n5">
      <data key="d10">
        <y:PolyLineEdge>
          <y:Path sx="0.0" sy="0.0" tx="0.0" ty="0.0"/>
          <y:LineStyle color="#000000" type="line" width="1.0"/>
          <y:Arrows source="none" target="none"/>
          <y:BendStyle smoothed="false"/>
        </y:PolyLineEdge>
      </data>
    </edge>
    <edge id="e36" source="n10::n1" target="n11::n9">
      <data key="d10">
        <y:PolyLineEdge>
          <y:Path sx="0.0" sy="0.0" tx="0.0" ty="0.0"/>
          <y:LineStyle color="#000000" type="line" width="1.0"/>
          <y:Arrows source="none" target="none"/>
          <y:BendStyle smoothed="false"/>
        </y:PolyLineEdge>
      </data>
    </edge>
    <edge id="n10::e1" source="n10::n1" target="n10::n13">
      <data key="d10">
        <y:PolyLineEdge>
          <y:Path sx="0.0" sy="0.0" tx="0.0" ty="0.0"/>
          <y:LineStyle color="#000000" type="line" width="1.0"/>
          <y:Arrows source="none" target="none"/>
          <y:BendStyle smoothed="false"/>
        </y:PolyLineEdge>
      </data>
    </edge>
    <edge id="n11::e1" source="n11::n3" target="n11::n4">
      <data key="d10">
        <y:PolyLineEdge>
          <y:Path sx="0.0" sy="0.0" tx="0.0" ty="0.0"/>
          <y:LineStyle color="#000000" type="line" width="1.0"/>
          <y:Arrows source="none" target="none"/>
          <y:BendStyle smoothed="false"/>
        </y:PolyLineEdge>
      </data>
    </edge>
    <edge id="n10::e2" source="n10::n2" target="n10::n3">
      <data key="d10">
        <y:PolyLineEdge>
          <y:Path sx="0.0" sy="0.0" tx="0.0" ty="0.0"/>
          <y:LineStyle color="#000000" type="line" width="1.0"/>
          <y:Arrows source="none" target="none"/>
          <y:BendStyle smoothed="false"/>
        </y:PolyLineEdge>
      </data>
    </edge>
    <edge id="e37" source="n10::n2" target="n14::n2">
      <data key="d10">
        <y:PolyLineEdge>
          <y:Path sx="0.0" sy="0.0" tx="0.0" ty="0.0"/>
          <y:LineStyle color="#000000" type="line" width="1.0"/>
          <y:Arrows source="none" target="none"/>
          <y:BendStyle smoothed="false"/>
        </y:PolyLineEdge>
      </data>
    </edge>
    <edge id="n12::e0" source="n12::n1" target="n12::n4">
      <data key="d10">
        <y:PolyLineEdge>
          <y:Path sx="0.0" sy="0.0" tx="0.0" ty="0.0"/>
          <y:LineStyle color="#000000" type="line" width="1.0"/>
          <y:Arrows source="none" target="none"/>
          <y:BendStyle smoothed="false"/>
        </y:PolyLineEdge>
      </data>
    </edge>
    <edge id="n12::e1" source="n12::n2" target="n12::n5">
      <data key="d10">
        <y:PolyLineEdge>
          <y:Path sx="0.0" sy="0.0" tx="0.0" ty="0.0"/>
          <y:LineStyle color="#000000" type="line" width="1.0"/>
          <y:Arrows source="none" target="none"/>
          <y:BendStyle smoothed="false"/>
        </y:PolyLineEdge>
      </data>
    </edge>
    <edge id="e38" source="n9::n1" target="n12::n6">
      <data key="d10">
        <y:PolyLineEdge>
          <y:Path sx="0.0" sy="0.0" tx="0.0" ty="0.0"/>
          <y:LineStyle color="#000000" type="line" width="1.0"/>
          <y:Arrows source="none" target="none"/>
          <y:BendStyle smoothed="false"/>
        </y:PolyLineEdge>
      </data>
    </edge>
    <edge id="n13::e0" source="n13::n0" target="n13::n3">
      <data key="d10">
        <y:PolyLineEdge>
          <y:Path sx="0.0" sy="0.0" tx="0.0" ty="0.0"/>
          <y:LineStyle color="#000000" type="line" width="1.0"/>
          <y:Arrows source="none" target="none"/>
          <y:BendStyle smoothed="false"/>
        </y:PolyLineEdge>
      </data>
    </edge>
    <edge id="n12::e2" source="n12::n3" target="n12::n4">
      <data key="d10">
        <y:PolyLineEdge>
          <y:Path sx="0.0" sy="0.0" tx="0.0" ty="0.0"/>
          <y:LineStyle color="#000000" type="line" width="2.0"/>
          <y:Arrows source="none" target="none"/>
          <y:BendStyle smoothed="false"/>
        </y:PolyLineEdge>
      </data>
    </edge>
    <edge id="n12::e3" source="n12::n3" target="n12::n5">
      <data key="d10">
        <y:PolyLineEdge>
          <y:Path sx="0.0" sy="0.0" tx="0.0" ty="0.0"/>
          <y:LineStyle color="#000000" type="line" width="1.0"/>
          <y:Arrows source="none" target="none"/>
          <y:BendStyle smoothed="false"/>
        </y:PolyLineEdge>
      </data>
    </edge>
    <edge id="n11::e2" source="n11::n5" target="n11::n6">
      <data key="d10">
        <y:PolyLineEdge>
          <y:Path sx="0.0" sy="0.0" tx="0.0" ty="0.0"/>
          <y:LineStyle color="#000000" type="line" width="2.0"/>
          <y:Arrows source="none" target="none"/>
          <y:BendStyle smoothed="false"/>
        </y:PolyLineEdge>
      </data>
    </edge>
    <edge id="n11::e3" source="n11::n5" target="n11::n7">
      <data key="d10">
        <y:PolyLineEdge>
          <y:Path sx="0.0" sy="0.0" tx="0.0" ty="0.0"/>
          <y:LineStyle color="#000000" type="line" width="3.0"/>
          <y:Arrows source="none" target="none"/>
          <y:BendStyle smoothed="false"/>
        </y:PolyLineEdge>
      </data>
    </edge>
    <edge id="n11::e4" source="n11::n5" target="n11::n9">
      <data key="d10">
        <y:PolyLineEdge>
          <y:Path sx="0.0" sy="0.0" tx="0.0" ty="0.0"/>
          <y:LineStyle color="#000000" type="line" width="1.0"/>
          <y:Arrows source="none" target="none"/>
          <y:BendStyle smoothed="false"/>
        </y:PolyLineEdge>
      </data>
    </edge>
    <edge id="e39" source="n12::n4" target="n15::n1">
      <data key="d10">
        <y:PolyLineEdge>
          <y:Path sx="0.0" sy="0.0" tx="0.0" ty="0.0"/>
          <y:LineStyle color="#000000" type="line" width="1.0"/>
          <y:Arrows source="none" target="none"/>
          <y:BendStyle smoothed="false"/>
        </y:PolyLineEdge>
      </data>
    </edge>
    <edge id="e40" source="n13::n2" target="n15::n0">
      <data key="d10">
        <y:PolyLineEdge>
          <y:Path sx="0.0" sy="0.0" tx="0.0" ty="0.0"/>
          <y:LineStyle color="#000000" type="line" width="2.0"/>
          <y:Arrows source="none" target="none"/>
          <y:BendStyle smoothed="false"/>
        </y:PolyLineEdge>
      </data>
    </edge>
    <edge id="n11::e5" source="n11::n6" target="n11::n7">
      <data key="d10">
        <y:PolyLineEdge>
          <y:Path sx="0.0" sy="0.0" tx="0.0" ty="0.0"/>
          <y:LineStyle color="#000000" type="line" width="1.0"/>
          <y:Arrows source="none" target="none"/>
          <y:BendStyle smoothed="false"/>
        </y:PolyLineEdge>
      </data>
    </edge>
    <edge id="e41" source="n11::n7" target="n10::n9">
      <data key="d10">
        <y:PolyLineEdge>
          <y:Path sx="0.0" sy="0.0" tx="0.0" ty="0.0"/>
          <y:LineStyle color="#000000" type="line" width="1.0"/>
          <y:Arrows source="none" target="none"/>
          <y:BendStyle smoothed="false"/>
        </y:PolyLineEdge>
      </data>
    </edge>
    <edge id="e42" source="n14::n0" target="n15::n1">
      <data key="d10">
        <y:PolyLineEdge>
          <y:Path sx="0.0" sy="0.0" tx="0.0" ty="0.0"/>
          <y:LineStyle color="#000000" type="line" width="1.0"/>
          <y:Arrows source="none" target="none"/>
          <y:BendStyle smoothed="false"/>
        </y:PolyLineEdge>
      </data>
    </edge>
    <edge id="n10::e3" source="n10::n9" target="n10::n12">
      <data key="d10">
        <y:PolyLineEdge>
          <y:Path sx="0.0" sy="0.0" tx="0.0" ty="0.0"/>
          <y:LineStyle color="#000000" type="line" width="3.0"/>
          <y:Arrows source="none" target="none"/>
          <y:BendStyle smoothed="false"/>
        </y:PolyLineEdge>
      </data>
    </edge>
    <edge id="n12::e4" source="n12::n5" target="n12::n6">
      <data key="d10">
        <y:PolyLineEdge>
          <y:Path sx="0.0" sy="0.0" tx="0.0" ty="0.0"/>
          <y:LineStyle color="#000000" type="line" width="2.0"/>
          <y:Arrows source="none" target="none"/>
          <y:BendStyle smoothed="false"/>
        </y:PolyLineEdge>
      </data>
    </edge>
    <edge id="n13::e1" source="n13::n6" target="n13::n8">
      <data key="d10">
        <y:PolyLineEdge>
          <y:Path sx="0.0" sy="0.0" tx="0.0" ty="0.0"/>
          <y:LineStyle color="#000000" type="line" width="1.0"/>
          <y:Arrows source="none" target="none"/>
          <y:BendStyle smoothed="false"/>
        </y:PolyLineEdge>
      </data>
    </edge>
    <edge id="n16::e0" source="n16::n0" target="n16::n2">
      <data key="d10">
        <y:PolyLineEdge>
          <y:Path sx="0.0" sy="0.0" tx="0.0" ty="0.0"/>
          <y:LineStyle color="#000000" type="line" width="1.0"/>
          <y:Arrows source="none" target="none"/>
          <y:BendStyle smoothed="false"/>
        </y:PolyLineEdge>
      </data>
    </edge>
    <edge id="n16::e1" source="n16::n0" target="n16::n4">
      <data key="d10">
        <y:PolyLineEdge>
          <y:Path sx="0.0" sy="0.0" tx="0.0" ty="0.0"/>
          <y:LineStyle color="#000000" type="line" width="1.0"/>
          <y:Arrows source="none" target="none"/>
          <y:BendStyle smoothed="false"/>
        </y:PolyLineEdge>
      </data>
    </edge>
    <edge id="n17::e0" source="n17::n0" target="n17::n2">
      <data key="d10">
        <y:PolyLineEdge>
          <y:Path sx="0.0" sy="0.0" tx="0.0" ty="0.0"/>
          <y:LineStyle color="#000000" type="line" width="1.0"/>
          <y:Arrows source="none" target="none"/>
          <y:BendStyle smoothed="false"/>
        </y:PolyLineEdge>
      </data>
    </edge>
    <edge id="e43" source="n17::n0" target="n21::n1">
      <data key="d10">
        <y:PolyLineEdge>
          <y:Path sx="0.0" sy="0.0" tx="0.0" ty="0.0"/>
          <y:LineStyle color="#000000" type="line" width="1.0"/>
          <y:Arrows source="none" target="none"/>
          <y:BendStyle smoothed="false"/>
        </y:PolyLineEdge>
      </data>
    </edge>
    <edge id="e44" source="n18::n0" target="n17::n1">
      <data key="d10">
        <y:PolyLineEdge>
          <y:Path sx="0.0" sy="0.0" tx="0.0" ty="0.0"/>
          <y:LineStyle color="#000000" type="line" width="1.0"/>
          <y:Arrows source="none" target="none"/>
          <y:BendStyle smoothed="false"/>
        </y:PolyLineEdge>
      </data>
    </edge>
    <edge id="n18::e0" source="n18::n0" target="n18::n2">
      <data key="d10">
        <y:PolyLineEdge>
          <y:Path sx="0.0" sy="0.0" tx="0.0" ty="0.0"/>
          <y:LineStyle color="#000000" type="line" width="3.0"/>
          <y:Arrows source="none" target="none"/>
          <y:BendStyle smoothed="false"/>
        </y:PolyLineEdge>
      </data>
    </edge>
    <edge id="n18::e1" source="n18::n0" target="n18::n10">
      <data key="d10">
        <y:PolyLineEdge>
          <y:Path sx="0.0" sy="0.0" tx="0.0" ty="0.0"/>
          <y:LineStyle color="#000000" type="line" width="1.0"/>
          <y:Arrows source="none" target="none"/>
          <y:BendStyle smoothed="false"/>
        </y:PolyLineEdge>
      </data>
    </edge>
    <edge id="n18::e2" source="n18::n1" target="n18::n5">
      <data key="d10">
        <y:PolyLineEdge>
          <y:Path sx="0.0" sy="0.0" tx="0.0" ty="0.0"/>
          <y:LineStyle color="#000000" type="line" width="1.0"/>
          <y:Arrows source="none" target="none"/>
          <y:BendStyle smoothed="false"/>
        </y:PolyLineEdge>
      </data>
    </edge>
    <edge id="e45" source="n17::n1" target="n18::n2">
      <data key="d10">
        <y:PolyLineEdge>
          <y:Path sx="0.0" sy="0.0" tx="0.0" ty="0.0"/>
          <y:LineStyle color="#000000" type="line" width="2.0"/>
          <y:Arrows source="none" target="none"/>
          <y:BendStyle smoothed="false"/>
        </y:PolyLineEdge>
      </data>
    </edge>
    <edge id="e46" source="n17::n1" target="n18::n10">
      <data key="d10">
        <y:PolyLineEdge>
          <y:Path sx="0.0" sy="0.0" tx="0.0" ty="0.0"/>
          <y:LineStyle color="#000000" type="line" width="1.0"/>
          <y:Arrows source="none" target="none"/>
          <y:BendStyle smoothed="false"/>
        </y:PolyLineEdge>
      </data>
    </edge>
    <edge id="n19::e0" source="n19::n0" target="n19::n1">
      <data key="d10">
        <y:PolyLineEdge>
          <y:Path sx="0.0" sy="0.0" tx="0.0" ty="0.0"/>
          <y:LineStyle color="#000000" type="line" width="2.0"/>
          <y:Arrows source="none" target="none"/>
          <y:BendStyle smoothed="false"/>
        </y:PolyLineEdge>
      </data>
    </edge>
    <edge id="e47" source="n19::n0" target="n20::n3">
      <data key="d10">
        <y:PolyLineEdge>
          <y:Path sx="0.0" sy="0.0" tx="0.0" ty="0.0"/>
          <y:LineStyle color="#000000" type="line" width="1.0"/>
          <y:Arrows source="none" target="none"/>
          <y:BendStyle smoothed="false"/>
        </y:PolyLineEdge>
      </data>
    </edge>
    <edge id="n19::e1" source="n19::n1" target="n19::n2">
      <data key="d10">
        <y:PolyLineEdge>
          <y:Path sx="0.0" sy="0.0" tx="0.0" ty="0.0"/>
          <y:LineStyle color="#000000" type="line" width="1.0"/>
          <y:Arrows source="none" target="none"/>
          <y:BendStyle smoothed="false"/>
        </y:PolyLineEdge>
      </data>
    </edge>
    <edge id="n19::e2" source="n19::n1" target="n19::n10">
      <data key="d10">
        <y:PolyLineEdge>
          <y:Path sx="0.0" sy="0.0" tx="0.0" ty="0.0"/>
          <y:LineStyle color="#000000" type="line" width="1.0"/>
          <y:Arrows source="none" target="none"/>
          <y:BendStyle smoothed="false"/>
        </y:PolyLineEdge>
      </data>
    </edge>
    <edge id="n18::e3" source="n18::n3" target="n18::n4">
      <data key="d10">
        <y:PolyLineEdge>
          <y:Path sx="0.0" sy="0.0" tx="0.0" ty="0.0"/>
          <y:LineStyle color="#000000" type="line" width="3.0"/>
          <y:Arrows source="none" target="none"/>
          <y:BendStyle smoothed="false"/>
        </y:PolyLineEdge>
      </data>
    </edge>
    <edge id="n18::e4" source="n18::n3" target="n18::n6">
      <data key="d10">
        <y:PolyLineEdge>
          <y:Path sx="0.0" sy="0.0" tx="0.0" ty="0.0"/>
          <y:LineStyle color="#000000" type="line" width="1.0"/>
          <y:Arrows source="none" target="none"/>
          <y:BendStyle smoothed="false"/>
        </y:PolyLineEdge>
      </data>
    </edge>
    <edge id="e48" source="n18::n3" target="n21::n0">
      <data key="d10">
        <y:PolyLineEdge>
          <y:Path sx="0.0" sy="0.0" tx="0.0" ty="0.0"/>
          <y:LineStyle color="#000000" type="line" width="1.0"/>
          <y:Arrows source="none" target="none"/>
          <y:BendStyle smoothed="false"/>
        </y:PolyLineEdge>
      </data>
    </edge>
    <edge id="e49" source="n20::n0" target="n18::n4">
      <data key="d10">
        <y:PolyLineEdge>
          <y:Path sx="0.0" sy="0.0" tx="0.0" ty="0.0"/>
          <y:LineStyle color="#000000" type="line" width="1.0"/>
          <y:Arrows source="none" target="none"/>
          <y:BendStyle smoothed="false"/>
        </y:PolyLineEdge>
      </data>
    </edge>
    <edge id="n20::e0" source="n20::n0" target="n20::n1">
      <data key="d10">
        <y:PolyLineEdge>
          <y:Path sx="0.0" sy="0.0" tx="0.0" ty="0.0"/>
          <y:LineStyle color="#000000" type="line" width="1.0"/>
          <y:Arrows source="none" target="none"/>
          <y:BendStyle smoothed="false"/>
        </y:PolyLineEdge>
      </data>
    </edge>
    <edge id="n19::e3" source="n19::n5" target="n19::n9">
      <data key="d10">
        <y:PolyLineEdge>
          <y:Path sx="0.0" sy="0.0" tx="0.0" ty="0.0"/>
          <y:LineStyle color="#000000" type="line" width="2.0"/>
          <y:Arrows source="none" target="none"/>
          <y:BendStyle smoothed="false"/>
        </y:PolyLineEdge>
      </data>
    </edge>
    <edge id="n19::e4" source="n19::n5" target="n19::n10">
      <data key="d10">
        <y:PolyLineEdge>
          <y:Path sx="0.0" sy="0.0" tx="0.0" ty="0.0"/>
          <y:LineStyle color="#000000" type="line" width="1.0"/>
          <y:Arrows source="none" target="none"/>
          <y:BendStyle smoothed="false"/>
        </y:PolyLineEdge>
      </data>
    </edge>
    <edge id="n19::e5" source="n19::n6" target="n19::n9">
      <data key="d10">
        <y:PolyLineEdge>
          <y:Path sx="0.0" sy="0.0" tx="0.0" ty="0.0"/>
          <y:LineStyle color="#000000" type="line" width="2.0"/>
          <y:Arrows source="none" target="none"/>
          <y:BendStyle smoothed="false"/>
        </y:PolyLineEdge>
      </data>
    </edge>
    <edge id="n18::e5" source="n18::n5" target="n18::n11">
      <data key="d10">
        <y:PolyLineEdge>
          <y:Path sx="0.0" sy="0.0" tx="0.0" ty="0.0"/>
          <y:LineStyle color="#000000" type="line" width="4.0"/>
          <y:Arrows source="none" target="none"/>
          <y:BendStyle smoothed="false"/>
        </y:PolyLineEdge>
      </data>
    </edge>
    <edge id="e50" source="n18::n6" target="n19::n8">
      <data key="d10">
        <y:PolyLineEdge>
          <y:Path sx="0.0" sy="0.0" tx="0.0" ty="0.0"/>
          <y:LineStyle color="#000000" type="line" width="1.0"/>
          <y:Arrows source="none" target="none"/>
          <y:BendStyle smoothed="false"/>
        </y:PolyLineEdge>
      </data>
    </edge>
    <edge id="e51" source="n17::n2" target="n20::n4">
      <data key="d10">
        <y:PolyLineEdge>
          <y:Path sx="0.0" sy="0.0" tx="0.0" ty="0.0"/>
          <y:LineStyle color="#000000" type="line" width="2.0"/>
          <y:Arrows source="none" target="none"/>
          <y:BendStyle smoothed="false"/>
        </y:PolyLineEdge>
      </data>
    </edge>
    <edge id="e52" source="n18::n7" target="n21::n1">
      <data key="d10">
        <y:PolyLineEdge>
          <y:Path sx="0.0" sy="0.0" tx="0.0" ty="0.0"/>
          <y:LineStyle color="#000000" type="line" width="2.0"/>
          <y:Arrows source="none" target="none"/>
          <y:BendStyle smoothed="false"/>
        </y:PolyLineEdge>
      </data>
    </edge>
    <edge id="n20::e1" source="n20::n1" target="n20::n2">
      <data key="d10">
        <y:PolyLineEdge>
          <y:Path sx="0.0" sy="0.0" tx="0.0" ty="0.0"/>
          <y:LineStyle color="#000000" type="line" width="1.0"/>
          <y:Arrows source="none" target="none"/>
          <y:BendStyle smoothed="false"/>
        </y:PolyLineEdge>
      </data>
    </edge>
    <edge id="n16::e2" source="n16::n1" target="n16::n5">
      <data key="d10">
        <y:PolyLineEdge>
          <y:Path sx="0.0" sy="0.0" tx="0.0" ty="0.0"/>
          <y:LineStyle color="#000000" type="line" width="2.0"/>
          <y:Arrows source="none" target="none"/>
          <y:BendStyle smoothed="false"/>
        </y:PolyLineEdge>
      </data>
    </edge>
    <edge id="e53" source="n22::n0" target="n16::n3">
      <data key="d10">
        <y:PolyLineEdge>
          <y:Path sx="0.0" sy="0.0" tx="0.0" ty="0.0"/>
          <y:LineStyle color="#000000" type="line" width="1.0"/>
          <y:Arrows source="none" target="none"/>
          <y:BendStyle smoothed="false"/>
        </y:PolyLineEdge>
      </data>
    </edge>
    <edge id="e54" source="n19::n9" target="n22::n1">
      <data key="d10">
        <y:PolyLineEdge>
          <y:Path sx="0.0" sy="0.0" tx="0.0" ty="0.0"/>
          <y:LineStyle color="#000000" type="line" width="1.0"/>
          <y:Arrows source="none" target="none"/>
          <y:BendStyle smoothed="false"/>
        </y:PolyLineEdge>
      </data>
    </edge>
    <edge id="n20::e2" source="n20::n2" target="n20::n3">
      <data key="d10">
        <y:PolyLineEdge>
          <y:Path sx="0.0" sy="0.0" tx="0.0" ty="0.0"/>
          <y:LineStyle color="#000000" type="line" width="2.0"/>
          <y:Arrows source="none" target="none"/>
          <y:BendStyle smoothed="false"/>
        </y:PolyLineEdge>
      </data>
    </edge>
    <edge id="e55" source="n20::n3" target="n23::n0">
      <data key="d10">
        <y:PolyLineEdge>
          <y:Path sx="0.0" sy="0.0" tx="0.0" ty="0.0"/>
          <y:LineStyle color="#000000" type="line" width="1.0"/>
          <y:Arrows source="none" target="none"/>
          <y:BendStyle smoothed="false"/>
        </y:PolyLineEdge>
      </data>
    </edge>
    <edge id="n20::e3" source="n20::n3" target="n20::n4">
      <data key="d10">
        <y:PolyLineEdge>
          <y:Path sx="0.0" sy="0.0" tx="0.0" ty="0.0"/>
          <y:LineStyle color="#000000" type="line" width="2.0"/>
          <y:Arrows source="none" target="none"/>
          <y:BendStyle smoothed="false"/>
        </y:PolyLineEdge>
      </data>
    </edge>
    <edge id="n16::e3" source="n16::n2" target="n16::n4">
      <data key="d10">
        <y:PolyLineEdge>
          <y:Path sx="0.0" sy="0.0" tx="0.0" ty="0.0"/>
          <y:LineStyle color="#000000" type="line" width="2.0"/>
          <y:Arrows source="none" target="none"/>
          <y:BendStyle smoothed="false"/>
        </y:PolyLineEdge>
      </data>
    </edge>
  </graph>
  <data key="d0">
    <y:Resources/>
  </data>
</graphml>
