# Supplementary material for: Phenotype-driven identification of modules in a hierarchical map of multifluid metabolic correlations
Source: NPJ Syst Biol Appl. 2017 Sep 21;3:28. doi: 10.1038/s41540-017-0029-9 (PMC5608949; doi:10.1038/s41540-017-0029-9)
Supplement: Supplementary file 1 — Supplementary Material [file 41540_2017_29_MOESM1_ESM.zip › Supplement_onlineVersion/SupportingInformation_S4_Intrafluid and interfluid edges.xlsx]

## Sheet: Supporting Information S4
Phenotype-driven identification of modules in a hierarchical map of multifluid metabolic correlations
Kieu Trinh Do, Maik Pietzner, David Rasp, Nele Friedrich, Matthias Nauck, Thomas Kocher, Karsten Suhre, Dennis O. Mook-Kanamori, Gabi Kastenmüller, Jan Krumsiek
Supporting Information S4: Intra- and interfluid correlations
The following sheets contain intrafluid correlations grouped according to the Venn regions in Figure 3D-F in the main manuscript:
	"intra-metabolites all" contains all metabolite correlations (grey numbers in Figure 3 in main manuscript).
	"intra-metabolites intersected" contains metabolite correlations, where both metabolites were measured in all three fluids (black numbers in Figure 3 in main manuscript).
	"intra-sub all" contains all sub-pathway correlations (grey numbers in Figure 3 in main manuscript).
	"intra-sub intersected" contains correlations, where both pathways are present all three fluids (black numbers in Figure 3 in main manuscript).
	"intra-super" contains correlations between super-pathways (black numbers in Figure 3 in main manuscript).
The following sheets contain interfluid correlations grouped according to the Venn regions in Figure 3A-C in the main manuscript:
	"inter-metabolites" contains all metabolite correlations.
	"inter-sub" contains all sub-pathway correlations.
	"inter-sup" contains all super-pathway correlations.
Variable definitions:
	In fluids	the fluids in which the correlation occurs
	parcor	partial correlation coefficient
	pval	p value of partial correlation
	link	collapsed link of two super-pathways
	same compound	whether the correlating metabolites were the same, but measured in different fluids
	same sub	whether the correlating metabolites were assigned to the same sub-pathway
	same super	whether the correlating metabolites or sub-pathways to the same super-pathway

## Sheet: intra-metabolites - all
Fluids	ID A	Metabolite A	Sub A	Super A	ID B	Metabolite B	Sub B	Super B	parcor plasma	pval plasma	parcor urine	pval urine	parcor saliva	pval saliva		same sub	same super
PU	M1712	cortisol	Steroid	Lipid	M1769	cortisone	Steroid	Lipid	0.274105	2.22045e-16	0.229287	2.22045e-16				x	x
PU	M18369	gamma-glutamylleucine	Gamma-glutamyl Amino Acid	Peptide	M32393	gamma-glutamylvaline	Gamma-glutamyl Amino Acid	Peptide	0.134833	4.56746e-13	0.155959	2.22045e-16				x	x
PU	M31591	androsterone sulfate	Steroid	Lipid	M32425	dehydroisoandrosterone sulfate (DHEA-S)	Steroid	Lipid	0.129022	4.42091e-12	0.157724	2.22045e-16				x	x
PU	M18392	theobromine	Xanthine Metabolism	Xenobiotics	M32445	3-methylxanthine	Xanthine Metabolism	Xenobiotics	0.102225	4.33696e-08	0.157787	2.22045e-16				x	x
PU	M32562	pregnen-diol disulfate*	Steroid	Lipid	M32757	X - 11440	Unknown	Unknown	0.219924	2.22045e-16	0.192476	2.22045e-16
PU	M32735	X - 01911	Unknown	Unknown	M32769	X - 11452	Unknown	Unknown	0.103679	2.7782e-08	0.108212	6.66498e-09				x	x
PU	M32425	dehydroisoandrosterone sulfate (DHEA-S)	Steroid	Lipid	M32792	andro steroid monosulfate 2*	Steroid	Lipid	0.105336	1.65995e-08	0.184594	2.22045e-16				x	x
PU	M18369	gamma-glutamylleucine	Gamma-glutamyl Amino Acid	Peptide	M33422	gamma-glutamylphenylalanine	Gamma-glutamyl Amino Acid	Peptide	0.123411	3.60263e-11	0.261896	2.22045e-16				x	x
PU	M2734	gamma-glutamyltyrosine	Gamma-glutamyl Amino Acid	Peptide	M33422	gamma-glutamylphenylalanine	Gamma-glutamyl Amino Acid	Peptide	0.130591	2.41918e-12	0.177926	2.22045e-16				x	x
PU	M32328	hexanoylcarnitine	Fatty Acid Metabolism(Acyl Carnitine)	Lipid	M33936	octanoylcarnitine	Fatty Acid Metabolism(Acyl Carnitine)	Lipid	0.215346	2.22045e-16	0.195915	2.22045e-16				x	x
PU	M12129	beta-hydroxyisovalerate	Leucine, Isoleucine and Valine Metabolism	Amino Acid	M33937	alpha-hydroxyisovalerate	Leucine, Isoleucine and Valine Metabolism	Amino Acid	0.137042	1.87628e-13	0.13638	2.45359e-13				x	x
PU	M31591	androsterone sulfate	Steroid	Lipid	M33973	epiandrosterone sulfate	Steroid	Lipid	0.38375	2.22045e-16	0.234627	2.22045e-16				x	x
PU	M32425	dehydroisoandrosterone sulfate (DHEA-S)	Steroid	Lipid	M33973	epiandrosterone sulfate	Steroid	Lipid	0.144947	6.88338e-15	0.2097	2.22045e-16				x	x
PU	M18392	theobromine	Xanthine Metabolism	Xenobiotics	M34390	7-methylxanthine	Xanthine Metabolism	Xenobiotics	0.151679	4.44089e-16	0.183777	2.22045e-16				x	x
PU	M32445	3-methylxanthine	Xanthine Metabolism	Xenobiotics	M34390	7-methylxanthine	Xanthine Metabolism	Xenobiotics	0.252768	2.22045e-16	0.255327	2.22045e-16				x	x
PU	M32761	X - 11444	Unknown	Unknown	M34527	X - 12844	Unknown	Unknown	0.127382	8.2423e-12	0.181228	2.22045e-16				x	x
PU	M33441	isobutyrylcarnitine	Leucine, Isoleucine and Valine Metabolism	Amino Acid	M35431	2-methylbutyrylcarnitine (C5)	Leucine, Isoleucine and Valine Metabolism	Amino Acid	0.126785	1.03164e-11	0.164475	2.22045e-16				x	x
PU	M32620	glycolithocholate sulfate*	Secondary Bile Acid Metabolism	Lipid	M36850	taurolithocholate 3-sulfate	Secondary Bile Acid Metabolism	Lipid	0.263483	2.22045e-16	0.242703	2.22045e-16				x	x
PU	M32562	pregnen-diol disulfate*	Steroid	Lipid	M37202	4-androsten-3beta,17beta-diol disulfate (1)*	Steroid	Lipid	0.118898	1.82127e-10	0.127199	8.83138e-12				x	x
PU	M32757	X - 11440	Unknown	Unknown	M37202	4-androsten-3beta,17beta-diol disulfate (1)*	Steroid	Lipid	0.137769	1.39666e-13	0.116518	4.17897e-10
PU	M32425	dehydroisoandrosterone sulfate (DHEA-S)	Steroid	Lipid	M37203	4-androsten-3beta,17beta-diol disulfate (2)*	Steroid	Lipid	0.121947	6.13449e-11	0.099913	8.69567e-08				x	x
PU	M32792	andro steroid monosulfate 2*	Steroid	Lipid	M37203	4-androsten-3beta,17beta-diol disulfate (2)*	Steroid	Lipid	0.15659	2.22045e-16	0.127925	6.71152e-12				x	x
PU	M37202	4-androsten-3beta,17beta-diol disulfate (1)*	Steroid	Lipid	M37203	4-androsten-3beta,17beta-diol disulfate (2)*	Steroid	Lipid	0.103078	3.34184e-08	0.111911	1.98983e-09				x	x
PU	M34527	X - 12844	Unknown	Unknown	M40165	X - 17357	Unknown	Unknown	0.172772	2.22045e-16	0.219097	2.22045e-16				x	x
PU	M33510	X - 12095	Unknown	Unknown	M40469	N1-Methyl-2-pyridone-5-carboxamide	Nicotinate and Nicotinamide Metabolism	Cofactors and Vitamins	0.382068	2.22045e-16	0.442462	2.22045e-16
PU	M40139	X - 17341	Unknown	Unknown	M40803	X - 17340	Unknown	Unknown	0.10445	2.18818e-08	0.152999	2.22045e-16				x	x
PU	M37432	N-acetyl-beta-alanine	Pyrimidine Metabolism, Uracil containing	Nucleotide	M43400	2-piperidinone	Food Component/Plant	Xenobiotics	0.235845	2.22045e-16	0.101226	5.86796e-08
PU	M43558	X - 19807	Unknown	Unknown	M43559	X - 19808	Unknown	Unknown	0.321073	2.22045e-16	0.350636	2.22045e-16				x	x
PU	M1299	tyrosine	Phenylalanine and Tyrosine Metabolism	Amino Acid	M54	tryptophan	Tryptophan Metabolism	Amino Acid	0.115925	5.12518e-10	0.281591	2.22045e-16					x
PU	M15140	kynurenine	Tryptophan Metabolism	Amino Acid	M54	tryptophan	Tryptophan Metabolism	Amino Acid	0.102598	3.87132e-08	0.137305	1.68532e-13				x	x
PU	M54	tryptophan	Tryptophan Metabolism	Amino Acid	M64	phenylalanine	Phenylalanine and Tyrosine Metabolism	Amino Acid	0.122347	5.30807e-11	0.220993	2.22045e-16					x
PS	M1125	isoleucine	Leucine, Isoleucine and Valine Metabolism	Amino Acid	M15676	3-methyl-2-oxovalerate	Leucine, Isoleucine and Valine Metabolism	Amino Acid	0.149618	8.88178e-16			0.12482	2.14611e-11		x	x
PS	M15676	3-methyl-2-oxovalerate	Leucine, Isoleucine and Valine Metabolism	Amino Acid	M21047	3-methyl-2-oxobutyrate	Leucine, Isoleucine and Valine Metabolism	Amino Acid	0.16944	2.22045e-16			0.207424	2.22045e-16		x	x
PS	M21047	3-methyl-2-oxobutyrate	Leucine, Isoleucine and Valine Metabolism	Amino Acid	M22116	4-methyl-2-oxopentanoate	Leucine, Isoleucine and Valine Metabolism	Amino Acid	0.236944	2.22045e-16			0.260352	2.22045e-16		x	x
PS	M22130	phenyllactate (PLA)	Phenylalanine and Tyrosine Metabolism	Amino Acid	M32197	3-(4-hydroxyphenyl)lactate	Phenylalanine and Tyrosine Metabolism	Amino Acid	0.123245	3.82752e-11			0.270275	2.22045e-16		x	x
PS	M15500	carnitine	Carnitine Metabolism	Lipid	M32452	propionylcarnitine	Fatty Acid Metabolism (also BCAA Metabolism)	Lipid	0.155661	2.22045e-16			0.122728	4.62141e-11			x
PS	M32412	butyrylcarnitine	Fatty Acid Metabolism (also BCAA Metabolism)	Lipid	M32452	propionylcarnitine	Fatty Acid Metabolism (also BCAA Metabolism)	Lipid	0.103317	3.10519e-08			0.200755	2.22045e-16		x	x
PS	M12035	pelargonate (9:0)	Medium Chain Fatty Acid	Lipid	M32489	caproate (6:0)	Medium Chain Fatty Acid	Lipid	0.328613	2.22045e-16			0.125421	1.71747e-11		x	x
PS	M1642	caprate (10:0)	Medium Chain Fatty Acid	Lipid	M32492	caprylate (8:0)	Medium Chain Fatty Acid	Lipid	0.23272	2.22045e-16			0.156856	2.22045e-16		x	x
PS	M27718	creatine	Creatine Metabolism	Amino Acid	M32672	pyroglutamine*	Glutamate Metabolism	Amino Acid	-0.150617	6.66134e-16			0.203725	2.22045e-16			x
PS	M22132	alpha-hydroxyisocaproate	Leucine, Isoleucine and Valine Metabolism	Amino Acid	M33937	alpha-hydroxyisovalerate	Leucine, Isoleucine and Valine Metabolism	Amino Acid	0.171646	2.22045e-16			0.103895	2.59872e-08		x	x
PS	M15753	hippurate	Benzoate Metabolism	Xenobiotics	M35320	catechol sulfate	Benzoate Metabolism	Xenobiotics	0.136761	2.10276e-13			0.221437	2.22045e-16		x	x
PS	M22132	alpha-hydroxyisocaproate	Leucine, Isoleucine and Valine Metabolism	Amino Acid	M36746	2-hydroxy-3-methylvalerate	Leucine, Isoleucine and Valine Metabolism	Amino Acid	0.380025	2.22045e-16			0.363321	2.22045e-16		x	x
PS	M21047	3-methyl-2-oxobutyrate	Leucine, Isoleucine and Valine Metabolism	Amino Acid	M42582	pyruvate	Glycolysis, Gluconeogenesis, and Pyruvate Metabolism	Carbohydrate	0.208468	2.22045e-16			0.117474	2.9992e-10
PS	M33830	lactate	Glycolysis, Gluconeogenesis, and Pyruvate Metabolism	Carbohydrate	M42582	pyruvate	Glycolysis, Gluconeogenesis, and Pyruvate Metabolism	Carbohydrate	0.263246	2.22045e-16			0.260708	2.22045e-16		x	x
PS	M18254	paraxanthine	Xanthine Metabolism	Xenobiotics	M569	caffeine	Xanthine Metabolism	Xenobiotics	0.171507	2.22045e-16			0.266167	2.22045e-16		x	x
PS	M18394	theophylline	Xanthine Metabolism	Xenobiotics	M569	caffeine	Xanthine Metabolism	Xenobiotics	0.124686	2.25453e-11			0.124733	2.21612e-11		x	x
PS	M60	leucine	Leucine, Isoleucine and Valine Metabolism	Amino Acid	M64	phenylalanine	Phenylalanine and Tyrosine Metabolism	Amino Acid	0.109457	4.45669e-09			0.130006	3.0318e-12			x
US	M1123	inosine	Purine Metabolism, (Hypo)Xanthine/Inosine containing	Nucleotide	M3127	hypoxanthine	Purine Metabolism, (Hypo)Xanthine/Inosine containing	Nucleotide			0.179744	2.22045e-16	0.131239	1.88138e-12		x	x
US	M1299	tyrosine	Phenylalanine and Tyrosine Metabolism	Amino Acid	M64	phenylalanine	Phenylalanine and Tyrosine Metabolism	Amino Acid			0.278529	2.22045e-16	0.253044	2.22045e-16		x	x
P	M1121	margarate (17:0)	Long Chain Fatty Acid	Lipid	M1356	nonadecanoate (19:0)	Long Chain Fatty Acid	Lipid	0.103925	2.57472e-08						x	x
P	M1121	margarate (17:0)	Long Chain Fatty Acid	Lipid	M1358	stearate (18:0)	Long Chain Fatty Acid	Lipid	0.142648	1.84297e-14						x	x
P	M1336	palmitate (16:0)	Long Chain Fatty Acid	Lipid	M1358	stearate (18:0)	Long Chain Fatty Acid	Lipid	0.120335	1.09392e-10						x	x
P	M1356	nonadecanoate (19:0)	Long Chain Fatty Acid	Lipid	M1358	stearate (18:0)	Long Chain Fatty Acid	Lipid	0.152172	2.22045e-16						x	x
P	M1105	linoleate (18:2n6)	Polyunsaturated Fatty Acid (n3 and n6)	Lipid	M1359	oleate (18:1n9)	Long Chain Fatty Acid	Lipid	0.117495	2.97669e-10							x
P	M1336	palmitate (16:0)	Long Chain Fatty Acid	Lipid	M1359	oleate (18:1n9)	Long Chain Fatty Acid	Lipid	0.115161	6.6607e-10						x	x
P	M1365	myristate (14:0)	Long Chain Fatty Acid	Lipid	M1645	laurate (12:0)	Medium Chain Fatty Acid	Lipid	0.197689	2.22045e-16							x
P	M1642	caprate (10:0)	Medium Chain Fatty Acid	Lipid	M1645	laurate (12:0)	Medium Chain Fatty Acid	Lipid	0.204319	2.22045e-16						x	x
P	M12035	pelargonate (9:0)	Medium Chain Fatty Acid	Lipid	M18362	azelate (nonanedioate)	Fatty Acid, Dicarboxylate	Lipid	0.360337	2.22045e-16							x
P	M1110	arachidonate (20:4n6)	Polyunsaturated Fatty Acid (n3 and n6)	Lipid	M18467	eicosapentaenoate (EPA; 20:5n3)	Polyunsaturated Fatty Acid (n3 and n6)	Lipid	0.135363	3.6926e-13						x	x
P	M1126	alanine	Alanine and Aspartate Metabolism	Amino Acid	M1898	proline	Urea cycle; Arginine and Proline Metabolism	Amino Acid	0.113275	1.26157e-09							x
P	M18467	eicosapentaenoate (EPA; 20:5n3)	Polyunsaturated Fatty Acid (n3 and n6)	Lipid	M19323	docosahexaenoate (DHA; 22:6n3)	Polyunsaturated Fatty Acid (n3 and n6)	Lipid	0.114006	9.86087e-10						x	x
P	M21127	1-palmitoylglycerol (1-monopalmitin)	Monoacylglycerol	Lipid	M21184	1-oleoylglycerol (1-monoolein)	Monoacylglycerol	Lipid	0.260032	2.22045e-16						x	x
P	M1299	tyrosine	Phenylalanine and Tyrosine Metabolism	Amino Acid	M2734	gamma-glutamyltyrosine	Gamma-glutamyl Amino Acid	Peptide	0.299173	2.22045e-16
P	M15506	choline	Phospholipid Metabolism	Lipid	M3141	betaine	Glycine, Serine and Threonine Metabolism	Amino Acid	0.134987	4.29212e-13
P	M1299	tyrosine	Phenylalanine and Tyrosine Metabolism	Amino Acid	M32197	3-(4-hydroxyphenyl)lactate	Phenylalanine and Tyrosine Metabolism	Amino Acid	0.152754	2.22045e-16						x	x
P	M18349	indolelactate	Tryptophan Metabolism	Amino Acid	M32197	3-(4-hydroxyphenyl)lactate	Phenylalanine and Tyrosine Metabolism	Amino Acid	0.110304	3.38067e-09							x
P	M2734	gamma-glutamyltyrosine	Gamma-glutamyl Amino Acid	Peptide	M32197	3-(4-hydroxyphenyl)lactate	Phenylalanine and Tyrosine Metabolism	Amino Acid	0.142556	1.90958e-14
P	M17747	sphingosine	Sphingolipid Metabolism	Lipid	M32342	adenosine 5'-monophosphate (AMP)	Purine Metabolism, Adenine containing	Nucleotide	0.212259	2.22045e-16
P	M3127	hypoxanthine	Purine Metabolism, (Hypo)Xanthine/Inosine containing	Nucleotide	M32342	adenosine 5'-monophosphate (AMP)	Purine Metabolism, Adenine containing	Nucleotide	0.11302	1.37463e-09							x
P	M31548	DSGEGDFXAEGGGVR*	Fibrinogen Cleavage Peptide	Peptide	M32342	adenosine 5'-monophosphate (AMP)	Purine Metabolism, Adenine containing	Nucleotide	0.115549	5.83271e-10
P	M18476	glycocholate	Primary Bile Acid Metabolism	Lipid	M32346	glycochenodeoxycholate	Primary Bile Acid Metabolism	Lipid	0.382649	2.22045e-16						x	x
P	M1356	nonadecanoate (19:0)	Long Chain Fatty Acid	Lipid	M32415	docosadienoate (22:2n6)	Polyunsaturated Fatty Acid (n3 and n6)	Lipid	0.133723	7.09877e-13							x
P	M1365	myristate (14:0)	Long Chain Fatty Acid	Lipid	M32418	myristoleate (14:1n5)	Long Chain Fatty Acid	Lipid	0.100021	8.41943e-08						x	x
P	M1645	laurate (12:0)	Medium Chain Fatty Acid	Lipid	M32418	myristoleate (14:1n5)	Long Chain Fatty Acid	Lipid	0.10315	3.2688e-08							x
P	M1110	arachidonate (20:4n6)	Polyunsaturated Fatty Acid (n3 and n6)	Lipid	M32504	docosapentaenoate (n3 DPA; 22:5n3)	Polyunsaturated Fatty Acid (n3 and n6)	Lipid	0.106677	1.0879e-08						x	x
P	M18467	eicosapentaenoate (EPA; 20:5n3)	Polyunsaturated Fatty Acid (n3 and n6)	Lipid	M32504	docosapentaenoate (n3 DPA; 22:5n3)	Polyunsaturated Fatty Acid (n3 and n6)	Lipid	0.118311	2.23875e-10						x	x
P	M19323	docosahexaenoate (DHA; 22:6n3)	Polyunsaturated Fatty Acid (n3 and n6)	Lipid	M32504	docosapentaenoate (n3 DPA; 22:5n3)	Polyunsaturated Fatty Acid (n3 and n6)	Lipid	0.132373	1.20859e-12						x	x
P	M31548	DSGEGDFXAEGGGVR*	Fibrinogen Cleavage Peptide	Peptide	M32511	EDTA	Chemical	Xenobiotics	0.101762	4.99107e-08
P	M27716	bilirubin (Z,Z)	Hemoglobin and Porphyrin Metabolism	Cofactors and Vitamins	M32586	bilirubin (E,E)*	Hemoglobin and Porphyrin Metabolism	Cofactors and Vitamins	0.208434	2.22045e-16						x	x
P	M32425	dehydroisoandrosterone sulfate (DHEA-S)	Steroid	Lipid	M32619	pregn steroid monosulfate*	Steroid	Lipid	0.109427	4.50123e-09						x	x
P	M32562	pregnen-diol disulfate*	Steroid	Lipid	M32619	pregn steroid monosulfate*	Steroid	Lipid	0.151209	4.44089e-16						x	x
P	M1284	threonine	Glycine, Serine and Threonine Metabolism	Amino Acid	M32623	urea	Urea cycle; Arginine and Proline Metabolism	Amino Acid	-0.106062	1.32156e-08							x
P	M1558	4-acetamidobutanoate	Polyamine Metabolism	Amino Acid	M32675	C-glycosyltryptophan*	Tryptophan Metabolism	Amino Acid	0.0996981	9.26921e-08							x
P	M32625	X - 11308	Unknown	Unknown	M32689	X - 11372	Unknown	Unknown	0.16567	2.22045e-16						x	x
P	M32625	X - 11308	Unknown	Unknown	M32695	X - 11378	Unknown	Unknown	0.165938	2.22045e-16						x	x
P	M32689	X - 11372	Unknown	Unknown	M32695	X - 11378	Unknown	Unknown	0.203912	2.22045e-16						x	x
P	M32497	10-undecenoate (11:1n1)	Medium Chain Fatty Acid	Lipid	M32755	X - 11438	Unknown	Unknown	0.138936	8.65974e-14
P	M2137	biliverdin	Hemoglobin and Porphyrin Metabolism	Cofactors and Vitamins	M32758	X - 11441	Unknown	Unknown	0.148034	1.77636e-15
P	M2137	biliverdin	Hemoglobin and Porphyrin Metabolism	Cofactors and Vitamins	M32759	X - 11442	Unknown	Unknown	0.127029	9.41491e-12
P	M32758	X - 11441	Unknown	Unknown	M32759	X - 11442	Unknown	Unknown	0.289146	2.22045e-16						x	x
P	M32549	X - 02269	Unknown	Unknown	M32786	X - 11469	Unknown	Unknown	0.4439	2.22045e-16						x	x
P	M32761	X - 11444	Unknown	Unknown	M32787	X - 11470	Unknown	Unknown	0.219274	2.22045e-16						x	x
P	M32795	X - 11478	Unknown	Unknown	M32838	X - 11521	Unknown	Unknown	0.140269	4.996e-14						x	x
P	M32808	X - 11491	Unknown	Unknown	M32846	X - 11529	Unknown	Unknown	0.102724	3.72449e-08						x	x
P	M27716	bilirubin (Z,Z)	Hemoglobin and Porphyrin Metabolism	Cofactors and Vitamins	M32847	X - 11530	Unknown	Unknown	0.206851	2.22045e-16
P	M32586	bilirubin (E,E)*	Hemoglobin and Porphyrin Metabolism	Cofactors and Vitamins	M32847	X - 11530	Unknown	Unknown	0.121106	8.30394e-11
P	M1110	arachidonate (20:4n6)	Polyunsaturated Fatty Acid (n3 and n6)	Lipid	M32980	adrenate (22:4n6)	Polyunsaturated Fatty Acid (n3 and n6)	Lipid	0.160443	2.22045e-16						x	x
P	M17805	dihomo-linoleate (20:2n6)	Polyunsaturated Fatty Acid (n3 and n6)	Lipid	M32980	adrenate (22:4n6)	Polyunsaturated Fatty Acid (n3 and n6)	Lipid	0.10275	3.69527e-08						x	x
P	M3141	betaine	Glycine, Serine and Threonine Metabolism	Amino Acid	M33009	homostachydrine*	Food Component/Plant	Xenobiotics	0.122232	5.5326e-11
P	M32623	urea	Urea cycle; Arginine and Proline Metabolism	Amino Acid	M33072	X - 11727	Unknown	Unknown	0.271038	2.22045e-16
P	M32999	Isobar: glucose, fructose, mannose, galactose, allose, altrose, etc.	Fructose, Mannose and Galactose Metabolism	Carbohydrate	M33072	X - 11727	Unknown	Unknown	0.360423	2.22045e-16
P	M2137	biliverdin	Hemoglobin and Porphyrin Metabolism	Cofactors and Vitamins	M33138	X - 11793	Unknown	Unknown	0.106879	1.02051e-08
P	M32586	bilirubin (E,E)*	Hemoglobin and Porphyrin Metabolism	Cofactors and Vitamins	M33138	X - 11793	Unknown	Unknown	0.191071	2.22045e-16
P	M32689	X - 11372	Unknown	Unknown	M33225	X - 11880	Unknown	Unknown	0.462324	2.22045e-16						x	x
P	M32695	X - 11378	Unknown	Unknown	M33225	X - 11880	Unknown	Unknown	0.122264	5.46951e-11						x	x
P	M1110	arachidonate (20:4n6)	Polyunsaturated Fatty Acid (n3 and n6)	Lipid	M33228	1-arachidonoylglycerophosphocholine (20:4n6)*	Lysolipid	Lipid	0.14977	8.88178e-16							x
P	M33228	1-arachidonoylglycerophosphocholine (20:4n6)*	Lysolipid	Lipid	M33230	1-palmitoleoylglycerophosphocholine (16:1)*	Lysolipid	Lipid	0.122656	4.74478e-11						x	x
P	M32549	X - 02269	Unknown	Unknown	M33402	3-carboxy-4-methyl-5-propyl-2-furanpropanoate (CMPF)	Fatty Acid, Dicarboxylate	Lipid	0.164587	2.22045e-16
P	M32786	X - 11469	Unknown	Unknown	M33402	3-carboxy-4-methyl-5-propyl-2-furanpropanoate (CMPF)	Fatty Acid, Dicarboxylate	Lipid	0.2359	2.22045e-16
P	M32452	propionylcarnitine	Fatty Acid Metabolism (also BCAA Metabolism)	Lipid	M33441	isobutyrylcarnitine	Leucine, Isoleucine and Valine Metabolism	Amino Acid	0.109363	4.59537e-09
P	M32746	X - 11429	Unknown	Unknown	M33442	pseudouridine	Pyrimidine Metabolism, Uracil containing	Nucleotide	0.251437	2.22045e-16
P	M32418	myristoleate (14:1n5)	Long Chain Fatty Acid	Lipid	M33447	palmitoleate (16:1n7)	Long Chain Fatty Acid	Lipid	0.168949	2.22045e-16						x	x
P	M15140	kynurenine	Tryptophan Metabolism	Amino Acid	M33515	X - 12100	Unknown	Unknown	0.123369	3.65856e-11
P	M3127	hypoxanthine	Purine Metabolism, (Hypo)Xanthine/Inosine containing	Nucleotide	M33519	X - 12104	Unknown	Unknown	0.116022	4.9571e-10
P	M17805	dihomo-linoleate (20:2n6)	Polyunsaturated Fatty Acid (n3 and n6)	Lipid	M33587	eicosenoate (20:1n9 or 11)	Long Chain Fatty Acid	Lipid	0.108031	7.0639e-09							x
P	M32415	docosadienoate (22:2n6)	Polyunsaturated Fatty Acid (n3 and n6)	Lipid	M33587	eicosenoate (20:1n9 or 11)	Long Chain Fatty Acid	Lipid	0.142495	1.95399e-14							x
P	M19323	docosahexaenoate (DHA; 22:6n3)	Polyunsaturated Fatty Acid (n3 and n6)	Lipid	M33822	1-docosahexaenoylglycerophosphocholine (22:6n3)*	Lysolipid	Lipid	0.135917	2.95541e-13							x
P	M33228	1-arachidonoylglycerophosphocholine (20:4n6)*	Lysolipid	Lipid	M33822	1-docosahexaenoylglycerophosphocholine (22:6n3)*	Lysolipid	Lipid	0.18267	2.22045e-16						x	x
P	M33230	1-palmitoleoylglycerophosphocholine (16:1)*	Lysolipid	Lipid	M33822	1-docosahexaenoylglycerophosphocholine (22:6n3)*	Lysolipid	Lipid	0.126427	1.17999e-11						x	x
P	M1508	pantothenate	Pantothenate and CoA Metabolism	Cofactors and Vitamins	M33830	lactate	Glycolysis, Gluconeogenesis, and Pyruvate Metabolism	Carbohydrate	0.11418	9.296e-10
P	M3127	hypoxanthine	Purine Metabolism, (Hypo)Xanthine/Inosine containing	Nucleotide	M33830	lactate	Glycolysis, Gluconeogenesis, and Pyruvate Metabolism	Carbohydrate	0.194072	2.22045e-16
P	M32735	X - 01911	Unknown	Unknown	M33935	piperine	Food Component/Plant	Xenobiotics	0.188556	2.22045e-16
P	M32769	X - 11452	Unknown	Unknown	M33935	piperine	Food Component/Plant	Xenobiotics	0.190163	2.22045e-16
P	M32328	hexanoylcarnitine	Fatty Acid Metabolism(Acyl Carnitine)	Lipid	M33941	decanoylcarnitine	Fatty Acid Metabolism(Acyl Carnitine)	Lipid	0.157154	2.22045e-16						x	x
P	M33936	octanoylcarnitine	Fatty Acid Metabolism(Acyl Carnitine)	Lipid	M33941	decanoylcarnitine	Fatty Acid Metabolism(Acyl Carnitine)	Lipid	0.37727	2.22045e-16						x	x
P	M33821	1-eicosatrienoylglycerophosphocholine (20:3)*	Lysolipid	Lipid	M33955	1-palmitoylglycerophosphocholine (16:0)	Lysolipid	Lipid	0.120114	1.18357e-10						x	x
P	M33871	1-dihomo-linoleoylglycerophosphocholine (20:2n6)*	Lysolipid	Lipid	M33957	1-margaroylglycerophosphocholine (17:0)	Lysolipid	Lipid	0.310082	2.22045e-16						x	x
P	M33871	1-dihomo-linoleoylglycerophosphocholine (20:2n6)*	Lysolipid	Lipid	M33960	1-oleoylglycerophosphocholine (18:1)	Lysolipid	Lipid	0.217798	2.22045e-16						x	x
P	M33955	1-palmitoylglycerophosphocholine (16:0)	Lysolipid	Lipid	M33960	1-oleoylglycerophosphocholine (18:1)	Lysolipid	Lipid	0.238282	2.22045e-16						x	x
P	M33957	1-margaroylglycerophosphocholine (17:0)	Lysolipid	Lipid	M33960	1-oleoylglycerophosphocholine (18:1)	Lysolipid	Lipid	0.114164	9.34932e-10						x	x
P	M21184	1-oleoylglycerol (1-monoolein)	Monoacylglycerol	Lipid	M33961	1-stearoylglycerophosphocholine (18:0)	Lysolipid	Lipid	0.262819	2.22045e-16							x
P	M32836	HWESASXX*	Polypeptide	Peptide	M33964	HWESASLLR	Polypeptide	Peptide	0.52127	2.22045e-16						x	x
P	M1645	laurate (12:0)	Medium Chain Fatty Acid	Lipid	M33968	5-dodecenoate (12:1n7)	Medium Chain Fatty Acid	Lipid	0.140439	4.64073e-14						x	x
P	M32418	myristoleate (14:1n5)	Long Chain Fatty Acid	Lipid	M33968	5-dodecenoate (12:1n7)	Medium Chain Fatty Acid	Lipid	0.221667	2.22045e-16							x
P	M33447	palmitoleate (16:1n7)	Long Chain Fatty Acid	Lipid	M33968	5-dodecenoate (12:1n7)	Medium Chain Fatty Acid	Lipid	0.120574	1.00464e-10							x
P	M33447	palmitoleate (16:1n7)	Long Chain Fatty Acid	Lipid	M33971	10-heptadecenoate (17:1n7)	Long Chain Fatty Acid	Lipid	0.145063	6.66134e-15						x	x
P	M1105	linoleate (18:2n6)	Polyunsaturated Fatty Acid (n3 and n6)	Lipid	M34035	linolenate [alpha or gamma; (18:3n3 or 6)]	Polyunsaturated Fatty Acid (n3 and n6)	Lipid	0.163771	2.22045e-16						x	x
P	M18394	theophylline	Xanthine Metabolism	Xenobiotics	M34400	1,7-dimethylurate	Xanthine Metabolism	Xenobiotics	0.106484	1.15647e-08						x	x
P	M22189	palmitoylcarnitine	Fatty Acid Metabolism(Acyl Carnitine)	Lipid	M34409	stearoylcarnitine	Fatty Acid Metabolism(Acyl Carnitine)	Lipid	0.199018	2.22045e-16						x	x
P	M21184	1-oleoylglycerol (1-monoolein)	Monoacylglycerol	Lipid	M34416	1-stearoylglycerophosphoethanolamine	Lysolipid	Lipid	0.135869	3.01537e-13							x
P	M33961	1-stearoylglycerophosphocholine (18:0)	Lysolipid	Lipid	M34416	1-stearoylglycerophosphoethanolamine	Lysolipid	Lipid	0.247926	2.22045e-16						x	x
P	M33228	1-arachidonoylglycerophosphocholine (20:4n6)*	Lysolipid	Lipid	M34419	1-linoleoylglycerophosphocholine (18:2n6)	Lysolipid	Lipid	0.168403	2.22045e-16						x	x
P	M33822	1-docosahexaenoylglycerophosphocholine (22:6n3)*	Lysolipid	Lipid	M34419	1-linoleoylglycerophosphocholine (18:2n6)	Lysolipid	Lipid	0.101401	5.56647e-08						x	x
P	M32511	EDTA	Chemical	Xenobiotics	M34425	phosphate	Oxidative Phosphorylation	Energy	-0.19524	2.22045e-16
P	M1638	arginine	Urea cycle; Arginine and Proline Metabolism	Amino Acid	M34456	gamma-glutamylisoleucine*	Gamma-glutamyl Amino Acid	Peptide	0.109486	4.41545e-09
P	M32654	3-dehydrocarnitine*	Carnitine Metabolism	Lipid	M34481	X - 12798	Unknown	Unknown	0.143544	1.26565e-14
P	M32698	X - 11381	Unknown	Unknown	M34481	X - 12798	Unknown	Unknown	0.118094	2.41523e-10						x	x
P	M33941	decanoylcarnitine	Fatty Acid Metabolism(Acyl Carnitine)	Lipid	M34534	laurylcarnitine	Fatty Acid Metabolism(Acyl Carnitine)	Lipid	0.140447	4.64073e-14						x	x
P	M32855	X - 11538	Unknown	Unknown	M34535	X - 12851	Unknown	Unknown	0.102856	3.57759e-08						x	x
P	M32198	acetylcarnitine	Fatty Acid Metabolism(Acyl Carnitine)	Lipid	M34539	X - 12855	Unknown	Unknown	0.111139	2.5696e-09
P	M32910	X - 11593	Unknown	Unknown	M34539	X - 12855	Unknown	Unknown	0.103039	3.38241e-08						x	x
P	M34407	isovalerylcarnitine	Leucine, Isoleucine and Valine Metabolism	Amino Acid	M34732	isovalerate	Leucine, Isoleucine and Valine Metabolism	Amino Acid	0.110052	3.67175e-09						x	x
P	M27672	3-indoxyl sulfate	Tryptophan Metabolism	Amino Acid	M35126	phenylacetylglutamine	Phenylalanine and Tyrosine Metabolism	Amino Acid	0.14295	1.62093e-14							x
P	M32625	X - 11308	Unknown	Unknown	M35136	5-methyluridine (ribothymidine)	Pyrimidine Metabolism, Uracil containing	Nucleotide	0.107221	9.15332e-09
P	M32675	C-glycosyltryptophan*	Tryptophan Metabolism	Amino Acid	M35157	N6-carbamoylthreonyladenosine	Purine Metabolism, Adenine containing	Nucleotide	0.107485	8.41364e-09
P	M22189	palmitoylcarnitine	Fatty Acid Metabolism(Acyl Carnitine)	Lipid	M35160	oleoylcarnitine	Fatty Acid Metabolism(Acyl Carnitine)	Lipid	0.239808	2.22045e-16						x	x
P	M34409	stearoylcarnitine	Fatty Acid Metabolism(Acyl Carnitine)	Lipid	M35160	oleoylcarnitine	Fatty Acid Metabolism(Acyl Carnitine)	Lipid	0.209052	2.22045e-16						x	x
P	M1110	arachidonate (20:4n6)	Polyunsaturated Fatty Acid (n3 and n6)	Lipid	M35186	1-arachidonoylglycerophosphoethanolamine*	Lysolipid	Lipid	0.156086	2.22045e-16							x
P	M32635	1-linoleoylglycerophosphoethanolamine*	Lysolipid	Lipid	M35186	1-arachidonoylglycerophosphoethanolamine*	Lysolipid	Lipid	0.228799	2.22045e-16						x	x
P	M32815	2-arachidonoylglycerophosphoethanolamine*	Lysolipid	Lipid	M35186	1-arachidonoylglycerophosphoethanolamine*	Lysolipid	Lipid	0.179334	2.22045e-16						x	x
P	M27718	creatine	Creatine Metabolism	Amino Acid	M35193	X - 13435	Unknown	Unknown	-0.10161	5.22561e-08
P	M33821	1-eicosatrienoylglycerophosphocholine (20:3)*	Lysolipid	Lipid	M35253	2-palmitoylglycerophosphocholine*	Lysolipid	Lipid	0.1708	2.22045e-16						x	x
P	M33955	1-palmitoylglycerophosphocholine (16:0)	Lysolipid	Lipid	M35253	2-palmitoylglycerophosphocholine*	Lysolipid	Lipid	0.114333	8.82815e-10						x	x
P	M34419	1-linoleoylglycerophosphocholine (18:2n6)	Lysolipid	Lipid	M35253	2-palmitoylglycerophosphocholine*	Lysolipid	Lipid	0.131188	1.91935e-12						x	x
P	M33821	1-eicosatrienoylglycerophosphocholine (20:3)*	Lysolipid	Lipid	M35254	2-oleoylglycerophosphocholine*	Lysolipid	Lipid	0.227223	2.22045e-16						x	x
P	M33955	1-palmitoylglycerophosphocholine (16:0)	Lysolipid	Lipid	M35254	2-oleoylglycerophosphocholine*	Lysolipid	Lipid	0.165523	2.22045e-16						x	x
P	M33960	1-oleoylglycerophosphocholine (18:1)	Lysolipid	Lipid	M35254	2-oleoylglycerophosphocholine*	Lysolipid	Lipid	0.166828	2.22045e-16						x	x
P	M35253	2-palmitoylglycerophosphocholine*	Lysolipid	Lipid	M35254	2-oleoylglycerophosphocholine*	Lysolipid	Lipid	0.178752	2.22045e-16						x	x
P	M21127	1-palmitoylglycerol (1-monopalmitin)	Monoacylglycerol	Lipid	M35255	2-stearoylglycerophosphocholine*	Lysolipid	Lipid	0.410279	2.22045e-16							x
P	M33957	1-margaroylglycerophosphocholine (17:0)	Lysolipid	Lipid	M35255	2-stearoylglycerophosphocholine*	Lysolipid	Lipid	0.256535	2.22045e-16						x	x
P	M32635	1-linoleoylglycerophosphoethanolamine*	Lysolipid	Lipid	M35257	2-linoleoylglycerophosphocholine*	Lysolipid	Lipid	0.115692	5.55282e-10						x	x
P	M33228	1-arachidonoylglycerophosphocholine (20:4n6)*	Lysolipid	Lipid	M35257	2-linoleoylglycerophosphocholine*	Lysolipid	Lipid	0.148577	1.33227e-15						x	x
P	M33822	1-docosahexaenoylglycerophosphocholine (22:6n3)*	Lysolipid	Lipid	M35257	2-linoleoylglycerophosphocholine*	Lysolipid	Lipid	0.155155	2.22045e-16						x	x
P	M34419	1-linoleoylglycerophosphocholine (18:2n6)	Lysolipid	Lipid	M35257	2-linoleoylglycerophosphocholine*	Lysolipid	Lipid	0.180101	2.22045e-16						x	x
P	M34428	1-palmitoylglycerophosphate	Lysolipid	Lipid	M35305	1-palmitoylglycerophosphoinositol*	Lysolipid	Lipid	0.106345	1.20867e-08						x	x
P	M32452	propionylcarnitine	Fatty Acid Metabolism (also BCAA Metabolism)	Lipid	M35431	2-methylbutyrylcarnitine (C5)	Leucine, Isoleucine and Valine Metabolism	Amino Acid	0.103289	3.1321e-08
P	M32492	caprylate (8:0)	Medium Chain Fatty Acid	Lipid	M35490	2-ethylhexanoate (isobar with 2-propylpentanoate)	Chemical	Xenobiotics	0.114083	9.60663e-10
P	M32635	1-linoleoylglycerophosphoethanolamine*	Lysolipid	Lipid	M35631	1-palmitoylglycerophosphoethanolamine	Lysolipid	Lipid	0.103352	3.07262e-08						x	x
P	M34416	1-stearoylglycerophosphoethanolamine	Lysolipid	Lipid	M35631	1-palmitoylglycerophosphoethanolamine	Lysolipid	Lipid	0.111763	2.09023e-09						x	x
P	M35628	1-oleoylglycerophosphoethanolamine	Lysolipid	Lipid	M35631	1-palmitoylglycerophosphoethanolamine	Lysolipid	Lipid	0.287989	2.22045e-16						x	x
P	M17945	2-hydroxystearate	Fatty Acid, Monohydroxy	Lipid	M35675	2-hydroxypalmitate	Fatty Acid, Monohydroxy	Lipid	0.352685	2.22045e-16						x	x
P	M34407	isovalerylcarnitine	Leucine, Isoleucine and Valine Metabolism	Amino Acid	M35675	2-hydroxypalmitate	Fatty Acid, Monohydroxy	Lipid	0.103683	2.7745e-08
P	M32846	X - 11529	Unknown	Unknown	M35678	hexadecanedioate	Fatty Acid, Dicarboxylate	Lipid	0.134084	6.15286e-13
P	M32855	X - 11538	Unknown	Unknown	M35678	hexadecanedioate	Fatty Acid, Dicarboxylate	Lipid	0.248513	2.22045e-16
P	M35631	1-palmitoylglycerophosphoethanolamine	Lysolipid	Lipid	M35688	2-palmitoylglycerophosphoethanolamine*	Lysolipid	Lipid	0.16739	2.22045e-16						x	x
P	M1110	arachidonate (20:4n6)	Polyunsaturated Fatty Acid (n3 and n6)	Lipid	M35718	dihomo-linolenate (20:3n3 or n6)	Polyunsaturated Fatty Acid (n3 and n6)	Lipid	0.156721	2.22045e-16						x	x
P	M33821	1-eicosatrienoylglycerophosphocholine (20:3)*	Lysolipid	Lipid	M35718	dihomo-linolenate (20:3n3 or n6)	Polyunsaturated Fatty Acid (n3 and n6)	Lipid	0.178101	2.22045e-16							x
P	M33230	1-palmitoleoylglycerophosphocholine (16:1)*	Lysolipid	Lipid	M35819	2-palmitoleoylglycerophosphocholine*	Lysolipid	Lipid	0.121131	8.22924e-11						x	x
P	M35626	2-myristoylglycerophosphocholine*	Lysolipid	Lipid	M35819	2-palmitoleoylglycerophosphocholine*	Lysolipid	Lipid	0.115439	6.05577e-10						x	x
P	M27672	3-indoxyl sulfate	Tryptophan Metabolism	Amino Acid	M36103	p-cresol sulfate	Phenylalanine and Tyrosine Metabolism	Amino Acid	0.102241	4.31571e-08							x
P	M35126	phenylacetylglutamine	Phenylalanine and Tyrosine Metabolism	Amino Acid	M36103	p-cresol sulfate	Phenylalanine and Tyrosine Metabolism	Amino Acid	0.135125	4.06342e-13						x	x
P	M32635	1-linoleoylglycerophosphoethanolamine*	Lysolipid	Lipid	M36593	2-linoleoylglycerophosphoethanolamine*	Lysolipid	Lipid	0.237132	2.22045e-16						x	x
P	M34214	1-arachidonoylglycerophosphoinositol*	Lysolipid	Lipid	M36602	1-oleoylglycerophosphoinositol*	Lysolipid	Lipid	0.190165	2.22045e-16						x	x
P	M35305	1-palmitoylglycerophosphoinositol*	Lysolipid	Lipid	M36602	1-oleoylglycerophosphoinositol*	Lysolipid	Lipid	0.120084	1.19641e-10						x	x
P	M32497	10-undecenoate (11:1n1)	Medium Chain Fatty Acid	Lipid	M36966	X - 14939	Unknown	Unknown	0.115074	6.8611e-10
P	M32795	X - 11478	Unknown	Unknown	M36966	X - 14939	Unknown	Unknown	0.265948	2.22045e-16						x	x
P	M36399	X - 14473	Unknown	Unknown	M37104	cyclo(leu-pro)	Dipeptide	Peptide	0.30583	2.22045e-16
P	M32619	pregn steroid monosulfate*	Steroid	Lipid	M37173	21-hydroxypregnenolone disulfate	Steroid	Lipid	0.0994303	1.00356e-07						x	x
P	M31591	androsterone sulfate	Steroid	Lipid	M37190	5alpha-androstan-3beta,17beta-diol disulfate	Steroid	Lipid	0.153286	2.22045e-16						x	x
P	M33973	epiandrosterone sulfate	Steroid	Lipid	M37190	5alpha-androstan-3beta,17beta-diol disulfate	Steroid	Lipid	0.222065	2.22045e-16						x	x
P	M32562	pregnen-diol disulfate*	Steroid	Lipid	M37198	5alpha-pregnan-3beta,20alpha-diol disulfate	Steroid	Lipid	0.118357	2.20289e-10						x	x
P	M32425	dehydroisoandrosterone sulfate (DHEA-S)	Steroid	Lipid	M37202	4-androsten-3beta,17beta-diol disulfate (1)*	Steroid	Lipid	0.11148	2.29552e-09						x	x
P	M37190	5alpha-androstan-3beta,17beta-diol disulfate	Steroid	Lipid	M37202	4-androsten-3beta,17beta-diol disulfate (1)*	Steroid	Lipid	0.2109	2.22045e-16						x	x
P	M33228	1-arachidonoylglycerophosphocholine (20:4n6)*	Lysolipid	Lipid	M37231	1-docosapentaenoylglycerophosphocholine (22:5n3)*	Lysolipid	Lipid	0.12799	6.54965e-12						x	x
P	M33821	1-eicosatrienoylglycerophosphocholine (20:3)*	Lysolipid	Lipid	M37231	1-docosapentaenoylglycerophosphocholine (22:5n3)*	Lysolipid	Lipid	0.140309	4.90719e-14						x	x
P	M34419	1-linoleoylglycerophosphocholine (18:2n6)	Lysolipid	Lipid	M37231	1-docosapentaenoylglycerophosphocholine (22:5n3)*	Lysolipid	Lipid	0.156173	2.22045e-16						x	x
P	M35253	2-palmitoylglycerophosphocholine*	Lysolipid	Lipid	M37231	1-docosapentaenoylglycerophosphocholine (22:5n3)*	Lysolipid	Lipid	0.135095	4.11227e-13						x	x
P	M34419	1-linoleoylglycerophosphocholine (18:2n6)	Lysolipid	Lipid	M37418	1-pentadecanoylglycerophosphocholine (15:0)*	Lysolipid	Lipid	0.126734	1.05176e-11						x	x
P	M35253	2-palmitoylglycerophosphocholine*	Lysolipid	Lipid	M37418	1-pentadecanoylglycerophosphocholine (15:0)*	Lysolipid	Lipid	0.152458	2.22045e-16						x	x
P	M34384	stachydrine	Food Component/Plant	Xenobiotics	M37431	N-methyl proline	Urea cycle; Arginine and Proline Metabolism	Amino Acid	0.243574	2.22045e-16
P	M1110	arachidonate (20:4n6)	Polyunsaturated Fatty Acid (n3 and n6)	Lipid	M37478	docosapentaenoate (n6 DPA; 22:5n6)	Polyunsaturated Fatty Acid (n3 and n6)	Lipid	0.141098	3.53051e-14						x	x
P	M32504	docosapentaenoate (n3 DPA; 22:5n3)	Polyunsaturated Fatty Acid (n3 and n6)	Lipid	M37478	docosapentaenoate (n6 DPA; 22:5n6)	Polyunsaturated Fatty Acid (n3 and n6)	Lipid	-0.105065	1.80658e-08						x	x
P	M1302	methionine	Methionine, Cysteine, SAM and Taurine Metabolism	Amino Acid	M37539	gamma-glutamylmethionine	Gamma-glutamyl Amino Acid	Peptide	0.203891	2.22045e-16
P	M1712	cortisol	Steroid	Lipid	M38170	pregnenolone sulfate	Steroid	Lipid	0.11591	5.15305e-10						x	x
P	M32619	pregn steroid monosulfate*	Steroid	Lipid	M38170	pregnenolone sulfate	Steroid	Lipid	0.24632	2.22045e-16						x	x
P	M32328	hexanoylcarnitine	Fatty Acid Metabolism(Acyl Carnitine)	Lipid	M38178	cis-4-decenoyl carnitine	Fatty Acid Metabolism(Acyl Carnitine)	Lipid	0.126225	1.27258e-11						x	x
P	M33936	octanoylcarnitine	Fatty Acid Metabolism(Acyl Carnitine)	Lipid	M38178	cis-4-decenoyl carnitine	Fatty Acid Metabolism(Acyl Carnitine)	Lipid	0.190217	2.22045e-16						x	x
P	M33941	decanoylcarnitine	Fatty Acid Metabolism(Acyl Carnitine)	Lipid	M38178	cis-4-decenoyl carnitine	Fatty Acid Metabolism(Acyl Carnitine)	Lipid	0.16334	2.22045e-16						x	x
P	M35193	X - 13435	Unknown	Unknown	M38178	cis-4-decenoyl carnitine	Fatty Acid Metabolism(Acyl Carnitine)	Lipid	0.218893	2.22045e-16
P	M1356	nonadecanoate (19:0)	Long Chain Fatty Acid	Lipid	M38296	17-methylstearate	Fatty Acid, Branched	Lipid	0.166991	2.22045e-16							x
P	M18362	azelate (nonanedioate)	Fatty Acid, Dicarboxylate	Lipid	M38486	X - 16044	Unknown	Unknown	0.118957	1.78344e-10
P	M37917	X - 15668	Unknown	Unknown	M38486	X - 16044	Unknown	Unknown	0.541547	2.22045e-16						x	x
P	M34499	X - 12816	Unknown	Unknown	M38572	X - 16125	Unknown	Unknown	0.176136	2.22045e-16						x	x
P	M33972	10-nonadecenoate (19:1n9)	Long Chain Fatty Acid	Lipid	M38768	15-methylpalmitate (isobar with 2-methylpalmitate)	Fatty Acid, Branched	Lipid	0.107628	8.03643e-09							x
P	M38296	17-methylstearate	Fatty Acid, Branched	Lipid	M38768	15-methylpalmitate (isobar with 2-methylpalmitate)	Fatty Acid, Branched	Lipid	0.100113	8.19241e-08						x	x
P	M34425	phosphate	Oxidative Phosphorylation	Energy	M38772	X - 16206	Unknown	Unknown	0.148896	1.33227e-15
P	M34453	X - 12776	Unknown	Unknown	M38772	X - 16206	Unknown	Unknown	0.126831	1.01414e-11						x	x
P	M18476	glycocholate	Primary Bile Acid Metabolism	Lipid	M39379	glycoursodeoxycholate	Secondary Bile Acid Metabolism	Lipid	0.149583	8.88178e-16							x
P	M32346	glycochenodeoxycholate	Primary Bile Acid Metabolism	Lipid	M39379	glycoursodeoxycholate	Secondary Bile Acid Metabolism	Lipid	0.274494	2.22045e-16							x
P	M2137	biliverdin	Hemoglobin and Porphyrin Metabolism	Cofactors and Vitamins	M39517	X - 16934	Unknown	Unknown	0.107071	9.6003e-09
P	M32758	X - 11441	Unknown	Unknown	M39517	X - 16934	Unknown	Unknown	0.188503	2.22045e-16						x	x
P	M32759	X - 11442	Unknown	Unknown	M39517	X - 16934	Unknown	Unknown	0.193164	2.22045e-16						x	x
P	M32847	X - 11530	Unknown	Unknown	M39517	X - 16934	Unknown	Unknown	0.177245	2.22045e-16						x	x
P	M32847	X - 11530	Unknown	Unknown	M39521	X - 16938	Unknown	Unknown	-0.109431	4.49543e-09						x	x
P	M2137	biliverdin	Hemoglobin and Porphyrin Metabolism	Cofactors and Vitamins	M39529	X - 16946	Unknown	Unknown	0.139965	5.66214e-14
P	M32758	X - 11441	Unknown	Unknown	M39529	X - 16946	Unknown	Unknown	0.127297	8.50853e-12						x	x
P	M32759	X - 11442	Unknown	Unknown	M39529	X - 16946	Unknown	Unknown	0.131408	1.76148e-12						x	x
P	M1444	pipecolate	Lysine Metabolism	Amino Acid	M39592	S-methylcysteine	Methionine, Cysteine, SAM and Taurine Metabolism	Amino Acid	0.192417	2.22045e-16							x
P	M33516	X - 12101	Unknown	Unknown	M39592	S-methylcysteine	Methionine, Cysteine, SAM and Taurine Metabolism	Amino Acid	0.108932	5.28385e-09
P	M15753	hippurate	Benzoate Metabolism	Xenobiotics	M39600	3-hydroxyhippurate	Benzoate Metabolism	Xenobiotics	0.128878	4.67137e-12						x	x
P	M35527	4-hydroxyhippurate	Benzoate Metabolism	Xenobiotics	M39600	3-hydroxyhippurate	Benzoate Metabolism	Xenobiotics	0.103386	3.04007e-08						x	x
P	M1712	cortisol	Steroid	Lipid	M40139	X - 17341	Unknown	Unknown	0.148264	1.55431e-15
P	M40569	X - 17628	Unknown	Unknown	M40570	X - 17629	Unknown	Unknown	0.40584	2.22045e-16						x	x
P	M37198	5alpha-pregnan-3beta,20alpha-diol disulfate	Steroid	Lipid	M40708	pregnanediol-3-glucuronide	Steroid	Lipid	0.345412	2.22045e-16						x	x
P	M33290	X - 11945	Unknown	Unknown	M40803	X - 17340	Unknown	Unknown	0.110243	3.44905e-09						x	x
P	M40167	X - 17359	Unknown	Unknown	M40803	X - 17340	Unknown	Unknown	0.119493	1.47571e-10						x	x
P	M22154	bradykinin	Polypeptide	Peptide	M41141	X - 18039	Unknown	Unknown	0.273054	2.22045e-16
P	M32836	HWESASXX*	Polypeptide	Peptide	M41141	X - 18039	Unknown	Unknown	0.17122	2.22045e-16
P	M33964	HWESASLLR	Polypeptide	Peptide	M41141	X - 18039	Unknown	Unknown	0.132451	1.17195e-12
P	M32586	bilirubin (E,E)*	Hemoglobin and Porphyrin Metabolism	Cofactors and Vitamins	M41243	X - 18140	Unknown	Unknown	-0.137892	1.32783e-13
P	M37917	X - 15668	Unknown	Unknown	M41243	X - 18140	Unknown	Unknown	0.12885	4.72111e-12						x	x
P	M2137	biliverdin	Hemoglobin and Porphyrin Metabolism	Cofactors and Vitamins	M41754	heme	Hemoglobin and Porphyrin Metabolism	Cofactors and Vitamins	0.15332	2.22045e-16						x	x
P	M27716	bilirubin (Z,Z)	Hemoglobin and Porphyrin Metabolism	Cofactors and Vitamins	M41754	heme	Hemoglobin and Porphyrin Metabolism	Cofactors and Vitamins	-0.143542	1.26565e-14						x	x
P	M32795	X - 11478	Unknown	Unknown	M42306	X - 18921	Unknown	Unknown	0.152496	2.22045e-16						x	x
P	M2137	biliverdin	Hemoglobin and Porphyrin Metabolism	Cofactors and Vitamins	M42314	X - 18929	Unknown	Unknown	0.163752	2.22045e-16
P	M33138	X - 11793	Unknown	Unknown	M42314	X - 18929	Unknown	Unknown	0.12058	1.00229e-10						x	x
P	M41754	heme	Hemoglobin and Porphyrin Metabolism	Cofactors and Vitamins	M42314	X - 18929	Unknown	Unknown	0.136308	2.52465e-13
P	M22053	3-hydroxydecanoate	Fatty Acid, Monohydroxy	Lipid	M42489	2-hydroxydecanoate	Fatty Acid, Monohydroxy	Lipid	0.127277	8.57425e-12						x	x
P	M32759	X - 11442	Unknown	Unknown	M42540	X - 19133	Unknown	Unknown	0.101291	5.75485e-08						x	x
P	M39517	X - 16934	Unknown	Unknown	M42540	X - 19133	Unknown	Unknown	0.146094	4.21885e-15						x	x
P	M32808	X - 11491	Unknown	Unknown	M42548	X - 19141	Unknown	Unknown	0.329742	2.22045e-16						x	x
P	M34732	isovalerate	Leucine, Isoleucine and Valine Metabolism	Amino Acid	M42582	pyruvate	Glycolysis, Gluconeogenesis, and Pyruvate Metabolism	Carbohydrate	-0.379936	2.22045e-16
P	M42540	X - 19133	Unknown	Unknown	M42582	pyruvate	Glycolysis, Gluconeogenesis, and Pyruvate Metabolism	Carbohydrate	-0.10012	8.17534e-08
P	M39592	S-methylcysteine	Methionine, Cysteine, SAM and Taurine Metabolism	Amino Acid	M43249	N-delta-acetylornithine*	Urea cycle; Arginine and Proline Metabolism	Amino Acid	0.122454	5.10505e-11							x
P	M32198	acetylcarnitine	Fatty Acid Metabolism(Acyl Carnitine)	Lipid	M43264	hydroxybutyrylcarnitine*	Fatty Acid Metabolism(Acyl Carnitine)	Lipid	0.134781	4.66072e-13						x	x
P	M34539	X - 12855	Unknown	Unknown	M43264	hydroxybutyrylcarnitine*	Fatty Acid Metabolism(Acyl Carnitine)	Lipid	0.222861	2.22045e-16
P	M36515	X - 14588	Unknown	Unknown	M43558	X - 19807	Unknown	Unknown	0.245627	2.22045e-16						x	x
P	M38772	X - 16206	Unknown	Unknown	M43558	X - 19807	Unknown	Unknown	0.133536	7.645e-13						x	x
P	M34453	X - 12776	Unknown	Unknown	M43559	X - 19808	Unknown	Unknown	0.116826	3.75541e-10						x	x
P	M36515	X - 14588	Unknown	Unknown	M43559	X - 19808	Unknown	Unknown	0.199674	2.22045e-16						x	x
P	M38772	X - 16206	Unknown	Unknown	M43559	X - 19808	Unknown	Unknown	0.158313	2.22045e-16						x	x
P	M43343	2-aminooctanoate	Fatty Acid, Amino	Lipid	M43761	2-aminoheptanoate	Fatty Acid, Amino	Lipid	0.100736	6.79991e-08						x	x
P	M33587	eicosenoate (20:1n9 or 11)	Long Chain Fatty Acid	Lipid	M44560	1-eicosenoylglycerophosphocholine (20:1n9)*	Lysolipid	Lipid	0.0997697	9.07403e-08							x
P	M33961	1-stearoylglycerophosphocholine (18:0)	Lysolipid	Lipid	M44560	1-eicosenoylglycerophosphocholine (20:1n9)*	Lysolipid	Lipid	0.317012	2.22045e-16						x	x
P	M34416	1-stearoylglycerophosphoethanolamine	Lysolipid	Lipid	M44560	1-eicosenoylglycerophosphocholine (20:1n9)*	Lysolipid	Lipid	0.135759	3.15081e-13						x	x
P	M37231	1-docosapentaenoylglycerophosphocholine (22:5n3)*	Lysolipid	Lipid	M44560	1-eicosenoylglycerophosphocholine (20:1n9)*	Lysolipid	Lipid	-0.112068	1.88913e-09						x	x
P	M35257	2-linoleoylglycerophosphocholine*	Lysolipid	Lipid	M44562	1-linolenoylglycerophosphocholine (18:3n3)*	Lysolipid	Lipid	0.117406	3.07072e-10						x	x
P	M18467	eicosapentaenoate (EPA; 20:5n3)	Polyunsaturated Fatty Acid (n3 and n6)	Lipid	M44563	1-eicosapentaenoylglycerophosphocholine (20:5n3)*	Lysolipid	Lipid	0.239217	2.22045e-16							x
P	M35626	2-myristoylglycerophosphocholine*	Lysolipid	Lipid	M44563	1-eicosapentaenoylglycerophosphocholine (20:5n3)*	Lysolipid	Lipid	0.133647	7.31637e-13						x	x
P	M44562	1-linolenoylglycerophosphocholine (18:3n3)*	Lysolipid	Lipid	M44563	1-eicosapentaenoylglycerophosphocholine (20:5n3)*	Lysolipid	Lipid	0.179127	2.22045e-16						x	x
P	M35628	1-oleoylglycerophosphoethanolamine	Lysolipid	Lipid	M44621	1-oleoylplasmenylethanolamine*	Lysolipid	Lipid	0.140406	4.70735e-14						x	x
P	M18467	eicosapentaenoate (EPA; 20:5n3)	Polyunsaturated Fatty Acid (n3 and n6)	Lipid	M44626	1-eicosapentaenoylglycerophosphoethanolamine*	Lysolipid	Lipid	0.202206	2.22045e-16							x
P	M44563	1-eicosapentaenoylglycerophosphocholine (20:5n3)*	Lysolipid	Lipid	M44626	1-eicosapentaenoylglycerophosphoethanolamine*	Lysolipid	Lipid	0.172116	2.22045e-16						x	x
P	M33821	1-eicosatrienoylglycerophosphocholine (20:3)*	Lysolipid	Lipid	M44630	1-eicosatrienoylglycerophosphoethanolamine*	Lysolipid	Lipid	0.121546	7.0878e-11						x	x
P	M19323	docosahexaenoate (DHA; 22:6n3)	Polyunsaturated Fatty Acid (n3 and n6)	Lipid	M44633	1-docosahexaenoylglycerophosphoethanolamine*	Lysolipid	Lipid	0.16614	2.22045e-16							x
P	M32635	1-linoleoylglycerophosphoethanolamine*	Lysolipid	Lipid	M44633	1-docosahexaenoylglycerophosphoethanolamine*	Lysolipid	Lipid	0.120207	1.14512e-10						x	x
P	M33822	1-docosahexaenoylglycerophosphocholine (22:6n3)*	Lysolipid	Lipid	M44633	1-docosahexaenoylglycerophosphoethanolamine*	Lysolipid	Lipid	0.164906	2.22045e-16						x	x
P	M35186	1-arachidonoylglycerophosphoethanolamine*	Lysolipid	Lipid	M44633	1-docosahexaenoylglycerophosphoethanolamine*	Lysolipid	Lipid	0.238117	2.22045e-16						x	x
P	M1356	nonadecanoate (19:0)	Long Chain Fatty Acid	Lipid	M44679	arachidate (20:0)	Long Chain Fatty Acid	Lipid	0.131191	1.91691e-12						x	x
P	M33442	pseudouridine	Pyrimidine Metabolism, Uracil containing	Nucleotide	M45413	O-sulfo-L-tyrosine	Chemical	Xenobiotics	0.121272	7.82345e-11
P	M33230	1-palmitoleoylglycerophosphocholine (16:1)*	Lysolipid	Lipid	M45453	1-myristoylglycerophosphocholine (14:0)	Lysolipid	Lipid	0.180404	2.22045e-16						x	x
P	M35626	2-myristoylglycerophosphocholine*	Lysolipid	Lipid	M45453	1-myristoylglycerophosphocholine (14:0)	Lysolipid	Lipid	0.276343	2.22045e-16						x	x
P	M35819	2-palmitoleoylglycerophosphocholine*	Lysolipid	Lipid	M45453	1-myristoylglycerophosphocholine (14:0)	Lysolipid	Lipid	0.0999969	8.48112e-08						x	x
P	M37418	1-pentadecanoylglycerophosphocholine (15:0)*	Lysolipid	Lipid	M45453	1-myristoylglycerophosphocholine (14:0)	Lysolipid	Lipid	0.11674	3.86994e-10						x	x
P	M44562	1-linolenoylglycerophosphocholine (18:3n3)*	Lysolipid	Lipid	M45453	1-myristoylglycerophosphocholine (14:0)	Lysolipid	Lipid	0.156507	2.22045e-16						x	x
P	M1126	alanine	Alanine and Aspartate Metabolism	Amino Acid	M53	glutamine	Glutamate Metabolism	Amino Acid	0.192059	2.22045e-16							x
P	M1494	5-oxoproline	Glutathione Metabolism	Amino Acid	M53	glutamine	Glutamate Metabolism	Amino Acid	0.123812	3.11011e-11							x
P	M1549	3-hydroxyisobutyrate	Leucine, Isoleucine and Valine Metabolism	Amino Acid	M542	3-hydroxybutyrate (BHBA)	Ketone Bodies	Lipid	0.235511	2.22045e-16
P	M32198	acetylcarnitine	Fatty Acid Metabolism(Acyl Carnitine)	Lipid	M542	3-hydroxybutyrate (BHBA)	Ketone Bodies	Lipid	0.16423	2.22045e-16							x
P	M43264	hydroxybutyrylcarnitine*	Fatty Acid Metabolism(Acyl Carnitine)	Lipid	M542	3-hydroxybutyrate (BHBA)	Ketone Bodies	Lipid	0.103713	2.74945e-08							x
P	M37104	cyclo(leu-pro)	Dipeptide	Peptide	M569	caffeine	Xanthine Metabolism	Xenobiotics	0.109782	4.00914e-09
P	M17747	sphingosine	Sphingolipid Metabolism	Lipid	M57	glutamate	Glutamate Metabolism	Amino Acid	0.128974	4.50329e-12
P	M18369	gamma-glutamylleucine	Gamma-glutamyl Amino Acid	Peptide	M57	glutamate	Glutamate Metabolism	Amino Acid	0.102505	3.98229e-08
P	M32342	adenosine 5'-monophosphate (AMP)	Purine Metabolism, Adenine containing	Nucleotide	M57	glutamate	Glutamate Metabolism	Amino Acid	0.117171	3.33204e-10
P	M32393	gamma-glutamylvaline	Gamma-glutamyl Amino Acid	Peptide	M57	glutamate	Glutamate Metabolism	Amino Acid	0.124433	2.47518e-11
P	M33422	gamma-glutamylphenylalanine	Gamma-glutamyl Amino Acid	Peptide	M57	glutamate	Glutamate Metabolism	Amino Acid	0.135311	3.77254e-13
P	M1284	threonine	Glycine, Serine and Threonine Metabolism	Amino Acid	M59	histidine	Histidine Metabolism	Amino Acid	0.12052	1.02416e-10							x
P	M1302	methionine	Methionine, Cysteine, SAM and Taurine Metabolism	Amino Acid	M59	histidine	Histidine Metabolism	Amino Acid	0.100876	6.51933e-08							x
P	M33830	lactate	Glycolysis, Gluconeogenesis, and Pyruvate Metabolism	Carbohydrate	M594	nicotinamide	Nicotinate and Nicotinamide Metabolism	Cofactors and Vitamins	0.14517	6.21725e-15
P	M18369	gamma-glutamylleucine	Gamma-glutamyl Amino Acid	Peptide	M60	leucine	Leucine, Isoleucine and Valine Metabolism	Amino Acid	0.111074	2.62541e-09
P	M35136	5-methyluridine (ribothymidine)	Pyrimidine Metabolism, Uracil containing	Nucleotide	M606	uridine	Pyrimidine Metabolism, Uracil containing	Nucleotide	0.113911	1.01817e-09						x	x
P	M45887	X - 21031	Unknown	Unknown	M606	uridine	Pyrimidine Metabolism, Uracil containing	Nucleotide	0.25579	2.22045e-16
P	M1302	methionine	Methionine, Cysteine, SAM and Taurine Metabolism	Amino Acid	M64	phenylalanine	Phenylalanine and Tyrosine Metabolism	Amino Acid	0.114131	9.45359e-10							x
P	M33422	gamma-glutamylphenylalanine	Gamma-glutamyl Amino Acid	Peptide	M64	phenylalanine	Phenylalanine and Tyrosine Metabolism	Amino Acid	0.196788	2.22045e-16
P	M33950	N-acetylphenylalanine	Phenylalanine and Tyrosine Metabolism	Amino Acid	M64	phenylalanine	Phenylalanine and Tyrosine Metabolism	Amino Acid	0.102635	3.82733e-08						x	x
U	M1125	isoleucine	Leucine, Isoleucine and Valine Metabolism	Amino Acid	M1302	methionine	Methionine, Cysteine, SAM and Taurine Metabolism	Amino Acid			0.138642	9.76996e-14					x
U	M12110	isocitrate	TCA Cycle	Energy	M1564	citrate	TCA Cycle	Energy			0.108785	5.54096e-09				x	x
U	M1302	methionine	Methionine, Cysteine, SAM and Taurine Metabolism	Amino Acid	M1649	valine	Leucine, Isoleucine and Valine Metabolism	Amino Acid			0.114925	7.21807e-10					x
U	M18280	gentisate	Phenylalanine and Tyrosine Metabolism	Amino Acid	M18281	2-hydroxyhippurate (salicylurate)	Benzoate Metabolism	Xenobiotics			0.153381	2.22045e-16
U	M1649	valine	Leucine, Isoleucine and Valine Metabolism	Amino Acid	M20675	1,5-anhydroglucitol (1,5-AG)	Glycolysis, Gluconeogenesis, and Pyruvate Metabolism	Carbohydrate			0.140953	3.75255e-14
U	M1557	3-methylglutarate	Leucine, Isoleucine and Valine Metabolism	Amino Acid	M21134	adipate	Fatty Acid, Dicarboxylate	Lipid			0.127981	6.57141e-12
U	M1437	succinate	TCA Cycle	Energy	M22185	N-acetylaspartate (NAA)	Alanine and Aspartate Metabolism	Amino Acid			0.102778	3.66313e-08
U	M15720	N-acetylglutamate	Glutamate Metabolism	Amino Acid	M22185	N-acetylaspartate (NAA)	Alanine and Aspartate Metabolism	Amino Acid			0.205049	2.22045e-16					x
U	M18369	gamma-glutamylleucine	Gamma-glutamyl Amino Acid	Peptide	M2734	gamma-glutamyltyrosine	Gamma-glutamyl Amino Acid	Peptide			0.203552	2.22045e-16				x	x
U	M18349	indolelactate	Tryptophan Metabolism	Amino Acid	M2831	adenosine 3',5'-cyclic monophosphate (cAMP)	Purine Metabolism, Adenine containing	Nucleotide			0.0995814	9.59588e-08
U	M15136	xanthosine	Purine Metabolism, (Hypo)Xanthine/Inosine containing	Nucleotide	M3127	hypoxanthine	Purine Metabolism, (Hypo)Xanthine/Inosine containing	Nucleotide			0.180461	2.22045e-16				x	x
U	M15136	xanthosine	Purine Metabolism, (Hypo)Xanthine/Inosine containing	Nucleotide	M3147	xanthine	Purine Metabolism, (Hypo)Xanthine/Inosine containing	Nucleotide			0.121491	7.22991e-11				x	x
U	M3127	hypoxanthine	Purine Metabolism, (Hypo)Xanthine/Inosine containing	Nucleotide	M3147	xanthine	Purine Metabolism, (Hypo)Xanthine/Inosine containing	Nucleotide			0.124586	2.33933e-11				x	x
U	M1417	kynurenate	Tryptophan Metabolism	Amino Acid	M31555	pyridoxate	Vitamin B6 Metabolism	Cofactors and Vitamins			0.10093	6.41575e-08
U	M1508	pantothenate	Pantothenate and CoA Metabolism	Cofactors and Vitamins	M31555	pyridoxate	Vitamin B6 Metabolism	Cofactors and Vitamins			0.134342	5.55334e-13					x
U	M15136	xanthosine	Purine Metabolism, (Hypo)Xanthine/Inosine containing	Nucleotide	M31609	N1-methylguanosine	Purine Metabolism, Guanine containing	Nucleotide			0.110489	3.18225e-09					x
U	M1598	tigloylglycine	Leucine, Isoleucine and Valine Metabolism	Amino Acid	M31928	2-methylbutyrylglycine	Leucine, Isoleucine and Valine Metabolism	Amino Acid			0.175952	2.22045e-16				x	x
U	M1598	tigloylglycine	Leucine, Isoleucine and Valine Metabolism	Amino Acid	M31940	3-methylcrotonylglycine	Leucine, Isoleucine and Valine Metabolism	Amino Acid			0.133369	8.16458e-13				x	x
U	M31928	2-methylbutyrylglycine	Leucine, Isoleucine and Valine Metabolism	Amino Acid	M31940	3-methylcrotonylglycine	Leucine, Isoleucine and Valine Metabolism	Amino Acid			0.110526	3.14357e-09				x	x
U	M3127	hypoxanthine	Purine Metabolism, (Hypo)Xanthine/Inosine containing	Nucleotide	M32352	guanine	Purine Metabolism, Guanine containing	Nucleotide			0.12191	6.21592e-11					x
U	M15689	7,8-dihydroneopterin	Pterin Metabolism	Cofactors and Vitamins	M32353	3-hydroxyanthranilate	Tryptophan Metabolism	Amino Acid			0.141476	3.01981e-14
U	M12110	isocitrate	TCA Cycle	Energy	M32354	ascorbate (Vitamin C)	Ascorbate and Aldarate Metabolism	Cofactors and Vitamins			0.320097	2.22045e-16
U	M1437	succinate	TCA Cycle	Energy	M32354	ascorbate (Vitamin C)	Ascorbate and Aldarate Metabolism	Cofactors and Vitamins			0.101161	5.98444e-08
U	M15689	7,8-dihydroneopterin	Pterin Metabolism	Cofactors and Vitamins	M32354	ascorbate (Vitamin C)	Ascorbate and Aldarate Metabolism	Cofactors and Vitamins			0.142943	1.62093e-14					x
U	M1669	4-hydroxyphenylpyruvate	Phenylalanine and Tyrosine Metabolism	Amino Acid	M32390	N-acetyltyrosine	Phenylalanine and Tyrosine Metabolism	Amino Acid			0.100432	7.44908e-08				x	x
U	M18349	indolelactate	Tryptophan Metabolism	Amino Acid	M32390	N-acetyltyrosine	Phenylalanine and Tyrosine Metabolism	Amino Acid			0.100903	6.46737e-08					x
U	M18394	theophylline	Xanthine Metabolism	Xenobiotics	M32391	1,3-dimethylurate	Xanthine Metabolism	Xenobiotics			0.131711	1.56564e-12				x	x
U	M12129	beta-hydroxyisovalerate	Leucine, Isoleucine and Valine Metabolism	Amino Acid	M32397	3-hydroxy-2-ethylpropionate	Leucine, Isoleucine and Valine Metabolism	Amino Acid			0.160112	2.22045e-16				x	x
U	M15676	3-methyl-2-oxovalerate	Leucine, Isoleucine and Valine Metabolism	Amino Acid	M32397	3-hydroxy-2-ethylpropionate	Leucine, Isoleucine and Valine Metabolism	Amino Acid			0.127946	6.65934e-12				x	x
U	M32328	hexanoylcarnitine	Fatty Acid Metabolism(Acyl Carnitine)	Lipid	M32412	butyrylcarnitine	Fatty Acid Metabolism (also BCAA Metabolism)	Lipid			0.115815	5.323e-10					x
U	M27513	indoleacetate	Tryptophan Metabolism	Amino Acid	M32587	X - 02249	Unknown	Unknown			0.157688	2.22045e-16
U	M31787	3-carboxy-4-methyl-5-propyl-2-furanpropanoate (CMPF)	Fatty Acid, Dicarboxylate	Lipid	M32587	X - 02249	Unknown	Unknown			0.111643	2.17489e-09
U	M15500	carnitine	Carnitine Metabolism	Lipid	M32623	urea	Urea cycle; Arginine and Proline Metabolism	Amino Acid			0.106522	1.1429e-08
U	M15716	imidazole lactate	Histidine Metabolism	Amino Acid	M32651	X - 11334	Unknown	Unknown			0.176122	2.22045e-16
U	M32350	1-methylimidazoleacetate	Histidine Metabolism	Amino Acid	M32651	X - 11334	Unknown	Unknown			0.230498	2.22045e-16
U	M15716	imidazole lactate	Histidine Metabolism	Amino Acid	M32672	pyroglutamine*	Glutamate Metabolism	Amino Acid			0.146511	3.55271e-15					x
U	M31609	N1-methylguanosine	Purine Metabolism, Guanine containing	Nucleotide	M32675	C-glycosyltryptophan*	Tryptophan Metabolism	Amino Acid			0.100362	7.60625e-08
U	M32599	glycocholenate sulfate*	Secondary Bile Acid Metabolism	Lipid	M32807	taurocholenate sulfate*	Secondary Bile Acid Metabolism	Lipid			0.104727	2.00772e-08				x	x
U	M32792	andro steroid monosulfate 2*	Steroid	Lipid	M32827	andro steroid monosulfate (1)*	Steroid	Lipid			0.253797	2.22045e-16				x	x
U	M15500	carnitine	Carnitine Metabolism	Lipid	M32838	X - 11521	Unknown	Unknown			0.103878	2.6123e-08
U	M32198	acetylcarnitine	Fatty Acid Metabolism(Acyl Carnitine)	Lipid	M32838	X - 11521	Unknown	Unknown			0.125312	1.7887e-11
U	M32578	X - 11261	Unknown	Unknown	M32838	X - 11521	Unknown	Unknown			0.17465	2.22045e-16				x	x
U	M32735	X - 01911	Unknown	Unknown	M32910	X - 11593	Unknown	Unknown			0.160837	2.22045e-16				x	x
U	M33188	X - 11843	Unknown	Unknown	M33195	X - 11850	Unknown	Unknown			0.218966	2.22045e-16				x	x
U	M31609	N1-methylguanosine	Purine Metabolism, Guanine containing	Nucleotide	M33290	X - 11945	Unknown	Unknown			0.167257	2.22045e-16
U	M22116	4-methyl-2-oxopentanoate	Leucine, Isoleucine and Valine Metabolism	Amino Acid	M33360	X - 12014	Unknown	Unknown			0.159742	2.22045e-16
U	M18369	gamma-glutamylleucine	Gamma-glutamyl Amino Acid	Peptide	M33364	gamma-glutamylthreonine*	Gamma-glutamyl Amino Acid	Peptide			0.133717	7.11653e-13				x	x
U	M32393	gamma-glutamylvaline	Gamma-glutamyl Amino Acid	Peptide	M33364	gamma-glutamylthreonine*	Gamma-glutamyl Amino Acid	Peptide			0.162256	2.22045e-16				x	x
U	M1604	urate	Purine Metabolism, (Hypo)Xanthine/Inosine containing	Nucleotide	M33377	X - 12026	Unknown	Unknown			0.153286	2.22045e-16
U	M32352	guanine	Purine Metabolism, Guanine containing	Nucleotide	M33377	X - 12026	Unknown	Unknown			0.12454	2.37999e-11
U	M32393	gamma-glutamylvaline	Gamma-glutamyl Amino Acid	Peptide	M33422	gamma-glutamylphenylalanine	Gamma-glutamyl Amino Acid	Peptide			0.219781	2.22045e-16				x	x
U	M33364	gamma-glutamylthreonine*	Gamma-glutamyl Amino Acid	Peptide	M33422	gamma-glutamylphenylalanine	Gamma-glutamyl Amino Acid	Peptide			0.251417	2.22045e-16				x	x
U	M32675	C-glycosyltryptophan*	Tryptophan Metabolism	Amino Acid	M33442	pseudouridine	Pyrimidine Metabolism, Uracil containing	Nucleotide			0.116031	4.94215e-10
U	M1437	succinate	TCA Cycle	Energy	M33511	X - 12096	Unknown	Unknown			0.105939	1.37372e-08
U	M1566	3-aminoisobutyrate	Pyrimidine Metabolism, Thymine containing	Nucleotide	M33511	X - 12096	Unknown	Unknown			-0.119553	1.44447e-10
U	M15681	4-guanidinobutanoate	Guanidino and Acetamido Metabolism	Amino Acid	M33511	X - 12096	Unknown	Unknown			0.099717	9.21741e-08
U	M1566	3-aminoisobutyrate	Pyrimidine Metabolism, Thymine containing	Nucleotide	M33512	X - 12097	Unknown	Unknown			-0.183509	2.22045e-16
U	M33511	X - 12096	Unknown	Unknown	M33512	X - 12097	Unknown	Unknown			0.4498	2.22045e-16				x	x
U	M33508	X - 12093	Unknown	Unknown	M33527	X - 12112	Unknown	Unknown			0.199962	2.22045e-16				x	x
U	M31536	N-(2-furoyl)glycine	Food Component/Plant	Xenobiotics	M33538	X - 12123	Unknown	Unknown			0.194766	2.22045e-16
U	M31943	3-hydroxysebacate	Fatty Acid, Monohydroxy	Lipid	M33543	X - 12128	Unknown	Unknown			0.156967	2.22045e-16
U	M1417	kynurenate	Tryptophan Metabolism	Amino Acid	M33590	X - 12170	Unknown	Unknown			0.170843	2.22045e-16
U	M32957	X - 11640	Unknown	Unknown	M33609	X - 12188	Unknown	Unknown			0.335046	2.22045e-16				x	x
U	M33541	X - 12126	Unknown	Unknown	M33637	X - 12216	Unknown	Unknown			0.165634	2.22045e-16				x	x
U	M1649	valine	Leucine, Isoleucine and Valine Metabolism	Amino Acid	M33646	X - 12225	Unknown	Unknown			0.135066	4.16112e-13
U	M32651	X - 11334	Unknown	Unknown	M33646	X - 12225	Unknown	Unknown			0.11882	1.8719e-10				x	x
U	M32769	X - 11452	Unknown	Unknown	M33653	X - 12231	Unknown	Unknown			0.238856	2.22045e-16				x	x
U	M33188	X - 11843	Unknown	Unknown	M33683	X - 12261	Unknown	Unknown			0.294974	2.22045e-16				x	x
U	M33195	X - 11850	Unknown	Unknown	M33683	X - 12261	Unknown	Unknown			0.268644	2.22045e-16				x	x
U	M32553	phenol sulfate	Phenylalanine and Tyrosine Metabolism	Amino Acid	M33760	X - 12335	Unknown	Unknown			0.13673	2.12941e-13
U	M15753	hippurate	Benzoate Metabolism	Xenobiotics	M33786	X - 12358	Unknown	Unknown			0.215094	2.22045e-16
U	M33745	X - 11357	Unknown	Unknown	M33814	X - 12386	Unknown	Unknown			0.124051	2.84888e-11				x	x
U	M20675	1,5-anhydroglucitol (1,5-AG)	Glycolysis, Gluconeogenesis, and Pyruvate Metabolism	Carbohydrate	M33830	lactate	Glycolysis, Gluconeogenesis, and Pyruvate Metabolism	Carbohydrate			0.127317	8.44524e-12				x	x
U	M33531	X - 12116	Unknown	Unknown	M33835	X - 12407	Unknown	Unknown			0.11508	6.84596e-10				x	x
U	M15667	2-isopropylmalate	Food Component/Plant	Xenobiotics	M33839	X - 12411	Unknown	Unknown			0.108214	6.66167e-09
U	M32198	acetylcarnitine	Fatty Acid Metabolism(Acyl Carnitine)	Lipid	M33936	octanoylcarnitine	Fatty Acid Metabolism(Acyl Carnitine)	Lipid			0.13919	7.79377e-14				x	x
U	M32412	butyrylcarnitine	Fatty Acid Metabolism (also BCAA Metabolism)	Lipid	M33936	octanoylcarnitine	Fatty Acid Metabolism(Acyl Carnitine)	Lipid			0.131871	1.47105e-12					x
U	M32397	3-hydroxy-2-ethylpropionate	Leucine, Isoleucine and Valine Metabolism	Amino Acid	M33937	alpha-hydroxyisovalerate	Leucine, Isoleucine and Valine Metabolism	Amino Acid			0.105292	1.68303e-08				x	x
U	M33814	X - 12386	Unknown	Unknown	M33943	N-acetylglutamine	Glutamate Metabolism	Amino Acid			0.111274	2.45769e-09
U	M33939	N-acetylthreonine	Glycine, Serine and Threonine Metabolism	Amino Acid	M33943	N-acetylglutamine	Glutamate Metabolism	Amino Acid			0.124711	2.23441e-11					x
U	M33942	N-acetylasparagine	Alanine and Aspartate Metabolism	Amino Acid	M33943	N-acetylglutamine	Glutamate Metabolism	Amino Acid			0.15293	2.22045e-16					x
U	M15677	3-methylhistidine	Histidine Metabolism	Amino Acid	M33946	N-acetylhistidine	Histidine Metabolism	Amino Acid			0.129037	4.39604e-12				x	x
U	M32390	N-acetyltyrosine	Phenylalanine and Tyrosine Metabolism	Amino Acid	M33950	N-acetylphenylalanine	Phenylalanine and Tyrosine Metabolism	Amino Acid			0.245048	2.22045e-16				x	x
U	M33814	X - 12386	Unknown	Unknown	M33953	N-acetylarginine	Urea cycle; Arginine and Proline Metabolism	Amino Acid			0.180938	2.22045e-16
U	M32390	N-acetyltyrosine	Phenylalanine and Tyrosine Metabolism	Amino Acid	M33959	N-acetyltryptophan	Tryptophan Metabolism	Amino Acid			0.16195	2.22045e-16					x
U	M33950	N-acetylphenylalanine	Phenylalanine and Tyrosine Metabolism	Amino Acid	M33959	N-acetyltryptophan	Tryptophan Metabolism	Amino Acid			0.110811	2.86233e-09					x
U	M1587	N-acetylleucine	Leucine, Isoleucine and Valine Metabolism	Amino Acid	M33967	N-acetylisoleucine	Leucine, Isoleucine and Valine Metabolism	Amino Acid			0.236763	2.22045e-16				x	x
U	M1591	N-acetylvaline	Leucine, Isoleucine and Valine Metabolism	Amino Acid	M33967	N-acetylisoleucine	Leucine, Isoleucine and Valine Metabolism	Amino Acid			0.125698	1.54923e-11				x	x
U	M33939	N-acetylthreonine	Glycine, Serine and Threonine Metabolism	Amino Acid	M33967	N-acetylisoleucine	Leucine, Isoleucine and Valine Metabolism	Amino Acid			0.142956	1.62093e-14					x
U	M22138	homocitrulline	Urea cycle; Arginine and Proline Metabolism	Amino Acid	M34132	X - 12565	Unknown	Unknown			0.109846	3.92653e-09
U	M33180	X - 11835	Unknown	Unknown	M34132	X - 12565	Unknown	Unknown			0.251791	2.22045e-16				x	x
U	M34235	X - 12636	Unknown	Unknown	M34236	X - 12637	Unknown	Unknown			0.261869	2.22045e-16				x	x
U	M32675	C-glycosyltryptophan*	Tryptophan Metabolism	Amino Acid	M34299	X - 12690	Unknown	Unknown			0.106463	1.16411e-08
U	M27672	3-indoxyl sulfate	Tryptophan Metabolism	Amino Acid	M34307	X - 12687	Unknown	Unknown			0.101298	5.7424e-08
U	M33637	X - 12216	Unknown	Unknown	M34307	X - 12687	Unknown	Unknown			0.16694	2.22045e-16				x	x
U	M27672	3-indoxyl sulfate	Tryptophan Metabolism	Amino Acid	M34328	X - 12718	Unknown	Unknown			0.119212	1.62976e-10
U	M33541	X - 12126	Unknown	Unknown	M34328	X - 12718	Unknown	Unknown			0.146413	3.77476e-15				x	x
U	M34307	X - 12687	Unknown	Unknown	M34328	X - 12718	Unknown	Unknown			0.163717	2.22045e-16				x	x
U	M33516	X - 12101	Unknown	Unknown	M34349	X - 12739	Unknown	Unknown			0.106744	1.06519e-08				x	x
U	M34349	X - 12739	Unknown	Unknown	M34352	X - 12742	Unknown	Unknown			0.134756	4.70957e-13				x	x
U	M32587	X - 02249	Unknown	Unknown	M34355	X - 12745	Unknown	Unknown			-0.123716	3.22189e-11				x	x
U	M33537	X - 12122	Unknown	Unknown	M34370	X - 12760	Unknown	Unknown			0.120137	1.17386e-10				x	x
U	M33526	X - 12111	Unknown	Unknown	M34384	stachydrine	Food Component/Plant	Xenobiotics			0.268735	2.22045e-16
U	M18254	paraxanthine	Xanthine Metabolism	Xenobiotics	M34389	1-methylxanthine	Xanthine Metabolism	Xenobiotics			0.148674	1.33227e-15				x	x
U	M32391	1,3-dimethylurate	Xanthine Metabolism	Xenobiotics	M34389	1-methylxanthine	Xanthine Metabolism	Xenobiotics			0.125614	1.59879e-11				x	x
U	M18392	theobromine	Xanthine Metabolism	Xenobiotics	M34395	1-methylurate	Xanthine Metabolism	Xenobiotics			0.103712	2.75034e-08				x	x
U	M32445	3-methylxanthine	Xanthine Metabolism	Xenobiotics	M34395	1-methylurate	Xanthine Metabolism	Xenobiotics			0.165274	2.22045e-16				x	x
U	M34390	7-methylxanthine	Xanthine Metabolism	Xenobiotics	M34395	1-methylurate	Xanthine Metabolism	Xenobiotics			0.150761	4.44089e-16				x	x
U	M18392	theobromine	Xanthine Metabolism	Xenobiotics	M34399	3,7-dimethylurate	Xanthine Metabolism	Xenobiotics			0.131977	1.41132e-12				x	x
U	M34390	7-methylxanthine	Xanthine Metabolism	Xenobiotics	M34399	3,7-dimethylurate	Xanthine Metabolism	Xenobiotics			0.121115	8.27727e-11				x	x
U	M18254	paraxanthine	Xanthine Metabolism	Xenobiotics	M34400	1,7-dimethylurate	Xanthine Metabolism	Xenobiotics			0.148044	1.77636e-15				x	x
U	M34389	1-methylxanthine	Xanthine Metabolism	Xenobiotics	M34400	1,7-dimethylurate	Xanthine Metabolism	Xenobiotics			0.168287	2.22045e-16				x	x
U	M1558	4-acetamidobutanoate	Polyamine Metabolism	Amino Acid	M34401	5-acetylamino-6-formylamino-3-methyluracil	Xanthine Metabolism	Xenobiotics			0.175326	2.22045e-16
U	M32391	1,3-dimethylurate	Xanthine Metabolism	Xenobiotics	M34401	5-acetylamino-6-formylamino-3-methyluracil	Xanthine Metabolism	Xenobiotics			0.104486	2.16376e-08				x	x
U	M34400	1,7-dimethylurate	Xanthine Metabolism	Xenobiotics	M34401	5-acetylamino-6-formylamino-3-methyluracil	Xanthine Metabolism	Xenobiotics			0.147432	2.44249e-15				x	x
U	M34400	1,7-dimethylurate	Xanthine Metabolism	Xenobiotics	M34404	1,3,7-trimethylurate	Xanthine Metabolism	Xenobiotics			0.122751	4.5838e-11				x	x
U	M15500	carnitine	Carnitine Metabolism	Lipid	M34407	isovalerylcarnitine	Leucine, Isoleucine and Valine Metabolism	Amino Acid			0.127576	7.65965e-12
U	M32198	acetylcarnitine	Fatty Acid Metabolism(Acyl Carnitine)	Lipid	M34407	isovalerylcarnitine	Leucine, Isoleucine and Valine Metabolism	Amino Acid			0.140076	5.39568e-14
U	M32838	X - 11521	Unknown	Unknown	M34407	isovalerylcarnitine	Leucine, Isoleucine and Valine Metabolism	Amino Acid			0.126234	1.26865e-11
U	M33936	octanoylcarnitine	Fatty Acid Metabolism(Acyl Carnitine)	Lipid	M34407	isovalerylcarnitine	Leucine, Isoleucine and Valine Metabolism	Amino Acid			0.107717	7.81105e-09
U	M32393	gamma-glutamylvaline	Gamma-glutamyl Amino Acid	Peptide	M34456	gamma-glutamylisoleucine*	Gamma-glutamyl Amino Acid	Peptide			0.240492	2.22045e-16				x	x
U	M27718	creatine	Creatine Metabolism	Amino Acid	M34477	X - 12794	Unknown	Unknown			0.114773	7.60193e-10
U	M34350	X - 12740	Unknown	Unknown	M34498	X - 12815	Unknown	Unknown			0.25608	2.22045e-16				x	x
U	M34497	X - 12814	Unknown	Unknown	M34503	X - 12820	Unknown	Unknown			0.209163	2.22045e-16				x	x
U	M18362	azelate (nonanedioate)	Fatty Acid, Dicarboxylate	Lipid	M34514	X - 12831	Unknown	Unknown			0.111091	2.61095e-09
U	M34497	X - 12814	Unknown	Unknown	M34514	X - 12831	Unknown	Unknown			0.229198	2.22045e-16				x	x
U	M34503	X - 12820	Unknown	Unknown	M34514	X - 12831	Unknown	Unknown			0.185662	2.22045e-16				x	x
U	M34510	X - 12267	Unknown	Unknown	M34514	X - 12831	Unknown	Unknown			0.0997794	9.04794e-08				x	x
U	M32802	X - 11485	Unknown	Unknown	M34515	X - 12832	Unknown	Unknown			0.117648	2.8222e-10				x	x
U	M33653	X - 12231	Unknown	Unknown	M34515	X - 12832	Unknown	Unknown			0.162211	2.22045e-16				x	x
U	M34510	X - 12267	Unknown	Unknown	M34517	X - 12834	Unknown	Unknown			0.108693	5.70934e-09				x	x
U	M34499	X - 12816	Unknown	Unknown	M34520	X - 12837	Unknown	Unknown			0.410187	2.22045e-16				x	x
U	M33653	X - 12231	Unknown	Unknown	M34523	X - 12840	Unknown	Unknown			0.120827	9.17664e-11				x	x
U	M34515	X - 12832	Unknown	Unknown	M34523	X - 12840	Unknown	Unknown			0.145637	5.10703e-15				x	x
U	M32761	X - 11444	Unknown	Unknown	M34529	X - 12846	Unknown	Unknown			0.175812	2.22045e-16				x	x
U	M32769	X - 11452	Unknown	Unknown	M34531	X - 12848	Unknown	Unknown			0.134433	5.35572e-13				x	x
U	M32802	X - 11485	Unknown	Unknown	M34531	X - 12848	Unknown	Unknown			0.160439	2.22045e-16				x	x
U	M33653	X - 12231	Unknown	Unknown	M34531	X - 12848	Unknown	Unknown			0.111011	2.68019e-09				x	x
U	M34515	X - 12832	Unknown	Unknown	M34531	X - 12848	Unknown	Unknown			0.105926	1.37936e-08				x	x
U	M1598	tigloylglycine	Leucine, Isoleucine and Valine Metabolism	Amino Acid	M35107	isovalerylglycine	Leucine, Isoleucine and Valine Metabolism	Amino Acid			0.170091	2.22045e-16				x	x
U	M31928	2-methylbutyrylglycine	Leucine, Isoleucine and Valine Metabolism	Amino Acid	M35107	isovalerylglycine	Leucine, Isoleucine and Valine Metabolism	Amino Acid			0.131555	1.66356e-12				x	x
U	M31940	3-methylcrotonylglycine	Leucine, Isoleucine and Valine Metabolism	Amino Acid	M35107	isovalerylglycine	Leucine, Isoleucine and Valine Metabolism	Amino Acid			0.13057	2.43872e-12				x	x
U	M15650	N1-methyladenosine	Purine Metabolism, Adenine containing	Nucleotide	M35114	7-methylguanine	Purine Metabolism, Guanine containing	Nucleotide			0.149238	1.11022e-15					x
U	M32352	guanine	Purine Metabolism, Guanine containing	Nucleotide	M35114	7-methylguanine	Purine Metabolism, Guanine containing	Nucleotide			0.118389	2.17801e-10				x	x
U	M22171	glycylproline	Dipeptide	Peptide	M35127	pro-hydroxy-pro	Urea cycle; Arginine and Proline Metabolism	Amino Acid			0.238741	2.22045e-16
U	M15689	7,8-dihydroneopterin	Pterin Metabolism	Cofactors and Vitamins	M35129	dihydrobiopterin	Tetrahydrobiopterin Metabolism	Cofactors and Vitamins			0.227011	2.22045e-16					x
U	M35114	7-methylguanine	Purine Metabolism, Guanine containing	Nucleotide	M35129	dihydrobiopterin	Tetrahydrobiopterin Metabolism	Cofactors and Vitamins			0.131294	1.84164e-12
U	M1125	isoleucine	Leucine, Isoleucine and Valine Metabolism	Amino Acid	M35130	N4-acetylcytidine	Pyrimidine Metabolism, Cytidine containing	Nucleotide			0.139047	8.26006e-14
U	M15689	7,8-dihydroneopterin	Pterin Metabolism	Cofactors and Vitamins	M35131	neopterin	Pterin Metabolism	Cofactors and Vitamins			0.156503	2.22045e-16				x	x
U	M33542	X - 12127	Unknown	Unknown	M35131	neopterin	Pterin Metabolism	Cofactors and Vitamins			0.179988	2.22045e-16
U	M22116	4-methyl-2-oxopentanoate	Leucine, Isoleucine and Valine Metabolism	Amino Acid	M35133	N2-methylguanosine	Purine Metabolism, Guanine containing	Nucleotide			0.0998734	8.79857e-08
U	M31609	N1-methylguanosine	Purine Metabolism, Guanine containing	Nucleotide	M35133	N2-methylguanosine	Purine Metabolism, Guanine containing	Nucleotide			0.137745	1.40998e-13				x	x
U	M33360	X - 12014	Unknown	Unknown	M35133	N2-methylguanosine	Purine Metabolism, Guanine containing	Nucleotide			0.35975	2.22045e-16
U	M31609	N1-methylguanosine	Purine Metabolism, Guanine containing	Nucleotide	M35137	N2,N2-dimethylguanosine	Purine Metabolism, Guanine containing	Nucleotide			0.108658	5.77309e-09				x	x
U	M33290	X - 11945	Unknown	Unknown	M35137	N2,N2-dimethylguanosine	Purine Metabolism, Guanine containing	Nucleotide			0.172165	2.22045e-16
U	M33290	X - 11945	Unknown	Unknown	M35157	N6-carbamoylthreonyladenosine	Purine Metabolism, Adenine containing	Nucleotide			0.105547	1.5537e-08
U	M35137	N2,N2-dimethylguanosine	Purine Metabolism, Guanine containing	Nucleotide	M35157	N6-carbamoylthreonyladenosine	Purine Metabolism, Adenine containing	Nucleotide			0.134955	4.34763e-13					x
U	M15136	xanthosine	Purine Metabolism, (Hypo)Xanthine/Inosine containing	Nucleotide	M35172	orotidine	Pyrimidine Metabolism, Orotate containing	Nucleotide			0.130305	2.70184e-12					x
U	M3147	xanthine	Purine Metabolism, (Hypo)Xanthine/Inosine containing	Nucleotide	M35172	orotidine	Pyrimidine Metabolism, Orotate containing	Nucleotide			0.154988	2.22045e-16					x
U	M34395	1-methylurate	Xanthine Metabolism	Xenobiotics	M35172	orotidine	Pyrimidine Metabolism, Orotate containing	Nucleotide			-0.225855	2.22045e-16
U	M32620	glycolithocholate sulfate*	Secondary Bile Acid Metabolism	Lipid	M35187	X - 13429	Unknown	Unknown			0.193479	2.22045e-16
U	M32808	X - 11491	Unknown	Unknown	M35187	X - 13429	Unknown	Unknown			0.120976	8.69849e-11				x	x
U	M32846	X - 11529	Unknown	Unknown	M35187	X - 13429	Unknown	Unknown			0.20642	2.22045e-16				x	x
U	M18362	azelate (nonanedioate)	Fatty Acid, Dicarboxylate	Lipid	M35215	X - 13452	Unknown	Unknown			0.12549	1.67377e-11
U	M33442	pseudouridine	Pyrimidine Metabolism, Uracil containing	Nucleotide	M35225	X - 13462	Unknown	Unknown			0.107188	9.24924e-09
U	M33680	X - 12258	Unknown	Unknown	M35322	hydroquinone sulfate	Drug	Xenobiotics			0.149972	6.66134e-16
U	M33760	X - 12335	Unknown	Unknown	M35322	hydroquinone sulfate	Drug	Xenobiotics			0.116668	3.96694e-10
U	M34332	X - 12722	Unknown	Unknown	M35322	hydroquinone sulfate	Drug	Xenobiotics			0.110983	2.70535e-09
U	M32198	acetylcarnitine	Fatty Acid Metabolism(Acyl Carnitine)	Lipid	M35431	2-methylbutyrylcarnitine (C5)	Leucine, Isoleucine and Valine Metabolism	Amino Acid			0.107546	8.25085e-09
U	M32578	X - 11261	Unknown	Unknown	M35431	2-methylbutyrylcarnitine (C5)	Leucine, Isoleucine and Valine Metabolism	Amino Acid			0.117069	3.45303e-10
U	M34407	isovalerylcarnitine	Leucine, Isoleucine and Valine Metabolism	Amino Acid	M35431	2-methylbutyrylcarnitine (C5)	Leucine, Isoleucine and Valine Metabolism	Amino Acid			0.124963	2.03513e-11				x	x
U	M35428	tiglyl carnitine	Leucine, Isoleucine and Valine Metabolism	Amino Acid	M35431	2-methylbutyrylcarnitine (C5)	Leucine, Isoleucine and Valine Metabolism	Amino Acid			0.103422	3.00705e-08				x	x
U	M1598	tigloylglycine	Leucine, Isoleucine and Valine Metabolism	Amino Acid	M35437	isobutyrylglycine	Leucine, Isoleucine and Valine Metabolism	Amino Acid			0.179964	2.22045e-16				x	x
U	M31928	2-methylbutyrylglycine	Leucine, Isoleucine and Valine Metabolism	Amino Acid	M35437	isobutyrylglycine	Leucine, Isoleucine and Valine Metabolism	Amino Acid			0.126057	1.35507e-11				x	x
U	M31940	3-methylcrotonylglycine	Leucine, Isoleucine and Valine Metabolism	Amino Acid	M35437	isobutyrylglycine	Leucine, Isoleucine and Valine Metabolism	Amino Acid			0.111455	2.31488e-09				x	x
U	M33441	isobutyrylcarnitine	Leucine, Isoleucine and Valine Metabolism	Amino Acid	M35437	isobutyrylglycine	Leucine, Isoleucine and Valine Metabolism	Amino Acid			0.172457	2.22045e-16				x	x
U	M35107	isovalerylglycine	Leucine, Isoleucine and Valine Metabolism	Amino Acid	M35437	isobutyrylglycine	Leucine, Isoleucine and Valine Metabolism	Amino Acid			0.115496	5.93766e-10				x	x
U	M34298	X - 12689	Unknown	Unknown	M35439	glutarylcarnitine (C5)	Lysine Metabolism	Amino Acid			0.154385	2.22045e-16
U	M34298	X - 12689	Unknown	Unknown	M35493	X - 13684	Unknown	Unknown			0.127462	7.99494e-12				x	x
U	M33814	X - 12386	Unknown	Unknown	M35507	X - 13698	Unknown	Unknown			0.119497	1.47359e-10				x	x
U	M33953	N-acetylarginine	Urea cycle; Arginine and Proline Metabolism	Amino Acid	M35507	X - 13698	Unknown	Unknown			0.124884	2.09552e-11
U	M33537	X - 12122	Unknown	Unknown	M35518	X - 13709	Unknown	Unknown			0.159623	2.22045e-16				x	x
U	M34370	X - 12760	Unknown	Unknown	M35518	X - 13709	Unknown	Unknown			0.283892	2.22045e-16				x	x
U	M21133	4-hydroxybenzoate	Benzoate Metabolism	Xenobiotics	M35527	4-hydroxyhippurate	Benzoate Metabolism	Xenobiotics			0.20719	2.22045e-16				x	x
U	M1598	tigloylglycine	Leucine, Isoleucine and Valine Metabolism	Amino Acid	M35532	X - 13722	Unknown	Unknown			0.130406	2.59837e-12
U	M1413	3-hydroxyphenylacetate	Phenylalanine and Tyrosine Metabolism	Amino Acid	M35731	X - 13836	Unknown	Unknown			0.412922	2.22045e-16
U	M34498	X - 12815	Unknown	Unknown	M35731	X - 13836	Unknown	Unknown			0.138756	9.32587e-14				x	x
U	M32578	X - 11261	Unknown	Unknown	M35732	X - 13837	Unknown	Unknown			0.146839	3.10862e-15				x	x
U	M33751	X - 12329	Unknown	Unknown	M35735	X - 13840	Unknown	Unknown			0.108898	5.34244e-09				x	x
U	M32401	trigonelline (N'-methylnicotinate)	Nicotinate and Nicotinamide Metabolism	Cofactors and Vitamins	M35739	X - 13844	Unknown	Unknown			0.238111	2.22045e-16
U	M34514	X - 12831	Unknown	Unknown	M35760	X - 12193	Unknown	Unknown			0.126975	9.60831e-12				x	x
U	M32398	sebacate (decanedioate)	Fatty Acid, Dicarboxylate	Lipid	M35761	X - 13866	Unknown	Unknown			0.108521	6.03379e-09
U	M32587	X - 02249	Unknown	Unknown	M35761	X - 13866	Unknown	Unknown			0.119699	1.3716e-10				x	x
U	M34350	X - 12740	Unknown	Unknown	M35892	2,4,6-trihydroxybenzoate	Benzoate Metabolism	Xenobiotics			0.124844	2.1269e-11
U	M34530	X - 12847	Unknown	Unknown	M36095	thymol sulfate	Food Component/Plant	Xenobiotics			0.405218	2.22045e-16
U	M1417	kynurenate	Tryptophan Metabolism	Amino Acid	M36228	X - 14302	Unknown	Unknown			0.132169	1.30873e-12
U	M32394	pyroglutamylvaline	Dipeptide	Peptide	M36228	X - 14302	Unknown	Unknown			0.162265	2.22045e-16
U	M33656	X - 12234	Unknown	Unknown	M36244	X - 14318	Unknown	Unknown			0.130272	2.73603e-12				x	x
U	M33656	X - 12234	Unknown	Unknown	M36278	X - 14352	Unknown	Unknown			0.18506	2.22045e-16				x	x
U	M36244	X - 14318	Unknown	Unknown	M36278	X - 14352	Unknown	Unknown			0.162836	2.22045e-16				x	x
U	M33508	X - 12093	Unknown	Unknown	M36751	N2-acetyllysine	Lysine Metabolism	Amino Acid			0.101509	5.38893e-08
U	M33539	X - 12124	Unknown	Unknown	M36751	N2-acetyllysine	Lysine Metabolism	Amino Acid			0.106157	1.28246e-08
U	M33814	X - 12386	Unknown	Unknown	M36751	N2-acetyllysine	Lysine Metabolism	Amino Acid			0.102556	3.92113e-08
U	M33953	N-acetylarginine	Urea cycle; Arginine and Proline Metabolism	Amino Acid	M36751	N2-acetyllysine	Lysine Metabolism	Amino Acid			0.126824	1.01699e-11					x
U	M22138	homocitrulline	Urea cycle; Arginine and Proline Metabolism	Amino Acid	M36752	N6-acetyllysine	Lysine Metabolism	Amino Acid			0.188549	2.22045e-16					x
U	M33745	X - 11357	Unknown	Unknown	M36752	N6-acetyllysine	Lysine Metabolism	Amino Acid			-0.225462	2.22045e-16
U	M15716	imidazole lactate	Histidine Metabolism	Amino Acid	M36808	dimethylarginine (SDMA + ADMA)	Urea cycle; Arginine and Proline Metabolism	Amino Acid			0.239919	2.22045e-16					x
U	M32672	pyroglutamine*	Glutamate Metabolism	Amino Acid	M36808	dimethylarginine (SDMA + ADMA)	Urea cycle; Arginine and Proline Metabolism	Amino Acid			0.237705	2.22045e-16					x
U	M34289	X - 12680	Unknown	Unknown	M36808	dimethylarginine (SDMA + ADMA)	Urea cycle; Arginine and Proline Metabolism	Amino Acid			0.166567	2.22045e-16
U	M34511	X - 12828	Unknown	Unknown	M36845	o-cresol sulfate	Phenylalanine and Tyrosine Metabolism	Amino Acid			0.116413	4.33189e-10
U	M36099	4-ethylphenylsulfate	Benzoate Metabolism	Xenobiotics	M36845	o-cresol sulfate	Phenylalanine and Tyrosine Metabolism	Amino Acid			0.139255	7.59393e-14
U	M32807	taurocholenate sulfate*	Secondary Bile Acid Metabolism	Lipid	M36850	taurolithocholate 3-sulfate	Secondary Bile Acid Metabolism	Lipid			0.194444	2.22045e-16				x	x
U	M15677	3-methylhistidine	Histidine Metabolism	Amino Acid	M36856	X - 14838	Unknown	Unknown			0.346497	2.22045e-16
U	M15650	N1-methyladenosine	Purine Metabolism, Adenine containing	Nucleotide	M37058	succinylcarnitine	TCA Cycle	Energy			0.113398	1.21076e-09
U	M35482	2-methylmalonyl carnitine	Fatty Acid Synthesis	Lipid	M37058	succinylcarnitine	TCA Cycle	Energy			0.145783	4.88498e-15
U	M32562	pregnen-diol disulfate*	Steroid	Lipid	M37173	21-hydroxypregnenolone disulfate	Steroid	Lipid			0.121876	6.29361e-11				x	x
U	M32827	andro steroid monosulfate (1)*	Steroid	Lipid	M37202	4-androsten-3beta,17beta-diol disulfate (1)*	Steroid	Lipid			0.114617	8.01528e-10				x	x
U	M32562	pregnen-diol disulfate*	Steroid	Lipid	M37203	4-androsten-3beta,17beta-diol disulfate (2)*	Steroid	Lipid			0.115732	5.47671e-10				x	x
U	M32827	andro steroid monosulfate (1)*	Steroid	Lipid	M37203	4-androsten-3beta,17beta-diol disulfate (2)*	Steroid	Lipid			0.122373	5.25708e-11				x	x
U	M37173	21-hydroxypregnenolone disulfate	Steroid	Lipid	M37203	4-androsten-3beta,17beta-diol disulfate (2)*	Steroid	Lipid			0.11084	2.83536e-09				x	x
U	M15676	3-methyl-2-oxovalerate	Leucine, Isoleucine and Valine Metabolism	Amino Acid	M37432	N-acetyl-beta-alanine	Pyrimidine Metabolism, Uracil containing	Nucleotide			0.114528	8.26209e-10
U	M1558	4-acetamidobutanoate	Polyamine Metabolism	Amino Acid	M37496	N-acetylputrescine	Polyamine Metabolism	Amino Acid			0.149762	8.88178e-16				x	x
U	M33543	X - 12128	Unknown	Unknown	M37610	X - 15363	Unknown	Unknown			0.102084	4.5264e-08				x	x
U	M2831	adenosine 3',5'-cyclic monophosphate (cAMP)	Purine Metabolism, Adenine containing	Nucleotide	M37720	X - 15472	Unknown	Unknown			0.102117	4.48128e-08
U	M1417	kynurenate	Tryptophan Metabolism	Amino Acid	M37751	X - 15503	Unknown	Unknown			0.10617	1.27725e-08
U	M2831	adenosine 3',5'-cyclic monophosphate (cAMP)	Purine Metabolism, Adenine containing	Nucleotide	M37751	X - 15503	Unknown	Unknown			0.115529	5.87143e-10
U	M33633	X - 12212	Unknown	Unknown	M37885	X - 15636	Unknown	Unknown			0.214954	2.22045e-16				x	x
U	M37720	X - 15472	Unknown	Unknown	M37927	X - 15678	Unknown	Unknown			0.14177	2.66454e-14				x	x
U	M1827	riboflavin (Vitamin B2)	Riboflavin Metabolism	Cofactors and Vitamins	M38067	X - 15812	Unknown	Unknown			-0.118407	2.16459e-10
U	M33031	X - 11687	Unknown	Unknown	M38067	X - 15812	Unknown	Unknown			0.216956	2.22045e-16				x	x
U	M15667	2-isopropylmalate	Food Component/Plant	Xenobiotics	M38276	2,3-dihydroxyisovalerate	Food Component/Plant	Xenobiotics			0.18564	2.22045e-16				x	x
U	M35892	2,4,6-trihydroxybenzoate	Benzoate Metabolism	Xenobiotics	M38276	2,3-dihydroxyisovalerate	Food Component/Plant	Xenobiotics			0.108049	7.0227e-09					x
U	M1101	homovanillate (HVA)	Phenylalanine and Tyrosine Metabolism	Amino Acid	M38349	homovanillate sulfate	Phenylalanine and Tyrosine Metabolism	Amino Acid			0.239487	2.22045e-16				x	x
U	M34314	X - 12704	Unknown	Unknown	M38349	homovanillate sulfate	Phenylalanine and Tyrosine Metabolism	Amino Acid			0.111916	1.9865e-09
U	M32587	X - 02249	Unknown	Unknown	M38530	X - 16087	Unknown	Unknown			0.157786	2.22045e-16				x	x
U	M15753	hippurate	Benzoate Metabolism	Xenobiotics	M38637	cinnamoylglycine	Food Component/Plant	Xenobiotics			0.110988	2.70039e-09					x
U	M35434	phenylpropionylglycine	Phenylalanine and Tyrosine Metabolism	Amino Acid	M38637	cinnamoylglycine	Food Component/Plant	Xenobiotics			0.172981	2.22045e-16
U	M1557	3-methylglutarate	Leucine, Isoleucine and Valine Metabolism	Amino Acid	M38667	3-methylglutaconate	Leucine, Isoleucine and Valine Metabolism	Amino Acid			0.301042	2.22045e-16				x	x
U	M3155	3-ureidopropionate	Pyrimidine Metabolism, Uracil containing	Nucleotide	M38696	N-carbamoylsarcosine	Creatine Metabolism	Amino Acid			0.11772	2.75295e-10
U	M35225	X - 13462	Unknown	Unknown	M38963	X - 16394	Unknown	Unknown			0.170005	2.22045e-16				x	x
U	M35434	phenylpropionylglycine	Phenylalanine and Tyrosine Metabolism	Amino Acid	M39136	X - 16563	Unknown	Unknown			0.101797	4.9386e-08
U	M35436	hexanoylglycine	Fatty Acid Metabolism(Acyl Glycine)	Lipid	M39136	X - 16563	Unknown	Unknown			0.192937	2.22045e-16
U	M15753	hippurate	Benzoate Metabolism	Xenobiotics	M39137	X - 16564	Unknown	Unknown			0.142884	1.66533e-14
U	M33516	X - 12101	Unknown	Unknown	M39153	X - 16580	Unknown	Unknown			0.142643	1.84297e-14				x	x
U	M38966	X - 16397	Unknown	Unknown	M39153	X - 16580	Unknown	Unknown			0.281701	2.22045e-16				x	x
U	M34370	X - 12760	Unknown	Unknown	M39154	X - 16581	Unknown	Unknown			0.100702	6.87004e-08				x	x
U	M18362	azelate (nonanedioate)	Fatty Acid, Dicarboxylate	Lipid	M39250	X - 16674	Unknown	Unknown			0.165009	2.22045e-16
U	M35498	X - 13689	Unknown	Unknown	M39346	alpha-CEHC glucuronide*	Tocopherol Metabolism	Cofactors and Vitamins			0.141074	3.57492e-14
U	M33637	X - 12216	Unknown	Unknown	M39523	X - 16940	Unknown	Unknown			-0.0995888	9.57492e-08				x	x
U	M33632	X - 12211	Unknown	Unknown	M39561	X - 16975	Unknown	Unknown			0.303601	2.22045e-16				x	x
U	M34389	1-methylxanthine	Xanthine Metabolism	Xenobiotics	M39598	7-methylurate	Xanthine Metabolism	Xenobiotics			0.119889	1.28245e-10				x	x
U	M34314	X - 12704	Unknown	Unknown	M39600	3-hydroxyhippurate	Benzoate Metabolism	Xenobiotics			0.218042	2.22045e-16
U	M33144	X - 11799	Unknown	Unknown	M39603	ethyl glucuronide	Chemical	Xenobiotics			0.167294	2.22045e-16
U	M36098	4-vinylphenol sulfate	Benzoate Metabolism	Xenobiotics	M39855	X - 17185	Unknown	Unknown			0.139373	7.21645e-14
U	M34325	X - 12715	Unknown	Unknown	M40103	X - 17305	Unknown	Unknown			0.34523	2.22045e-16				x	x
U	M15667	2-isopropylmalate	Food Component/Plant	Xenobiotics	M40104	X - 17306	Unknown	Unknown			0.144071	9.99201e-15
U	M38276	2,3-dihydroxyisovalerate	Food Component/Plant	Xenobiotics	M40104	X - 17306	Unknown	Unknown			0.108501	6.07308e-09
U	M39603	ethyl glucuronide	Chemical	Xenobiotics	M40104	X - 17306	Unknown	Unknown			0.158227	2.22045e-16
U	M33632	X - 12211	Unknown	Unknown	M40106	X - 17308	Unknown	Unknown			0.207864	2.22045e-16				x	x
U	M39561	X - 16975	Unknown	Unknown	M40106	X - 17308	Unknown	Unknown			0.271182	2.22045e-16				x	x
U	M33528	X - 12113	Unknown	Unknown	M40107	X - 12714	Unknown	Unknown			0.21054	2.22045e-16				x	x
U	M34314	X - 12704	Unknown	Unknown	M40111	X - 17313	Unknown	Unknown			0.128288	5.84821e-12				x	x
U	M39600	3-hydroxyhippurate	Benzoate Metabolism	Xenobiotics	M40111	X - 17313	Unknown	Unknown			0.227408	2.22045e-16
U	M31536	N-(2-furoyl)glycine	Food Component/Plant	Xenobiotics	M40118	X - 17320	Unknown	Unknown			0.149641	8.88178e-16
U	M33751	X - 12329	Unknown	Unknown	M40118	X - 17320	Unknown	Unknown			0.126271	1.2508e-11				x	x
U	M35735	X - 13840	Unknown	Unknown	M40118	X - 17320	Unknown	Unknown			0.119859	1.29601e-10				x	x
U	M15753	hippurate	Benzoate Metabolism	Xenobiotics	M40123	X - 17325	Unknown	Unknown			0.125787	1.4986e-11
U	M33786	X - 12358	Unknown	Unknown	M40123	X - 17325	Unknown	Unknown			0.113268	1.26465e-09				x	x
U	M39137	X - 16564	Unknown	Unknown	M40123	X - 17325	Unknown	Unknown			0.430333	2.22045e-16				x	x
U	M34235	X - 12636	Unknown	Unknown	M40125	X - 17327	Unknown	Unknown			0.147209	2.66454e-15				x	x
U	M34236	X - 12637	Unknown	Unknown	M40125	X - 17327	Unknown	Unknown			0.109673	4.15527e-09				x	x
U	M34349	X - 12739	Unknown	Unknown	M40125	X - 17327	Unknown	Unknown			0.241709	2.22045e-16				x	x
U	M34352	X - 12742	Unknown	Unknown	M40125	X - 17327	Unknown	Unknown			0.107016	9.76837e-09				x	x
U	M32578	X - 11261	Unknown	Unknown	M40131	X - 16570	Unknown	Unknown			0.157245	2.22045e-16				x	x
U	M35732	X - 13837	Unknown	Unknown	M40131	X - 16570	Unknown	Unknown			0.144522	8.21565e-15				x	x
U	M38966	X - 16397	Unknown	Unknown	M40133	X - 17335	Unknown	Unknown			0.153484	2.22045e-16				x	x
U	M39153	X - 16580	Unknown	Unknown	M40133	X - 17335	Unknown	Unknown			0.131384	1.77836e-12				x	x
U	M15500	carnitine	Carnitine Metabolism	Lipid	M40135	X - 17337	Unknown	Unknown			0.103775	2.6973e-08
U	M32838	X - 11521	Unknown	Unknown	M40135	X - 17337	Unknown	Unknown			0.164456	2.22045e-16				x	x
U	M33936	octanoylcarnitine	Fatty Acid Metabolism(Acyl Carnitine)	Lipid	M40135	X - 17337	Unknown	Unknown			0.115082	6.84076e-10
U	M35431	2-methylbutyrylcarnitine (C5)	Leucine, Isoleucine and Valine Metabolism	Amino Acid	M40135	X - 17337	Unknown	Unknown			0.106695	1.08183e-08
U	M40122	X - 17324	Unknown	Unknown	M40135	X - 17337	Unknown	Unknown			0.137532	1.53655e-13				x	x
U	M38608	tetrahydrocortisone	Steroid	Lipid	M40137	X - 17339	Unknown	Unknown			0.120552	1.01261e-10
U	M38608	tetrahydrocortisone	Steroid	Lipid	M40139	X - 17341	Unknown	Unknown			0.154787	2.22045e-16
U	M40137	X - 17339	Unknown	Unknown	M40139	X - 17341	Unknown	Unknown			0.119751	1.34692e-10				x	x
U	M34352	X - 12742	Unknown	Unknown	M40142	X - 17343	Unknown	Unknown			0.13176	1.5361e-12				x	x
U	M35739	X - 13844	Unknown	Unknown	M40160	X - 17352	Unknown	Unknown			0.101744	5.01836e-08				x	x
U	M36005	X - 14082	Unknown	Unknown	M40160	X - 17352	Unknown	Unknown			0.101124	6.0517e-08				x	x
U	M34495	X - 12812	Unknown	Unknown	M40161	X - 17353	Unknown	Unknown			0.184248	2.22045e-16				x	x
U	M32957	X - 11640	Unknown	Unknown	M40162	X - 17354	Unknown	Unknown			0.310067	2.22045e-16				x	x
U	M33609	X - 12188	Unknown	Unknown	M40162	X - 17354	Unknown	Unknown			0.132889	9.86544e-13				x	x
U	M32761	X - 11444	Unknown	Unknown	M40165	X - 17357	Unknown	Unknown			0.138228	1.15685e-13				x	x
U	M34355	X - 12745	Unknown	Unknown	M40166	X - 17358	Unknown	Unknown			0.107704	7.84445e-09				x	x
U	M40132	X - 16947	Unknown	Unknown	M40166	X - 17358	Unknown	Unknown			0.344666	2.22045e-16				x	x
U	M40161	X - 17353	Unknown	Unknown	M40169	X - 17361	Unknown	Unknown			0.399765	2.22045e-16				x	x
U	M38571	X - 16124	Unknown	Unknown	M40173	L-urobilin	Hemoglobin and Porphyrin Metabolism	Cofactors and Vitamins			0.104715	2.01524e-08
U	M34513	X - 12830	Unknown	Unknown	M40189	X - 17369	Unknown	Unknown			0.418182	2.22045e-16				x	x
U	M34513	X - 12830	Unknown	Unknown	M40190	X - 17370	Unknown	Unknown			0.263923	2.22045e-16				x	x
U	M40189	X - 17369	Unknown	Unknown	M40190	X - 17370	Unknown	Unknown			0.312948	2.22045e-16				x	x
U	M39250	X - 16674	Unknown	Unknown	M40267	X - 17438	Unknown	Unknown			0.176671	2.22045e-16				x	x
U	M33829	X - 12283	Unknown	Unknown	M40452	2-oxo-1-pyrrolidinepropionate	Chemical	Xenobiotics			0.103811	2.66762e-08
U	M40267	X - 17438	Unknown	Unknown	M40479	2-oxindole-3-acetate	Food Component/Plant	Xenobiotics			0.102491	3.99902e-08
U	M27513	indoleacetate	Tryptophan Metabolism	Amino Acid	M40481	dihydroferulic acid	Food Component/Plant	Xenobiotics			0.107627	8.0403e-09
U	M22115	4-acetylphenol sulfate	Drug	Xenobiotics	M40783	X - 17686	Unknown	Unknown			0.129701	3.40838e-12
U	M34352	X - 12742	Unknown	Unknown	M40783	X - 17686	Unknown	Unknown			0.163031	2.22045e-16				x	x
U	M40142	X - 17343	Unknown	Unknown	M40783	X - 17686	Unknown	Unknown			0.153947	2.22045e-16				x	x
U	M33632	X - 12211	Unknown	Unknown	M40784	X - 12379	Unknown	Unknown			0.134667	4.87832e-13				x	x
U	M34289	X - 12680	Unknown	Unknown	M40784	X - 12379	Unknown	Unknown			0.125013	1.99816e-11				x	x
U	M39561	X - 16975	Unknown	Unknown	M40784	X - 12379	Unknown	Unknown			0.123733	3.20179e-11				x	x
U	M27513	indoleacetate	Tryptophan Metabolism	Amino Acid	M40785	X - 17688	Unknown	Unknown			0.224154	2.22045e-16
U	M34355	X - 12745	Unknown	Unknown	M40785	X - 17688	Unknown	Unknown			0.226406	2.22045e-16				x	x
U	M35732	X - 13837	Unknown	Unknown	M40790	X - 17693	Unknown	Unknown			0.102931	3.49653e-08				x	x
U	M40131	X - 16570	Unknown	Unknown	M40790	X - 17693	Unknown	Unknown			0.104311	2.28474e-08				x	x
U	M40153	X - 17346	Unknown	Unknown	M40792	X - 17695	Unknown	Unknown			0.191588	2.22045e-16				x	x
U	M40790	X - 17693	Unknown	Unknown	M40792	X - 17695	Unknown	Unknown			0.152827	2.22045e-16				x	x
U	M35436	hexanoylglycine	Fatty Acid Metabolism(Acyl Glycine)	Lipid	M40796	X - 17699	Unknown	Unknown			0.108875	5.38194e-09
U	M35532	X - 13722	Unknown	Unknown	M40796	X - 17699	Unknown	Unknown			0.135132	4.05009e-13				x	x
U	M34355	X - 12745	Unknown	Unknown	M40798	X - 17701	Unknown	Unknown			0.232797	2.22045e-16				x	x
U	M38608	tetrahydrocortisone	Steroid	Lipid	M40803	X - 17340	Unknown	Unknown			0.271484	2.22045e-16
U	M33656	X - 12234	Unknown	Unknown	M40817	X - 17717	Unknown	Unknown			0.136633	2.21378e-13				x	x
U	M36278	X - 14352	Unknown	Unknown	M40817	X - 17717	Unknown	Unknown			0.132146	1.32072e-12				x	x
U	M34235	X - 12636	Unknown	Unknown	M40821	X - 12824	Unknown	Unknown			0.19921	2.22045e-16				x	x
U	M34236	X - 12637	Unknown	Unknown	M40821	X - 12824	Unknown	Unknown			0.168045	2.22045e-16				x	x
U	M35436	hexanoylglycine	Fatty Acid Metabolism(Acyl Glycine)	Lipid	M40821	X - 12824	Unknown	Unknown			0.130581	2.42872e-12
U	M34343	X - 12733	Unknown	Unknown	M40841	X - 17739	Unknown	Unknown			0.14826	1.55431e-15				x	x
U	M33633	X - 12212	Unknown	Unknown	M41226	X - 18123	Unknown	Unknown			0.172492	2.22045e-16				x	x
U	M40479	2-oxindole-3-acetate	Food Component/Plant	Xenobiotics	M41226	X - 18123	Unknown	Unknown			0.196348	2.22045e-16
U	M34495	X - 12812	Unknown	Unknown	M41345	X - 18241	Unknown	Unknown			0.105667	1.49643e-08				x	x
U	M37885	X - 15636	Unknown	Unknown	M41345	X - 18241	Unknown	Unknown			0.181816	2.22045e-16				x	x
U	M34314	X - 12704	Unknown	Unknown	M41360	X - 18256	Unknown	Unknown			0.13456	5.09148e-13				x	x
U	M39600	3-hydroxyhippurate	Benzoate Metabolism	Xenobiotics	M41360	X - 18256	Unknown	Unknown			0.156939	2.22045e-16
U	M40111	X - 17313	Unknown	Unknown	M41360	X - 18256	Unknown	Unknown			0.18837	2.22045e-16				x	x
U	M40817	X - 17717	Unknown	Unknown	M41560	X - 18342	Unknown	Unknown			0.147449	2.44249e-15				x	x
U	M33656	X - 12234	Unknown	Unknown	M41563	X - 18345	Unknown	Unknown			0.176202	2.22045e-16				x	x
U	M36244	X - 14318	Unknown	Unknown	M41563	X - 18345	Unknown	Unknown			0.158902	2.22045e-16				x	x
U	M36278	X - 14352	Unknown	Unknown	M41563	X - 18345	Unknown	Unknown			0.203854	2.22045e-16				x	x
U	M33656	X - 12234	Unknown	Unknown	M41586	X - 18367	Unknown	Unknown			0.175074	2.22045e-16				x	x
U	M36278	X - 14352	Unknown	Unknown	M41586	X - 18367	Unknown	Unknown			0.20078	2.22045e-16				x	x
U	M40817	X - 17717	Unknown	Unknown	M41586	X - 18367	Unknown	Unknown			0.13968	6.37268e-14				x	x
U	M41563	X - 18345	Unknown	Unknown	M41586	X - 18367	Unknown	Unknown			0.143044	1.55431e-14				x	x
U	M36978	X - 14951	Unknown	Unknown	M41783	X - 18554	Unknown	Unknown			0.142398	2.04281e-14				x	x
U	M35532	X - 13722	Unknown	Unknown	M41837	X - 18603	Unknown	Unknown			0.141082	3.55271e-14				x	x
U	M31536	N-(2-furoyl)glycine	Food Component/Plant	Xenobiotics	M42040	5-hydroxymethyl-2-furoic acid	Phenylalanine and Tyrosine Metabolism	Amino Acid			0.149975	6.66134e-16
U	M33531	X - 12116	Unknown	Unknown	M42040	5-hydroxymethyl-2-furoic acid	Phenylalanine and Tyrosine Metabolism	Amino Acid			0.129588	3.56004e-12
U	M34352	X - 12742	Unknown	Unknown	M42040	5-hydroxymethyl-2-furoic acid	Phenylalanine and Tyrosine Metabolism	Amino Acid			0.116151	4.74166e-10
U	M40783	X - 17686	Unknown	Unknown	M42040	5-hydroxymethyl-2-furoic acid	Phenylalanine and Tyrosine Metabolism	Amino Acid			0.134787	4.64961e-13
U	M27513	indoleacetate	Tryptophan Metabolism	Amino Acid	M42087	indoleacetylglutamine	Tryptophan Metabolism	Amino Acid			0.112121	1.85567e-09				x	x
U	M40785	X - 17688	Unknown	Unknown	M42087	indoleacetylglutamine	Tryptophan Metabolism	Amino Acid			0.162334	2.22045e-16
U	M33066	X - 10593	Unknown	Unknown	M42271	X - 18886	Unknown	Unknown			0.125654	1.5751e-11				x	x
U	M35127	pro-hydroxy-pro	Urea cycle; Arginine and Proline Metabolism	Amino Acid	M42312	X - 18927	Unknown	Unknown			0.139648	6.43929e-14
U	M33541	X - 12126	Unknown	Unknown	M42322	X - 18935	Unknown	Unknown			0.280265	2.22045e-16				x	x
U	M33637	X - 12216	Unknown	Unknown	M42322	X - 18935	Unknown	Unknown			0.32243	2.22045e-16				x	x
U	M21133	4-hydroxybenzoate	Benzoate Metabolism	Xenobiotics	M42330	X - 18943	Unknown	Unknown			0.142392	2.04281e-14
U	M35527	4-hydroxyhippurate	Benzoate Metabolism	Xenobiotics	M42330	X - 18943	Unknown	Unknown			0.103422	3.00712e-08
U	M34355	X - 12745	Unknown	Unknown	M42342	X - 18955	Unknown	Unknown			0.141	3.68594e-14				x	x
U	M40798	X - 17701	Unknown	Unknown	M42342	X - 18955	Unknown	Unknown			0.111298	2.43816e-09				x	x
U	M39346	alpha-CEHC glucuronide*	Tocopherol Metabolism	Cofactors and Vitamins	M42352	X - 18965	Unknown	Unknown			0.118684	1.96318e-10
U	M39346	alpha-CEHC glucuronide*	Tocopherol Metabolism	Cofactors and Vitamins	M42381	gamma-CEHC glucuronide*	Tocopherol Metabolism	Cofactors and Vitamins			0.234119	2.22045e-16				x	x
U	M40833	X - 17733	Unknown	Unknown	M42381	gamma-CEHC glucuronide*	Tocopherol Metabolism	Cofactors and Vitamins			0.192411	2.22045e-16
U	M35536	X - 13726	Unknown	Unknown	M42493	4-methylcatechol sulfate	Benzoate Metabolism	Xenobiotics			0.418869	2.22045e-16
U	M34348	X - 12738	Unknown	Unknown	M42494	3-methyl catechol sulfate (1)	Benzoate Metabolism	Xenobiotics			0.141649	2.79776e-14
U	M34511	X - 12828	Unknown	Unknown	M42494	3-methyl catechol sulfate (1)	Benzoate Metabolism	Xenobiotics			0.175051	2.22045e-16
U	M36845	o-cresol sulfate	Phenylalanine and Tyrosine Metabolism	Amino Acid	M42494	3-methyl catechol sulfate (1)	Benzoate Metabolism	Xenobiotics			0.198202	2.22045e-16
U	M36845	o-cresol sulfate	Phenylalanine and Tyrosine Metabolism	Amino Acid	M42495	3-methyl catechol sulfate (2)	Benzoate Metabolism	Xenobiotics			0.136594	2.24931e-13
U	M42494	3-methyl catechol sulfate (1)	Benzoate Metabolism	Xenobiotics	M42495	3-methyl catechol sulfate (2)	Benzoate Metabolism	Xenobiotics			0.167803	2.22045e-16				x	x
U	M39523	X - 16940	Unknown	Unknown	M42566	3-methyluracil	Pyrimidine Metabolism, Uracil containing	Nucleotide			0.572535	2.22045e-16
U	M15676	3-methyl-2-oxovalerate	Leucine, Isoleucine and Valine Metabolism	Amino Acid	M43231	6-oxopiperidine-2-carboxylic acid	Drug	Xenobiotics			0.11039	3.28671e-09
U	M33508	X - 12093	Unknown	Unknown	M43255	N-acetyl-1-methylhistidine*	Histidine Metabolism	Amino Acid			0.126192	1.28875e-11
U	M33646	X - 12225	Unknown	Unknown	M43255	N-acetyl-1-methylhistidine*	Histidine Metabolism	Amino Acid			0.184447	2.22045e-16
U	M33942	N-acetylasparagine	Alanine and Aspartate Metabolism	Amino Acid	M43255	N-acetyl-1-methylhistidine*	Histidine Metabolism	Amino Acid			0.109674	4.15346e-09					x
U	M15677	3-methylhistidine	Histidine Metabolism	Amino Acid	M43256	N-acetyl-3-methylhistidine*	Histidine Metabolism	Amino Acid			0.205019	2.22045e-16				x	x
U	M36856	X - 14838	Unknown	Unknown	M43256	N-acetyl-3-methylhistidine*	Histidine Metabolism	Amino Acid			0.195766	2.22045e-16
U	M40452	2-oxo-1-pyrrolidinepropionate	Chemical	Xenobiotics	M43258	acisoga	Polyamine Metabolism	Amino Acid			0.10661	1.11117e-08
U	M15753	hippurate	Benzoate Metabolism	Xenobiotics	M43265	phenylcarnitine*	Chemical	Xenobiotics			0.102378	4.13976e-08					x
U	M40121	X - 17323	Unknown	Unknown	M43265	phenylcarnitine*	Chemical	Xenobiotics			0.114162	9.35428e-10
U	M33680	X - 12258	Unknown	Unknown	M43266	2-aminophenol sulfate	Chemical	Xenobiotics			0.415844	2.22045e-16
U	M35322	hydroquinone sulfate	Drug	Xenobiotics	M43266	2-aminophenol sulfate	Chemical	Xenobiotics			0.10676	1.05956e-08					x
U	M1512	picolinate	Tryptophan Metabolism	Amino Acid	M43343	2-aminooctanoate	Fatty Acid, Amino	Lipid			0.112403	1.68976e-09
U	M34524	X - 12511	Unknown	Unknown	M43343	2-aminooctanoate	Fatty Acid, Amino	Lipid			0.196182	2.22045e-16
U	M31943	3-hydroxysebacate	Fatty Acid, Monohydroxy	Lipid	M43439	X - 19779	Unknown	Unknown			0.103337	3.08625e-08
U	M33543	X - 12128	Unknown	Unknown	M43439	X - 19779	Unknown	Unknown			0.101728	5.04219e-08				x	x
U	M35493	X - 13684	Unknown	Unknown	M43488	N-acetylcarnosine	Dipeptide Derivative	Peptide			0.11386	1.03601e-09
U	M15650	N1-methyladenosine	Purine Metabolism, Adenine containing	Nucleotide	M43558	X - 19807	Unknown	Unknown			0.103482	2.95237e-08
U	M37058	succinylcarnitine	TCA Cycle	Energy	M43558	X - 19807	Unknown	Unknown			0.112627	1.56756e-09
U	M12025	cis-aconitate	TCA Cycle	Energy	M43559	X - 19808	Unknown	Unknown			0.124632	2.30049e-11
U	M38067	X - 15812	Unknown	Unknown	M43684	X - 19910	Unknown	Unknown			0.173219	2.22045e-16				x	x
U	M34350	X - 12740	Unknown	Unknown	M44763	X - 20180	Unknown	Unknown			0.107192	9.23859e-09				x	x
U	M34510	X - 12267	Unknown	Unknown	M44763	X - 20180	Unknown	Unknown			0.121907	6.22378e-11				x	x
U	M33519	X - 12104	Unknown	Unknown	M45103	X - 20502	Unknown	Unknown			0.119604	1.41895e-10				x	x
U	M33760	X - 12335	Unknown	Unknown	M45103	X - 20502	Unknown	Unknown			-0.14404	1.02141e-14				x	x
U	M33009	homostachydrine*	Food Component/Plant	Xenobiotics	M45168	X - 20567	Unknown	Unknown			0.137875	1.33671e-13
U	M35322	hydroquinone sulfate	Drug	Xenobiotics	M45168	X - 20567	Unknown	Unknown			0.131308	1.83142e-12
U	M43266	2-aminophenol sulfate	Chemical	Xenobiotics	M45168	X - 20567	Unknown	Unknown			0.168531	2.22045e-16
U	M33541	X - 12126	Unknown	Unknown	M45176	X - 20575	Unknown	Unknown			0.117102	3.4126e-10				x	x
U	M33637	X - 12216	Unknown	Unknown	M45176	X - 20575	Unknown	Unknown			0.101429	5.52073e-08				x	x
U	M42322	X - 18935	Unknown	Unknown	M45176	X - 20575	Unknown	Unknown			0.142084	2.33147e-14				x	x
U	M35532	X - 13722	Unknown	Unknown	M45179	X - 20578	Unknown	Unknown			0.137643	1.46994e-13				x	x
U	M40125	X - 17327	Unknown	Unknown	M45179	X - 20578	Unknown	Unknown			0.129881	3.18123e-12				x	x
U	M40796	X - 17699	Unknown	Unknown	M45179	X - 20578	Unknown	Unknown			0.157501	2.22045e-16				x	x
U	M41837	X - 18603	Unknown	Unknown	M45179	X - 20578	Unknown	Unknown			0.116102	4.82326e-10				x	x
U	M45175	X - 20574	Unknown	Unknown	M45179	X - 20578	Unknown	Unknown			0.126339	1.2196e-11				x	x
U	M37751	X - 15503	Unknown	Unknown	M45187	X - 20586	Unknown	Unknown			0.307367	2.22045e-16				x	x
U	M35126	phenylacetylglutamine	Phenylalanine and Tyrosine Metabolism	Amino Acid	M45189	X - 20588	Unknown	Unknown			0.209854	2.22045e-16
U	M40267	X - 17438	Unknown	Unknown	M45191	X - 20590	Unknown	Unknown			0.153349	2.22045e-16				x	x
U	M35126	phenylacetylglutamine	Phenylalanine and Tyrosine Metabolism	Amino Acid	M45199	X - 20598	Unknown	Unknown			0.207428	2.22045e-16
U	M45189	X - 20588	Unknown	Unknown	M45199	X - 20598	Unknown	Unknown			0.214648	2.22045e-16				x	x
U	M33751	X - 12329	Unknown	Unknown	M45221	X - 20620	Unknown	Unknown			0.103179	3.2405e-08				x	x
U	M34348	X - 12738	Unknown	Unknown	M45221	X - 20620	Unknown	Unknown			0.131021	2.04747e-12				x	x
U	M15667	2-isopropylmalate	Food Component/Plant	Xenobiotics	M45223	X - 20622	Unknown	Unknown			0.110244	3.44821e-09
U	M45198	X - 20597	Unknown	Unknown	M45223	X - 20622	Unknown	Unknown			0.148418	1.55431e-15				x	x
U	M34236	X - 12637	Unknown	Unknown	M45235	X - 20634	Unknown	Unknown			0.116857	3.71558e-10				x	x
U	M40121	X - 17323	Unknown	Unknown	M45235	X - 20634	Unknown	Unknown			0.107683	7.89675e-09				x	x
U	M45191	X - 20590	Unknown	Unknown	M45235	X - 20634	Unknown	Unknown			0.102524	3.95916e-08				x	x
U	M32761	X - 11444	Unknown	Unknown	M45244	X - 20643	Unknown	Unknown			0.155805	2.22045e-16				x	x
U	M40139	X - 17341	Unknown	Unknown	M45244	X - 20643	Unknown	Unknown			0.111621	2.19075e-09				x	x
U	M34363	X - 12753	Unknown	Unknown	M45404	N-acetylalliin*	Food Component/Plant	Xenobiotics			0.626621	2.22045e-16
U	M34314	X - 12704	Unknown	Unknown	M45415	3-[3-(sulfooxy)phenyl]propanoic acid	Phenylalanine and Tyrosine Metabolism	Amino Acid			0.22216	2.22045e-16
U	M39600	3-hydroxyhippurate	Benzoate Metabolism	Xenobiotics	M45415	3-[3-(sulfooxy)phenyl]propanoic acid	Phenylalanine and Tyrosine Metabolism	Amino Acid			0.202843	2.22045e-16
U	M40111	X - 17313	Unknown	Unknown	M45415	3-[3-(sulfooxy)phenyl]propanoic acid	Phenylalanine and Tyrosine Metabolism	Amino Acid			0.149511	8.88178e-16
U	M45218	X - 20617	Unknown	Unknown	M45415	3-[3-(sulfooxy)phenyl]propanoic acid	Phenylalanine and Tyrosine Metabolism	Amino Acid			0.121648	6.83291e-11
U	M33188	X - 11843	Unknown	Unknown	M45912	X - 21050	Unknown	Unknown			0.250609	2.22045e-16				x	x
U	M33195	X - 11850	Unknown	Unknown	M45912	X - 21050	Unknown	Unknown			0.222267	2.22045e-16				x	x
U	M33683	X - 12261	Unknown	Unknown	M45912	X - 21050	Unknown	Unknown			0.192795	2.22045e-16				x	x
U	M40186	X - 17366	Unknown	Unknown	M45912	X - 21050	Unknown	Unknown			0.113997	9.8897e-10				x	x
U	M31943	3-hydroxysebacate	Fatty Acid, Monohydroxy	Lipid	M46188	X - 21201	Unknown	Unknown			0.125255	1.82676e-11
U	M33508	X - 12093	Unknown	Unknown	M47101	1-methyl-2-piperidinecarboxylic acid	Chemical	Xenobiotics			0.332781	2.22045e-16
U	M33527	X - 12112	Unknown	Unknown	M47101	1-methyl-2-piperidinecarboxylic acid	Chemical	Xenobiotics			0.234845	2.22045e-16
U	M31536	N-(2-furoyl)glycine	Food Component/Plant	Xenobiotics	M47114	ferulic acid 4-sulfate	Food Component/Plant	Xenobiotics			0.104189	2.37286e-08				x	x
U	M40481	dihydroferulic acid	Food Component/Plant	Xenobiotics	M47114	ferulic acid 4-sulfate	Food Component/Plant	Xenobiotics			0.173025	2.22045e-16				x	x
U	M45198	X - 20597	Unknown	Unknown	M47114	ferulic acid 4-sulfate	Food Component/Plant	Xenobiotics			0.109831	3.9456e-09
U	M34529	X - 12846	Unknown	Unknown	M47135	11-ketoetiocholanolone glucuronide	Steroid	Lipid			0.138788	9.19265e-14
U	M38608	tetrahydrocortisone	Steroid	Lipid	M47401	5beta-pregnan-3alpha,21-diol-11,20-dione 21-glucosiduronate	Steroid	Lipid			0.176249	2.22045e-16				x	x
U	M40139	X - 17341	Unknown	Unknown	M47401	5beta-pregnan-3alpha,21-diol-11,20-dione 21-glucosiduronate	Steroid	Lipid			0.114171	9.32688e-10
U	M40803	X - 17340	Unknown	Unknown	M47401	5beta-pregnan-3alpha,21-diol-11,20-dione 21-glucosiduronate	Steroid	Lipid			0.196063	2.22045e-16
U	M35498	X - 13689	Unknown	Unknown	M47666	alpha-CEHC sulfate	Tocopherol Metabolism	Cofactors and Vitamins			0.177303	2.22045e-16
U	M39346	alpha-CEHC glucuronide*	Tocopherol Metabolism	Cofactors and Vitamins	M47666	alpha-CEHC sulfate	Tocopherol Metabolism	Cofactors and Vitamins			0.421376	2.22045e-16				x	x
U	M15500	carnitine	Carnitine Metabolism	Lipid	M53	glutamine	Glutamate Metabolism	Amino Acid			0.196516	2.22045e-16
U	M34325	X - 12715	Unknown	Unknown	M541	4-hydroxyphenylacetate	Phenylalanine and Tyrosine Metabolism	Amino Acid			0.287905	2.22045e-16
U	M40103	X - 17305	Unknown	Unknown	M541	4-hydroxyphenylacetate	Phenylalanine and Tyrosine Metabolism	Amino Acid			0.285872	2.22045e-16
U	M1123	inosine	Purine Metabolism, (Hypo)Xanthine/Inosine containing	Nucleotide	M555	adenosine	Purine Metabolism, Adenine containing	Nucleotide			0.210052	2.22045e-16					x
U	M34404	1,3,7-trimethylurate	Xanthine Metabolism	Xenobiotics	M569	caffeine	Xanthine Metabolism	Xenobiotics			0.131095	1.98996e-12				x	x
U	M15140	kynurenine	Tryptophan Metabolism	Amino Acid	M59	histidine	Histidine Metabolism	Amino Acid			0.113165	1.30933e-09					x
U	M33946	N-acetylhistidine	Histidine Metabolism	Amino Acid	M59	histidine	Histidine Metabolism	Amino Acid			0.1453	5.9952e-15				x	x
U	M54	tryptophan	Tryptophan Metabolism	Amino Acid	M59	histidine	Histidine Metabolism	Amino Acid			0.172099	2.22045e-16					x
U	M1302	methionine	Methionine, Cysteine, SAM and Taurine Metabolism	Amino Acid	M60	leucine	Leucine, Isoleucine and Valine Metabolism	Amino Acid			0.112862	1.44923e-09					x
U	M33830	lactate	Glycolysis, Gluconeogenesis, and Pyruvate Metabolism	Carbohydrate	M60	leucine	Leucine, Isoleucine and Valine Metabolism	Amino Acid			0.124308	2.59182e-11
U	M35130	N4-acetylcytidine	Pyrimidine Metabolism, Cytidine containing	Nucleotide	M60	leucine	Leucine, Isoleucine and Valine Metabolism	Amino Acid			0.118126	2.38857e-10
S	M1494	5-oxoproline	Glutathione Metabolism	Amino Acid	M1519	sucrose	Disaccharides and Oligosaccharides	Carbohydrate					0.112317	1.73889e-09
S	M1123	inosine	Purine Metabolism, (Hypo)Xanthine/Inosine containing	Nucleotide	M1573	guanosine	Purine Metabolism, Guanine containing	Nucleotide					0.3011	2.22045e-16			x
S	M15749	3-phenylpropionate (hydrocinnamate)	Phenylalanine and Tyrosine Metabolism	Amino Acid	M15958	phenylacetate	Phenylalanine and Tyrosine Metabolism	Amino Acid					0.220691	2.22045e-16		x	x
S	M12035	pelargonate (9:0)	Medium Chain Fatty Acid	Lipid	M1642	caprate (10:0)	Medium Chain Fatty Acid	Lipid					0.217803	2.22045e-16		x	x
S	M1284	threonine	Glycine, Serine and Threonine Metabolism	Amino Acid	M1649	valine	Leucine, Isoleucine and Valine Metabolism	Amino Acid					0.138833	9.03722e-14			x
S	M15958	phenylacetate	Phenylalanine and Tyrosine Metabolism	Amino Acid	M18319	5-aminovalerate	Lysine Metabolism	Amino Acid					0.103638	2.81354e-08			x
S	M18254	paraxanthine	Xanthine Metabolism	Xenobiotics	M18392	theobromine	Xanthine Metabolism	Xenobiotics					0.13202	1.38756e-12		x	x
S	M18319	5-aminovalerate	Lysine Metabolism	Amino Acid	M1898	proline	Urea cycle; Arginine and Proline Metabolism	Amino Acid					0.104626	2.0719e-08			x
S	M1898	proline	Urea cycle; Arginine and Proline Metabolism	Amino Acid	M2132	citrulline	Urea cycle; Arginine and Proline Metabolism	Amino Acid					0.111821	2.05023e-09		x	x
S	M22130	phenyllactate (PLA)	Phenylalanine and Tyrosine Metabolism	Amino Acid	M22132	alpha-hydroxyisocaproate	Leucine, Isoleucine and Valine Metabolism	Amino Acid					0.10234	4.18754e-08			x
S	M15500	carnitine	Carnitine Metabolism	Lipid	M27718	creatine	Creatine Metabolism	Amino Acid					0.157808	2.22045e-16
S	M1504	nicotinate	Nicotinate and Nicotinamide Metabolism	Cofactors and Vitamins	M3127	hypoxanthine	Purine Metabolism, (Hypo)Xanthine/Inosine containing	Nucleotide					0.156537	2.22045e-16
S	M18319	5-aminovalerate	Lysine Metabolism	Amino Acid	M32197	3-(4-hydroxyphenyl)lactate	Phenylalanine and Tyrosine Metabolism	Amino Acid					0.165761	2.22045e-16			x
S	M1573	guanosine	Purine Metabolism, Guanine containing	Nucleotide	M32352	guanine	Purine Metabolism, Guanine containing	Nucleotide					0.15244	2.22045e-16		x	x
S	M15587	fucose	Pentose Metabolism	Carbohydrate	M32377	N-acetylneuraminate	Aminosugar Metabolism	Carbohydrate					0.23604	2.22045e-16			x
S	M3141	betaine	Glycine, Serine and Threonine Metabolism	Amino Acid	M32401	trigonelline (N'-methylnicotinate)	Nicotinate and Nicotinamide Metabolism	Cofactors and Vitamins					0.11086	2.8165e-09
S	M32198	acetylcarnitine	Fatty Acid Metabolism(Acyl Carnitine)	Lipid	M32412	butyrylcarnitine	Fatty Acid Metabolism (also BCAA Metabolism)	Lipid					0.130106	2.91722e-12			x
S	M32198	acetylcarnitine	Fatty Acid Metabolism(Acyl Carnitine)	Lipid	M32452	propionylcarnitine	Fatty Acid Metabolism (also BCAA Metabolism)	Lipid					0.273605	2.22045e-16			x
S	M12035	pelargonate (9:0)	Medium Chain Fatty Acid	Lipid	M32492	caprylate (8:0)	Medium Chain Fatty Acid	Lipid					0.156632	2.22045e-16		x	x
S	M32489	caproate (6:0)	Medium Chain Fatty Acid	Lipid	M32492	caprylate (8:0)	Medium Chain Fatty Acid	Lipid					0.149153	1.11022e-15		x	x
S	M1437	succinate	TCA Cycle	Energy	M32623	urea	Urea cycle; Arginine and Proline Metabolism	Amino Acid					0.120792	9.29392e-11
S	M21239	8-hydroxyoctanoate	Fatty Acid, Monohydroxy	Lipid	M32793	X - 11476	Unknown	Unknown					0.101637	5.18357e-08
S	M21239	8-hydroxyoctanoate	Fatty Acid, Monohydroxy	Lipid	M32825	X - 11508	Unknown	Unknown					0.168336	2.22045e-16
S	M1519	sucrose	Disaccharides and Oligosaccharides	Carbohydrate	M32999	Isobar: glucose, fructose, mannose, galactose, allose, altrose, etc.	Fructose, Mannose and Galactose Metabolism	Carbohydrate					0.136256	2.57794e-13			x
S	M15910	maltotetraose	Glycogen Metabolism	Carbohydrate	M32999	Isobar: glucose, fructose, mannose, galactose, allose, altrose, etc.	Fructose, Mannose and Galactose Metabolism	Carbohydrate					0.163682	2.22045e-16			x
S	M15753	hippurate	Benzoate Metabolism	Xenobiotics	M33442	pseudouridine	Pyrimidine Metabolism, Uracil containing	Nucleotide					0.196287	2.22045e-16
S	M32553	phenol sulfate	Phenylalanine and Tyrosine Metabolism	Amino Acid	M33442	pseudouridine	Pyrimidine Metabolism, Uracil containing	Nucleotide					0.114517	8.29447e-10
S	M32489	caproate (6:0)	Medium Chain Fatty Acid	Lipid	M33443	valerate	Short Chain Fatty Acid	Lipid					0.232498	2.22045e-16			x
S	M32492	caprylate (8:0)	Medium Chain Fatty Acid	Lipid	M33443	valerate	Short Chain Fatty Acid	Lipid					0.142069	2.35367e-14			x
S	M1504	nicotinate	Nicotinate and Nicotinamide Metabolism	Cofactors and Vitamins	M33471	nicotinate ribonucleoside*	Nicotinate and Nicotinamide Metabolism	Cofactors and Vitamins					0.183368	2.22045e-16		x	x
S	M1494	5-oxoproline	Glutathione Metabolism	Amino Acid	M33830	lactate	Glycolysis, Gluconeogenesis, and Pyruvate Metabolism	Carbohydrate					0.143409	1.33227e-14
S	M1519	sucrose	Disaccharides and Oligosaccharides	Carbohydrate	M33830	lactate	Glycolysis, Gluconeogenesis, and Pyruvate Metabolism	Carbohydrate					0.140702	4.17444e-14			x
S	M32197	3-(4-hydroxyphenyl)lactate	Phenylalanine and Tyrosine Metabolism	Amino Acid	M33937	alpha-hydroxyisovalerate	Leucine, Isoleucine and Valine Metabolism	Amino Acid					0.152626	2.22045e-16			x
S	M1587	N-acetylleucine	Leucine, Isoleucine and Valine Metabolism	Amino Acid	M33950	N-acetylphenylalanine	Phenylalanine and Tyrosine Metabolism	Amino Acid					0.300117	2.22045e-16			x
S	M15753	hippurate	Benzoate Metabolism	Xenobiotics	M34395	1-methylurate	Xanthine Metabolism	Xenobiotics					0.224011	2.22045e-16			x
S	M1604	urate	Purine Metabolism, (Hypo)Xanthine/Inosine containing	Nucleotide	M34395	1-methylurate	Xanthine Metabolism	Xenobiotics					0.105138	1.76586e-08
S	M18254	paraxanthine	Xanthine Metabolism	Xenobiotics	M34395	1-methylurate	Xanthine Metabolism	Xenobiotics					0.127186	8.87446e-12		x	x
S	M1600	phosphoethanolamine	Phospholipid Metabolism	Lipid	M34396	choline phosphate	Phospholipid Metabolism	Lipid					0.120724	9.51998e-11		x	x
S	M1600	phosphoethanolamine	Phospholipid Metabolism	Lipid	M34425	phosphate	Oxidative Phosphorylation	Energy					0.170019	2.22045e-16
S	M1604	urate	Purine Metabolism, (Hypo)Xanthine/Inosine containing	Nucleotide	M34425	phosphate	Oxidative Phosphorylation	Energy					0.159227	2.22045e-16
S	M20675	1,5-anhydroglucitol (1,5-AG)	Glycolysis, Gluconeogenesis, and Pyruvate Metabolism	Carbohydrate	M34425	phosphate	Oxidative Phosphorylation	Energy					0.105201	1.73152e-08
S	M15506	choline	Phospholipid Metabolism	Lipid	M34453	X - 12776	Unknown	Unknown					-0.101351	5.65179e-08
S	M34425	phosphate	Oxidative Phosphorylation	Energy	M34453	X - 12776	Unknown	Unknown					0.122812	4.48213e-11
S	M33026	X - 11684	Unknown	Unknown	M34486	X - 12803	Unknown	Unknown					0.427098	2.22045e-16		x	x
S	M22177	levulinate (4-oxovalerate)	Food Component/Plant	Xenobiotics	M34585	4-hydroxybutyrate (GHB)	Fatty Acid, Monohydroxy	Lipid					0.11896	1.78159e-10
S	M33659	X - 12237	Unknown	Unknown	M34585	4-hydroxybutyrate (GHB)	Fatty Acid, Monohydroxy	Lipid					0.115863	5.23582e-10
S	M15910	maltotetraose	Glycogen Metabolism	Carbohydrate	M34628	X - 12944	Unknown	Unknown					0.119687	1.37752e-10
S	M32489	caproate (6:0)	Medium Chain Fatty Acid	Lipid	M34732	isovalerate	Leucine, Isoleucine and Valine Metabolism	Amino Acid					0.164837	2.22045e-16
S	M33443	valerate	Short Chain Fatty Acid	Lipid	M34732	isovalerate	Leucine, Isoleucine and Valine Metabolism	Amino Acid					0.257375	2.22045e-16
S	M33199	X - 11854	Unknown	Unknown	M34902	X - 13205	Unknown	Unknown					0.215	2.22045e-16		x	x
S	M18392	theobromine	Xanthine Metabolism	Xenobiotics	M34927	X - 13230	Unknown	Unknown					0.103648	2.8045e-08
S	M27718	creatine	Creatine Metabolism	Amino Acid	M34927	X - 13230	Unknown	Unknown					0.103895	2.59908e-08
S	M33442	pseudouridine	Pyrimidine Metabolism, Uracil containing	Nucleotide	M35157	N6-carbamoylthreonyladenosine	Purine Metabolism, Adenine containing	Nucleotide					0.102653	3.80661e-08			x
S	M1642	caprate (10:0)	Medium Chain Fatty Acid	Lipid	M35314	X - 13537	Unknown	Unknown					0.110917	2.76499e-09
S	M32553	phenol sulfate	Phenylalanine and Tyrosine Metabolism	Amino Acid	M35320	catechol sulfate	Benzoate Metabolism	Xenobiotics					0.127601	7.58882e-12
S	M33442	pseudouridine	Pyrimidine Metabolism, Uracil containing	Nucleotide	M35320	catechol sulfate	Benzoate Metabolism	Xenobiotics					0.12932	3.94507e-12
S	M35314	X - 13537	Unknown	Unknown	M35464	X - 13671	Unknown	Unknown					0.225012	2.22045e-16		x	x
S	M18362	azelate (nonanedioate)	Fatty Acid, Dicarboxylate	Lipid	M35671	undecanedioate	Fatty Acid, Dicarboxylate	Lipid					0.231392	2.22045e-16		x	x
S	M33199	X - 11854	Unknown	Unknown	M36004	X - 14081	Unknown	Unknown					0.194864	2.22045e-16		x	x
S	M34902	X - 13205	Unknown	Unknown	M36004	X - 14081	Unknown	Unknown					0.157034	2.22045e-16		x	x
S	M15753	hippurate	Benzoate Metabolism	Xenobiotics	M36103	p-cresol sulfate	Phenylalanine and Tyrosine Metabolism	Amino Acid					0.229539	2.22045e-16
S	M32553	phenol sulfate	Phenylalanine and Tyrosine Metabolism	Amino Acid	M36103	p-cresol sulfate	Phenylalanine and Tyrosine Metabolism	Amino Acid					0.169248	2.22045e-16		x	x
S	M33442	pseudouridine	Pyrimidine Metabolism, Uracil containing	Nucleotide	M36103	p-cresol sulfate	Phenylalanine and Tyrosine Metabolism	Amino Acid					0.165482	2.22045e-16
S	M31530	threonylphenylalanine	Dipeptide	Peptide	M36122	X - 14196	Unknown	Unknown					0.153689	2.22045e-16
S	M18254	paraxanthine	Xanthine Metabolism	Xenobiotics	M36399	X - 14473	Unknown	Unknown					0.11789	2.59345e-10
S	M3141	betaine	Glycine, Serine and Threonine Metabolism	Amino Acid	M36752	N6-acetyllysine	Lysine Metabolism	Amino Acid					0.187278	2.22045e-16			x
S	M34692	X - 13007	Unknown	Unknown	M36931	X - 14904	Unknown	Unknown					0.356321	2.22045e-16		x	x
S	M15587	fucose	Pentose Metabolism	Carbohydrate	M36979	X - 14952	Unknown	Unknown					0.246964	2.22045e-16
S	M32377	N-acetylneuraminate	Aminosugar Metabolism	Carbohydrate	M36979	X - 14952	Unknown	Unknown					0.177829	2.22045e-16
S	M22130	phenyllactate (PLA)	Phenylalanine and Tyrosine Metabolism	Amino Acid	M37254	2-hydroxyglutarate	Fatty Acid, Dicarboxylate	Lipid					0.131522	1.68532e-12
S	M32197	3-(4-hydroxyphenyl)lactate	Phenylalanine and Tyrosine Metabolism	Amino Acid	M37254	2-hydroxyglutarate	Fatty Acid, Dicarboxylate	Lipid					0.129213	4.11049e-12
S	M34425	phosphate	Oxidative Phosphorylation	Energy	M37254	2-hydroxyglutarate	Fatty Acid, Dicarboxylate	Lipid					-0.128818	4.77907e-12
S	M35464	X - 13671	Unknown	Unknown	M37536	12-HETE	Eicosanoid	Lipid					0.153123	2.22045e-16
S	M18369	gamma-glutamylleucine	Gamma-glutamyl Amino Acid	Peptide	M37539	gamma-glutamylmethionine	Gamma-glutamyl Amino Acid	Peptide					0.136472	2.36255e-13		x	x
S	M34692	X - 13007	Unknown	Unknown	M37752	13-HODE + 9-HODE	Fatty Acid, Monohydroxy	Lipid					0.117201	3.29737e-10
S	M35464	X - 13671	Unknown	Unknown	M37752	13-HODE + 9-HODE	Fatty Acid, Monohydroxy	Lipid					0.219302	2.22045e-16
S	M37536	12-HETE	Eicosanoid	Lipid	M37752	13-HODE + 9-HODE	Fatty Acid, Monohydroxy	Lipid					0.1788	2.22045e-16			x
S	M34692	X - 13007	Unknown	Unknown	M37924	X - 15675	Unknown	Unknown					0.158502	2.22045e-16		x	x
S	M35314	X - 13537	Unknown	Unknown	M37924	X - 15675	Unknown	Unknown					0.135032	4.21663e-13		x	x
S	M35464	X - 13671	Unknown	Unknown	M37924	X - 15675	Unknown	Unknown					0.128198	6.05227e-12		x	x
S	M37752	13-HODE + 9-HODE	Fatty Acid, Monohydroxy	Lipid	M37924	X - 15675	Unknown	Unknown					0.114895	7.29161e-10
S	M1638	arginine	Urea cycle; Arginine and Proline Metabolism	Amino Acid	M38256	X - 15907	Unknown	Unknown					0.138798	9.14824e-14
S	M33681	X - 12259	Unknown	Unknown	M38276	2,3-dihydroxyisovalerate	Food Component/Plant	Xenobiotics					0.107592	8.13151e-09
S	M35321	X - 13543	Unknown	Unknown	M38783	glutathione, oxidized (GSSG)	Glutathione Metabolism	Amino Acid					0.226379	2.22045e-16
S	M33199	X - 11854	Unknown	Unknown	M39185	X - 16612	Unknown	Unknown					0.161365	2.22045e-16		x	x
S	M34902	X - 13205	Unknown	Unknown	M39185	X - 16612	Unknown	Unknown					0.247589	2.22045e-16		x	x
S	M36004	X - 14081	Unknown	Unknown	M39185	X - 16612	Unknown	Unknown					0.148986	1.11022e-15		x	x
S	M37938	X - 15689	Unknown	Unknown	M39199	X - 16626	Unknown	Unknown					0.205961	2.22045e-16		x	x
S	M22155	cis, cis-muconic acid	Benzoate Metabolism	Xenobiotics	M39583	mevalonate	Mevalonate Metabolism	Lipid					0.116846	3.72972e-10
S	M34585	4-hydroxybutyrate (GHB)	Fatty Acid, Monohydroxy	Lipid	M39583	mevalonate	Mevalonate Metabolism	Lipid					0.102842	3.59209e-08			x
S	M15749	3-phenylpropionate (hydrocinnamate)	Phenylalanine and Tyrosine Metabolism	Amino Acid	M39587	3-(4-hydroxyphenyl)propionate	Phenylalanine and Tyrosine Metabolism	Amino Acid					0.219526	2.22045e-16		x	x
S	M15958	phenylacetate	Phenylalanine and Tyrosine Metabolism	Amino Acid	M39587	3-(4-hydroxyphenyl)propionate	Phenylalanine and Tyrosine Metabolism	Amino Acid					0.171033	2.22045e-16		x	x
S	M33659	X - 12237	Unknown	Unknown	M396	glutarate (pentanedioate)	Lysine Metabolism	Amino Acid					0.108784	5.54329e-09
S	M33681	X - 12259	Unknown	Unknown	M396	glutarate (pentanedioate)	Lysine Metabolism	Amino Acid					0.10427	2.31385e-08
S	M35314	X - 13537	Unknown	Unknown	M39837	docosadioate	Fatty Acid, Dicarboxylate	Lipid					0.124941	2.05216e-11
S	M35464	X - 13671	Unknown	Unknown	M39837	docosadioate	Fatty Acid, Dicarboxylate	Lipid					0.154679	2.22045e-16
S	M37536	12-HETE	Eicosanoid	Lipid	M39837	docosadioate	Fatty Acid, Dicarboxylate	Lipid					0.138135	1.20126e-13			x
S	M37752	13-HODE + 9-HODE	Fatty Acid, Monohydroxy	Lipid	M39837	docosadioate	Fatty Acid, Dicarboxylate	Lipid					0.162206	2.22045e-16			x
S	M36979	X - 14952	Unknown	Unknown	M39900	Lewis X trisaccharide	Disaccharides and Oligosaccharides	Carbohydrate					0.144154	9.76996e-15
S	M31530	threonylphenylalanine	Dipeptide	Peptide	M40008	isoleucylglycine	Dipeptide	Peptide					0.245846	2.22045e-16		x	x
S	M36122	X - 14196	Unknown	Unknown	M40008	isoleucylglycine	Dipeptide	Peptide					0.184375	2.22045e-16
S	M1898	proline	Urea cycle; Arginine and Proline Metabolism	Amino Acid	M40703	prolylglycine	Dipeptide	Peptide					0.178195	2.22045e-16
S	M18319	5-aminovalerate	Lysine Metabolism	Amino Acid	M40730	imidazole propionate	Histidine Metabolism	Amino Acid					0.127372	8.27227e-12			x
S	M37938	X - 15689	Unknown	Unknown	M41213	X - 18111	Unknown	Unknown					0.111307	2.43102e-09		x	x
S	M39199	X - 16626	Unknown	Unknown	M41213	X - 18111	Unknown	Unknown					0.142461	1.9984e-14		x	x
S	M37938	X - 15689	Unknown	Unknown	M41215	X - 18113	Unknown	Unknown					0.172189	2.22045e-16		x	x
S	M39199	X - 16626	Unknown	Unknown	M41215	X - 18113	Unknown	Unknown					0.172535	2.22045e-16		x	x
S	M41213	X - 18111	Unknown	Unknown	M41215	X - 18113	Unknown	Unknown					0.255605	2.22045e-16		x	x
S	M33199	X - 11854	Unknown	Unknown	M41243	X - 18140	Unknown	Unknown					0.119386	1.53249e-10		x	x
S	M34902	X - 13205	Unknown	Unknown	M41243	X - 18140	Unknown	Unknown					0.143725	1.15463e-14		x	x
S	M36004	X - 14081	Unknown	Unknown	M41243	X - 18140	Unknown	Unknown					0.119122	1.68292e-10		x	x
S	M31530	threonylphenylalanine	Dipeptide	Peptide	M41548	X - 18330	Unknown	Unknown					0.128394	5.61706e-12
S	M1508	pantothenate	Pantothenate and CoA Metabolism	Cofactors and Vitamins	M41921	X - 18672	Unknown	Unknown					0.114147	9.40131e-10
S	M18319	5-aminovalerate	Lysine Metabolism	Amino Acid	M42101	putrescine	Polyamine Metabolism	Amino Acid					0.195483	2.22045e-16			x
S	M41783	X - 18554	Unknown	Unknown	M42193	X - 18808	Unknown	Unknown					0.228878	2.22045e-16		x	x
S	M33199	X - 11854	Unknown	Unknown	M42383	X - 18983	Unknown	Unknown					0.12897	4.51017e-12		x	x
S	M34902	X - 13205	Unknown	Unknown	M42383	X - 18983	Unknown	Unknown					0.179237	2.22045e-16		x	x
S	M36004	X - 14081	Unknown	Unknown	M42383	X - 18983	Unknown	Unknown					0.150399	6.66134e-16		x	x
S	M39185	X - 16612	Unknown	Unknown	M42383	X - 18983	Unknown	Unknown					0.136591	2.25153e-13		x	x
S	M32793	X - 11476	Unknown	Unknown	M42492	10-hydroxydecanoic acid	Fatty Acid, Monohydroxy	Lipid					0.148586	1.33227e-15
S	M32825	X - 11508	Unknown	Unknown	M42492	10-hydroxydecanoic acid	Fatty Acid, Monohydroxy	Lipid					0.106356	1.20427e-08
S	M34628	X - 12944	Unknown	Unknown	M42582	pyruvate	Glycolysis, Gluconeogenesis, and Pyruvate Metabolism	Carbohydrate					0.106551	1.1322e-08
S	M15910	maltotetraose	Glycogen Metabolism	Carbohydrate	M42741	X - 19265	Unknown	Unknown					0.247076	2.22045e-16
S	M1649	valine	Leucine, Isoleucine and Valine Metabolism	Amino Acid	M42741	X - 19265	Unknown	Unknown					0.103684	2.77401e-08
S	M32412	butyrylcarnitine	Fatty Acid Metabolism (also BCAA Metabolism)	Lipid	M42741	X - 19265	Unknown	Unknown					0.101308	5.7251e-08
S	M34628	X - 12944	Unknown	Unknown	M42741	X - 19265	Unknown	Unknown					0.109449	4.4693e-09		x	x
S	M37442	vanillin	Food Component/Plant	Xenobiotics	M43042	X - 19489	Unknown	Unknown					0.125806	1.48817e-11
S	M34692	X - 13007	Unknown	Unknown	M43049	X - 19496	Unknown	Unknown					0.124627	2.30493e-11		x	x
S	M37924	X - 15675	Unknown	Unknown	M43049	X - 19496	Unknown	Unknown					0.107238	9.1039e-09		x	x
S	M41783	X - 18554	Unknown	Unknown	M43049	X - 19496	Unknown	Unknown					0.107107	9.49029e-09		x	x
S	M41921	X - 18672	Unknown	Unknown	M43049	X - 19496	Unknown	Unknown					0.147959	1.77636e-15		x	x
S	M18362	azelate (nonanedioate)	Fatty Acid, Dicarboxylate	Lipid	M43128	X - 19572	Unknown	Unknown					0.103158	3.2609e-08
S	M41921	X - 18672	Unknown	Unknown	M43128	X - 19572	Unknown	Unknown					0.295003	2.22045e-16		x	x
S	M43049	X - 19496	Unknown	Unknown	M43128	X - 19572	Unknown	Unknown					0.11358	1.13873e-09		x	x
S	M3141	betaine	Glycine, Serine and Threonine Metabolism	Amino Acid	M43249	N-delta-acetylornithine*	Urea cycle; Arginine and Proline Metabolism	Amino Acid					0.102474	4.02035e-08			x
S	M36752	N6-acetyllysine	Lysine Metabolism	Amino Acid	M43249	N-delta-acetylornithine*	Urea cycle; Arginine and Proline Metabolism	Amino Acid					0.163747	2.22045e-16			x
S	M40730	imidazole propionate	Histidine Metabolism	Amino Acid	M43249	N-delta-acetylornithine*	Urea cycle; Arginine and Proline Metabolism	Amino Acid					0.104277	2.30927e-08			x
S	M41213	X - 18111	Unknown	Unknown	M43292	X - 19703	Unknown	Unknown					0.124269	2.62972e-11		x	x
S	M43111	X - 19555	Unknown	Unknown	M43292	X - 19703	Unknown	Unknown					0.144477	8.43769e-15		x	x
S	M32197	3-(4-hydroxyphenyl)lactate	Phenylalanine and Tyrosine Metabolism	Amino Acid	M43446	lauryl sulfate	Chemical	Xenobiotics					-0.110416	3.2591e-09
S	M1898	proline	Urea cycle; Arginine and Proline Metabolism	Amino Acid	M43558	X - 19807	Unknown	Unknown					-0.107284	8.97079e-09
S	M27718	creatine	Creatine Metabolism	Amino Acid	M43558	X - 19807	Unknown	Unknown					-0.132299	1.24389e-12
S	M34453	X - 12776	Unknown	Unknown	M43558	X - 19807	Unknown	Unknown					0.272255	2.22045e-16		x	x
S	M34927	X - 13230	Unknown	Unknown	M43558	X - 19807	Unknown	Unknown					-0.223612	2.22045e-16		x	x
S	M31530	threonylphenylalanine	Dipeptide	Peptide	M43607	X - 19835	Unknown	Unknown					0.225021	2.22045e-16
S	M40008	isoleucylglycine	Dipeptide	Peptide	M43607	X - 19835	Unknown	Unknown					0.123924	2.98495e-11
S	M41548	X - 18330	Unknown	Unknown	M43607	X - 19835	Unknown	Unknown					0.238809	2.22045e-16		x	x
S	M1638	arginine	Urea cycle; Arginine and Proline Metabolism	Amino Acid	M43608	X - 19836	Unknown	Unknown					0.102108	4.49441e-08
S	M1898	proline	Urea cycle; Arginine and Proline Metabolism	Amino Acid	M43608	X - 19836	Unknown	Unknown					0.105987	1.35285e-08
S	M3127	hypoxanthine	Purine Metabolism, (Hypo)Xanthine/Inosine containing	Nucleotide	M43608	X - 19836	Unknown	Unknown					0.107493	8.39274e-09
S	M18369	gamma-glutamylleucine	Gamma-glutamyl Amino Acid	Peptide	M43613	X - 19841	Unknown	Unknown					0.10906	5.07034e-09
S	M43611	X - 19839	Unknown	Unknown	M43613	X - 19841	Unknown	Unknown					0.119841	1.30435e-10		x	x
S	M18369	gamma-glutamylleucine	Gamma-glutamyl Amino Acid	Peptide	M43615	X - 19843	Unknown	Unknown					-0.107973	7.19597e-09
S	M37539	gamma-glutamylmethionine	Gamma-glutamyl Amino Acid	Peptide	M43615	X - 19843	Unknown	Unknown					0.166788	2.22045e-16
S	M43611	X - 19839	Unknown	Unknown	M43615	X - 19843	Unknown	Unknown					0.105787	1.44089e-08		x	x
S	M43611	X - 19839	Unknown	Unknown	M43617	X - 19845	Unknown	Unknown					0.190832	2.22045e-16		x	x
S	M43617	X - 19845	Unknown	Unknown	M43619	X - 19847	Unknown	Unknown					0.10712	9.45189e-09		x	x
S	M43618	X - 19846	Unknown	Unknown	M43619	X - 19847	Unknown	Unknown					0.211682	2.22045e-16		x	x
S	M31530	threonylphenylalanine	Dipeptide	Peptide	M43620	X - 19848	Unknown	Unknown					0.143257	1.42109e-14
S	M43618	X - 19846	Unknown	Unknown	M43624	X - 19852	Unknown	Unknown					0.230343	2.22045e-16		x	x
S	M43619	X - 19847	Unknown	Unknown	M43624	X - 19852	Unknown	Unknown					0.382152	2.22045e-16		x	x
S	M1573	guanosine	Purine Metabolism, Guanine containing	Nucleotide	M43625	X - 19853	Unknown	Unknown					0.102847	3.58732e-08
S	M43620	X - 19848	Unknown	Unknown	M43625	X - 19853	Unknown	Unknown					0.385413	2.22045e-16		x	x
S	M43613	X - 19841	Unknown	Unknown	M43641	X - 19869	Unknown	Unknown					0.360587	2.22045e-16		x	x
S	M43611	X - 19839	Unknown	Unknown	M43642	X - 19870	Unknown	Unknown					0.10857	5.93931e-09		x	x
S	M43617	X - 19845	Unknown	Unknown	M43642	X - 19870	Unknown	Unknown					0.151879	2.22045e-16		x	x
S	M43619	X - 19847	Unknown	Unknown	M43642	X - 19870	Unknown	Unknown					0.103772	2.69946e-08		x	x
S	M1284	threonine	Glycine, Serine and Threonine Metabolism	Amino Acid	M443	aspartate	Alanine and Aspartate Metabolism	Amino Acid					0.2621	2.22045e-16			x
S	M2132	citrulline	Urea cycle; Arginine and Proline Metabolism	Amino Acid	M443	aspartate	Alanine and Aspartate Metabolism	Amino Acid					0.109609	4.24182e-09			x
S	M43111	X - 19555	Unknown	Unknown	M45467	X - 20849	Unknown	Unknown					0.21533	2.22045e-16		x	x
S	M43292	X - 19703	Unknown	Unknown	M45467	X - 20849	Unknown	Unknown					0.280579	2.22045e-16		x	x
S	M15500	carnitine	Carnitine Metabolism	Lipid	M48167	X - 21365	Unknown	Unknown					0.109325	4.65274e-09
S	M32198	acetylcarnitine	Fatty Acid Metabolism(Acyl Carnitine)	Lipid	M48167	X - 21365	Unknown	Unknown					0.106398	1.18838e-08
S	M37076	N-acetylserine	Glycine, Serine and Threonine Metabolism	Amino Acid	M485	spermidine	Polyamine Metabolism	Amino Acid					0.11007	3.64999e-09			x
S	M32401	trigonelline (N'-methylnicotinate)	Nicotinate and Nicotinamide Metabolism	Cofactors and Vitamins	M513	creatinine	Creatine Metabolism	Amino Acid					0.187264	2.22045e-16
S	M32672	pyroglutamine*	Glutamate Metabolism	Amino Acid	M513	creatinine	Creatine Metabolism	Amino Acid					0.130801	2.23022e-12			x
S	M34384	stachydrine	Food Component/Plant	Xenobiotics	M513	creatinine	Creatine Metabolism	Amino Acid					0.144063	9.99201e-15
S	M42193	X - 18808	Unknown	Unknown	M513	creatinine	Creatine Metabolism	Amino Acid					0.119026	1.74047e-10
S	M48167	X - 21365	Unknown	Unknown	M513	creatinine	Creatine Metabolism	Amino Acid					0.143269	1.42109e-14
S	M1123	inosine	Purine Metabolism, (Hypo)Xanthine/Inosine containing	Nucleotide	M514	cytidine	Pyrimidine Metabolism, Cytidine containing	Nucleotide					0.119262	1.60119e-10			x
S	M1573	guanosine	Purine Metabolism, Guanine containing	Nucleotide	M514	cytidine	Pyrimidine Metabolism, Cytidine containing	Nucleotide					0.126159	1.30436e-11			x
S	M41921	X - 18672	Unknown	Unknown	M5278	nicotinamide adenine dinucleotide (NAD+)	Nicotinate and Nicotinamide Metabolism	Cofactors and Vitamins					-0.111841	2.03719e-09
S	M1284	threonine	Glycine, Serine and Threonine Metabolism	Amino Acid	M53	glutamine	Glutamate Metabolism	Amino Acid					0.169279	2.22045e-16			x
S	M1898	proline	Urea cycle; Arginine and Proline Metabolism	Amino Acid	M53	glutamine	Glutamate Metabolism	Amino Acid					0.130967	2.09122e-12			x
S	M43615	X - 19843	Unknown	Unknown	M53	glutamine	Glutamate Metabolism	Amino Acid					0.120687	9.64993e-11
S	M443	aspartate	Alanine and Aspartate Metabolism	Amino Acid	M53	glutamine	Glutamate Metabolism	Amino Acid					0.110281	3.40608e-09			x
S	M1494	5-oxoproline	Glutathione Metabolism	Amino Acid	M54	tryptophan	Tryptophan Metabolism	Amino Acid					0.12609	1.33884e-11			x
S	M3127	hypoxanthine	Purine Metabolism, (Hypo)Xanthine/Inosine containing	Nucleotide	M54	tryptophan	Tryptophan Metabolism	Amino Acid					0.099828	8.91832e-08
S	M15958	phenylacetate	Phenylalanine and Tyrosine Metabolism	Amino Acid	M541	4-hydroxyphenylacetate	Phenylalanine and Tyrosine Metabolism	Amino Acid					0.265522	2.22045e-16		x	x
S	M18319	5-aminovalerate	Lysine Metabolism	Amino Acid	M541	4-hydroxyphenylacetate	Phenylalanine and Tyrosine Metabolism	Amino Acid					0.117404	3.0731e-10			x
S	M39587	3-(4-hydroxyphenyl)propionate	Phenylalanine and Tyrosine Metabolism	Amino Acid	M541	4-hydroxyphenylacetate	Phenylalanine and Tyrosine Metabolism	Amino Acid					0.12335	3.68328e-11		x	x
S	M32352	guanine	Purine Metabolism, Guanine containing	Nucleotide	M554	adenine	Purine Metabolism, Adenine containing	Nucleotide					0.134653	4.90719e-13			x
S	M514	cytidine	Pyrimidine Metabolism, Cytidine containing	Nucleotide	M554	adenine	Purine Metabolism, Adenine containing	Nucleotide					0.16485	2.22045e-16			x
S	M32401	trigonelline (N'-methylnicotinate)	Nicotinate and Nicotinamide Metabolism	Cofactors and Vitamins	M569	caffeine	Xanthine Metabolism	Xenobiotics					0.252822	2.22045e-16
S	M36399	X - 14473	Unknown	Unknown	M569	caffeine	Xanthine Metabolism	Xenobiotics					0.118122	2.39136e-10
S	M443	aspartate	Alanine and Aspartate Metabolism	Amino Acid	M57	glutamate	Glutamate Metabolism	Amino Acid					0.199986	2.22045e-16			x
S	M53	glutamine	Glutamate Metabolism	Amino Acid	M57	glutamate	Glutamate Metabolism	Amino Acid					0.14174	2.68674e-14		x	x
S	M1299	tyrosine	Phenylalanine and Tyrosine Metabolism	Amino Acid	M59	histidine	Histidine Metabolism	Amino Acid					0.153682	2.22045e-16			x
S	M1494	5-oxoproline	Glutathione Metabolism	Amino Acid	M59	histidine	Histidine Metabolism	Amino Acid					0.128593	5.20872e-12			x
S	M1638	arginine	Urea cycle; Arginine and Proline Metabolism	Amino Acid	M59	histidine	Histidine Metabolism	Amino Acid					0.109884	3.87858e-09			x
S	M1299	tyrosine	Phenylalanine and Tyrosine Metabolism	Amino Acid	M60	leucine	Leucine, Isoleucine and Valine Metabolism	Amino Acid					0.137905	1.32117e-13			x
S	M1123	inosine	Purine Metabolism, (Hypo)Xanthine/Inosine containing	Nucleotide	M606	uridine	Pyrimidine Metabolism, Uracil containing	Nucleotide					0.246746	2.22045e-16			x
S	M3127	hypoxanthine	Purine Metabolism, (Hypo)Xanthine/Inosine containing	Nucleotide	M606	uridine	Pyrimidine Metabolism, Uracil containing	Nucleotide					0.153781	2.22045e-16			x
S	M43611	X - 19839	Unknown	Unknown	M606	uridine	Pyrimidine Metabolism, Uracil containing	Nucleotide					0.12193	6.17271e-11
S	M514	cytidine	Pyrimidine Metabolism, Cytidine containing	Nucleotide	M606	uridine	Pyrimidine Metabolism, Uracil containing	Nucleotide					0.105888	1.39586e-08			x
S	M1125	isoleucine	Leucine, Isoleucine and Valine Metabolism	Amino Acid	M64	phenylalanine	Phenylalanine and Tyrosine Metabolism	Amino Acid					0.1192	1.63662e-10			x
S	M36029	X - 14105	Unknown	Unknown	M64	phenylalanine	Phenylalanine and Tyrosine Metabolism	Amino Acid					0.104986	1.85201e-08

## Sheet: intra-metabolites - intersected
Fluids	ID A	Label A	Sub A	Super A	ID B	Label B	Sub B	Super B	parcor plasma	pval plasma	parcor urine	pval urine	parcor saliva	pval saliva	6	same sub	same super
PUS	M1125	isoleucine	Leucine, Isoleucine and Valine Metabolism	Amino acid	M1649	valine	Leucine, Isoleucine and Valine Metabolism	Amino acid	0.139355	7.28306e-14	0.201504	2.22045e-16	0.186571	2.22045e-16		x	x
PUS	M18254	paraxanthine	Xanthine Metabolism	Xenobiotics	M18394	theophylline	Xanthine Metabolism	Xenobiotics	0.122882	4.36939e-11	0.122023	5.96656e-11	0.148571	1.33227e-15		x	x
PUS	M15676	3-methyl-2-oxovalerate	Leucine, Isoleucine and Valine Metabolism	Amino acid	M22116	4-methyl-2-oxopentanoate	Leucine, Isoleucine and Valine Metabolism	Amino acid	0.285232	2.22045e-16	0.113336	1.23607e-09	0.392797	2.22045e-16		x	x
PUS	M15500	carnitine	Carnitine Metabolism	Lipid	M32198	acetylcarnitine	Fatty Acid Metabolism(Acyl Carnitine)	Lipid	0.158492	2.22045e-16	0.181629	2.22045e-16	0.159411	2.22045e-16			x
PUS	M18369	gamma-glutamylleucine	Gamma-glutamyl Amino Acid	Peptide	M34456	gamma-glutamylisoleucine*	Gamma-glutamyl Amino Acid	Peptide	0.165794	2.22045e-16	0.129028	4.41047e-12	0.342629	2.22045e-16		x	x
PUS	M1125	isoleucine	Leucine, Isoleucine and Valine Metabolism	Amino acid	M60	leucine	Leucine, Isoleucine and Valine Metabolism	Amino acid	0.167123	2.22045e-16	0.32554	2.22045e-16	0.212757	2.22045e-16		x	x
PUS	M1649	valine	Leucine, Isoleucine and Valine Metabolism	Amino acid	M60	leucine	Leucine, Isoleucine and Valine Metabolism	Amino acid	0.176189	2.22045e-16	0.2121	2.22045e-16	0.172516	2.22045e-16		x	x
PU	M1299	tyrosine	Phenylalanine and Tyrosine Metabolism	Amino acid	M54	tryptophan	Tryptophan Metabolism	Amino acid	0.115925	5.12518e-10	0.281591	2.22045e-16					x
PU	M54	tryptophan	Tryptophan Metabolism	Amino acid	M64	phenylalanine	Phenylalanine and Tyrosine Metabolism	Amino acid	0.122347	5.30807e-11	0.220993	2.22045e-16					x
PS	M1125	isoleucine	Leucine, Isoleucine and Valine Metabolism	Amino acid	M15676	3-methyl-2-oxovalerate	Leucine, Isoleucine and Valine Metabolism	Amino acid	0.149618	8.88178e-16			0.12482	2.14611e-11		x	x
PS	M27718	creatine	Creatine Metabolism	Amino acid	M32672	pyroglutamine*	Glutamate Metabolism	Amino acid	-0.150617	6.66134e-16			0.203725	2.22045e-16			x
PS	M15753	hippurate	Benzoate Metabolism	Xenobiotics	M35320	catechol sulfate	Benzoate Metabolism	Xenobiotics	0.136761	2.10276e-13			0.221437	2.22045e-16		x	x
PS	M18254	paraxanthine	Xanthine Metabolism	Xenobiotics	M569	caffeine	Xanthine Metabolism	Xenobiotics	0.171507	2.22045e-16			0.266167	2.22045e-16		x	x
PS	M18394	theophylline	Xanthine Metabolism	Xenobiotics	M569	caffeine	Xanthine Metabolism	Xenobiotics	0.124686	2.25453e-11			0.124733	2.21612e-11		x	x
PS	M60	leucine	Leucine, Isoleucine and Valine Metabolism	Amino acid	M64	phenylalanine	Phenylalanine and Tyrosine Metabolism	Amino acid	0.109457	4.45669e-09			0.130006	3.0318e-12			x
US	M1299	tyrosine	Phenylalanine and Tyrosine Metabolism	Amino acid	M64	phenylalanine	Phenylalanine and Tyrosine Metabolism	Amino acid			0.278529	2.22045e-16	0.253044	2.22045e-16		x	x
P	M1508	pantothenate	Pantothenate and CoA Metabolism	Cofactors and vitamins	M33830	lactate	Glycolysis, Gluconeogenesis, and Pyruvate Metabolism	Carbohydrate	0.11418	9.296e-10
P	M3127	hypoxanthine	Purine Metabolism, (Hypo)Xanthine/Inosine containing	Nucleotide	M33830	lactate	Glycolysis, Gluconeogenesis, and Pyruvate Metabolism	Carbohydrate	0.194072	2.22045e-16
P	M1494	5-oxoproline	Glutathione Metabolism	Amino acid	M53	glutamine	Glutamate Metabolism	Amino acid	0.123812	3.11011e-11							x
P	M18369	gamma-glutamylleucine	Gamma-glutamyl Amino Acid	Peptide	M60	leucine	Leucine, Isoleucine and Valine Metabolism	Amino acid	0.111074	2.62541e-09
P	M33950	N-acetylphenylalanine	Phenylalanine and Tyrosine Metabolism	Amino acid	M64	phenylalanine	Phenylalanine and Tyrosine Metabolism	Amino acid	0.102635	3.82733e-08						x	x
U	M1649	valine	Leucine, Isoleucine and Valine Metabolism	Amino acid	M20675	1,5-anhydroglucitol (1,5-AG)	Glycolysis, Gluconeogenesis, and Pyruvate Metabolism	Carbohydrate			0.140953	3.75255e-14
U	M15500	carnitine	Carnitine Metabolism	Lipid	M32623	urea	Urea cycle; Arginine and Proline Metabolism	Amino acid			0.106522	1.1429e-08
U	M20675	1,5-anhydroglucitol (1,5-AG)	Glycolysis, Gluconeogenesis, and Pyruvate Metabolism	Carbohydrate	M33830	lactate	Glycolysis, Gluconeogenesis, and Pyruvate Metabolism	Carbohydrate			0.127317	8.44524e-12				x	x
U	M15500	carnitine	Carnitine Metabolism	Lipid	M53	glutamine	Glutamate Metabolism	Amino acid			0.196516	2.22045e-16
U	M54	tryptophan	Tryptophan Metabolism	Amino acid	M59	histidine	Histidine Metabolism	Amino acid			0.172099	2.22045e-16					x
U	M33830	lactate	Glycolysis, Gluconeogenesis, and Pyruvate Metabolism	Carbohydrate	M60	leucine	Leucine, Isoleucine and Valine Metabolism	Amino acid			0.124308	2.59182e-11
S	M18254	paraxanthine	Xanthine Metabolism	Xenobiotics	M18392	theobromine	Xanthine Metabolism	Xenobiotics					0.13202	1.38756e-12		x	x
S	M15500	carnitine	Carnitine Metabolism	Lipid	M27718	creatine	Creatine Metabolism	Amino acid					0.157808	2.22045e-16
S	M32198	acetylcarnitine	Fatty Acid Metabolism(Acyl Carnitine)	Lipid	M32412	butyrylcarnitine	Fatty Acid Metabolism (also BCAA Metabolism)	Lipid					0.130106	2.91722e-12			x
S	M15753	hippurate	Benzoate Metabolism	Xenobiotics	M33442	pseudouridine	Pyrimidine Metabolism, Uracil containing	Nucleotide					0.196287	2.22045e-16
S	M32553	phenol sulfate	Phenylalanine and Tyrosine Metabolism	Amino acid	M33442	pseudouridine	Pyrimidine Metabolism, Uracil containing	Nucleotide					0.114517	8.29447e-10
S	M1494	5-oxoproline	Glutathione Metabolism	Amino acid	M33830	lactate	Glycolysis, Gluconeogenesis, and Pyruvate Metabolism	Carbohydrate					0.143409	1.33227e-14
S	M1604	urate	Purine Metabolism, (Hypo)Xanthine/Inosine containing	Nucleotide	M34425	phosphate	Oxidative Phosphorylation	Energy					0.159227	2.22045e-16
S	M20675	1,5-anhydroglucitol (1,5-AG)	Glycolysis, Gluconeogenesis, and Pyruvate Metabolism	Carbohydrate	M34425	phosphate	Oxidative Phosphorylation	Energy					0.105201	1.73152e-08
S	M33442	pseudouridine	Pyrimidine Metabolism, Uracil containing	Nucleotide	M35157	N6-carbamoylthreonyladenosine	Purine Metabolism, Adenine containing	Nucleotide					0.102653	3.80661e-08			x
S	M32553	phenol sulfate	Phenylalanine and Tyrosine Metabolism	Amino acid	M35320	catechol sulfate	Benzoate Metabolism	Xenobiotics					0.127601	7.58882e-12
S	M33442	pseudouridine	Pyrimidine Metabolism, Uracil containing	Nucleotide	M35320	catechol sulfate	Benzoate Metabolism	Xenobiotics					0.12932	3.94507e-12
S	M15753	hippurate	Benzoate Metabolism	Xenobiotics	M36103	p-cresol sulfate	Phenylalanine and Tyrosine Metabolism	Amino acid					0.229539	2.22045e-16
S	M32553	phenol sulfate	Phenylalanine and Tyrosine Metabolism	Amino acid	M36103	p-cresol sulfate	Phenylalanine and Tyrosine Metabolism	Amino acid					0.169248	2.22045e-16		x	x
S	M33442	pseudouridine	Pyrimidine Metabolism, Uracil containing	Nucleotide	M36103	p-cresol sulfate	Phenylalanine and Tyrosine Metabolism	Amino acid					0.165482	2.22045e-16
S	M27718	creatine	Creatine Metabolism	Amino acid	M43558	X - 19807	Unknown	Unknown					-0.132299	1.24389e-12
S	M1494	5-oxoproline	Glutathione Metabolism	Amino acid	M54	tryptophan	Tryptophan Metabolism	Amino acid					0.12609	1.33884e-11			x
S	M3127	hypoxanthine	Purine Metabolism, (Hypo)Xanthine/Inosine containing	Nucleotide	M54	tryptophan	Tryptophan Metabolism	Amino acid					0.099828	8.91832e-08
S	M32401	trigonelline (N'-methylnicotinate)	Nicotinate and Nicotinamide Metabolism	Cofactors and vitamins	M569	caffeine	Xanthine Metabolism	Xenobiotics					0.252822	2.22045e-16
S	M1299	tyrosine	Phenylalanine and Tyrosine Metabolism	Amino acid	M59	histidine	Histidine Metabolism	Amino acid					0.153682	2.22045e-16			x
S	M1494	5-oxoproline	Glutathione Metabolism	Amino acid	M59	histidine	Histidine Metabolism	Amino acid					0.128593	5.20872e-12			x
S	M1299	tyrosine	Phenylalanine and Tyrosine Metabolism	Amino acid	M60	leucine	Leucine, Isoleucine and Valine Metabolism	Amino acid					0.137905	1.32117e-13			x
S	M1125	isoleucine	Leucine, Isoleucine and Valine Metabolism	Amino acid	M64	phenylalanine	Phenylalanine and Tyrosine Metabolism	Amino acid					0.1192	1.63662e-10			x

## Sheet: intra-sub - all
Fluids	Sub A	Super A	Sub B	Super B	parcor plasma	pval plasma	parcor urine	pval urine	parcor saliva	pval saliva
P	Creatine Metabolism	Amino Acid	Dipeptide Derivative	Peptide	-0.202468	8.09866e-08
P	Creatine Metabolism	Amino Acid	Glutamate Metabolism	Amino Acid	-0.240725	1.48512e-10
P	Gamma-glutamyl Amino acid	Peptide	Glutamate Metabolism	Amino Acid	0.212635	1.69562e-08
P	Fatty Acid Metabolism(Acyl Carnitine)	Lipid	Hemoglobin and Porphyrin Metabolism	Cofactors and Vitamins	0.195302	2.32567e-07
P	Fatty Acid Metabolism(Acyl Carnitine)	Lipid	Ketone Bodies	Lipid	0.260001	3.98881e-12
P	Fatty Acid Metabolism (also BCAA Metabolism)	Lipid	Leucine, Isoleucine and Valine Metabolism	Amino Acid	0.19122	4.169e-07
P	Gamma-glutamyl Amino acid	Peptide	Leucine, Isoleucine and Valine Metabolism	Amino Acid	0.214703	1.2218e-08
P	Fatty Acid, Branched	Lipid	Long Chain Fatty Acid	Lipid	0.476856	2.22045e-16
P	Ketone Bodies	Lipid	Long Chain Fatty Acid	Lipid	0.199638	1.23407e-07
P	Fatty Acid Metabolism(Acyl Carnitine)	Lipid	Lysolipid	Lipid	0.20303	7.44285e-08
P	Fatty Acid Metabolism(Acyl Carnitine)	Lipid	Medium Chain Fatty Acid	Lipid	0.184373	1.07916e-06
P	Fatty Acid, Dicarboxylate	Lipid	Medium Chain Fatty Acid	Lipid	0.218485	6.6519e-09
P	Long Chain Fatty Acid	Lipid	Medium Chain Fatty Acid	Lipid	0.213296	1.52763e-08
P	Lysolipid	Lipid	Monoacylglycerol	Lipid	0.330825	2.22045e-16
P	Glycolysis, Gluconeogenesis, and Pyruvate Metabolism	Carbohydrate	Pantothenate and CoA Metabolism	Cofactors and Vitamins	0.179199	2.16379e-06
P	Gamma-glutamyl Amino acid	Peptide	Phenylalanine and Tyrosine Metabolism	Amino Acid	0.238715	2.1281e-10
P	Long Chain Fatty Acid	Lipid	Polyunsaturated Fatty Acid (n3 and n6)	Lipid	0.525638	2.22045e-16
P	Glycolysis, Gluconeogenesis, and Pyruvate Metabolism	Carbohydrate	Purine Metabolism, (Hypo)Xanthine/Inosine containing	Nucleotide	0.190064	4.90684e-07
P	Chemical	Xenobiotics	Pyrimidine Metabolism, Uracil containing	Nucleotide	0.198224	1.51973e-07
P	Glutathione Metabolism	Amino Acid	Tryptophan Metabolism	Amino Acid	0.174158	4.18262e-06
P	Benzoate Metabolism	Xenobiotics	Vitamin B6 Metabolism	Cofactors and Vitamins	0.179119	2.18693e-06
P	Dipeptide	Peptide	Xanthine Metabolism	Xenobiotics	0.207726	3.6437e-08
U	Fatty Acid Metabolism(Acyl Carnitine)	Lipid	Fatty Acid Metabolism(Acyl Glycine)	Lipid			0.184218	1.10223e-06
U	Benzoate Metabolism	Xenobiotics	Food Component/Plant	Xenobiotics			0.267496	8.99503e-13
U	Drug	Xenobiotics	Food Component/Plant	Xenobiotics			0.264679	1.58318e-12
U	Carnitine Metabolism	Lipid	Glutamate Metabolism	Amino Acid			0.229808	1.00821e-09
U	Fatty Acid Metabolism(Acyl Carnitine)	Lipid	Leucine, Isoleucine and Valine Metabolism	Amino Acid			0.180911	1.72281e-06
U	Fatty Acid Metabolism(Acyl Glycine)	Lipid	Leucine, Isoleucine and Valine Metabolism	Amino Acid			-0.208007	3.48901e-08
U	Glycine, Serine and Threonine Metabolism	Amino Acid	Leucine, Isoleucine and Valine Metabolism	Amino Acid			0.208505	3.23105e-08
U	Glycolysis, Gluconeogenesis, and Pyruvate Metabolism	Carbohydrate	Leucine, Isoleucine and Valine Metabolism	Amino Acid			0.215578	1.06258e-08
U	Benzoate Metabolism	Xenobiotics	Nicotinate and Nicotinamide Metabolism	Cofactors and Vitamins			0.19509	2.39815e-07
U	Dipeptide Derivative	Peptide	Oxidative Phosphorylation	Energy			0.184886	1.0062e-06
U	Food Component/Plant	Xenobiotics	Purine Metabolism, (Hypo)Xanthine/Inosine containing	Nucleotide			-0.174333	4.0893e-06
U	Oxidative Phosphorylation	Energy	Purine Metabolism, Adenine containing	Nucleotide			-0.192568	3.44276e-07
U	Purine Metabolism, Adenine containing	Nucleotide	Purine Metabolism, Guanine containing	Nucleotide			0.366746	2.22045e-16
U	Disaccharides and Oligosaccharides	Carbohydrate	Pyrimidine Metabolism, Orotate containing	Nucleotide			0.200006	1.16869e-07
U	Purine Metabolism, (Hypo)Xanthine/Inosine containing	Nucleotide	Pyrimidine Metabolism, Orotate containing	Nucleotide			0.363388	2.22045e-16
U	Pantothenate and CoA Metabolism	Cofactors and Vitamins	Riboflavin Metabolism	Cofactors and Vitamins			0.197121	1.7859e-07
U	Secondary Bile Acid Metabolism	Lipid	Steroid	Lipid			0.194025	2.79522e-07
U	Ascorbate and Aldarate Metabolism	Cofactors and Vitamins	TCA Cycle	Energy			0.29336	3.55271e-15
U	Pterin Metabolism	Cofactors and Vitamins	Tetrahydrobiopterin Metabolism	Cofactors and Vitamins			0.266191	1.16973e-12
U	Gamma-glutamyl Amino acid	Peptide	Tryptophan Metabolism	Amino Acid			0.185592	9.13339e-07
U	Nicotinate and Nicotinamide Metabolism	Cofactors and Vitamins	Xanthine Metabolism	Xenobiotics			0.182958	1.30786e-06
S	Carnitine Metabolism	Lipid	Creatine Metabolism	Amino Acid					0.238005	2.4148e-10
S	Fatty Acid, Dicarboxylate	Lipid	Food Component/Plant	Xenobiotics					0.318714	2.22045e-16
S	Fatty Acid, Monohydroxy	Lipid	Food Component/Plant	Xenobiotics					0.248886	3.33209e-11
S	Disaccharides and Oligosaccharides	Carbohydrate	Gamma-glutamyl Amino acid	Peptide					0.215816	1.02279e-08
S	Dipeptide	Peptide	Glutamate Metabolism	Amino Acid					-0.174982	3.76015e-06
S	Fructose, Mannose and Galactose Metabolism	Carbohydrate	Glycogen Metabolism	Carbohydrate					0.329981	2.22045e-16
S	Fructose, Mannose and Galactose Metabolism	Carbohydrate	Glycolysis, Gluconeogenesis, and Pyruvate Metabolism	Carbohydrate					0.242499	1.07815e-10
S	Glycogen Metabolism	Carbohydrate	Glycolysis, Gluconeogenesis, and Pyruvate Metabolism	Carbohydrate					0.226168	1.8694e-09
S	Eicosanoid	Lipid	Medium Chain Fatty Acid	Lipid					0.205823	4.87681e-08
S	Fatty Acid, Monohydroxy	Lipid	Mevalonate Metabolism	Lipid					0.209458	2.78754e-08
S	Food Component/Plant	Xenobiotics	Mevalonate Metabolism	Lipid					0.239837	1.74156e-10
S	Aminosugar Metabolism	Carbohydrate	Pentose Metabolism	Carbohydrate					0.387489	2.22045e-16
S	Histidine Metabolism	Amino Acid	Phenylalanine and Tyrosine Metabolism	Amino Acid					0.284229	2.73115e-14
S	Lysine Metabolism	Amino Acid	Phenylalanine and Tyrosine Metabolism	Amino Acid					0.254506	1.15381e-11
S	Oxidative Phosphorylation	Energy	Phospholipid Metabolism	Lipid					0.38629	2.22045e-16
S	Leucine, Isoleucine and Valine Metabolism	Amino Acid	Purine Metabolism, (Hypo)Xanthine/Inosine containing	Nucleotide					0.188952	5.73466e-07
S	Nicotinate and Nicotinamide Metabolism	Cofactors and Vitamins	Purine Metabolism, (Hypo)Xanthine/Inosine containing	Nucleotide					0.183011	1.29854e-06
S	Fatty Acid Metabolism (also BCAA Metabolism)	Lipid	Purine Metabolism, Adenine containing	Nucleotide					0.202196	8.43584e-08
S	Purine Metabolism, Guanine containing	Nucleotide	Pyrimidine Metabolism, Cytidine containing	Nucleotide					0.223284	3.02666e-09
S	Benzoate Metabolism	Xenobiotics	Pyrimidine Metabolism, Uracil containing	Nucleotide					0.360085	2.22045e-16
S	Medium Chain Fatty Acid	Lipid	Short Chain Fatty Acid	Lipid					0.6214	2.22045e-16
S	Fatty Acid Metabolism(Acyl Carnitine)	Lipid	TCA Cycle	Energy					0.185052	9.83501e-07
S	Glutamate Metabolism	Amino Acid	Urea cycle; Arginine and Proline Metabolism	Amino Acid					0.345033	2.22045e-16
S	Histidine Metabolism	Amino Acid	Urea cycle; Arginine and Proline Metabolism	Amino Acid					0.187624	6.89997e-07
S	Benzoate Metabolism	Xenobiotics	Xanthine Metabolism	Xenobiotics					0.203535	6.89884e-08
S	Oxidative Phosphorylation	Energy	Xanthine Metabolism	Xenobiotics					0.195495	2.26176e-07

## Sheet: intra-sub - intersected
Fluids	Sub A	Super A	Sub B	Super B	parcor plasma	pval plasma	parcor urine	pval urine	parcor saliva	pval saliva
PUS	Fatty Acid Metabolism (also BCAA Metabolism)	Lipid	Fatty Acid Metabolism(Acyl Carnitine)	Lipid	0.218018	7.17584e-09	0.359168	2.22045e-16	0.433759	2.22045e-16
PU	Carnitine Metabolism	Lipid	Fatty Acid Metabolism (also BCAA Metabolism)	Lipid	0.22423	2.58626e-09	0.241498	1.29195e-10
PU	Phenylalanine and Tyrosine Metabolism	Amino Acid	Tryptophan Metabolism	Amino Acid	0.209552	2.74702e-08	-0.189133	5.59192e-07
US	Carnitine Metabolism	Lipid	Fatty Acid Metabolism(Acyl Carnitine)	Lipid			0.448863	2.22045e-16	0.265435	1.36113e-12
US	Fatty Acid, Dicarboxylate	Lipid	Fatty Acid, Monohydroxy	Lipid			0.247901	4.00227e-11	0.429974	2.22045e-16
US	Alanine and Aspartate Metabolism	Amino Acid	Glutamate Metabolism	Amino Acid			0.436514	2.22045e-16	-0.286074	1.82077e-14
US	Leucine, Isoleucine and Valine Metabolism	Amino Acid	Phenylalanine and Tyrosine Metabolism	Amino Acid			-0.229647	1.03627e-09	0.288552	1.06581e-14
US	Purine Metabolism, (Hypo)Xanthine/Inosine containing	Nucleotide	Purine Metabolism, Guanine containing	Nucleotide			0.247085	4.65574e-11	0.309283	2.22045e-16
US	Purine Metabolism, Adenine containing	Nucleotide	Pyrimidine Metabolism, Cytidine containing	Nucleotide			0.212637	1.69517e-08	0.228558	1.24775e-09
US	Purine Metabolism, (Hypo)Xanthine/Inosine containing	Nucleotide	Pyrimidine Metabolism, Uracil containing	Nucleotide			0.187896	6.64469e-07	0.369246	2.22045e-16
P	Creatine Metabolism	Amino Acid	Glutamate Metabolism	Amino Acid	-0.240725	1.48512e-10
P	Gamma-glutamyl Amino acid	Peptide	Glutamate Metabolism	Amino Acid	0.212635	1.69562e-08
P	Fatty Acid Metabolism (also BCAA Metabolism)	Lipid	Leucine, Isoleucine and Valine Metabolism	Amino Acid	0.19122	4.169e-07
P	Gamma-glutamyl Amino acid	Peptide	Leucine, Isoleucine and Valine Metabolism	Amino Acid	0.214703	1.2218e-08
P	Glycolysis, Gluconeogenesis, and Pyruvate Metabolism	Carbohydrate	Pantothenate and CoA Metabolism	Cofactors and Vitamins	0.179199	2.16379e-06
P	Gamma-glutamyl Amino acid	Peptide	Phenylalanine and Tyrosine Metabolism	Amino Acid	0.238715	2.1281e-10
P	Glycolysis, Gluconeogenesis, and Pyruvate Metabolism	Carbohydrate	Purine Metabolism, (Hypo)Xanthine/Inosine containing	Nucleotide	0.190064	4.90684e-07
P	Chemical	Xenobiotics	Pyrimidine Metabolism, Uracil containing	Nucleotide	0.198224	1.51973e-07
P	Glutathione Metabolism	Amino Acid	Tryptophan Metabolism	Amino Acid	0.174158	4.18262e-06
P	Dipeptide	Peptide	Xanthine Metabolism	Xenobiotics	0.207726	3.6437e-08
U	Benzoate Metabolism	Xenobiotics	Food Component/Plant	Xenobiotics			0.267496	8.99503e-13
U	Carnitine Metabolism	Lipid	Glutamate Metabolism	Amino Acid			0.229808	1.00821e-09
U	Fatty Acid Metabolism(Acyl Carnitine)	Lipid	Leucine, Isoleucine and Valine Metabolism	Amino Acid			0.180911	1.72281e-06
U	Glycine, Serine and Threonine Metabolism	Amino Acid	Leucine, Isoleucine and Valine Metabolism	Amino Acid			0.208505	3.23105e-08
U	Glycolysis, Gluconeogenesis, and Pyruvate Metabolism	Carbohydrate	Leucine, Isoleucine and Valine Metabolism	Amino Acid			0.215578	1.06258e-08
U	Benzoate Metabolism	Xenobiotics	Nicotinate and Nicotinamide Metabolism	Cofactors and Vitamins			0.19509	2.39815e-07
U	Food Component/Plant	Xenobiotics	Purine Metabolism, (Hypo)Xanthine/Inosine containing	Nucleotide			-0.174333	4.0893e-06
U	Oxidative Phosphorylation	Energy	Purine Metabolism, Adenine containing	Nucleotide			-0.192568	3.44276e-07
U	Purine Metabolism, Adenine containing	Nucleotide	Purine Metabolism, Guanine containing	Nucleotide			0.366746	2.22045e-16
U	Gamma-glutamyl Amino acid	Peptide	Tryptophan Metabolism	Amino Acid			0.185592	9.13339e-07
U	Nicotinate and Nicotinamide Metabolism	Cofactors and Vitamins	Xanthine Metabolism	Xenobiotics			0.182958	1.30786e-06
S	Carnitine Metabolism	Lipid	Creatine Metabolism	Amino Acid					0.238005	2.4148e-10
S	Fatty Acid, Dicarboxylate	Lipid	Food Component/Plant	Xenobiotics					0.318714	2.22045e-16
S	Fatty Acid, Monohydroxy	Lipid	Food Component/Plant	Xenobiotics					0.248886	3.33209e-11
S	Dipeptide	Peptide	Glutamate Metabolism	Amino Acid					-0.174982	3.76015e-06
S	Histidine Metabolism	Amino Acid	Phenylalanine and Tyrosine Metabolism	Amino Acid					0.284229	2.73115e-14
S	Lysine Metabolism	Amino Acid	Phenylalanine and Tyrosine Metabolism	Amino Acid					0.254506	1.15381e-11
S	Leucine, Isoleucine and Valine Metabolism	Amino Acid	Purine Metabolism, (Hypo)Xanthine/Inosine containing	Nucleotide					0.188952	5.73466e-07
S	Nicotinate and Nicotinamide Metabolism	Cofactors and Vitamins	Purine Metabolism, (Hypo)Xanthine/Inosine containing	Nucleotide					0.183011	1.29854e-06
S	Fatty Acid Metabolism (also BCAA Metabolism)	Lipid	Purine Metabolism, Adenine containing	Nucleotide					0.202196	8.43584e-08
S	Purine Metabolism, Guanine containing	Nucleotide	Pyrimidine Metabolism, Cytidine containing	Nucleotide					0.223284	3.02666e-09
S	Benzoate Metabolism	Xenobiotics	Pyrimidine Metabolism, Uracil containing	Nucleotide					0.360085	2.22045e-16
S	Fatty Acid Metabolism(Acyl Carnitine)	Lipid	TCA Cycle	Energy					0.185052	9.83501e-07
S	Glutamate Metabolism	Amino Acid	Urea cycle; Arginine and Proline Metabolism	Amino Acid					0.345033	2.22045e-16
S	Histidine Metabolism	Amino Acid	Urea cycle; Arginine and Proline Metabolism	Amino Acid					0.187624	6.89997e-07
S	Benzoate Metabolism	Xenobiotics	Xanthine Metabolism	Xenobiotics					0.203535	6.89884e-08
S	Oxidative Phosphorylation	Energy	Xanthine Metabolism	Xenobiotics					0.195495	2.26176e-07

## Sheet: intra-super
Fluids	Super A	Super B	link plasma	link urine	link saliva
PUS	Amino acid	Lipid	1	1	1
PUS	Amino acid	Peptide	1	1	1
PUS	Nucleotide	Xenobiotics	1	1	1
PU	Carbohydrate	Nucleotide	1	1	0
PU	Cofactors and vitamins	Xenobiotics	1	1	0
P	Carbohydrate	Cofactors and vitamins	1	0	0
P	Cofactors and vitamins	Lipid	1	0	0
P	Peptide	Xenobiotics	1	0	0
U	Amino acid	Carbohydrate	0	1	0
U	Cofactors and vitamins	Energy	0	1	0
U	Energy	Nucleotide	0	1	0
U	Energy	Peptide	0	1	0
S	Energy	Lipid	0	0	1
S	Amino acid	Nucleotide	0	0	1
S	Cofactors and vitamins	Nucleotide	0	0	1
S	Lipid	Nucleotide	0	0	1
S	Carbohydrate	Peptide	0	0	1
S	Energy	Xenobiotics	0	0	1
S	Lipid	Xenobiotics	0	0	1

## Sheet: inter-metabolites
ID A	Label A	Super A	Sub A	ID B	Fluid A	Label B	Super B	Sub B	Fluid B	parcor	pval	same compound	same sub	same super
M20675	1,5-anhydroglucitol (1,5-AG)	Carbohydrate	Glycolysis, Gluconeogenesis, and Pyruvate Metabolism	M20675	S	1,5-anhydroglucitol (1,5-AG)	Carbohydrate	Glycolysis, Gluconeogenesis, and Pyruvate Metabolism	P	0.2003	2.22045e-16	x	x	x
M47101	1-methyl-2-piperidinecarboxylic acid	Xenobiotics	Chemical	M47101	U	1-methyl-2-piperidinecarboxylic acid	Xenobiotics	Chemical	P	0.398353	2.22045e-16	x	x	x
M33508	X - 12093	Unknown	Unknown	M47101	U	1-methyl-2-piperidinecarboxylic acid	Xenobiotics	Chemical	P	0.196741	2.22045e-16
M33527	X - 12112	Unknown	Unknown	M47101	U	1-methyl-2-piperidinecarboxylic acid	Xenobiotics	Chemical	P	0.175679	2.22045e-16
M40122	X - 17324	Unknown	Unknown	M32497	U	10-undecenoate (11:1n1)	Lipid	Medium Chain Fatty Acid	P	0.132306	1.24056e-12
M40133	X - 17335	Unknown	Unknown	M32497	U	10-undecenoate (11:1n1)	Lipid	Medium Chain Fatty Acid	P	0.107205	9.20004e-09
M35428	tiglyl carnitine	Amino acid	Leucine, Isoleucine and Valine Metabolism	M32348	U	2-aminobutyrate	Amino acid	Methionine, Cysteine, SAM and Taurine Metabolism	P	0.10342	3.00846e-08			x
M40267	X - 17438	Unknown	Unknown	M42489	U	2-hydroxydecanoate	Lipid	Fatty Acid, Monohydroxy	P	0.180388	2.22045e-16
M45191	X - 20590	Unknown	Unknown	M42489	U	2-hydroxydecanoate	Lipid	Fatty Acid, Monohydroxy	P	0.124325	2.57558e-11
M35431	2-methylbutyrylcarnitine (C5)	Amino acid	Leucine, Isoleucine and Valine Metabolism	M35431	U	2-methylbutyrylcarnitine (C5)	Amino acid	Leucine, Isoleucine and Valine Metabolism	P	0.125906	1.4339e-11	x	x	x
M43400	2-piperidinone	Xenobiotics	Food Component/Plant	M43400	U	2-piperidinone	Xenobiotics	Food Component/Plant	P	0.516468	2.22045e-16	x	x	x
M31787	3-carboxy-4-methyl-5-propyl-2-furanpropanoate (CMPF)	Lipid	Fatty Acid, Dicarboxylate	M33402	U	3-carboxy-4-methyl-5-propyl-2-furanpropanoate (CMPF)	Lipid	Fatty Acid, Dicarboxylate	P	0.207873	2.22045e-16	x	x	x
M48167	X - 21365	Unknown	Unknown	M32654	S	3-dehydrocarnitine*	Lipid	Carnitine Metabolism	P	0.149796	8.88178e-16
M39600	3-hydroxyhippurate	Xenobiotics	Benzoate Metabolism	M39600	U	3-hydroxyhippurate	Xenobiotics	Benzoate Metabolism	P	0.182061	2.22045e-16	x	x	x
M45415	3-[3-(sulfooxy)phenyl]propanoic acid	Amino acid	Phenylalanine and Tyrosine Metabolism	M39600	U	3-hydroxyhippurate	Xenobiotics	Benzoate Metabolism	P	0.0996264	9.46859e-08
M34314	X - 12704	Unknown	Unknown	M39600	U	3-hydroxyhippurate	Xenobiotics	Benzoate Metabolism	P	0.123025	4.14802e-11
M40111	X - 17313	Unknown	Unknown	M39600	U	3-hydroxyhippurate	Xenobiotics	Benzoate Metabolism	P	0.1092	4.84479e-09
M27672	3-indoxyl sulfate	Amino acid	Tryptophan Metabolism	M27672	U	3-indoxyl sulfate	Amino acid	Tryptophan Metabolism	P	0.319756	2.22045e-16	x	x	x
M1417	kynurenate	Amino acid	Tryptophan Metabolism	M27672	U	3-indoxyl sulfate	Amino acid	Tryptophan Metabolism	P	-0.119385	1.53299e-10		x	x
M34328	X - 12718	Unknown	Unknown	M27672	U	3-indoxyl sulfate	Amino acid	Tryptophan Metabolism	P	0.129197	4.13558e-12
M12017	3-methoxytyrosine	Amino acid	Phenylalanine and Tyrosine Metabolism	M12017	U	3-methoxytyrosine	Amino acid	Phenylalanine and Tyrosine Metabolism	P	0.218335	2.22045e-16	x	x	x
M38667	3-methylglutaconate	Amino acid	Leucine, Isoleucine and Valine Metabolism	M37060	U	3-methylglutarylcarnitine (C6)	Amino acid	Leucine, Isoleucine and Valine Metabolism	P	0.280805	2.22045e-16		x	x
M1557	3-methylglutarate	Amino acid	Leucine, Isoleucine and Valine Metabolism	M37060	U	3-methylglutarylcarnitine (C6)	Amino acid	Leucine, Isoleucine and Valine Metabolism	P	0.130843	2.1938e-12		x	x
M33537	X - 12122	Unknown	Unknown	M37060	U	3-methylglutarylcarnitine (C6)	Amino acid	Leucine, Isoleucine and Valine Metabolism	P	0.124538	2.38147e-11
M15677	3-methylhistidine	Amino acid	Histidine Metabolism	M15677	U	3-methylhistidine	Amino acid	Histidine Metabolism	P	0.346714	2.22045e-16	x	x	x
M43256	N-acetyl-3-methylhistidine*	Amino acid	Histidine Metabolism	M15677	U	3-methylhistidine	Amino acid	Histidine Metabolism	P	0.147728	1.9984e-15		x	x
M36856	X - 14838	Unknown	Unknown	M15677	U	3-methylhistidine	Amino acid	Histidine Metabolism	P	0.217262	2.22045e-16
M38637	cinnamoylglycine	Xenobiotics	Food Component/Plant	M15749	U	3-phenylpropionate (hydrocinnamate)	Amino acid	Phenylalanine and Tyrosine Metabolism	P	0.207968	2.22045e-16
M35434	phenylpropionylglycine	Amino acid	Phenylalanine and Tyrosine Metabolism	M15749	U	3-phenylpropionate (hydrocinnamate)	Amino acid	Phenylalanine and Tyrosine Metabolism	P	0.129249	4.05431e-12		x	x
M1558	4-acetamidobutanoate	Amino acid	Polyamine Metabolism	M1558	U	4-acetamidobutanoate	Amino acid	Polyamine Metabolism	P	0.243098	2.22045e-16	x	x	x
M37202	4-androsten-3beta,17beta-diol disulfate (1)*	Lipid	Steroid	M37202	U	4-androsten-3beta,17beta-diol disulfate (1)*	Lipid	Steroid	P	0.183795	2.22045e-16	x	x	x
M37203	4-androsten-3beta,17beta-diol disulfate (2)*	Lipid	Steroid	M37203	U	4-androsten-3beta,17beta-diol disulfate (2)*	Lipid	Steroid	P	0.107738	7.75907e-09	x	x	x
M21133	4-hydroxybenzoate	Xenobiotics	Benzoate Metabolism	M35527	U	4-hydroxyhippurate	Xenobiotics	Benzoate Metabolism	P	0.126774	1.0361e-11		x	x
M35527	4-hydroxyhippurate	Xenobiotics	Benzoate Metabolism	M35527	U	4-hydroxyhippurate	Xenobiotics	Benzoate Metabolism	P	0.307523	2.22045e-16	x	x	x
M42493	4-methylcatechol sulfate	Xenobiotics	Benzoate Metabolism	M42493	U	4-methylcatechol sulfate	Xenobiotics	Benzoate Metabolism	P	0.315215	2.22045e-16	x	x	x
M35536	X - 13726	Unknown	Unknown	M42493	U	4-methylcatechol sulfate	Xenobiotics	Benzoate Metabolism	P	0.327329	2.22045e-16
M36098	4-vinylphenol sulfate	Xenobiotics	Benzoate Metabolism	M36098	U	4-vinylphenol sulfate	Xenobiotics	Benzoate Metabolism	P	0.40769	2.22045e-16	x	x	x
M43258	acisoga	Amino acid	Polyamine Metabolism	M43258	U	acisoga	Amino acid	Polyamine Metabolism	P	0.42101	2.22045e-16	x	x	x
M43258	acisoga	Amino acid	Polyamine Metabolism	M43258	S	acisoga	Amino acid	Polyamine Metabolism	P	0.192208	2.22045e-16	x	x	x
M37927	X - 15678	Unknown	Unknown	M1126	U	alanine	Amino acid	Alanine and Aspartate Metabolism	P	0.102924	3.50386e-08
M33937	alpha-hydroxyisovalerate	Amino acid	Leucine, Isoleucine and Valine Metabolism	M33937	U	alpha-hydroxyisovalerate	Amino acid	Leucine, Isoleucine and Valine Metabolism	P	0.174403	2.22045e-16	x	x	x
M33937	alpha-hydroxyisovalerate	Amino acid	Leucine, Isoleucine and Valine Metabolism	M33937	S	alpha-hydroxyisovalerate	Amino acid	Leucine, Isoleucine and Valine Metabolism	P	0.142911	1.64313e-14	x	x	x
M32827	andro steroid monosulfate (1)*	Lipid	Steroid	M32792	U	andro steroid monosulfate 2*	Lipid	Steroid	P	0.265313	2.22045e-16		x	x
M32792	andro steroid monosulfate 2*	Lipid	Steroid	M32792	U	andro steroid monosulfate 2*	Lipid	Steroid	P	0.16322	2.22045e-16	x	x	x
M31591	androsterone sulfate	Lipid	Steroid	M31591	U	androsterone sulfate	Lipid	Steroid	P	0.22632	2.22045e-16	x	x	x
M12129	beta-hydroxyisovalerate	Amino acid	Leucine, Isoleucine and Valine Metabolism	M12129	U	beta-hydroxyisovalerate	Amino acid	Leucine, Isoleucine and Valine Metabolism	P	0.2402	2.22045e-16	x	x	x
M3141	betaine	Amino acid	Glycine, Serine and Threonine Metabolism	M3141	S	betaine	Amino acid	Glycine, Serine and Threonine Metabolism	P	0.104128	2.41806e-08	x	x	x
M32412	butyrylcarnitine	Lipid	Fatty Acid Metabolism (also BCAA Metabolism)	M32412	U	butyrylcarnitine	Lipid	Fatty Acid Metabolism (also BCAA Metabolism)	P	0.220019	2.22045e-16	x	x	x
M32412	butyrylcarnitine	Lipid	Fatty Acid Metabolism (also BCAA Metabolism)	M32412	S	butyrylcarnitine	Lipid	Fatty Acid Metabolism (also BCAA Metabolism)	P	0.16287	2.22045e-16	x	x	x
M32675	C-glycosyltryptophan*	Amino acid	Tryptophan Metabolism	M32675	U	C-glycosyltryptophan*	Amino acid	Tryptophan Metabolism	P	0.104169	2.38741e-08	x	x	x
M34404	1,3,7-trimethylurate	Xenobiotics	Xanthine Metabolism	M569	U	caffeine	Xenobiotics	Xanthine Metabolism	P	0.107157	9.34188e-09		x	x
M569	caffeine	Xenobiotics	Xanthine Metabolism	M569	U	caffeine	Xenobiotics	Xanthine Metabolism	P	0.138524	1.02363e-13	x	x	x
M35320	catechol sulfate	Xenobiotics	Benzoate Metabolism	M35320	U	catechol sulfate	Xenobiotics	Benzoate Metabolism	P	0.350467	2.22045e-16	x	x	x
M35320	catechol sulfate	Xenobiotics	Benzoate Metabolism	M35320	S	catechol sulfate	Xenobiotics	Benzoate Metabolism	P	0.152108	2.22045e-16	x	x	x
M32807	taurocholenate sulfate*	Lipid	Secondary Bile Acid Metabolism	M22842	U	cholate	Lipid	Primary Bile Acid Metabolism	P	-0.118394	2.17405e-10			x
M32808	X - 11491	Unknown	Unknown	M22842	U	cholate	Lipid	Primary Bile Acid Metabolism	P	0.182574	2.22045e-16
M33839	X - 12411	Unknown	Unknown	M22842	U	cholate	Lipid	Primary Bile Acid Metabolism	P	0.11983	1.3096e-10
M1564	citrate	Energy	TCA Cycle	M1564	U	citrate	Energy	TCA Cycle	P	0.137154	1.79412e-13	x	x	x
M33066	X - 10593	Unknown	Unknown	M2132	U	citrulline	Amino acid	Urea cycle; Arginine and Proline Metabolism	P	0.113711	1.08953e-09
M33814	X - 12386	Unknown	Unknown	M2132	U	citrulline	Amino acid	Urea cycle; Arginine and Proline Metabolism	P	0.158186	2.22045e-16
M1712	cortisol	Lipid	Steroid	M1712	U	cortisol	Lipid	Steroid	P	0.176375	2.22045e-16	x	x	x
M45244	X - 20643	Unknown	Unknown	M1712	U	cortisol	Lipid	Steroid	P	0.113156	1.31318e-09
M27718	creatine	Amino acid	Creatine Metabolism	M27718	U	creatine	Amino acid	Creatine Metabolism	P	0.212977	2.22045e-16	x	x	x
M32672	pyroglutamine*	Amino acid	Glutamate Metabolism	M27718	S	creatine	Amino acid	Creatine Metabolism	P	-0.103577	2.86698e-08			x
M34305	X - 12695	Unknown	Unknown	M36747	U	deoxycarnitine	Lipid	Carnitine Metabolism	P	0.132773	1.03295e-12
M41786	X - 18557	Unknown	Unknown	M32511	U	EDTA	Xenobiotics	Chemical	P	0.100492	7.31566e-08
M35439	glutarylcarnitine (C5)	Amino acid	Lysine Metabolism	M35439	U	glutarylcarnitine (C5)	Amino acid	Lysine Metabolism	P	0.517814	2.22045e-16	x	x	x
M32599	glycocholenate sulfate*	Lipid	Secondary Bile Acid Metabolism	M32599	U	glycocholenate sulfate*	Lipid	Secondary Bile Acid Metabolism	P	0.224309	2.22045e-16	x	x	x
M32620	glycolithocholate sulfate*	Lipid	Secondary Bile Acid Metabolism	M32620	U	glycolithocholate sulfate*	Lipid	Secondary Bile Acid Metabolism	P	0.307737	2.22045e-16	x	x	x
M35187	X - 13429	Unknown	Unknown	M32620	U	glycolithocholate sulfate*	Lipid	Secondary Bile Acid Metabolism	P	0.10043	7.45371e-08
M40802	X - 17705	Unknown	Unknown	M39379	U	glycoursodeoxycholate	Lipid	Secondary Bile Acid Metabolism	P	0.219079	2.22045e-16
M15753	hippurate	Xenobiotics	Benzoate Metabolism	M15753	U	hippurate	Xenobiotics	Benzoate Metabolism	P	0.167846	2.22045e-16	x	x	x
M33786	X - 12358	Unknown	Unknown	M15753	U	hippurate	Xenobiotics	Benzoate Metabolism	P	0.129395	3.83316e-12
M59	histidine	Amino acid	Histidine Metabolism	M59	U	histidine	Amino acid	Histidine Metabolism	P	0.130286	2.72093e-12	x	x	x
M33946	N-acetylhistidine	Amino acid	Histidine Metabolism	M59	U	histidine	Amino acid	Histidine Metabolism	P	0.107492	8.39562e-09		x	x
M33009	homostachydrine*	Xenobiotics	Food Component/Plant	M33009	U	homostachydrine*	Xenobiotics	Food Component/Plant	P	0.386313	2.22045e-16	x	x	x
M27513	indoleacetate	Amino acid	Tryptophan Metabolism	M27513	U	indoleacetate	Amino acid	Tryptophan Metabolism	P	0.221661	2.22045e-16	x	x	x
M42087	indoleacetylglutamine	Amino acid	Tryptophan Metabolism	M27513	U	indoleacetate	Amino acid	Tryptophan Metabolism	P	0.235758	2.22045e-16		x	x
M40785	X - 17688	Unknown	Unknown	M27513	U	indoleacetate	Amino acid	Tryptophan Metabolism	P	0.215482	2.22045e-16
M42087	indoleacetylglutamine	Amino acid	Tryptophan Metabolism	M32405	U	indolepropionate	Amino acid	Tryptophan Metabolism	P	-0.126037	1.36526e-11		x	x
M33829	X - 12283	Unknown	Unknown	M32405	U	indolepropionate	Amino acid	Tryptophan Metabolism	P	0.422099	2.22045e-16
M33441	isobutyrylcarnitine	Amino acid	Leucine, Isoleucine and Valine Metabolism	M33441	U	isobutyrylcarnitine	Amino acid	Leucine, Isoleucine and Valine Metabolism	P	0.316007	2.22045e-16	x	x	x
M35437	isobutyrylglycine	Amino acid	Leucine, Isoleucine and Valine Metabolism	M33441	U	isobutyrylcarnitine	Amino acid	Leucine, Isoleucine and Valine Metabolism	P	0.13905	8.26006e-14		x	x
M33515	X - 12100	Unknown	Unknown	M15140	U	kynurenine	Amino acid	Tryptophan Metabolism	P	0.288408	2.22045e-16
M1302	methionine	Amino acid	Methionine, Cysteine, SAM and Taurine Metabolism	M1302	U	methionine	Amino acid	Methionine, Cysteine, SAM and Taurine Metabolism	P	0.11908	1.7077e-10	x	x	x
M43400	2-piperidinone	Xenobiotics	Food Component/Plant	M37432	U	N-acetyl-beta-alanine	Nucleotide	Pyrimidine Metabolism, Uracil containing	P	0.146613	3.33067e-15
M37432	N-acetyl-beta-alanine	Nucleotide	Pyrimidine Metabolism, Uracil containing	M37432	U	N-acetyl-beta-alanine	Nucleotide	Pyrimidine Metabolism, Uracil containing	P	0.188896	2.22045e-16	x	x	x
M43488	N-acetylcarnosine	Peptide	Dipeptide Derivative	M43488	U	N-acetylcarnosine	Peptide	Dipeptide Derivative	P	0.288821	2.22045e-16	x	x	x
M43591	N2,N5-diacetylornithine	Amino acid	Urea cycle; Arginine and Proline Metabolism	M43249	U	N-delta-acetylornithine*	Amino acid	Urea cycle; Arginine and Proline Metabolism	P	0.322046	2.22045e-16		x	x
M33526	X - 12111	Unknown	Unknown	M37431	U	N-methyl proline	Amino acid	Urea cycle; Arginine and Proline Metabolism	P	0.264439	2.22045e-16
M40469	N1-Methyl-2-pyridone-5-carboxamide	Cofactors and vitamins	Nicotinate and Nicotinamide Metabolism	M40469	U	N1-Methyl-2-pyridone-5-carboxamide	Cofactors and vitamins	Nicotinate and Nicotinamide Metabolism	P	0.183514	2.22045e-16	x	x	x
M33510	X - 12095	Unknown	Unknown	M40469	U	N1-Methyl-2-pyridone-5-carboxamide	Cofactors and vitamins	Nicotinate and Nicotinamide Metabolism	P	0.205705	2.22045e-16
M45413	O-sulfo-L-tyrosine	Xenobiotics	Chemical	M45413	U	O-sulfo-L-tyrosine	Xenobiotics	Chemical	P	0.482987	2.22045e-16	x	x	x
M36103	p-cresol sulfate	Amino acid	Phenylalanine and Tyrosine Metabolism	M36103	U	p-cresol sulfate	Amino acid	Phenylalanine and Tyrosine Metabolism	P	0.418784	2.22045e-16	x	x	x
M36103	p-cresol sulfate	Amino acid	Phenylalanine and Tyrosine Metabolism	M36103	S	p-cresol sulfate	Amino acid	Phenylalanine and Tyrosine Metabolism	P	0.103098	3.32138e-08	x	x	x
M1508	pantothenate	Cofactors and vitamins	Pantothenate and CoA Metabolism	M1508	U	pantothenate	Cofactors and vitamins	Pantothenate and CoA Metabolism	P	0.282663	2.22045e-16	x	x	x
M1508	pantothenate	Cofactors and vitamins	Pantothenate and CoA Metabolism	M1508	S	pantothenate	Cofactors and vitamins	Pantothenate and CoA Metabolism	P	0.123445	3.558e-11	x	x	x
M34389	1-methylxanthine	Xenobiotics	Xanthine Metabolism	M18254	U	paraxanthine	Xenobiotics	Xanthine Metabolism	P	0.104321	2.27782e-08		x	x
M18254	paraxanthine	Xenobiotics	Xanthine Metabolism	M18254	U	paraxanthine	Xenobiotics	Xanthine Metabolism	P	0.107749	7.73129e-09	x	x	x
M35322	hydroquinone sulfate	Xenobiotics	Drug	M32553	U	phenol sulfate	Amino acid	Phenylalanine and Tyrosine Metabolism	P	0.120083	1.19692e-10
M32553	phenol sulfate	Amino acid	Phenylalanine and Tyrosine Metabolism	M32553	U	phenol sulfate	Amino acid	Phenylalanine and Tyrosine Metabolism	P	0.223007	2.22045e-16	x	x	x
M33760	X - 12335	Unknown	Unknown	M32553	U	phenol sulfate	Amino acid	Phenylalanine and Tyrosine Metabolism	P	0.349927	2.22045e-16
M32553	phenol sulfate	Amino acid	Phenylalanine and Tyrosine Metabolism	M32553	S	phenol sulfate	Amino acid	Phenylalanine and Tyrosine Metabolism	P	0.273798	2.22045e-16	x	x	x
M35126	phenylacetylglutamine	Amino acid	Phenylalanine and Tyrosine Metabolism	M35126	U	phenylacetylglutamine	Amino acid	Phenylalanine and Tyrosine Metabolism	P	0.172027	2.22045e-16	x	x	x
M45189	X - 20588	Unknown	Unknown	M35126	U	phenylacetylglutamine	Amino acid	Phenylalanine and Tyrosine Metabolism	P	0.160387	2.22045e-16
M45199	X - 20598	Unknown	Unknown	M35126	U	phenylacetylglutamine	Amino acid	Phenylalanine and Tyrosine Metabolism	P	0.136819	2.05391e-13
M64	phenylalanine	Amino acid	Phenylalanine and Tyrosine Metabolism	M64	U	phenylalanine	Amino acid	Phenylalanine and Tyrosine Metabolism	P	0.131731	1.5532e-12	x	x	x
M32651	X - 11334	Unknown	Unknown	M1444	U	pipecolate	Amino acid	Lysine Metabolism	P	0.176343	2.22045e-16
M1444	pipecolate	Amino acid	Lysine Metabolism	M1444	S	pipecolate	Amino acid	Lysine Metabolism	P	0.141369	3.15303e-14	x	x	x
M32769	X - 11452	Unknown	Unknown	M33935	U	piperine	Xenobiotics	Food Component/Plant	P	0.104425	2.20519e-08
M32562	pregnen-diol disulfate*	Lipid	Steroid	M32562	U	pregnen-diol disulfate*	Lipid	Steroid	P	0.15623	2.22045e-16	x	x	x
M32757	X - 11440	Unknown	Unknown	M32562	U	pregnen-diol disulfate*	Lipid	Steroid	P	0.103008	3.41439e-08
M22171	glycylproline	Peptide	Dipeptide	M35127	U	pro-hydroxy-pro	Amino acid	Urea cycle; Arginine and Proline Metabolism	P	0.127448	8.03957e-12
M35127	pro-hydroxy-pro	Amino acid	Urea cycle; Arginine and Proline Metabolism	M35127	U	pro-hydroxy-pro	Amino acid	Urea cycle; Arginine and Proline Metabolism	P	0.417468	2.22045e-16	x	x	x
M31555	pyridoxate	Cofactors and vitamins	Vitamin B6 Metabolism	M31555	U	pyridoxate	Cofactors and vitamins	Vitamin B6 Metabolism	P	0.267933	2.22045e-16	x	x	x
M27718	creatine	Amino acid	Creatine Metabolism	M32672	U	pyroglutamine*	Amino acid	Glutamate Metabolism	P	-0.164771	2.22045e-16			x
M32672	pyroglutamine*	Amino acid	Glutamate Metabolism	M32672	S	pyroglutamine*	Amino acid	Glutamate Metabolism	P	0.239321	2.22045e-16	x	x	x
M44552	S-(3-hydroxypropyl)mercapturic acid (HPMA)	Xenobiotics	Chemical	M39592	U	S-methylcysteine	Amino acid	Methionine, Cysteine, SAM and Taurine Metabolism	P	0.163154	2.22045e-16
M34384	stachydrine	Xenobiotics	Food Component/Plant	M34384	U	stachydrine	Xenobiotics	Food Component/Plant	P	0.372833	2.22045e-16	x	x	x
M33526	X - 12111	Unknown	Unknown	M34384	U	stachydrine	Xenobiotics	Food Component/Plant	P	0.107464	8.46877e-09
M34384	stachydrine	Xenobiotics	Food Component/Plant	M34384	S	stachydrine	Xenobiotics	Food Component/Plant	P	0.149179	1.11022e-15	x	x	x
M37058	succinylcarnitine	Energy	TCA Cycle	M37058	U	succinylcarnitine	Energy	TCA Cycle	P	0.247147	2.22045e-16	x	x	x
M36850	taurolithocholate 3-sulfate	Lipid	Secondary Bile Acid Metabolism	M36850	U	taurolithocholate 3-sulfate	Lipid	Secondary Bile Acid Metabolism	P	0.212873	2.22045e-16	x	x	x
M34399	3,7-dimethylurate	Xenobiotics	Xanthine Metabolism	M18392	U	theobromine	Xenobiotics	Xanthine Metabolism	P	0.114102	9.54552e-10		x	x
M34390	7-methylxanthine	Xenobiotics	Xanthine Metabolism	M18392	U	theobromine	Xenobiotics	Xanthine Metabolism	P	0.108044	7.03374e-09		x	x
M18392	theobromine	Xenobiotics	Xanthine Metabolism	M18392	U	theobromine	Xenobiotics	Xanthine Metabolism	P	0.176269	2.22045e-16	x	x	x
M18392	theobromine	Xenobiotics	Xanthine Metabolism	M18392	S	theobromine	Xenobiotics	Xanthine Metabolism	P	0.164412	2.22045e-16	x	x	x
M32391	1,3-dimethylurate	Xenobiotics	Xanthine Metabolism	M18394	U	theophylline	Xenobiotics	Xanthine Metabolism	P	0.109909	3.8464e-09		x	x
M18394	theophylline	Xenobiotics	Xanthine Metabolism	M18394	S	theophylline	Xenobiotics	Xanthine Metabolism	P	0.130847	2.19091e-12	x	x	x
M33364	gamma-glutamylthreonine*	Peptide	Gamma-glutamyl Amino acid	M1284	U	threonine	Amino acid	Glycine, Serine and Threonine Metabolism	P	0.156422	2.22045e-16
M35428	tiglyl carnitine	Amino acid	Leucine, Isoleucine and Valine Metabolism	M35428	U	tiglyl carnitine	Amino acid	Leucine, Isoleucine and Valine Metabolism	P	0.243855	2.22045e-16	x	x	x
M40780	X - 17683	Unknown	Unknown	M32306	U	trans-4-hydroxyproline	Amino acid	Urea cycle; Arginine and Proline Metabolism	P	0.105082	1.79711e-08
M41560	X - 18342	Unknown	Unknown	M32306	U	trans-4-hydroxyproline	Amino acid	Urea cycle; Arginine and Proline Metabolism	P	0.143632	1.22125e-14
M32401	trigonelline (N'-methylnicotinate)	Cofactors and vitamins	Nicotinate and Nicotinamide Metabolism	M32401	U	trigonelline (N'-methylnicotinate)	Cofactors and vitamins	Nicotinate and Nicotinamide Metabolism	P	0.164841	2.22045e-16	x	x	x
M35739	X - 13844	Unknown	Unknown	M32401	U	trigonelline (N'-methylnicotinate)	Cofactors and vitamins	Nicotinate and Nicotinamide Metabolism	P	0.18051	2.22045e-16
M32401	trigonelline (N'-methylnicotinate)	Cofactors and vitamins	Nicotinate and Nicotinamide Metabolism	M32401	S	trigonelline (N'-methylnicotinate)	Cofactors and vitamins	Nicotinate and Nicotinamide Metabolism	P	0.103007	3.41566e-08	x	x	x
M1299	tyrosine	Amino acid	Phenylalanine and Tyrosine Metabolism	M1299	U	tyrosine	Amino acid	Phenylalanine and Tyrosine Metabolism	P	0.129452	3.751e-12	x	x	x
M39355	X - 16774	Unknown	Unknown	M1604	U	urate	Nucleotide	Purine Metabolism, (Hypo)Xanthine/Inosine containing	P	0.128366	5.67724e-12
M1604	urate	Nucleotide	Purine Metabolism, (Hypo)Xanthine/Inosine containing	M1604	S	urate	Nucleotide	Purine Metabolism, (Hypo)Xanthine/Inosine containing	P	0.223878	2.22045e-16	x	x	x
M45172	X - 20571	Unknown	Unknown	M32623	U	urea	Amino acid	Urea cycle; Arginine and Proline Metabolism	P	0.0997664	9.08316e-08
M32623	urea	Amino acid	Urea cycle; Arginine and Proline Metabolism	M32623	S	urea	Amino acid	Urea cycle; Arginine and Proline Metabolism	P	0.0995902	9.57098e-08	x	x	x
M605	uracil	Nucleotide	Pyrimidine Metabolism, Uracil containing	M606	U	uridine	Nucleotide	Pyrimidine Metabolism, Uracil containing	P	0.196516	2.22045e-16		x	x
M35172	orotidine	Nucleotide	Pyrimidine Metabolism, Orotate containing	M3147	U	xanthine	Nucleotide	Purine Metabolism, (Hypo)Xanthine/Inosine containing	P	0.1008	6.67091e-08			x
M15136	xanthosine	Nucleotide	Purine Metabolism, (Hypo)Xanthine/Inosine containing	M3147	U	xanthine	Nucleotide	Purine Metabolism, (Hypo)Xanthine/Inosine containing	P	0.113284	1.25806e-09		x	x
M32735	X - 01911	Unknown	Unknown	M32735	U	X - 01911	Unknown	Unknown	P	0.265463	2.22045e-16	x	x	x
M32910	X - 11593	Unknown	Unknown	M32735	U	X - 01911	Unknown	Unknown	P	0.127557	7.7145e-12		x	x
M32587	X - 02249	Unknown	Unknown	M32587	U	X - 02249	Unknown	Unknown	P	0.16278	2.22045e-16	x	x	x
M38530	X - 16087	Unknown	Unknown	M32587	U	X - 02249	Unknown	Unknown	P	0.334876	2.22045e-16		x	x
M31787	3-carboxy-4-methyl-5-propyl-2-furanpropanoate (CMPF)	Lipid	Fatty Acid, Dicarboxylate	M32549	U	X - 02269	Unknown	Unknown	P	0.110768	2.90368e-09
M18280	gentisate	Amino acid	Phenylalanine and Tyrosine Metabolism	M32753	U	X - 09789	Unknown	Unknown	P	0.100778	6.71461e-08
M32698	X - 11381	Unknown	Unknown	M32698	S	X - 11381	Unknown	Unknown	P	0.127118	9.10494e-12	x	x	x
M21133	4-hydroxybenzoate	Xenobiotics	Benzoate Metabolism	M32754	U	X - 11437	Unknown	Unknown	P	0.163188	2.22045e-16
M35527	4-hydroxyhippurate	Xenobiotics	Benzoate Metabolism	M32754	U	X - 11437	Unknown	Unknown	P	0.140296	4.92939e-14
M42330	X - 18943	Unknown	Unknown	M32754	U	X - 11437	Unknown	Unknown	P	0.25369	2.22045e-16		x	x
M32757	X - 11440	Unknown	Unknown	M32757	U	X - 11440	Unknown	Unknown	P	0.266785	2.22045e-16	x	x	x
M32761	X - 11444	Unknown	Unknown	M32761	U	X - 11444	Unknown	Unknown	P	0.246691	2.22045e-16	x	x	x
M34515	X - 12832	Unknown	Unknown	M32769	U	X - 11452	Unknown	Unknown	P	0.120697	9.61358e-11		x	x
M34523	X - 12840	Unknown	Unknown	M32769	U	X - 11452	Unknown	Unknown	P	0.133903	6.61027e-13		x	x
M31787	3-carboxy-4-methyl-5-propyl-2-furanpropanoate (CMPF)	Lipid	Fatty Acid, Dicarboxylate	M32786	U	X - 11469	Unknown	Unknown	P	0.103084	3.33642e-08
M47401	5beta-pregnan-3alpha,21-diol-11,20-dione 21-glucosiduronate	Lipid	Steroid	M32787	U	X - 11470	Unknown	Unknown	P	0.263317	2.22045e-16
M32761	X - 11444	Unknown	Unknown	M32787	U	X - 11470	Unknown	Unknown	P	0.181463	2.22045e-16		x	x
M42087	indoleacetylglutamine	Amino acid	Tryptophan Metabolism	M32795	U	X - 11478	Unknown	Unknown	P	-0.130091	2.93343e-12
M40131	X - 16570	Unknown	Unknown	M32795	U	X - 11478	Unknown	Unknown	P	0.12476	2.19433e-11		x	x
M31591	androsterone sulfate	Lipid	Steroid	M32808	U	X - 11491	Unknown	Unknown	P	-0.10974	4.06543e-09
M32808	X - 11491	Unknown	Unknown	M32808	U	X - 11491	Unknown	Unknown	P	0.126855	1.00511e-11	x	x	x
M32838	X - 11521	Unknown	Unknown	M32838	U	X - 11521	Unknown	Unknown	P	0.133227	8.63976e-13	x	x	x
M35732	X - 13837	Unknown	Unknown	M32838	U	X - 11521	Unknown	Unknown	P	0.124793	2.16724e-11		x	x
M32846	X - 11529	Unknown	Unknown	M32846	U	X - 11529	Unknown	Unknown	P	0.292223	2.22045e-16	x	x	x
M35187	X - 13429	Unknown	Unknown	M32846	U	X - 11529	Unknown	Unknown	P	0.105434	1.60996e-08		x	x
M32910	X - 11593	Unknown	Unknown	M32910	U	X - 11593	Unknown	Unknown	P	0.171253	2.22045e-16	x	x	x
M33144	X - 11799	Unknown	Unknown	M33144	U	X - 11799	Unknown	Unknown	P	0.236472	2.22045e-16	x	x	x
M40792	X - 17695	Unknown	Unknown	M33225	U	X - 11880	Unknown	Unknown	P	0.104931	1.88416e-08		x	x
M33408	X - 12056	Unknown	Unknown	M33408	U	X - 12056	Unknown	Unknown	P	0.591026	2.22045e-16	x	x	x
M1566	3-aminoisobutyrate	Nucleotide	Pyrimidine Metabolism, Thymine containing	M33511	U	X - 12096	Unknown	Unknown	P	-0.156507	2.22045e-16
M33512	X - 12097	Unknown	Unknown	M33511	U	X - 12096	Unknown	Unknown	P	0.100491	7.31882e-08		x	x
M33515	X - 12100	Unknown	Unknown	M33515	U	X - 12100	Unknown	Unknown	P	0.154448	2.22045e-16	x	x	x
M33516	X - 12101	Unknown	Unknown	M33516	U	X - 12101	Unknown	Unknown	P	0.12975	3.3451e-12	x	x	x
M38571	X - 16124	Unknown	Unknown	M34112	U	X - 12544	Unknown	Unknown	P	0.240707	2.22045e-16		x	x
M34499	X - 12816	Unknown	Unknown	M34499	U	X - 12816	Unknown	Unknown	P	0.218584	2.22045e-16	x	x	x
M34520	X - 12837	Unknown	Unknown	M34499	U	X - 12816	Unknown	Unknown	P	0.203406	2.22045e-16		x	x
M34527	X - 12844	Unknown	Unknown	M34527	U	X - 12844	Unknown	Unknown	P	0.320409	2.22045e-16	x	x	x
M34529	X - 12846	Unknown	Unknown	M34529	U	X - 12846	Unknown	Unknown	P	0.279983	2.22045e-16	x	x	x
M37077	cyclo(gly-pro)	Peptide	Dipeptide	M36399	U	X - 14473	Unknown	Unknown	P	0.107379	8.70315e-09
M36399	X - 14473	Unknown	Unknown	M36399	S	X - 14473	Unknown	Unknown	P	0.267715	2.22045e-16	x	x	x
M42551	X - 19144	Unknown	Unknown	M38572	U	X - 16125	Unknown	Unknown	P	0.144957	6.88338e-15		x	x
M38966	X - 16397	Unknown	Unknown	M38966	U	X - 16397	Unknown	Unknown	P	0.103274	3.14657e-08	x	x	x
M38608	tetrahydrocortisone	Lipid	Steroid	M40803	U	X - 17340	Unknown	Unknown	P	0.103002	3.42086e-08
M40803	X - 17340	Unknown	Unknown	M40803	U	X - 17340	Unknown	Unknown	P	0.169064	2.22045e-16	x	x	x
M40139	X - 17341	Unknown	Unknown	M40139	U	X - 17341	Unknown	Unknown	P	0.146171	3.9968e-15	x	x	x
M40165	X - 17357	Unknown	Unknown	M40165	U	X - 17357	Unknown	Unknown	P	0.257605	2.22045e-16	x	x	x
M40137	X - 17339	Unknown	Unknown	M40167	U	X - 17359	Unknown	Unknown	P	0.213294	2.22045e-16		x	x
M40173	L-urobilin	Cofactors and vitamins	Hemoglobin and Porphyrin Metabolism	M40282	U	X - 17453	Unknown	Unknown	P	-0.114885	7.31828e-10
M40282	X - 17453	Unknown	Unknown	M40282	U	X - 17453	Unknown	Unknown	P	0.384241	2.22045e-16	x	x	x
M40553	X - 17612	Unknown	Unknown	M40553	U	X - 17612	Unknown	Unknown	P	0.459497	2.22045e-16	x	x	x
M18392	theobromine	Xenobiotics	Xanthine Metabolism	M34399	S	3,7-dimethylurate	Xenobiotics	Xanthine Metabolism	U	0.101914	4.76638e-08		x	x
M43258	acisoga	Amino acid	Polyamine Metabolism	M43258	S	acisoga	Amino acid	Polyamine Metabolism	U	0.201746	2.22045e-16	x	x	x
M35320	catechol sulfate	Xenobiotics	Benzoate Metabolism	M35320	S	catechol sulfate	Xenobiotics	Benzoate Metabolism	U	0.129144	4.21996e-12	x	x	x
M34384	stachydrine	Xenobiotics	Food Component/Plant	M34384	S	stachydrine	Xenobiotics	Food Component/Plant	U	0.159684	2.22045e-16	x	x	x
M18392	theobromine	Xenobiotics	Xanthine Metabolism	M18392	S	theobromine	Xenobiotics	Xanthine Metabolism	U	0.117631	2.83961e-10	x	x	x
M34384	stachydrine	Xenobiotics	Food Component/Plant	M33526	S	X - 12111	Unknown	Unknown	U	0.110059	3.66333e-09
M32553	phenol sulfate	Amino acid	Phenylalanine and Tyrosine Metabolism	M33760	S	X - 12335	Unknown	Unknown	U	0.123453	3.54803e-11
M43446	lauryl sulfate	Xenobiotics	Chemical	M41783	S	X - 18554	Unknown	Unknown	U	0.119359	1.54746e-10
M38314	dexpanthenol	Xenobiotics	Chemical	M42330	S	X - 18943	Unknown	Unknown	U	0.11366	1.10821e-09

## Sheet: inter-sub
Sub A	Super A	Fluid A	Sub B	Super B	Fluid B	parcor	pval
Xanthine Metabolism	Xenobiotics	U	Xanthine Metabolism	Xenobiotics	P	0.593393	2.22e-16
Xanthine Metabolism	Xenobiotics	S	Xanthine Metabolism	Xenobiotics	P	0.331426	2.22e-16
Fatty Acid, Amino	Lipid	U	Fatty Acid, Amino	Lipid	P	0.23569	3.64e-10
Leucine, Isoleucine and Valine Metabolism	Amino Acid	U	Leucine, Isoleucine and Valine Metabolism	Amino Acid	P	0.235779	3.58e-10
Tocopherol Metabolism	Cofactors and Vitamins	U	Food Component/Plant	Xenobiotics	P	-0.274887	1.98e-13
Steroid	Lipid	U	Steroid	Lipid	P	0.592663	2.22e-16
Benzoate Metabolism	Xenobiotics	U	Benzoate Metabolism	Xenobiotics	P	0.546845	2.22e-16
Benzoate Metabolism	Xenobiotics	S	Benzoate Metabolism	Xenobiotics	P	0.182586	1.38e-06
Histidine Metabolism	Amino Acid	U	Histidine Metabolism	Amino Acid	P	0.503167	2.22e-16
Polyamine Metabolism	Amino Acid	U	Polyamine Metabolism	Amino Acid	P	0.266027	1.21e-12
Polyamine Metabolism	Amino Acid	S	Polyamine Metabolism	Amino Acid	P	0.228573	1.24e-09
Fatty Acid Metabolism (also BCAA Metabolism)	Lipid	U	Fatty Acid Metabolism (also BCAA Metabolism)	Lipid	P	0.269357	6.17e-13
Creatine Metabolism	Amino Acid	U	Creatine Metabolism	Amino Acid	P	0.197254	1.75e-07
Secondary Bile Acid Metabolism	Lipid	U	Secondary Bile Acid Metabolism	Lipid	P	0.563188	2.22e-16
Purine Metabolism, (Hypo)Xanthine/Inosine containing	Nucleotide	U	Purine Metabolism, (Hypo)Xanthine/Inosine containing	Nucleotide	P	0.205925	4.8e-08
Dipeptide Derivative	Peptide	U	Dipeptide Derivative	Peptide	P	-0.279841	6.97e-14
Nicotinate and Nicotinamide Metabolism	Cofactors and Vitamins	U	Nicotinate and Nicotinamide Metabolism	Cofactors and Vitamins	P	-0.363115	2.22e-16
Pantothenate and CoA Metabolism	Cofactors and Vitamins	U	Pantothenate and CoA Metabolism	Cofactors and Vitamins	P	0.344078	2.22e-16
Vitamin B6 Metabolism	Cofactors and Vitamins	U	Vitamin B6 Metabolism	Cofactors and Vitamins	P	0.410761	2.22e-16
Xanthine Metabolism	Xenobiotics	S	Xanthine Metabolism	Xenobiotics	U	0.220791	4.57e-09
Xanthine Metabolism		S	Benzoate Metabolism		S	0.203535	6.9e-08
Pyrimidine Metabolism, Uracil containing		S	Benzoate Metabolism		S	0.360085	2.22e-16
Oxidative Phosphorylation		S	Phospholipid Metabolism		S	0.38629	2.22e-16
Fatty Acid Metabolism(Acyl Carnitine)		S	TCA Cycle		S	0.185052	9.84e-07
Carnitine Metabolism		S	Creatine Metabolism		S	0.238005	2.41e-10
Purine Metabolism, Adenine containing		S	Pyrimidine Metabolism, Cytidine containing		S	0.228558	1.25e-09
Purine Metabolism, Guanine containing		S	Pyrimidine Metabolism, Cytidine containing		S	0.223284	3.03e-09
Aminosugar Metabolism		S	Pentose Metabolism		S	0.387489	2.22e-16
Disaccharides and Oligosaccharides		S	Gamma-glutamyl Amino acid		S	0.215816	1.02e-08
Urea cycle; Arginine and Proline Metabolism		S	Glutamate Metabolism		S	0.345033	2.22e-16
Alanine and Aspartate Metabolism		S	Glutamate Metabolism		S	-0.286074	1.82e-14
Dipeptide		S	Glutamate Metabolism		S	-0.174982	3.76e-06
Pyrimidine Metabolism, Cytidine containing		S	Purine Metabolism, Guanine containing		S	0.223284	3.03e-09
Purine Metabolism, (Hypo)Xanthine/Inosine containing		S	Purine Metabolism, Guanine containing		S	0.309283	2.22e-16
Phenylalanine and Tyrosine Metabolism		S	Histidine Metabolism		S	0.284229	2.73e-14
Urea cycle; Arginine and Proline Metabolism		S	Histidine Metabolism		S	0.187624	6.9e-07
Leucine, Isoleucine and Valine Metabolism		S	Purine Metabolism, (Hypo)Xanthine/Inosine containing		S	0.188952	5.73e-07
Purine Metabolism, Guanine containing		S	Purine Metabolism, (Hypo)Xanthine/Inosine containing		S	0.309283	2.22e-16
Nicotinate and Nicotinamide Metabolism		S	Purine Metabolism, (Hypo)Xanthine/Inosine containing		S	0.183011	1.3e-06
Pyrimidine Metabolism, Uracil containing		S	Purine Metabolism, (Hypo)Xanthine/Inosine containing		S	0.369246	2.22e-16
Glycolysis, Gluconeogenesis, and Pyruvate Metabolism		S	Fructose, Mannose and Galactose Metabolism		S	0.242499	1.08e-10
Glycogen Metabolism		S	Fructose, Mannose and Galactose Metabolism		S	0.329981	2.22e-16
Glutamate Metabolism		S	Dipeptide		S	-0.174982	3.76e-06
Gamma-glutamyl Amino acid		S	Disaccharides and Oligosaccharides		S	0.215816	1.02e-08
Glycolysis, Gluconeogenesis, and Pyruvate Metabolism		S	Glycogen Metabolism		S	0.226168	1.87e-09
Fructose, Mannose and Galactose Metabolism		S	Glycogen Metabolism		S	0.329981	2.22e-16
Fatty Acid, Monohydroxy		S	Mevalonate Metabolism		S	0.209458	2.79e-08
Food Component/Plant		S	Mevalonate Metabolism		S	0.239837	1.74e-10
Pentose Metabolism		S	Aminosugar Metabolism		S	0.387489	2.22e-16
Purine Metabolism, (Hypo)Xanthine/Inosine containing		S	Nicotinate and Nicotinamide Metabolism		S	0.183011	1.3e-06
Xanthine Metabolism		S	Oxidative Phosphorylation		S	0.195495	2.26e-07
Phospholipid Metabolism		S	Oxidative Phosphorylation		S	0.38629	2.22e-16
Benzoate Metabolism		S	Pyrimidine Metabolism, Uracil containing		S	0.360085	2.22e-16
Purine Metabolism, (Hypo)Xanthine/Inosine containing		S	Pyrimidine Metabolism, Uracil containing		S	0.369246	2.22e-16
Medium Chain Fatty Acid		S	Short Chain Fatty Acid		S	0.6214	2.22e-16

## Sheet: inter-super
Fluid A	Super A	Fluid B	Super B	connection
P	Xenobiotics	U	Xenobiotics	1
P	Amino acid	U	Amino acid	1
P	Lipid	U	Lipid	1
P	Nucleotide	U	Nucleotide	1
P	Xenobiotics	U	Cofactors and vitamins	1
P	Cofactors and vitamins	U	Cofactors and vitamins	1
P	Peptide	U	Peptide	1
P	Xenobiotics	S	Xenobiotics	1
U	Xenobiotics	S	Xenobiotics	1
P	Amino acid	S	Amino acid	1
