# Supplementary material for: Phenotype-driven identification of modules in a hierarchical map of multifluid metabolic correlations
Source: NPJ Syst Biol Appl. 2017 Sep 21;3:28. doi: 10.1038/s41540-017-0029-9 (PMC5608949; doi:10.1038/s41540-017-0029-9)
Supplement: Supplementary file 1 — Supplementary Material [file 41540_2017_29_MOESM1_ESM.zip › Supplement_onlineVersion/SupportingInformation_S7_IGF1 associations and modules.xlsx]

## Sheet: Supporting Information S7
Phenotype-driven identification of modules in a hierarchical map of multifluid metabolic correlations
Kieu Trinh Do, Maik Pietzner, David Rasp, Nele Friedrich, Matthias Nauck, Thomas Kocher, Karsten Suhre, Dennis O. Mook-Kanamori, Gabi Kastenmüller, Jan Krumsiek
Supporting Information S7: IGF-I modules
Scoring function of module identification:

## Sheet: Modules in metabolite network
Variable definitions:
	Module_effectSize		effect size of IGF-I on identified module, i.e. β_M,1 in the scoring function
	Module_pval		p-value of β_M,1
	ID		ID of metabolite in module
	Component		name of metabolite in module
	Fluid		fluid in which metabolite in module was measured
	Super-pathway		super-pathway of metabolite
	Sub-pathway		sub-pathway of metabolite
	Component_effectSize		effect size of metabolite from univariate analysis
	Component_pval		p-value of Component_effectSize
Module search with all samples
Module	Module_pval	Module_effectSize	ID	Component	Fluid	Super-pathway	Sub-pathway	Component_pval	Component_effectSize
module A	3.43795e-05	0.204531	M32197	3-(4-hydroxyphenyl)lactate	S	Amino Acid	Phenylalanine and Tyrosine Metabolism	0.0029821	0.239448
			M18319	5-aminovalerate	S	Amino Acid	Lysine Metabolism	0.000392923	0.285886
			M37254	2-hydroxyglutarate	S	Lipid	Fatty Acid, Dicarboxylate	0.00366698	0.237351
			M43446	lauryl sulfate	S	Xenobiotics	Chemical	0.971216	-0.00294232
			M22130	phenyllactate (PLA)	S	Amino Acid	Phenylalanine and Tyrosine Metabolism	0.00119943	0.262911
module B	1.37693e-05	0.284919	M31591	androsterone sulfate	P	Lipid	Steroid	8.44148e-05	0.298195
			M31591	androsterone sulfate	U	Lipid	Steroid	0.000323208	0.260524
			M33973	epiandrosterone sulfate	P	Lipid	Steroid	7.26983e-05	0.296038
module C	6.7e-07	0.243013	M40803	X - 17340	P	Unknown	Unknown	0.0001	0.281282
			M38608	tetrahydrocortisone	U	Lipid	Steroid	0.000253	0.279246
			M33290	X - 11945	P	Unknown	Unknown	0.029425	0.173925
			M40167	X - 17359	P	Unknown	Unknown	0.000634	0.249748
			M40139	X - 17341	U	Unknown	Unknown	0.002989	0.230864
module D	1.71974e-08	0.307636	M35136	5-methyluridine (ribothymidine)	P	Nucleotide	Pyrimidine Metabolism, Uracil containing	1.01619e-05	0.352424
			M606	uridine	P	Nucleotide	Pyrimidine Metabolism, Uracil containing	9.85648e-05	0.314593
			M605	uracil	U	Nucleotide	Pyrimidine Metabolism, Uracil containing	0.00145324	0.255893
module E	1.56464e-09	0.319523	M34529	X - 12846	P	Unknown	Unknown	0.00141171	0.241603
			M34529	X - 12846	U	Unknown	Unknown	0.00211274	0.233276
			M47135	11-ketoetiocholanolone glucuronide	U	Lipid	Steroid	2.41387e-06	0.37873
			M32761	X - 11444	U	Unknown	Unknown	0.000304078	0.275337
			M34527	X - 12844	U	Unknown	Unknown	3.08461e-06	0.365172
			M34527	X - 12844	P	Unknown	Unknown	3.25579e-09	0.460236
			M40165	X - 17357	P	Unknown	Unknown	0.000185717	0.282309
module F	1.02867e-05	-0.27772	M35490	2-ethylhexanoate (isobar with 2-propylpentanoate)	P	Xenobiotics	Chemical	2.12936e-05	-0.345285
			M32492	caprylate (8:0)	P	Lipid	Medium Chain Fatty Acid	0.00948044	-0.210156
Module search with female samples
module A	5.91107e-08	0.3681	M35136	5-methyluridine (ribothymidine)	plasma	Nucleotide	Pyrimidine Metabolism, Uracil containing	0.000366822	0.357352
			M606	uridine	plasma	Nucleotide	Pyrimidine Metabolism, Uracil containing	8.31942e-05	0.392725
			M605	uracil	urine	Nucleotide	Pyrimidine Metabolism, Uracil containing	0.000370439	0.354249
module B	2.5726e-05	0.3353	M31591	androsterone sulfate	plasma	Lipid	Steroid	0.000663608	0.323509
			M31591	androsterone sulfate	urine	Lipid	Steroid	0.000103131	0.361696
			M33973	epiandrosterone sulfate	urine	Lipid	Steroid	0.000423772	0.338091
			M33973	epiandrosterone sulfate	plasma	Lipid	Steroid	0.000929612	0.317799
module C	4.2744e-12	0.4794	M34527	X - 12844	plasma	Unknown	Unknown	6.00316e-10	0.576093
			M34527	X - 12844	urine	Unknown	Unknown	1.33261e-08	0.558382
			M32761	X - 11444	urine	Unknown	Unknown	1.412e-08	0.55719
			M34529	X - 12846	urine	Unknown	Unknown	1.66503e-05	0.42389
			M47135	11-ketoetiocholanolone glucuronide	urine	Lipid	Steroid	4.64924e-06	0.448484
			M32761	X - 11444	plasma	Unknown	Unknown	8.43759e-07	0.47235
			M34529	X - 12846	plasma	Unknown	Unknown	0.00119158	0.321128
			M40165	X - 17357	urine	Unknown	Unknown	1.00861e-06	0.477951
module D	1.683e-05	0.3062	M40803	X - 17340	plasma	Unknown	Unknown	0.00203181	0.292953
			M40803	X - 17340	urine	Unknown	Unknown	0.000201145	0.353878
			M40167	X - 17359	plasma	Unknown	Unknown	0.000467128	0.31574
			M38608	tetrahydrocortisone	urine	Lipid	Steroid	0.000642412	0.329023
			M40137	X - 17339	urine	Unknown	Unknown	0.0109411	0.239623
Module search with male samples
module A	2.96003e-05	0.506767	M32623	urea	plasma	Amino Acid	Urea cycle; Arginine and Proline Metabolism	0.00027328	0.498914
			M33072	X - 11727	plasma	Unknown	Unknown	0.000108635	0.51462

## Sheet: Modules in sub-pathway network
Variable definitions:
	Module_effectSize		effect size of IGF-I on identified module, i.e. β_M,1 in the scoring function
	Module_pval		p-value of β_M,1
	Component		name of sub-pathway in module
	Fluid		fluid in which metabolites in the pathway were measured
	Super-pathway		super-pathway of sub-pathway
	Component_effectSize		effect size, i.e. β_M,1 in scoring function with R_m as the aggregated zscore of all metabolites in component
	Component_pval		p-value of Component_effectSize
Module_pval	Module_effectSize	Fluid	Component	Super-pathway	Component_pval	Component_effectSize
6.13455e-05	6.13455e-05	P	Steroid	Lipid	0.000650426	0.154127
		U	Steroid	Lipid	0.000279145	0.148383

## Sheet: Modules in super-pathway networ
No modules found on super-pathway network.
