# Supplementary material for: Phenotype-driven identification of modules in a hierarchical map of multifluid metabolic correlations
Source: NPJ Syst Biol Appl. 2017 Sep 21;3:28. doi: 10.1038/s41540-017-0029-9 (PMC5608949; doi:10.1038/s41540-017-0029-9)
Supplement: Supplementary file 1 — Supplementary Material [file 41540_2017_29_MOESM1_ESM.zip › Supplement_onlineVersion/SupportingInformation_S8_Gender associations and modules.xlsx]

## Sheet: Supporting Information S8
Phenotype-driven identification of modules in a hierarchical map of multifluid metabolic correlations
Kieu Trinh Do, Maik Pietzner, David Rasp, Nele Friedrich, Matthias Nauck, Thomas Kocher, Karsten Suhre, Dennis O. Mook-Kanamori, Gabi Kastenmüller, Jan Krumsiek
Supporting Information S8: Gender modules
Scoring function of module identification:

## Sheet: Modules in metabolite network
Variable definitions:
	Module_effectSize		effect size of IGF-I on identified module, i.e. β_M,1 in the scoring function
	Module_pval		p-value of β_M,1
	ID		ID of metabolite in module
	Component		name of metabolite in module
	Fluid		fluid in which metabolite in module was measured
	Super-pathway		super-pathway of metabolite
	Sub-pathway		sub-pathway of metabolite
	Component_effectSize		effect size of metabolite from univariate analysis
	Component_pval		p-value of Component_effectSize
Module_pval	Module_effectSize	ID	Component	Fluid	Super-pathway	Sub-pathway	Component_pval	Component_effectSize
4.32679e-05	0.253529	M34400	1,7-dimethylurate	plasma	Xenobiotics	Xanthine Metabolism	0.000163437	0.244668
		M18394	theophylline	plasma	Xenobiotics	Xanthine Metabolism	8.05596e-05	0.262391
2.86928e-23	-0.481409	M33228	1-arachidonoylglycerophosphocholine (20:4n6)*	plasma	Lipid	Lysolipid	4.28935e-15	-0.520241
		M35257	2-linoleoylglycerophosphocholine*	plasma	Lipid	Lysolipid	1.55409e-16	-0.533425
		M44562	1-linolenoylglycerophosphocholine (18:3n3)*	plasma	Lipid	Lysolipid	2.82234e-14	-0.501993
		M44563	1-eicosapentaenoylglycerophosphocholine (20:5n3)*	plasma	Lipid	Lysolipid	2.64079e-17	-0.55109
		M1110	arachidonate (20:4n6)	plasma	Lipid	Polyunsaturated Fatty Acid (n3 and n6)	9.09087e-05	-0.255558
		M34419	1-linoleoylglycerophosphocholine (18:2n6)	plasma	Lipid	Lysolipid	5.59814e-16	-0.526144
4.98188e-23	-0.441518	M37231	1-docosapentaenoylglycerophosphocholine (22:5n3)*	plasma	Lipid	Lysolipid	4.05675e-13	-0.478571
		M34419	1-linoleoylglycerophosphocholine (18:2n6)	plasma	Lipid	Lysolipid	5.59814e-16	-0.526144
		M35257	2-linoleoylglycerophosphocholine*	plasma	Lipid	Lysolipid	1.55409e-16	-0.533425
		M44562	1-linolenoylglycerophosphocholine (18:3n3)*	plasma	Lipid	Lysolipid	2.82234e-14	-0.501993
		M44563	1-eicosapentaenoylglycerophosphocholine (20:5n3)*	plasma	Lipid	Lysolipid	2.64079e-17	-0.55109
		M18467	eicosapentaenoate (EPA; 20:5n3)	plasma	Lipid	Polyunsaturated Fatty Acid (n3 and n6)	0.000109943	-0.243844
		M1110	arachidonate (20:4n6)	plasma	Lipid	Polyunsaturated Fatty Acid (n3 and n6)	9.09087e-05	-0.255558
3.76824e-23	-0.479456	M44563	1-eicosapentaenoylglycerophosphocholine (20:5n3)*	plasma	Lipid	Lysolipid	2.64079e-17	-0.55109
		M44562	1-linolenoylglycerophosphocholine (18:3n3)*	plasma	Lipid	Lysolipid	2.82234e-14	-0.501993
		M35257	2-linoleoylglycerophosphocholine*	plasma	Lipid	Lysolipid	1.55409e-16	-0.533425
		M34419	1-linoleoylglycerophosphocholine (18:2n6)	plasma	Lipid	Lysolipid	5.59814e-16	-0.526144
		M18467	eicosapentaenoate (EPA; 20:5n3)	plasma	Lipid	Polyunsaturated Fatty Acid (n3 and n6)	0.000109943	-0.243844
		M33228	1-arachidonoylglycerophosphocholine (20:4n6)*	plasma	Lipid	Lysolipid	4.28935e-15	-0.520241
5.28363e-23	-0.439735	M33821	1-eicosatrienoylglycerophosphocholine (20:3)*	plasma	Lipid	Lysolipid	1.41735e-10	-0.427254
		M37231	1-docosapentaenoylglycerophosphocholine (22:5n3)*	plasma	Lipid	Lysolipid	4.05675e-13	-0.478571
		M34419	1-linoleoylglycerophosphocholine (18:2n6)	plasma	Lipid	Lysolipid	5.59814e-16	-0.526144
		M35257	2-linoleoylglycerophosphocholine*	plasma	Lipid	Lysolipid	1.55409e-16	-0.533425
		M44562	1-linolenoylglycerophosphocholine (18:3n3)*	plasma	Lipid	Lysolipid	2.82234e-14	-0.501993
		M44563	1-eicosapentaenoylglycerophosphocholine (20:5n3)*	plasma	Lipid	Lysolipid	2.64079e-17	-0.55109
		M18467	eicosapentaenoate (EPA; 20:5n3)	plasma	Lipid	Polyunsaturated Fatty Acid (n3 and n6)	0.000109943	-0.243844
		M1110	arachidonate (20:4n6)	plasma	Lipid	Polyunsaturated Fatty Acid (n3 and n6)	9.09087e-05	-0.255558
2.66867e-22	-0.423204	M44560	1-eicosenoylglycerophosphocholine (20:1n9)*	plasma	Lipid	Lysolipid	1.34298e-05	-0.29096
		M37231	1-docosapentaenoylglycerophosphocholine (22:5n3)*	plasma	Lipid	Lysolipid	4.05675e-13	-0.478571
		M34419	1-linoleoylglycerophosphocholine (18:2n6)	plasma	Lipid	Lysolipid	5.59814e-16	-0.526144
		M35257	2-linoleoylglycerophosphocholine*	plasma	Lipid	Lysolipid	1.55409e-16	-0.533425
		M44562	1-linolenoylglycerophosphocholine (18:3n3)*	plasma	Lipid	Lysolipid	2.82234e-14	-0.501993
		M44563	1-eicosapentaenoylglycerophosphocholine (20:5n3)*	plasma	Lipid	Lysolipid	2.64079e-17	-0.55109
		M18467	eicosapentaenoate (EPA; 20:5n3)	plasma	Lipid	Polyunsaturated Fatty Acid (n3 and n6)	0.000109943	-0.243844
		M1110	arachidonate (20:4n6)	plasma	Lipid	Polyunsaturated Fatty Acid (n3 and n6)	9.09087e-05	-0.255558
		M33821	1-eicosatrienoylglycerophosphocholine (20:3)*	plasma	Lipid	Lysolipid	1.41735e-10	-0.427254
7.38214e-07	-0.281193	M21184	1-oleoylglycerol (1-monoolein)	plasma	Lipid	Monoacylglycerol	3.9453e-05	-0.267299
		M33961	1-stearoylglycerophosphocholine (18:0)	plasma	Lipid	Lysolipid	1.98764e-05	-0.28532
		M44560	1-eicosenoylglycerophosphocholine (20:1n9)*	plasma	Lipid	Lysolipid	1.34298e-05	-0.29096
1.03842e-14	0.480128	M33972	10-nonadecenoate (19:1n9)	plasma	Lipid	Long Chain Fatty Acid	5.01111e-14	0.482616
		M38768	15-methylpalmitate (isobar with 2-methylpalmitate)	plasma	Lipid	Fatty Acid, Branched	1.79032e-13	0.47764
6.03447e-47	-0.605343	M32348	2-aminobutyrate	plasma	Amino Acid	Methionine, Cysteine, SAM and Taurine Metabolism	6.65765e-10	-0.406582
		M35428	tiglyl carnitine	urine	Amino Acid	Leucine, Isoleucine and Valine Metabolism	2.69562e-16	-0.540386
		M35431	2-methylbutyrylcarnitine (C5)	urine	Amino Acid	Leucine, Isoleucine and Valine Metabolism	2.15128e-18	-0.575583
		M35431	2-methylbutyrylcarnitine (C5)	plasma	Amino Acid	Leucine, Isoleucine and Valine Metabolism	6.36412e-37	-0.787714
		M32452	propionylcarnitine	plasma	Lipid	Fatty Acid Metabolism (also BCAA Metabolism)	9.72503e-34	-0.749762
		M40135	X - 17337	urine	Unknown	Unknown	3.57673e-18	-0.572032
5.53403e-43	-0.679665	M32197	3-(4-hydroxyphenyl)lactate	plasma	Amino Acid	Phenylalanine and Tyrosine Metabolism	1.14396e-37	-0.792746
		M2734	gamma-glutamyltyrosine	plasma	Peptide	Gamma-glutamyl Amino Acid	6.79585e-25	-0.615026
		M33422	gamma-glutamylphenylalanine	plasma	Peptide	Gamma-glutamyl Amino Acid	5.39307e-26	-0.631224
5.6214e-90	-0.908699	M15676	3-methyl-2-oxovalerate	plasma	Amino Acid	Leucine, Isoleucine and Valine Metabolism	4.17406e-58	-0.968747
		M1125	isoleucine	plasma	Amino Acid	Leucine, Isoleucine and Valine Metabolism	6.54392e-59	-0.97489
		M60	leucine	plasma	Amino Acid	Leucine, Isoleucine and Valine Metabolism	7.26311e-59	-0.973463
		M18369	gamma-glutamylleucine	plasma	Peptide	Gamma-glutamyl Amino Acid	1.95749e-82	-1.11416
		M34456	gamma-glutamylisoleucine*	plasma	Peptide	Gamma-glutamyl Amino Acid	2.69966e-48	-0.887799
		M22116	4-methyl-2-oxopentanoate	plasma	Amino Acid	Leucine, Isoleucine and Valine Metabolism	2.61729e-54	-0.945929
		M57	glutamate	plasma	Amino Acid	Glutamate Metabolism	1.81981e-15	-0.49591
3.69812e-18	0.336099	M37060	3-methylglutarylcarnitine (C6)	plasma	Amino Acid	Leucine, Isoleucine and Valine Metabolism	4.90256e-09	0.38171
		M1557	3-methylglutarate	urine	Amino Acid	Leucine, Isoleucine and Valine Metabolism	7.43265e-13	0.470738
		M38667	3-methylglutaconate	urine	Amino Acid	Leucine, Isoleucine and Valine Metabolism	2.55438e-14	0.499014
		M21134	adipate	urine	Lipid	Fatty Acid, Dicarboxylate	0.0102675	0.171362
		M33537	X - 12122	urine	Unknown	Unknown	0.0175215	0.157672
1.96263e-80	-0.903345	M37203	4-androsten-3beta,17beta-diol disulfate (2)*	plasma	Lipid	Steroid	2.07651e-48	-0.868005
		M37203	4-androsten-3beta,17beta-diol disulfate (2)*	urine	Lipid	Steroid	4.18019e-40	-0.696637
		M32562	pregnen-diol disulfate*	urine	Lipid	Steroid	2.54663e-55	-0.907182
		M32562	pregnen-diol disulfate*	plasma	Lipid	Steroid	5.80677e-59	-0.972343
		M32619	pregn steroid monosulfate*	plasma	Lipid	Steroid	4.93565e-63	-0.957347
		M37202	4-androsten-3beta,17beta-diol disulfate (1)*	plasma	Lipid	Steroid	4.09422e-42	-0.847417
		M37190	5alpha-androstan-3beta,17beta-diol disulfate	plasma	Lipid	Steroid	2.43797e-68	-1.07448
2.15032e-08	-0.352611	M36098	4-vinylphenol sulfate	plasma	Xenobiotics	Benzoate Metabolism	5.58194e-07	-0.335171
		M36098	4-vinylphenol sulfate	urine	Xenobiotics	Benzoate Metabolism	3.14134e-08	-0.37005
2.16492e-18	-0.421377	M35136	5-methyluridine (ribothymidine)	plasma	Nucleotide	Pyrimidine Metabolism, Uracil containing	1.18405e-07	-0.352728
		M32625	X - 11308	plasma	Unknown	Unknown	8.4546e-10	-0.404828
		M32695	X - 11378	plasma	Unknown	Unknown	1.55961e-14	-0.506575
1.18075e-54	-0.677202	M33937	alpha-hydroxyisovalerate	plasma	Amino Acid	Leucine, Isoleucine and Valine Metabolism	1.25151e-40	-0.848023
		M12129	beta-hydroxyisovalerate	plasma	Amino Acid	Leucine, Isoleucine and Valine Metabolism	2.99679e-25	-0.676851
		M12129	beta-hydroxyisovalerate	urine	Amino Acid	Leucine, Isoleucine and Valine Metabolism	9.13657e-23	-0.64003
		M22132	alpha-hydroxyisocaproate	plasma	Amino Acid	Leucine, Isoleucine and Valine Metabolism	1.56453e-16	-0.543906
3.28025e-32	-0.596059	M2137	biliverdin	plasma	Cofactors and Vitamins	Hemoglobin and Porphyrin Metabolism	8.48334e-16	-0.529176
		M41754	heme	plasma	Cofactors and Vitamins	Hemoglobin and Porphyrin Metabolism	3.87687e-22	-0.632567
		M39517	X - 16934	plasma	Unknown	Unknown	1.42617e-21	-0.626434
5.23971e-09	0.334997	M22154	bradykinin	plasma	Peptide	Polypeptide	1.61621e-07	0.348363
		M41141	X - 18039	plasma	Unknown	Unknown	1.45134e-06	0.32163
8.5529e-86	-0.556434	M22842	cholate	plasma	Lipid	Primary Bile Acid Metabolism	1.1865e-06	-0.324618
		M33839	X - 12411	urine	Unknown	Unknown	4.49458e-07	-0.338032
		M15667	2-isopropylmalate	urine	Xenobiotics	Food Component/Plant	5.30851e-11	-0.437696
		M40104	X - 17306	urine	Unknown	Unknown	5.53047e-09	-0.388176
		M39603	ethyl glucuronide	urine	Xenobiotics	Chemical	5.71474e-09	-0.388609
		M33144	X - 11799	urine	Unknown	Unknown	6.14137e-15	-0.517239
		M33144	X - 11799	plasma	Unknown	Unknown	4.50807e-23	-0.64661
		M32807	taurocholenate sulfate*	urine	Lipid	Secondary Bile Acid Metabolism	0.18886	-0.0867997
		M32599	glycocholenate sulfate*	urine	Lipid	Secondary Bile Acid Metabolism	2.00432e-10	-0.413422
		M32599	glycocholenate sulfate*	plasma	Lipid	Secondary Bile Acid Metabolism	0.00135698	-0.214913
		M32808	X - 11491	urine	Unknown	Unknown	1.72094e-05	-0.288007
		M32808	X - 11491	plasma	Unknown	Unknown	4.56134e-09	-0.385399
		M31591	androsterone sulfate	urine	Lipid	Steroid	1.9812e-08	-0.3389
		M33973	epiandrosterone sulfate	urine	Lipid	Steroid	3.46881e-24	-0.613685
		M32425	dehydroisoandrosterone sulfate (DHEA-S)	urine	Lipid	Steroid	6.89615e-17	-0.493953
		M37203	4-androsten-3beta,17beta-diol disulfate (2)*	urine	Lipid	Steroid	4.18019e-40	-0.696637
		M37203	4-androsten-3beta,17beta-diol disulfate (2)*	plasma	Lipid	Steroid	2.07651e-48	-0.868005
		M32562	pregnen-diol disulfate*	urine	Lipid	Steroid	2.54663e-55	-0.907182
		M32562	pregnen-diol disulfate*	plasma	Lipid	Steroid	5.80677e-59	-0.972343
		M32619	pregn steroid monosulfate*	plasma	Lipid	Steroid	4.93565e-63	-0.957347
		M37202	4-androsten-3beta,17beta-diol disulfate (1)*	plasma	Lipid	Steroid	4.09422e-42	-0.847417
		M37190	5alpha-androstan-3beta,17beta-diol disulfate	plasma	Lipid	Steroid	2.43797e-68	-1.07448
		M42548	X - 19141	plasma	Unknown	Unknown	0.000637777	-0.228455
		M32757	X - 11440	plasma	Unknown	Unknown	9.92466e-42	-0.840191
		M32827	andro steroid monosulfate (1)*	urine	Lipid	Steroid	1.5921e-29	-0.642735
3.79622e-47	0.818642	M27718	creatine	plasma	Amino Acid	Creatine Metabolism	2.57153e-39	0.844402
		M27718	creatine	urine	Amino Acid	Creatine Metabolism	5.26729e-35	0.792881
3.6071e-15	-0.404149	M36747	deoxycarnitine	plasma	Lipid	Carnitine Metabolism	9.80094e-11	-0.431672
		M34305	X - 12695	urine	Unknown	Unknown	8.02194e-09	-0.376626
2.71955e-40	-0.650154	M32511	EDTA	plasma	Xenobiotics	Chemical	2.20021e-30	-0.737553
		M41786	X - 18557	urine	Unknown	Unknown	7.86108e-18	-0.562755
1.20481e-24	-0.594206	M37539	gamma-glutamylmethionine	plasma	Peptide	Gamma-glutamyl Amino Acid	7.00789e-23	-0.644919
		M1302	methionine	plasma	Amino Acid	Methionine, Cysteine, SAM and Taurine Metabolism	7.37129e-17	-0.543494
6.63331e-06	0.200337	M59	histidine	plasma	Amino Acid	Histidine Metabolism	0.00451699	0.185453
		M1284	threonine	plasma	Amino Acid	Glycine, Serine and Threonine Metabolism	0.000352065	0.232625
		M33364	gamma-glutamylthreonine*	urine	Peptide	Gamma-glutamyl Amino Acid	0.00485059	0.182934
2.15929e-06	-0.28036	M27513	indoleacetate	plasma	Amino Acid	Tryptophan Metabolism	1.32663e-05	-0.290235
		M42087	indoleacetylglutamine	urine	Amino Acid	Tryptophan Metabolism	5.35412e-05	-0.270485
5.40062e-44	-0.702892	M34732	isovalerate	plasma	Amino Acid	Leucine, Isoleucine and Valine Metabolism	4.36985e-18	-0.573144
		M34407	isovalerylcarnitine	plasma	Amino Acid	Leucine, Isoleucine and Valine Metabolism	4.4834e-41	-0.832639
9.96378e-109	-1.1582	M43488	N-acetylcarnosine	plasma	Peptide	Dipeptide Derivative	2.72157e-77	-1.12567
		M43488	N-acetylcarnosine	urine	Peptide	Dipeptide Derivative	4.70188e-94	-1.19072
3.31102e-24	-0.521366	M35428	tiglyl carnitine	plasma	Amino Acid	Leucine, Isoleucine and Valine Metabolism	5.5887e-12	-0.448129
		M35428	tiglyl carnitine	urine	Amino Acid	Leucine, Isoleucine and Valine Metabolism	2.69562e-16	-0.540386
		M35431	2-methylbutyrylcarnitine (C5)	urine	Amino Acid	Leucine, Isoleucine and Valine Metabolism	2.15128e-18	-0.575583
3.12248e-08	-0.262779	M32306	trans-4-hydroxyproline	plasma	Amino Acid	Urea cycle; Arginine and Proline Metabolism	0.000172774	-0.252557
		M41560	X - 18342	urine	Unknown	Unknown	3.89916e-07	-0.336112
		M40780	X - 17683	urine	Unknown	Unknown	0.00278882	-0.199668
7.58909e-17	-0.466821	M54	tryptophan	plasma	Amino Acid	Tryptophan Metabolism	7.22952e-16	-0.52796
		M1299	tyrosine	plasma	Amino Acid	Phenylalanine and Tyrosine Metabolism	8.0472e-11	-0.405681
9.63014e-19	-0.367552	M32623	urea	plasma	Amino Acid	Urea cycle; Arginine and Proline Metabolism	2.87939e-14	-0.483883
		M33072	X - 11727	plasma	Unknown	Unknown	1.46353e-12	-0.436072
		M45172	X - 20571	urine	Unknown	Unknown	7.476e-05	-0.257672
		M32999	Isobar: glucose, fructose, mannose, galactose, allose, altrose, etc.	plasma	Carbohydrate	Fructose, Mannose and Galactose Metabolism	3.89494e-06	-0.29258
3.96328e-31	0.531419	M32754	X - 11437	plasma	Unknown	Unknown	2.48297e-19	0.586349
		M42330	X - 18943	urine	Unknown	Unknown	7.60173e-26	0.683772
		M35527	4-hydroxyhippurate	urine	Xenobiotics	Benzoate Metabolism	2.99071e-13	0.482688
		M38314	dexpanthenol	saliva	Xenobiotics	Chemical	2.49104e-08	0.372866
2.84824e-47	-0.690676	M32761	X - 11444	plasma	Unknown	Unknown	7.56017e-36	-0.791017
		M32787	X - 11470	plasma	Unknown	Unknown	3.59533e-27	-0.704723
		M32761	X - 11444	urine	Unknown	Unknown	2.81657e-24	-0.659349
		M34529	X - 12846	urine	Unknown	Unknown	2.97028e-25	-0.670288
		M34529	X - 12846	plasma	Unknown	Unknown	2.24616e-27	-0.699842
		M40165	X - 17357	urine	Unknown	Unknown	5.96039e-22	-0.618835
4.80392e-34	-0.448207	M32808	X - 11491	plasma	Unknown	Unknown	4.56134e-09	-0.385399
		M31591	androsterone sulfate	urine	Lipid	Steroid	1.9812e-08	-0.3389
		M33973	epiandrosterone sulfate	urine	Lipid	Steroid	3.46881e-24	-0.613685
		M32846	X - 11529	plasma	Unknown	Unknown	5.0176e-10	-0.409097
		M32425	dehydroisoandrosterone sulfate (DHEA-S)	urine	Lipid	Steroid	6.89615e-17	-0.493953
1.16323e-31	-0.577918	M40803	X - 17340	plasma	Unknown	Unknown	9.7613e-28	-0.674614
		M40139	X - 17341	plasma	Unknown	Unknown	3.93421e-18	-0.549654
		M40803	X - 17340	urine	Unknown	Unknown	5.089e-16	-0.509485
4.30402e-47	-0.676924	M40165	X - 17357	plasma	Unknown	Unknown	1.51268e-20	-0.594411
		M40165	X - 17357	urine	Unknown	Unknown	5.96039e-22	-0.618835
		M32761	X - 11444	urine	Unknown	Unknown	2.81657e-24	-0.659349
		M32787	X - 11470	plasma	Unknown	Unknown	3.59533e-27	-0.704723
		M34529	X - 12846	urine	Unknown	Unknown	2.97028e-25	-0.670288
		M34529	X - 12846	plasma	Unknown	Unknown	2.24616e-27	-0.699842
		M32761	X - 11444	plasma	Unknown	Unknown	7.56017e-36	-0.791017
2.63865e-16	-0.264551	M40282	X - 17453	plasma	Unknown	Unknown	0.00861369	-0.174244
		M40173	L-urobilin	urine	Cofactors and Vitamins	Hemoglobin and Porphyrin Metabolism	0.0675639	-0.121918
		M38571	X - 16124	urine	Unknown	Unknown	1.9394e-07	-0.346657
		M34112	X - 12544	plasma	Unknown	Unknown	4.13687e-14	-0.497407
		M40282	X - 17453	urine	Unknown	Unknown	0.00569979	-0.182527
2.39246e-29	-0.584602	M42314	X - 18929	plasma	Unknown	Unknown	5.43575e-16	-0.536636
		M41754	heme	plasma	Cofactors and Vitamins	Hemoglobin and Porphyrin Metabolism	3.87687e-22	-0.632567
2.32275e-07	0.319218	M32391	1,3-dimethylurate	urine	Xenobiotics	Xanthine Metabolism	8.48931e-07	0.323839
		M18394	theophylline	urine	Xenobiotics	Xanthine Metabolism	5.73479e-06	0.302001
		M18254	paraxanthine	urine	Xenobiotics	Xanthine Metabolism	2.16547e-06	0.314316
		M34400	1,7-dimethylurate	urine	Xenobiotics	Xanthine Metabolism	2.36115e-07	0.336715
1.44785e-08	0.359154	M34395	1-methylurate	urine	Xenobiotics	Xanthine Metabolism	1.7323e-08	0.375958
		M32445	3-methylxanthine	urine	Xenobiotics	Xanthine Metabolism	2.75276e-07	0.342349
1.23483e-12	-0.363708	M43343	2-aminooctanoate	urine	Lipid	Fatty Acid, Amino	8.86457e-07	-0.326996
		M1512	picolinate	urine	Amino Acid	Tryptophan Metabolism	1.69693e-09	-0.40042
3.01905e-39	0.58674	M31928	2-methylbutyrylglycine	urine	Amino Acid	Leucine, Isoleucine and Valine Metabolism	1.57679e-16	0.543916
		M1598	tigloylglycine	urine	Amino Acid	Leucine, Isoleucine and Valine Metabolism	1.39487e-18	0.565126
		M35532	X - 13722	urine	Unknown	Unknown	1.43835e-13	0.484292
		M41837	X - 18603	urine	Unknown	Unknown	8.72688e-34	0.767787
		M45179	X - 20578	urine	Unknown	Unknown	6.28294e-27	0.688255
		M35437	isobutyrylglycine	urine	Amino Acid	Leucine, Isoleucine and Valine Metabolism	1.32098e-14	0.490616
		M45175	X - 20574	urine	Unknown	Unknown	3.109e-18	0.567189
1.52911e-08	-0.27379	M42040	5-hydroxymethyl-2-furoic acid	urine	Amino Acid	Phenylalanine and Tyrosine Metabolism	1.89799e-06	-0.313912
		M33531	X - 12116	urine	Unknown	Unknown	4.6961e-05	-0.265582
		M33835	X - 12407	urine	Unknown	Unknown	0.000299052	-0.241876
1.093e-05	0.233153	M555	adenosine	urine	Nucleotide	Purine Metabolism, Adenine containing	0.00226554	0.205143
		M1123	inosine	urine	Nucleotide	Purine Metabolism, (Hypo)Xanthine/Inosine containing	0.000101648	0.261163
8.4299e-25	0.424057	M2831	adenosine 3',5'-cyclic monophosphate (cAMP)	urine	Nucleotide	Purine Metabolism, Adenine containing	2.18343e-08	0.373857
		M18349	indolelactate	urine	Amino Acid	Tryptophan Metabolism	2.55295e-15	0.51014
		M32390	N-acetyltyrosine	urine	Amino Acid	Phenylalanine and Tyrosine Metabolism	6.0125e-06	0.297294
		M1669	4-hydroxyphenylpyruvate	urine	Amino Acid	Phenylalanine and Tyrosine Metabolism	7.56515e-15	0.514936
3.91899e-33	0.654388	M1564	citrate	urine	Energy	TCA Cycle	4.61059e-32	0.755636
		M12110	isocitrate	urine	Energy	TCA Cycle	3.2822e-17	0.553141
3.97537e-16	0.474213	M35436	hexanoylglycine	urine	Lipid	Fatty Acid Metabolism(Acyl Glycine)	1.71964e-14	0.503224
		M40796	X - 17699	urine	Unknown	Unknown	1.76285e-11	0.445203
5.53863e-10	0.342344	M15716	imidazole lactate	urine	Amino Acid	Histidine Metabolism	3.0027e-06	0.305557
		M32672	pyroglutamine*	urine	Amino Acid	Glutamate Metabolism	7.76635e-09	0.379132
5.06549e-49	0.658668	M22185	N-acetylaspartate (NAA)	urine	Amino Acid	Alanine and Aspartate Metabolism	2.94182e-34	0.737533
		M15720	N-acetylglutamate	urine	Amino Acid	Glutamate Metabolism	7.44846e-39	0.838696
		M1437	succinate	urine	Energy	TCA Cycle	1.04181e-09	0.399776
1.47475e-17	0.459867	M33943	N-acetylglutamine	urine	Amino Acid	Glutamate Metabolism	4.61171e-11	0.436911
		M33939	N-acetylthreonine	urine	Amino Acid	Glycine, Serine and Threonine Metabolism	1.89448e-11	0.430132
		M33942	N-acetylasparagine	urine	Amino Acid	Alanine and Aspartate Metabolism	6.87988e-15	0.512559
1.1109e-06	-0.218942	M15650	N1-methyladenosine	urine	Nucleotide	Purine Metabolism, Adenine containing	0.000703871	-0.224393
		M37058	succinylcarnitine	urine	Energy	TCA Cycle	0.0154787	-0.158052
		M37058	succinylcarnitine	plasma	Energy	TCA Cycle	2.08711e-05	-0.274381
4.86775e-16	0.501799	M35126	phenylacetylglutamine	urine	Amino Acid	Phenylalanine and Tyrosine Metabolism	5.48103e-14	0.485762
		M45199	X - 20598	urine	Unknown	Unknown	2.36605e-15	0.517835
8.1151e-51	-0.578526	M1299	tyrosine	urine	Amino Acid	Phenylalanine and Tyrosine Metabolism	1.25106e-22	-0.632653
		M1299	tyrosine	plasma	Amino Acid	Phenylalanine and Tyrosine Metabolism	8.0472e-11	-0.405681
		M32197	3-(4-hydroxyphenyl)lactate	plasma	Amino Acid	Phenylalanine and Tyrosine Metabolism	1.14396e-37	-0.792746
		M18349	indolelactate	plasma	Amino Acid	Tryptophan Metabolism	3.18149e-17	-0.558261
		M22130	phenyllactate (PLA)	plasma	Amino Acid	Phenylalanine and Tyrosine Metabolism	1.67668e-15	-0.526888
		M64	phenylalanine	urine	Amino Acid	Phenylalanine and Tyrosine Metabolism	1.05652e-12	-0.465729
		M2734	gamma-glutamyltyrosine	plasma	Peptide	Gamma-glutamyl Amino Acid	6.79585e-25	-0.615026
		M33422	gamma-glutamylphenylalanine	plasma	Peptide	Gamma-glutamyl Amino Acid	5.39307e-26	-0.631224
5.61604e-16	0.482918	M1604	urate	urine	Nucleotide	Purine Metabolism, (Hypo)Xanthine/Inosine containing	1.72638e-13	0.483715
		M33377	X - 12026	urine	Unknown	Unknown	3.28605e-13	0.48212
1.44946e-07	-0.171252	M32587	X - 02249	urine	Unknown	Unknown	0.191154	-0.0872768
		M34355	X - 12745	urine	Unknown	Unknown	0.00439037	-0.189542
		M35761	X - 13866	urine	Unknown	Unknown	0.000231606	-0.244048
		M40166	X - 17358	urine	Unknown	Unknown	0.014723	-0.164139
2.8226e-11	-0.410574	M32802	X - 11485	urine	Unknown	Unknown	1.26911e-09	-0.398851
		M34531	X - 12848	urine	Unknown	Unknown	1.74224e-10	-0.422298
2.74935e-33	-0.421507	M32808	X - 11491	urine	Unknown	Unknown	1.72094e-05	-0.288007
		M32808	X - 11491	plasma	Unknown	Unknown	4.56134e-09	-0.385399
		M31591	androsterone sulfate	urine	Lipid	Steroid	1.9812e-08	-0.3389
		M33973	epiandrosterone sulfate	urine	Lipid	Steroid	3.46881e-24	-0.613685
		M32846	X - 11529	plasma	Unknown	Unknown	5.0176e-10	-0.409097
		M32425	dehydroisoandrosterone sulfate (DHEA-S)	urine	Lipid	Steroid	6.89615e-17	-0.493953
8.27359e-33	-0.431391	M32846	X - 11529	urine	Unknown	Unknown	1.44454e-07	-0.347315
		M32846	X - 11529	plasma	Unknown	Unknown	5.0176e-10	-0.409097
		M32808	X - 11491	plasma	Unknown	Unknown	4.56134e-09	-0.385399
		M31591	androsterone sulfate	urine	Lipid	Steroid	1.9812e-08	-0.3389
		M33973	epiandrosterone sulfate	urine	Lipid	Steroid	3.46881e-24	-0.613685
		M32425	dehydroisoandrosterone sulfate (DHEA-S)	urine	Lipid	Steroid	6.89615e-17	-0.493953
1.77926e-05	0.246926	M32957	X - 11640	urine	Unknown	Unknown	9.56367e-06	0.289917
		M33609	X - 12188	urine	Unknown	Unknown	5.64441e-07	0.329212
		M33543	X - 12128	urine	Unknown	Unknown	5.67221e-05	0.266426
		M37610	X - 15363	urine	Unknown	Unknown	0.000644271	0.227427
7.44219e-10	-0.292996	M35760	X - 12193	urine	Unknown	Unknown	8.90583e-05	-0.262991
		M34514	X - 12831	urine	Unknown	Unknown	1.49678e-06	-0.322093
		M34503	X - 12820	urine	Unknown	Unknown	2.04596e-06	-0.318491
		M34510	X - 12267	urine	Unknown	Unknown	1.58015e-05	-0.289911
		M44763	X - 20180	urine	Unknown	Unknown	2.26169e-05	-0.28209
		M34517	X - 12834	urine	Unknown	Unknown	2.60661e-05	-0.2824
3.92631e-15	0.467458	M33786	X - 12358	urine	Unknown	Unknown	6.33188e-15	0.50084
		M40123	X - 17325	urine	Unknown	Unknown	5.01799e-11	0.434075
3.77925e-13	-0.419443	M34343	X - 12733	urine	Unknown	Unknown	8.06687e-10	-0.410127
		M40841	X - 17739	urine	Unknown	Unknown	1.32557e-10	-0.428759
8.6078e-08	-0.271911	M34511	X - 12828	urine	Unknown	Unknown	0.000208703	-0.249182
		M42494	3-methyl catechol sulfate (1)	urine	Xenobiotics	Benzoate Metabolism	0.000307586	-0.241233
		M42495	3-methyl catechol sulfate (2)	urine	Xenobiotics	Benzoate Metabolism	1.16611e-06	-0.325318
1.84751e-25	-0.569467	M35225	X - 13462	urine	Unknown	Unknown	4.58168e-24	-0.656552
		M38963	X - 16394	urine	Unknown	Unknown	3.45434e-13	-0.482381
2.5556e-12	-0.379594	M37885	X - 15636	urine	Unknown	Unknown	4.44309e-08	-0.364036
		M41345	X - 18241	urine	Unknown	Unknown	3.13817e-09	-0.395151
3.36035e-09	0.309681	M37752	13-HODE + 9-HODE	saliva	Lipid	Fatty Acid, Monohydroxy	2.0426e-05	0.285066
		M34692	X - 13007	saliva	Unknown	Unknown	1.91922e-06	0.319154
		M43049	X - 19496	saliva	Unknown	Unknown	6.49471e-06	0.302246
		M35464	X - 13671	saliva	Unknown	Unknown	7.02055e-07	0.332256
6.47397e-06	-0.25821	M15676	3-methyl-2-oxovalerate	saliva	Amino Acid	Leucine, Isoleucine and Valine Metabolism	7.66411e-06	-0.299875
		M1125	isoleucine	saliva	Amino Acid	Leucine, Isoleucine and Valine Metabolism	0.00122694	-0.216544
6.29828e-10	-0.149676	M514	cytidine	saliva	Nucleotide	Pyrimidine Metabolism, Cytidine containing	0.00971473	-0.173255
		M606	uridine	saliva	Nucleotide	Pyrimidine Metabolism, Uracil containing	0.0635475	-0.125074
		M3127	hypoxanthine	saliva	Nucleotide	Purine Metabolism, (Hypo)Xanthine/Inosine containing	0.0291065	-0.146989
		M43608	X - 19836	saliva	Unknown	Unknown	5.08892e-05	-0.270562
		M54	tryptophan	saliva	Amino Acid	Tryptophan Metabolism	2.04633e-05	-0.285197
		M1898	proline	saliva	Amino Acid	Urea cycle; Arginine and Proline Metabolism	0.0293976	-0.146018
		M43558	X - 19807	saliva	Unknown	Unknown	0.00389628	-0.19033
		M34453	X - 12776	saliva	Unknown	Unknown	0.00460728	-0.189775
		M2132	citrulline	saliva	Amino Acid	Urea cycle; Arginine and Proline Metabolism	0.00545245	-0.186299
		M15506	choline	saliva	Lipid	Phospholipid Metabolism	0.791564	0.0177591
		M1494	5-oxoproline	saliva	Amino Acid	Glutathione Metabolism	0.0289651	-0.146534
		M1519	sucrose	saliva	Carbohydrate	Disaccharides and Oligosaccharides	0.837156	-0.01379
		M18319	5-aminovalerate	saliva	Amino Acid	Lysine Metabolism	0.178435	-0.0897269
1.642e-09	0.372112	M37442	vanillin	saliva	Xenobiotics	Food Component/Plant	8.52744e-08	0.358582
		M43042	X - 19489	saliva	Unknown	Unknown	7.55272e-09	0.385641
5.74669e-09	0.304569	M35464	X - 13671	saliva	Unknown	Unknown	7.02055e-07	0.332256
		M37924	X - 15675	saliva	Unknown	Unknown	2.26428e-05	0.284123
		M43049	X - 19496	saliva	Unknown	Unknown	6.49471e-06	0.302246
		M37752	13-HODE + 9-HODE	saliva	Lipid	Fatty Acid, Monohydroxy	2.0426e-05	0.285066
		M34692	X - 13007	saliva	Unknown	Unknown	1.91922e-06	0.319154
4.54232e-07	0.295656	M37938	X - 15689	saliva	Unknown	Unknown	1.97101e-05	0.286583
		M39199	X - 16626	saliva	Unknown	Unknown	3.41735e-06	0.311627
		M41215	X - 18113	saliva	Unknown	Unknown	1.70824e-05	0.288757
6.97701e-07	0.271941	M41213	X - 18111	saliva	Unknown	Unknown	0.000197822	0.250277
		M39199	X - 16626	saliva	Unknown	Unknown	3.41735e-06	0.311627
		M37938	X - 15689	saliva	Unknown	Unknown	1.97101e-05	0.286583
		M41215	X - 18113	saliva	Unknown	Unknown	1.70824e-05	0.288757
		M43292	X - 19703	saliva	Unknown	Unknown	0.000917772	0.222464

## Sheet: Modules in sub-pathway network
Variable definitions:
	Module_effectSize		effect size of IGF-I on identified module, i.e. β_M,1 in the scoring function
	Module_pval		p-value of β_M,1
	Component		name of sub-pathway in module
	Fluid		fluid in which metabolites in the sub-pathway were measured
	Super-pathway		super-pathway of sub-pathway
	Component_effectSize		effect size, i.e. β_M,1 in scoring function with R_m as the aggregated zscore of all metabolites in component
	Component_pval		p-value of Component_effectSize
Module	Module_pval	Module_effectSize	Component	Fluid	Super-pathway	Component_pval	Component_effectSize
module A	1.00916e-13	-0.240473	Chemical	P	Xenobiotics	3.52121e-10	-0.227928
			Pyrimidine Metabolism, Uracil containing	P	Nucleotide	2.71736e-10	-0.253018
module B	1.02501e-10	0.270252	Fatty Acid, Monohydroxy	S	Lipid	4.63804e-10	0.306842
			Fatty Acid, Dicarboxylate	S	Lipid	6.61502e-09	0.24098
module C	4.11889e-16	0.380097	Long Chain Fatty Acid	P	Lipid	1.09929e-15	0.441684
			Medium Chain Fatty Acid	P	Lipid	1.91292e-09	0.257086
			Fatty Acid, Branched	P	Lipid	8.70545e-13	0.441108
module D	1.1951e-12	-0.243254	Monoacylglycerol	P	Lipid	7.65335e-06	-0.265804
			Lysolipid	P	Lipid	1.1347e-09	-0.228545
			Fatty Acid Metabolism(Acyl Carnitine)	P	Lipid	6.35349e-10	-0.30062
module E	1.35178e-11	-0.17495	Phenylalanine and Tyrosine Metabolism	P	Amino acid	6.05845e-11	-0.195486
			Tryptophan Metabolism	P	Amino acid	5.66058e-08	-0.17495
module F	4.23005e-87	-0.640112	Leucine, Isoleucine and Valine Metabolism	P	Amino acid	3.99797e-62	-0.593456
			Gamma-glutamyl Amino acid	P	Peptide	1.44597e-63	-0.791919
			Glutamate Metabolism	P	Amino acid	4.40175e-54	-0.600882
module G	3.60627e-41	0.538464	Glutamate Metabolism	U	Amino acid	2.97403e-36	0.503831
			Alanine and Aspartate Metabolism	U	Amino acid	3.52129e-36	0.625046
module H	3.4884e-45	-0.465557	Steroid	P	Lipid	4.72877e-41	-0.526942
			Steroid	U	Lipid	7.81844e-31	-0.404172
module I	2.84803e-08	0.248015	Xanthine Metabolism	U	Xenobiotics	9.86199e-08	0.255626
			Nicotinate and Nicotinamide Metabolism	U	Cofactors and Vitamins	1.72256e-05	0.194734
module J	3.24518e-06	-0.145372	Leucine, Isoleucine and Valine Metabolism	S	Amino acid	2.95322e-05	-0.155016
			Purine Metabolism, (Hypo)Xanthine/Inosine containing	S	Nucleotide	0.00657366	-0.11001
module K	1.64877e-79	-0.783617	Dipeptide Derivative	P	Peptide	2.72157e-77	-1.12567
			Dipeptide Derivative	U	Peptide	2.3249e-45	-0.612589
module L	7.58877e-13	-0.337778	Fatty Acid, Amino	P	Lipid	2.51181e-10	-0.343168
			Fatty Acid, Amino	U	Lipid	8.86457e-07	-0.326996
module M	3.16855e-13	0.231652	Pyrimidine Metabolism, Uracil containing	U	Nucleotide	1.60667e-12	0.243259
			Purine Metabolism, (Hypo)Xanthine/Inosine containing	U	Nucleotide	2.44659e-07	0.220044

## Sheet: Modules in super-pathway networ
Variable definitions:
	Module_effectSize		effect size of IGF-I on identified module, i.e. β_M,1 in the scoring function
	Module_pval		p-value of β_M,1
	Component		name of super-pathway in module
	Fluid		fluid in which metabolites in the super-pathway were measured
	Component_effectSize		effect size, i.e. β_M,1 in scoring function with R_m as the aggregated zscore of all metabolites in component
	Component_pval		p-value of Component_effectSize
Module_pval	Module_effectSize	Component	Fluid	Component_pval	Component_effectSize
3.14816e-52	-0.340399	Amino acid	P	1.56058e-45	-0.317717
		Peptide	P	4.57248e-51	-0.453811
0.000886721	-0.0631206	Carbohydrate	S	0.977761	-0.000885097
		Amino acid	S	0.00148213	-0.0736889
